# Supplementary material for: Fine-tuning the metabolic rewiring and adaptation of translational machinery during an epithelial-mesenchymal transition in breast cancer cells
Source: Cancer Metab. 2020 Jul 19;8:8. doi: 10.1186/s40170-020-00216-7 (PMC7368990; doi:10.1186/s40170-020-00216-7)
Supplement: Supplementary file 13 — Additional file 13:. Supplementary Figure S13. Schematic of glycolysis, TCA and PPP showing expression changes at the translational level of enzymes involved in the different steps. Changes in MCF7 MKL1 ΔN200 (a) and MKL1 ΔC301 (b) compared to MCF7 control cells. Fold-change (FC) values were taken from Supplementary File S3; only FC values higher than 0.5 (FDR < 0.01) were considered as significant. Blue: glycolysis; orange: PPP; pink: TCA. Arrow colors indicate the following: increase (blue: FC>1.0, light blue: 1.0>FC>0.5); decrease (red: FC>1.0, light red: 1.0>FC>0.5); grey: no significant changes; orange: variable changes within an enzyme complex. Values shown inside the small boxes indicate the fold change in the amount of each metabolite between both cell lines (Supplementary Table T6). Stars depict changes in the prevailing isoform. Steps associated with NADP reduction are indicated. [file 40170_2020_216_MOESM13_ESM.zip]

Archive with 2 entries (2 files):
- Supplementary Figure S13a.TIF
- Supplementary Figure S13b.TIF
