# Supplementary material for: Fine-tuning the metabolic rewiring and adaptation of translational machinery during an epithelial-mesenchymal transition in breast cancer cells
Source: Cancer Metab. 2020 Jul 19;8:8. doi: 10.1186/s40170-020-00216-7 (PMC7368990; doi:10.1186/s40170-020-00216-7)
Supplement: Supplementary file 15 — Additional file 15:. Supplementary Table T1. Quality and alignment statistics. Each row represents one biological replicate. Under the quality statistics section, columns list the numbers and percentages of reads that do not pass the quality filters (i.e., reads that are too short, adaptor only reads or reads without adaptor) and the filtered ones used for subsequent steps of the analysis. Under the alignment statistics section, columns list the numbers and percentages of reads that align to the different kinds of features to which the read alignment was performed. [file 40170_2020_216_MOESM15_ESM.xlsx]

## Sheet: Sheet1
					Quality statistics									Alignment statistics
					too short		adaptor only		without adaptor		filtered reads			rRNA		tRNA		genome		unaligned
	sample		total reads		reads	%	reads	%	reads	%	reads	%		reads	%	reads	%	reads	%	reads	%
RPF_1	MKL1 ΔC301		28.125.701		2.743.908	9,8	4.363.301	15,5	1.379.072	4,9	19.639.420	69,8		4.964.736	25,3	331.283	1,7	6.786.301	34,6	7.557.100	38,5
RPF_2	MKL1 ΔN200		38.906.075		12.259.996	31,5	678.286	1,7	546.401	1,4	25.421.392	65,3		10.293.610	40,5	462.589	1,8	7.776.398	30,6	6.888.795	27,1
RPF_4	MKL1 ΔC301		38.536.992		13.670.233	35,5	2.420.379	6,3	372.217	1,0	22.074.163	57,3		6.161.983	27,9	2.947.814	13,4	6.674.322	30,2	6.290.044	28,5
RPF_5	MKL1 ΔN200		43.761.050		5.482.506	12,5	1.974.084	4,5	404	0,9	35.900.460	82,0		18.445.403	51,4	338.82	0,9	10.417.517	29,0	6.698.720	18,7
RPF_6	MCF7 control		29.592.255		3.739.296	12,6	8.136.909	27,5	258.269	0,9	17.457.781	59,0		5.103.743	29,2	161.896	0,9	5.564.491	31,9	6.627.651	38,0
RPF_8	MKL1 ΔC301		37.305.308		9.932.254	26,6	1.369.851	3,7	550.103	1,5	25.453.100	68,2		14.625.060	57,5	171.104	0,7	5.311.302	20,9	5.345.634	21,0
RPF_9	MKL1 ΔN200		41.105.307		7.566.845	18,4	89.5	0,2	272.236	0,7	33.176.726	80,7		15.746.753	47,5	145.688	0,4	11.072.203	33,4	6.212.082	18,7
RPF_10	MCF7 control		7.158.401		1.010.824	14,1	3.471.111	48,5	105.997	1,5	2.570.469	35,9		779.232	30,3	20.389	0,8	543.642	21,1	1.227.206	47,7
RPF_11	MCF7 control		43.199.078		10.334.391	23,9	1.080.867	2,5	357.52	0,8	31.426.300	72,7		18.245.514	58,1	299.759	1,0	7.525.746	23,9	5.355.281	17,0
Total_1	MKL1 ΔC301		38.515.016		137.438	0,4	1.140.207	3,0	221.468	0,6	37.015.903	96,1		602.251	1,6	46.438	0,1	30.398.664	82,1	5.968.550	16,1
Total_2	MKL1 ΔN200		38.935.353		135.063	0,3	2.916.341	7,5	274.446	0,7	35.609.503	91,5		574.554	1,6	91.727	0,3	30.779.219	86,4	4.164.003	11,7
Total_4	MKL1 ΔC301		37.674.619		120.606	0,3	898.579	2,4	192.867	0,5	36.462.567	96,8		565.394	1,6	88.938	0,2	30.179.424	82,8	5.628.811	15,4
Total_5	MKL1 ΔN200		38.288.161		138.262	0,4	601.994	1,6	145.409	0,4	37.402.496	97,7		702.072	1,9	213.132	0,6	31.417.069	84,0	5.070.223	13,6
Total_6	MCF7 control		38.055.857		152.342	0,4	1.969.558	5,2	272.283	0,7	35.661.674	93,7		1.071.439	3,0	91.458	0,3	29.780.404	83,5	4.718.373	13,2
Total_8	MKL1 ΔC301		41.021.377		212.81	0,5	3.737.785	9,1	194.723	0,5	36.876.059	89,9		596.359	1,6	125.292	0,3	31.186.093	84,6	4.968.315	13,5
Total_9	MKL1 ΔN200		38.221.902		144.117	0,4	1.074.235	2,8	254.822	0,7	36.748.728	96,1		1.099.968	3,0	221.673	0,6	30.914.686	84,1	4.512.401	12,3
Total_10	MCF7 control		33.470.339		253.146	0,8	1.108.635	3,3	193.168	0,6	31.915.390	95,4		947.422	3,0	123.966	0,4	27.345.170	85,7	3.498.832	11,0
Total_11	MCF7 control		33.022.092		258.048	0,8	852.932	2,6	842.003	2,5	31.069.109	94,1		689.455	2,2	103.21	0,3	26.766.574	86,2	3.509.870	11,3
