# Supplementary material for: Fine-tuning the metabolic rewiring and adaptation of translational machinery during an epithelial-mesenchymal transition in breast cancer cells
Source: Cancer Metab. 2020 Jul 19;8:8. doi: 10.1186/s40170-020-00216-7 (PMC7368990; doi:10.1186/s40170-020-00216-7)
Supplement: Supplementary file 16 — Additional file 16:. Supplementary Table T2. Summary of the expressed genes. Each row represents one biological sample. Columns list the number of genes expressed at the transcription level (in total RNA samples), at the translation level (in RPF samples) and at both levels. A gene is considered present in a sample if rpkm >1. A gene is considered expressed in one condition if rpkm >1 in the 3 replicates simultaneously. [file 40170_2020_216_MOESM16_ESM.xlsx]

## Sheet: Sheet1
				Genes present in each sample						Genes expressed in each condition
condition	sample	replicate		transcribed		translated		transcribed and translated		transcribed		translated		transcribed and translated
MCF7 control	MCF7 control	1		11376		12682		9351		10051		10064		7705
	MCF7 control	2		10580		11714		7995
	MCF7 control	3		10190		12937		8545
MKL1 ΔN200	MKL1 ΔN200	1		9705		12779		8202		8605		11009		7214
	MKL1 ΔN200	2		10705		11767		8690
	MKL1 ΔN200	3		8799		11584		7284
MKL1 ΔC301	MKL1 ΔC301	1		11207		12936		9303		10411		11918		8773
	MKL1 ΔC301	2		11192		13145		9327
	MKL1 ΔC301	3		10670		13193		8915
