# Supplementary material for: Fine-tuning the metabolic rewiring and adaptation of translational machinery during an epithelial-mesenchymal transition in breast cancer cells
Source: Cancer Metab. 2020 Jul 19;8:8. doi: 10.1186/s40170-020-00216-7 (PMC7368990; doi:10.1186/s40170-020-00216-7)
Supplement: Supplementary file 17 — Additional file 17:. Supplementary Table T3. Comparison of expression fold changes between RNAseq and microarray data for selected genes. Microarray data was obtained from Jehanno and Fernandez-Calero et al. (29). [file 40170_2020_216_MOESM17_ESM.xlsx]

## Sheet: Sheet1
		log2 FC (RNA seq)	log2 FC (microarrays)
	PDK4	3.58	3.63
	PFKM	-2.66	-1.88
	RPL13A	-0.85	-0.65
	RPS19	0.09	-0.32
