# Supplementary material for: Fine-tuning the metabolic rewiring and adaptation of translational machinery during an epithelial-mesenchymal transition in breast cancer cells
Source: Cancer Metab. 2020 Jul 19;8:8. doi: 10.1186/s40170-020-00216-7 (PMC7368990; doi:10.1186/s40170-020-00216-7)
Supplement: Supplementary file 18 — Additional file 18:. Supplementary Table T4. Translation efficiencies. Polysomal fractionation was done as described (15) with some modifications. Polysomal fractions were not pooled but instead fractions 7-14 for all samples were used individually for study gene expression analysis by qRT-PCRs (3 replicates per fraction, 24 points per sample). Expression was normalized to the pGEMEX-1 RNA spike-in control. Values were calculated from the quantitation cycle (Cq) using the formula relative quantity = 2 Cq(min)-Cq(sample). The inverse of corrected Cq values (corrected Cq-1) for specific monosomes and polysomes fractions are shown on the left. Translation efficiencies with different criterias were determined as the fold change of the polysomes fractions vs the monosomes fractions. [file 40170_2020_216_MOESM18_ESM.xlsx]

## Sheet: Translation Efficencies
								Translation Efficencies				Fold change of translation effiencies MCF7 MKL1 ∆N200 vs MCF7 Control
Cell line	Gene	Fraction 7 - Higher monosome value	Fraction 8 - Lower monosome value	Mean of monosome fractions (F7 and F8)	Fraction 12 - Higher polisome value	Mean of polisome Fractions (F9,F10,F11 and 12)		Fraction 12 / Fraction 7	Fraction 12 / Mean of monosome fractions	Mean of polisome fractions / Mean of monosome fractions		Fraction 12 / Fraction 7	Fraction 12 / Mean of monosome fractions	Mean of polisome fractions / Mean of monosome fractions
MCF7 Control	RPS19	0.08	0.12	0.10	0.06	0.06		0.78	0.63	0.59		1.55	1.80	1.67
	SLC2A1	0.04	0.04	0.04	0.05	0.04		1.38	1.28	1.07		1.20	1.28	1.19
	PDK4	0.03	0.03	0.03	0.03	0.03		2019-10-01	2019-12-01	0.98		2019-10-01	1.15	1.10
	PFKM	0.04	0.04	0.04	0.04	0.04		1.13	2019-07-01	0.95		2019-11-01	1.15	1.17
	RPL13a	0.07	0.11	0.09	0.06	0.06		0.85	0.67	0.65		1.66	1.95	1.60
MCF7 MKL1 ∆N200	RPS19	0.09	0.10	0.09	0.11	0.09		1.21	1.13	0.99
	SLC2A1	0.04	0.04	0.04	0.07	0.05		1.66	1.64	1.28
	PDK4	0.04	0.04	0.04	0.05	0.04		1.22	1.28	1.07
	PFKM	0.03	0.03	0.03	0.04	0.03		1.26	1.24	1.12
	RPL13a	0.07	0.08	0.07	0.10	0.08		1.41	1.31	01.05
