# Supplementary material for: Fine-tuning the metabolic rewiring and adaptation of translational machinery during an epithelial-mesenchymal transition in breast cancer cells
Source: Cancer Metab. 2020 Jul 19;8:8. doi: 10.1186/s40170-020-00216-7 (PMC7368990; doi:10.1186/s40170-020-00216-7)
Supplement: Supplementary file 19 — Additional file 19: Supplementary Table T5. Specific rates of glucose consumption and lactate production. Data are mean ± SD from three biological replicates. *, p < 0,05. [file 40170_2020_216_MOESM19_ESM.xlsx]

## Sheet: Sheet1
	MKL1 ΔN200	MKL1 ΔC301	MCF7 control
Glucose consumption rate (mM/cel.h *10-8)	27 ± 3 *	2.3 ± 0.6	1.1 ± 0.9
Lactate production rate (mM/cel.h *10-8)	48 ± 3 *	17.3 ± 0.6 *	9.5 ± 0.4
Glucose/Lactate Ratio	0.56	0.13	0.16
