# Supplementary material for: Fine-tuning the metabolic rewiring and adaptation of translational machinery during an epithelial-mesenchymal transition in breast cancer cells
Source: Cancer Metab. 2020 Jul 19;8:8. doi: 10.1186/s40170-020-00216-7 (PMC7368990; doi:10.1186/s40170-020-00216-7)
Supplement: Supplementary file 20 — Additional file 20: Supplementary Table T6. Metabolomic measurements of various metabolites. Metabolites were analyzed by liquid chromatography (LC)- mass spectrometry (MS) (LC-MS/MS) as described [29, 30]. Only significant average fold change values (p < 0,05) from seven technical replicates of three biological replicates are shown. NS: not significant. (2) Only two biological replicates were measured for Glucose 6-P and Oxaloacetate. (1) Only one biological replicate was measured for DHAP and ɑ-Ketoglutarate. [file 40170_2020_216_MOESM20_ESM.xlsx]

## Sheet: Hoja 1
			Average fold change
metabolic pathway	metabolite		MCF7 MKL1 ∆N200 / MCF7 MKL1 ∆C301		MCF7 MKL1 ∆N200 / MCF7 Control		MCF7 MKL1 ∆C301 / MCF7 Control
Glycolysis	Glucose		2019-05-01		2019-05-01		NS
	Glucose 6-P (2)		NS		NS		NS
	Fructose 6-P		NS		NS		NS
	Fructose 1,6-BP		2		2019-07-01		NS
	DHAP (1)		2019-07-07		2019-02-01		0.2
	PEP		NS		NS		NS
	Pyruvate		NS		NS		NS
	Lactate		2019-04-01		2019-05-01		NS
TCA Cycle	Citrate		NS		NS		NS
	Cis-Aconitate		NS		2019-01-02		2019-07-01
	aKetoglutarate (1)		2019-09-02		11		2019-08-03
	Succinate		NS		NS		NS
	Fumarate		2019-07-01		2019-08-02		NS
	Malate		NS		NS		NS
	Oxalacetate (2)		2019-06-01		0.9		0.6
Aminoacids	Glutamine		NS		0.8		NS
