# Supplementary material for: Fine-tuning the metabolic rewiring and adaptation of translational machinery during an epithelial-mesenchymal transition in breast cancer cells
Source: Cancer Metab. 2020 Jul 19;8:8. doi: 10.1186/s40170-020-00216-7 (PMC7368990; doi:10.1186/s40170-020-00216-7)
Supplement: Supplementary file 21 — Additional file 21:. Supplementary File S1. Lists of genes with particular expression. Genes with high transcription and low translation comprise the group of red genes; genes with high transcription and high translation are designated blue; genes with high transcription and high but saturated translation are shown in green. In each list, genes that fulfill the condition in a particular sample are identified in gray. ND: not detected in the particular sample. [file 40170_2020_216_MOESM21_ESM.xlsx]

## Sheet: red genes
Genes with high transcription and low translation
Gene Symbol	MKL1 ΔN200	MKL1 ΔC301	MCF7 control	Gene description
ACTR5				ARP5 actin related protein 5 homolog
BAGE2			ND	BAGE family member 2
BAGE3			ND	BAGE family member 3
BAGE4			ND	BAGE family member 4
BAGE5			ND	BAGE family member 5
BTBD6				BTB domain containing 6
CCNB1IP1			ND	cyclin B1 interacting protein 1
GTF3A				general transcription factor IIIA
HOMER3				homer scaffolding protein 3
IFRD1				interferon related developmental regulator 1
INMT			ND	indolethylamine N-methyltransferase
METRN				meteorin, glial cell differentiation regulator
MTMR12				myotubularin related protein 12
MTRNR2L3		ND	ND	MT-RNR2-like 3
MTRNR2L6		ND	ND	MT-RNR2-like 6
MTRNR2L7		ND		MT-RNR2-like 7
PAGR1				PAXIP1 associated glutamate rich protein 1
PDLIM2				PDZ and LIM domain 2
PLCG2				phospholipase C gamma 2
PTCH2			ND	patched 2
SLC25A23			ND	solute carrier family 25 member 23
TRIM56				tripartite motif containing 56
TRIM7				tripartite motif containing 7
TTC22			ND	tetratricopeptide repeat domain 22
TTC26				tetratricopeptide repeat domain 26
USP19				ubiquitin specific peptidase 19
WSB2				WD repeat and SOCS box containing 2
ZNF114	ND		ND	zinc finger protein 114
ZNF485	ND			zinc finger protein 485

## Sheet: blue genes
Genes with high transcription and very high translation
Gene symbol	MKL1 ΔN200	MKL1 ΔC301	MCF7 control	Gene description
ACTA2				actin, alpha 2, smooth muscle, aorta
ACTB				actin beta
ACTG1				actin gamma 1
ACTG2				actin, gamma 2, smooth muscle, enteric
ALDOA				aldolase, fructose-bisphosphate A
ATP5E				ATP synthase, H+ transporting, mitochondrial F1 complex, epsilon subunit
CAV1				caveolin 1
CD9				CD9 molecule
CFL1				cofilin 1
CSRP1				cysteine and glycine rich protein 1
DSTN				destrin, actin depolymerizing factor
GAPDH				glyceraldehyde-3-phosphate dehydrogenase
H3F3A				H3 histone family member 3A
H3F3B				H3 histone family member 3B
HIST1H2BC				histone cluster 1 H2B family member c
HIST1H2BD				histone cluster 1 H2B family member d
HIST1H2BE				histone cluster 1 H2B family member e
HIST1H2BJ				histone cluster 1 H2B family member j
HIST1H2BK				histone cluster 1 H2B family member k
HIST1H2BL				histone cluster 1 H2B family member l
HIST1H2BN				histone cluster 1 H2B family member n
HIST1H2BO				histone cluster 1 H2B family member o
HIST1H3B				histone cluster 1 H3 family member b
HIST1H4E				histone cluster 1 H4 family member e
HIST1H4J				histone cluster 1 H4 family member j
HIST1H4K				histone cluster 1 H4 family member k
HIST2H2AA3				histone cluster 2 H2A family member a3
HIST2H2AA4				histone cluster 2 H2A family member a4
HIST2H2AB				histone cluster 2 H2A family member b
HIST2H2AC				histone cluster 2 H2A family member c
HIST2H2BF				histone cluster 2 H2B family member f
HIST2H3A				histone cluster 2 H3 family member a
HIST2H3C				histone cluster 2 H3 family member c
HIST2H3D				histone cluster 2 H3 family member d
HIST2H4A				histone cluster 2 H4 family member a
HIST2H4B				histone cluster 2 H4 family member b
HSPB1				heat shock protein family B (small) member 1
KRT17				keratin 17
KRT18				keratin 18
KRT19				keratin 19
KRT8				keratin 8
LGALS1				galectin 1
MYL12A				myosin light chain 12A
MYL12B				myosin light chain 12B
MYL6				myosin light chain 6
PFN1				profilin 1
PPIA				peptidylprolyl isomerase A
PTMA				prothymosin, alpha
RPL30				ribosomal protein L30
S100A11				S100 calcium binding protein A11
TAGLN		ND	ND	transgelin
TFF1				trefoil factor 1
TMSB10				thymosin beta 10
TMSB4X				thymosin beta 4, X-linked
TPM1				tropomyosin 1
TPM4				tropomyosin 4
UBB				ubiquitin B
UBC				ubiquitin C
YWHAZ				tyrosine 3-monooxygenase/tryptophan 5-monooxygenase activation protein zeta

## Sheet: green genes
Genes with high transcription and translation
Gene symbol	MKL1 ΔN200	MKL1 ΔC301	MCF7 control	Gene description
CSDE1				cold shock domain containing E1
EEF1A1				eukaryotic translation elongation factor 1 alpha 1
EEF1G				eukaryotic translation elongation factor 1 gamma
EEF2				eukaryotic translation elongation factor 2
EIF4B				eukaryotic translation initiation factor 4B
GNB2L1				receptor for activated C kinase
HIST1H2AG				histone cluster 1 H2A family member g
HIST1H2AI				histone cluster 1 H2A family member i
HIST1H2AJ				histone cluster 1 H2A family member j
HIST1H4J				histone cluster 1 H4 family member j
HIST1H4K				histone cluster 1 H4 family member k
HIST2H2AA3				histone cluster 2 H2A family member a3
HIST2H2AA4				histone cluster 2 H2A family member a4
ISG15				ISG15 ubiquitin-like modifier
NPM1				nucleophosmin
RPL10A				ribosomal protein L10a
RPL11				ribosomal protein L11
RPL12				ribosomal protein L12
RPL13A				ribosomal protein L13a
RPL18A				ribosomal protein L18a
RPL21				ribosomal protein L21
RPL23				ribosomal protein L23
RPL23A				ribosomal protein L23a
RPL24				ribosomal protein L24
RPL26				ribosomal protein L26
RPL29				ribosomal protein L29
RPL30				ribosomal protein L30
RPL35				ribosomal protein L35
RPL35A				ribosomal protein L35a
RPL37A				ribosomal protein L37a
RPL38				ribosomal protein L38
RPL39				ribosomal protein L39
RPL4				ribosomal protein L4
RPL41				ribosomal protein L41
RPL6				ribosomal protein L6
RPL7				ribosomal protein L7
RPL7A				ribosomal protein L7a
RPL8				ribosomal protein L8
RPL9				ribosomal protein L9
RPLP0				ribosomal protein lateral stalk subunit P0
RPLP1				ribosomal protein lateral stalk subunit P1
RPLP2				ribosomal protein lateral stalk subunit P2
RPS10				ribosomal protein S10
RPS11				ribosomal protein S11
RPS12				ribosomal protein S12
RPS13				ribosomal protein S13
RPS14				ribosomal protein S14
RPS15A				ribosomal protein S15a
RPS16				ribosomal protein S16
RPS19				ribosomal protein S19
RPS2				ribosomal protein S2
RPS21				ribosomal protein S21
RPS25				ribosomal protein S25
RPS27				ribosomal protein S27
RPS3				ribosomal protein S3
RPS3A				ribosomal protein S3A
RPS4X				ribosomal protein S4, X-linked
RPS5				ribosomal protein S5
RPS6				ribosomal protein S6
RPS7				ribosomal protein S7
RPS8				ribosomal protein S8
RPSA				ribosomal protein SA
SPTSSB				serine palmitoyltransferase small subunit B
TUBA1B				tubulin alpha 1b
