# Supplementary material for: Fine-tuning the metabolic rewiring and adaptation of translational machinery during an epithelial-mesenchymal transition in breast cancer cells
Source: Cancer Metab. 2020 Jul 19;8:8. doi: 10.1186/s40170-020-00216-7 (PMC7368990; doi:10.1186/s40170-020-00216-7)
Supplement: Supplementary file 22 — Additional file 22:. Supplementary File S2. Differential mRNA expression analysis. [file 40170_2020_216_MOESM22_ESM.xlsx]

## Sheet: MKL1ΔN200  MKL1ΔC301
Table with results of the total RNA differential expression analysis between MKL1 ΔN200 and MKL1 ΔC301 cells
genes	logFC	logCPM	LR	PValue	FDR
BMF	-4.64359	3.35955	811.143	2.0386e-178	2.13332e-174
IGFBP5	-3.45649	4.12521	810.39	2.97182e-178	2.13332e-174
ACKR3	-4.14016	4.43445	678.822	1.20522e-149	5.7678e-146
GDPD3	-4.74957	3.71142	673.598	1.64841e-148	5.91656e-145
STON1	-3.3004	3.41825	589.168	3.8009e-130	1.09139e-126
PRLR	-3.57596	4.71984	558.282	1.98786e-123	4.75662e-120
AKR1C1	-4.79294	1.6174	553.859	1.82216e-122	3.73725e-119
HSPB8	4.13449	3.69806	543.751	2.87985e-120	5.16825e-117
FAM198A	-7.15332	1.13938	535.436	1.85486e-118	2.95892e-115
AKR1C2	-4.74596	2.28206	528.183	7.01977e-117	1.00783e-113
IL1R1	-2.74918	4.30142	503.021	2.09239e-111	2.73095e-108
BCAS1	-3.21883	4.94561	497.125	4.01266e-110	4.80081e-107
AKR1C3	-4.08831	1.57343	493.957	1.96254e-109	2.1674e-106
AK4	2.98401	4.31005	479.394	2.8944e-106	2.96821e-103
MME	-4.16378	1.84724	459.622	5.80928e-102	5.56026e-99
SPDEF	-3.65166	4.85789	452.875	1.70786e-100	1.53249e-97
GUSB	-2.63811	3.37819	449.088	1.13914e-99	9.62036e-97
ENDOD1	3.32767	4.35477	448.138	1.83405e-99	1.46286e-96
TFPI	-3.13857	5.25792	438.093	2.81474e-97	2.1269e-94
CREB3L4	-3.18984	3.53275	427.449	5.8368e-95	4.18995e-92
MRPL18	2.76378	3.35807	423.176	4.96878e-94	3.39699e-91
WDR12	3.12906	3.64953	421.247	1.30594e-93	8.52247e-91
IKZF2	-2.8744	3.36123	415.878	1.92596e-92	1.20222e-89
LFNG	-2.52345	4.4068	408.491	7.81042e-91	4.67226e-88
CALML5	-3.73812	2.66621	407.501	1.28288e-90	7.3673e-88
LMCD1	2.77774	4.29376	398.663	1.07664e-88	5.94514e-86
ALAD	-2.56357	3.47756	390.891	5.29454e-87	2.81532e-84
HCAR1	-2.57811	3.38809	390.498	6.44904e-87	3.30674e-84
CYR61	3.77687	2.82084	384.787	1.12897e-85	5.58918e-83
KANK1	2.8528	2.77967	382.385	3.76419e-85	1.80141e-82
CCDC176	2.88636	3.28276	377.572	4.20342e-84	1.94673e-81
SACS	2.56545	3.79781	374.841	1.6526e-83	7.4145e-81
PBX1	-2.69675	4.95909	371.465	8.97659e-83	3.90536e-80
STON1-GTF2A1L	-3.90954	2.2645	370.09	1.78894e-82	7.55404e-80
CTSL	-2.13573	3.77681	367.922	5.30553e-82	2.17633e-79
RASSF5	4.30836	1.43824	362.115	9.75e-81	3.88836e-78
PTPRU	-2.33456	4.33939	360.214	2.52957e-80	9.81541e-78
HILPDA	-2.43507	4.63728	358.843	5.02851e-80	1.89571e-77
SEMA3F	-2.47016	3.4938	358.796	5.14959e-80	1.89571e-77
CLMN	-2.51366	3.60129	355.854	2.25119e-79	8.08007e-77
LGALSL	2.56665	2.75675	350.289	3.66607e-78	1.28375e-75
PCDH10	-2.42614	4.403	348.371	9.5936e-78	3.27941e-75
KLHL24	-2.36459	4.79193	341.591	2.87367e-76	9.5947e-74
PLEKHA6	-2.25153	3.85255	340.937	3.98846e-76	1.30142e-73
ZFP36L2	-2.57926	4.7787	340.22	5.71319e-76	1.82276e-73
MCF2L	-2.63472	2.82145	337.775	1.94691e-75	6.07647e-73
DBNDD2	3.39767	2.74454	337.193	2.60791e-75	7.96634e-73
ESPN	-3.11562	2.28434	334.959	7.99533e-75	2.39144e-72
CABLES1	-2.65518	3.39705	330.684	6.82047e-74	1.9984e-71
EPB41L4A-AS1	-2.52119	2.74848	328.649	1.89207e-73	5.43289e-71
YPEL3	-2.84304	4.9269	328.498	2.04123e-73	5.74627e-71
RPS6KA2	2.97469	3.0888	328.183	2.39094e-73	6.6013e-71
AMOT	-2.92614	2.80006	323.939	2.00902e-72	5.44218e-70
RAB23	3.19289	3.77912	322.981	3.24847e-72	8.63672e-70
ALDH1B1	2.42864	3.50041	322.672	3.79198e-72	9.89844e-70
MICAL2	3.68118	3.57335	322.525	4.08335e-72	1.04687e-69
ASUN	2.29805	4.20787	321.727	6.09156e-72	1.53433e-69
PRKACB	2.79159	3.70125	318.582	2.95023e-71	7.30284e-69
FGD3	-3.76569	2.18259	317.498	5.08084e-71	1.23637e-68
LOC100128164	3.29873	2.00591	315.283	1.54347e-70	3.69326e-68
TMEM237	3.18756	3.23747	312.059	7.77439e-70	1.82979e-67
PDCL3	2.56581	3.53084	311.739	9.12624e-70	2.11331e-67
NSDHL	2.4748	3.84534	309.094	3.43991e-69	7.83918e-67
BACE2	2.53819	4.42636	309.044	3.52695e-69	7.91194e-67
FBXO30	2.71629	3.1129	308.344	5.01125e-69	1.10687e-66
HMGB2	-2.59107	4.25364	307.253	8.66147e-69	1.88413e-66
HOPX	4.85145	1.69301	306.895	1.03665e-68	2.22136e-66
ARRB1	-2.37507	3.38272	304.96	2.73651e-68	5.77766e-66
C6orf165	-3.20467	1.52688	304.585	3.30271e-68	6.87204e-66
SYTL1	-2.7882	2.71187	301.773	1.35362e-67	2.77627e-65
DSCAM	-2.14515	4.19101	300.551	2.49896e-67	5.05317e-65
ELMO2	2.2827	4.10802	299.042	5.32592e-67	1.062e-64
RERG	2.79778	1.88793	297.863	9.62379e-67	1.89272e-64
CMYA5	-2.92298	2.62164	297.273	1.29375e-66	2.51006e-64
PSCA	-4.15266	1.38902	296.911	1.55192e-66	2.97079e-64
SCUBE2	-1.99565	3.99391	296.412	1.99317e-66	3.76526e-64
SLC39A8	1.83832	3.60533	296.059	2.37923e-66	4.43618e-64
NABP1	4.18815	3.76198	294.846	4.37295e-66	8.04903e-64
DEGS1	2.28235	3.66283	294.363	5.57215e-66	1.01265e-63
SH3D19	2.86545	4.40924	291.889	1.9278e-65	3.45968e-63
SLC39A14	1.91469	4.2053	291.598	2.23007e-65	3.95273e-63
PVR	2.70042	4.80696	291.398	2.46609e-65	4.31776e-63
YPEL2	-2.00049	4.37495	290.404	4.0604e-65	7.02351e-63
ADCK3	-3.38039	1.65381	288.834	8.92474e-65	1.52539e-62
CHRNA5	2.11083	3.51636	288.376	1.123e-64	1.89681e-62
EBP	2.03813	4.19589	286.979	2.26345e-64	3.77864e-62
PIK3IP1	-2.88485	2.02493	286.427	2.98614e-64	4.92782e-62
SORL1	-2.5247	2.91983	285.809	4.07097e-64	6.6417e-62
OAZ2	2.38489	4.18797	284.328	8.55867e-64	1.38064e-61
KIF22	-2.05924	4.33485	284.093	9.6313e-64	1.53641e-61
NDUFB6	1.9405	3.32711	283.632	1.21391e-63	1.91518e-61
HPCAL1	2.72108	4.27602	283.229	1.48582e-63	2.31868e-61
GXYLT2	3.84083	1.34964	282.028	2.71481e-63	4.19102e-61
PP14571	-4.48133	0.557308	280.804	5.01663e-63	7.6621e-61
HSF2	2.53581	2.45287	280.466	5.94267e-63	8.98094e-61
RANBP6	2.54739	4.01078	280.382	6.19827e-63	9.26965e-61
GATA3-AS1	-1.9123	3.55522	279.956	7.67706e-63	1.13628e-60
XPC	-1.92765	3.57948	279.854	8.07819e-63	1.18345e-60
STAT5B	2.19289	3.70462	279.208	1.11743e-62	1.61023e-60
SLC25A25	3.47161	5.90148	279.2	1.12157e-62	1.61023e-60
RNF144B	-2.25271	2.73591	278.996	1.2425e-62	1.7662e-60
REEP2	4.98279	1.25665	278.313	1.75115e-62	2.46482e-60
KCNJ3	-2.1137	4.38127	277.427	2.73039e-62	3.80585e-60
ILK	2.51717	4.42445	277.346	2.8448e-62	3.92719e-60
ANXA1	-3.86587	1.28054	277.266	2.96092e-62	4.04856e-60
LOC374443	-2.03951	3.22922	277.24	3.00009e-62	4.06342e-60
FAXC	4.25225	2.59699	276.871	3.60928e-62	4.84285e-60
ERBB4	-1.91729	3.46631	276.378	4.62393e-62	6.14683e-60
IFT140	-2.1502	2.73805	276.05	5.44981e-62	7.17825e-60
ANKH	2.18665	3.8286	275.381	7.62539e-62	9.95252e-60
SELENBP1	-2.13614	4.16116	274.881	9.79648e-62	1.2602e-59
WDR47	2.38308	3.90421	274.874	9.83095e-62	1.2602e-59
RMND1	-1.9856	3.80701	274.568	1.14662e-61	1.45682e-59
INHBB	-2.13122	4.0081	274.37	1.26618e-61	1.59461e-59
PGM5	-2.32384	2.83968	274.102	1.44882e-61	1.80875e-59
DMKN	2.12003	2.93487	273.418	2.04131e-61	2.52648e-59
FARP1	1.93787	3.88872	272.921	2.61979e-61	3.21473e-59
HACD1	3.69479	3.41388	272.727	2.88739e-61	3.50227e-59
RAI14	3.28155	2.4863	272.717	2.90291e-61	3.50227e-59
C14orf28	2.16924	2.96165	272.606	3.0693e-61	3.67217e-59
NT5C3B	2.32345	3.22765	272.482	3.26581e-61	3.87498e-59
ELOVL5	2.25344	3.56344	271.44	5.50796e-61	6.48179e-59
LIMS3-LOC440895	2.3572	4.07399	271.116	6.48324e-61	7.56747e-59
CTSH	-2.12733	3.32199	270.772	7.70172e-61	8.91722e-59
MALRD1	-2.08717	3.83655	270.685	8.04761e-61	9.20815e-59
C12orf45	2.66617	2.56693	270.676	8.08127e-61	9.20815e-59
PPIL1	1.94339	3.33856	270.383	9.36488e-61	1.05867e-58
STARD4	2.7975	2.6723	268.793	2.07909e-60	2.33199e-58
ASNSD1	2.12059	4.45177	267.427	4.1282e-60	4.59446e-58
SLC35B4	2.43619	3.67529	267.236	4.54333e-60	5.01758e-58
OAT	1.95165	4.42632	266.262	7.40653e-60	8.11721e-58
LRR1	1.89891	3.4627	265.833	9.18516e-60	9.99025e-58
CRABP1	4.06775	2.12715	265.557	1.05492e-59	1.13876e-57
FOXC1	3.01717	2.22142	263.393	3.12494e-59	3.34812e-57
MPC1	2.56271	1.57494	263.138	3.55202e-59	3.7775e-57
ATP6V0A4	-4.41812	1.27835	262.614	4.62195e-59	4.87921e-57
DRAM1	-1.84729	3.85961	262.213	5.65054e-59	5.92152e-57
SAMD4A	1.91396	4.65954	261.888	6.65202e-59	6.92051e-57
SIAH2	1.92328	4.4617	261.475	8.18455e-59	8.45363e-57
SALL4	-3.07305	2.70139	261.183	9.47807e-59	9.71976e-57
ZNF444	2.7904	3.22317	260.71	1.20137e-58	1.22327e-56
KIF26A	-2.4871	3.11971	259.044	2.77266e-58	2.80331e-56
PRR15L	-2.17219	3.0966	258.004	4.67301e-58	4.69163e-56
AMER2	-2.18503	2.59007	257.133	7.23696e-58	7.21535e-56
SYNPO2	1.73893	3.73756	256.713	8.93493e-58	8.84682e-56
DKK1	-3.12569	5.92664	256.497	9.95713e-58	9.79141e-56
SYS1-DBNDD2	2.28361	3.1372	256.239	1.13305e-57	1.10662e-55
TMEM121	2.29566	3.11962	255.607	1.55636e-57	1.50977e-55
DPH3	1.8197	3.79839	255.408	1.71975e-57	1.65708e-55
CDK6	-2.29621	5.09673	254.9	2.2195e-57	2.12435e-55
SLC7A1	2.43586	5.11547	253.447	4.6016e-57	4.37518e-55
RAB9B	3.95111	2.78975	253.419	4.66653e-57	4.40772e-55
DHRS2	-3.34147	2.4651	253.243	5.09966e-57	4.78535e-55
TUBB6	2.15802	4.94399	253.201	5.20598e-57	4.85339e-55
FREM2	-2.43829	5.13778	252.45	7.59059e-57	7.03084e-55
CD99	1.62763	4.1867	252.3	8.18372e-57	7.53164e-55
TWSG1	2.68675	5.54438	252.286	8.24357e-57	7.5384e-55
DAB2IP	2.47468	3.80599	252.218	8.52805e-57	7.74919e-55
LAMA3	3.34791	2.75466	251.623	1.14952e-56	1.03797e-54
GLIPR1	2.77044	3.1645	251.554	1.19043e-56	1.06819e-54
ALDH3B2	-2.42419	3.21926	251.387	1.29418e-56	1.15407e-54
MSRB2	2.14903	3.03989	251.245	1.38996e-56	1.23183e-54
ACOT9	1.98278	2.95578	250.923	1.63365e-56	1.43892e-54
GPNMB	-4.82837	0.336816	250.862	1.68507e-56	1.47515e-54
LRRC8B	1.96338	3.42756	250.211	2.33571e-56	2.03235e-54
COTL1	3.55943	4.53363	250.091	2.48118e-56	2.14592e-54
ABCG1	-2.44744	3.01028	249.935	2.68309e-56	2.30665e-54
ZNF644	1.86702	4.68723	248.872	4.57564e-56	3.91027e-54
GALNT3	1.93382	4.51974	248.704	4.97801e-56	4.22896e-54
FAM114A1	2.40504	4.25774	248.55	5.37727e-56	4.54126e-54
COMMD6	2.08819	3.48738	246.418	1.56831e-55	1.31674e-53
RAB26	-3.58407	1.36327	245.698	2.25035e-55	1.87839e-53
PARP8	-2.43033	2.07974	245.197	2.89433e-55	2.40196e-53
RAB12	2.19343	4.73076	245.181	2.91765e-55	2.40739e-53
SULF1	1.96823	3.51076	245.134	2.9872e-55	2.4507e-53
CLSPN	2.97777	4.73113	245.029	3.14933e-55	2.56903e-53
KRBOX1	-7.34834	-0.264869	244.532	4.0419e-55	3.2785e-53
NDUFS8	2.69495	4.7995	244.346	4.43811e-55	3.57966e-53
PPME1	2.43524	2.752	242.194	1.30693e-54	1.04824e-52
SMTN	2.78627	3.41087	242.074	1.38806e-54	1.10714e-52
MTCL1	2.79111	2.84281	241.817	1.57926e-54	1.25268e-52
MB	-2.56089	2.45691	240.505	3.05193e-54	2.4075e-52
SCML1	2.48193	2.26943	240.081	3.77599e-54	2.9624e-52
ZNF367	-2.48242	3.14493	239.682	4.61396e-54	3.60014e-52
PSMB8-AS1	3.8019	3.06532	239.416	5.27179e-54	4.09119e-52
ASPH	1.91562	3.87676	239.292	5.6122e-54	4.33196e-52
PFKM	-1.99166	3.62839	238.726	7.45436e-54	5.72312e-52
JMY	-1.75808	3.79472	238.664	7.6927e-54	5.87469e-52
GPR176	2.4726	2.39173	238.416	8.71015e-54	6.61649e-52
RAB27A	2.2835	2.68512	238.278	9.33524e-54	7.054e-52
ADAM2	-3.98039	0.15717	238.16	9.90653e-54	7.4465e-52
MYL6B	2.17184	4.19095	238.038	1.05328e-53	7.876e-52
JMJD6	2.2832	3.35984	237.853	1.15572e-53	8.59725e-52
KIAA0232	2.32548	5.29407	237.599	1.31305e-53	9.71726e-52
MCM2	-2.19424	4.5531	237.043	1.73615e-53	1.27825e-51
IFT122	-2.03776	2.9194	236.07	2.82863e-53	2.07197e-51
CAMK2N1	-1.68342	3.73476	235.525	3.72035e-53	2.71132e-51
REEP1	5.17557	4.15363	234.996	4.85008e-53	3.51679e-51
NPTN	2.87922	4.93124	234.619	5.86232e-53	4.22942e-51
LIMS3L	2.21591	4.39804	234.245	7.07445e-53	5.06581e-51
LIMS3	2.21591	4.39804	234.24	7.0922e-53	5.06581e-51
PPT1	-1.71895	4.12478	234.016	7.93347e-53	5.63866e-51
PCMTD2	-1.70466	4.37309	233.854	8.60735e-53	6.08747e-51
UFC1	1.73131	4.20473	233.278	1.1495e-52	8.0899e-51
LIN7A	-2.70254	2.19355	232.599	1.61658e-52	1.132e-50
MPZL1	1.78672	4.51888	232.589	1.62424e-52	1.132e-50
ONECUT2	3.90707	4.15556	231.794	2.42208e-52	1.67989e-50
PHOSPHO2-KLHL23	4.58183	4.85844	231.705	2.53236e-52	1.74794e-50
CCNG2	-2.11859	3.71699	231.376	2.9876e-52	2.0523e-50
SHOC2	2.42346	4.63672	231.347	3.0308e-52	2.07205e-50
SMIM14	-2.43864	5.48502	230.967	3.6678e-52	2.49567e-50
GLDN	2.26904	3.40579	230.854	3.88288e-52	2.62955e-50
OSMR	3.73163	3.45608	229.871	6.36144e-52	4.28785e-50
GALC	-1.909	3.48079	229.611	7.24866e-52	4.86304e-50
ACSS3	-2.11448	2.72119	228.826	1.075e-51	7.17853e-50
SNAR-C2	6.93129	3.37507	228.514	1.25741e-51	8.29705e-50
SNAR-C5	6.93129	3.37507	228.511	1.25919e-51	8.29705e-50
SNAR-C1	6.93129	3.37507	228.51	1.25984e-51	8.29705e-50
ETHE1	2.8123	2.62288	228.369	1.35253e-51	8.86681e-50
TNFRSF11B	-3.3363	1.36426	227.639	1.95095e-51	1.27317e-49
ABRACL	2.80864	4.04959	227.243	2.37967e-51	1.54593e-49
DCK	3.8004	4.58405	226.702	3.12301e-51	2.01968e-49
GCH1	1.70251	4.0082	225.899	4.67569e-51	3.01026e-49
UPK3BL	-2.49543	4.53248	225.804	4.90213e-51	3.14196e-49
TMEM60	2.39733	3.20177	225.69	5.19148e-51	3.31262e-49
RUSC2	3.44353	2.74936	224.931	7.59904e-51	4.82741e-49
RRAS	2.47362	2.12264	224.767	8.25207e-51	5.21916e-49
ABCC6	4.33459	0.542449	224.276	1.05616e-50	6.65054e-49
AKR1C4	-4.18809	-0.347045	224.08	1.16537e-50	7.30624e-49
GPR160	-1.88645	4.06854	223.694	1.41467e-50	8.83061e-49
RSU1	3.05226	4.92627	223.308	1.71757e-50	1.0675e-48
TMEM184C	1.95725	4.91	222.833	2.18027e-50	1.34923e-48
EFNA1	-1.88966	3.55671	222.8	2.21657e-50	1.3658e-48
GBP2	5.36723	3.06863	222.209	2.98239e-50	1.82984e-48
MXI1	-2.07421	3.18401	222.184	3.02016e-50	1.84513e-48
ADGRG5	4.31502	0.159814	222.144	3.08053e-50	1.87403e-48
RAB39B	-3.1089	1.78677	222.102	3.1473e-50	1.90657e-48
TSC22D2	2.15791	4.55945	221.938	3.41638e-50	2.06088e-48
LTBP1	3.03824	5.21783	221.628	3.99209e-50	2.3981e-48
FDX1L	2.16174	2.40392	221.337	4.62221e-50	2.76505e-48
MICALL1	2.49972	3.8862	220.991	5.49734e-50	3.27491e-48
ATAD1	3.09311	4.54665	220.87	5.8422e-50	3.46597e-48
CCDC43	1.97283	3.2723	220.31	7.74111e-50	4.57363e-48
FMO3	6.81802	-1.18557	220.199	8.18258e-50	4.81465e-48
CTNND2	-1.9167	3.33162	219.858	9.7131e-50	5.69188e-48
CYFIP2	1.95887	4.0375	219.327	1.26799e-49	7.40022e-48
RCN1	2.4421	2.55272	219.193	1.35616e-49	7.88277e-48
SLC25A23	3.60991	5.18875	219.157	1.38118e-49	7.9958e-48
BAG2	3.76079	1.76126	219.064	1.44762e-49	8.34676e-48
BRINP2	2.54666	1.34414	219.016	1.48254e-49	8.51395e-48
FAM63A	-1.78484	3.24555	218.715	1.72481e-49	9.86577e-48
HABP4	1.67652	3.42321	218.623	1.80653e-49	1.02922e-47
SNX11	2.55325	3.6854	218.194	2.24051e-49	1.27142e-47
BOK	1.9093	4.66937	218.066	2.38889e-49	1.35029e-47
LMO7	-1.91077	3.06883	217.989	2.48284e-49	1.39789e-47
OSBPL6	2.41546	1.68324	217.961	2.51902e-49	1.41272e-47
LRRFIP1	2.07426	5.03675	217.866	2.64194e-49	1.47589e-47
CCDC124	2.58496	2.5173	217.832	2.68701e-49	1.49525e-47
H1FX	-1.96038	4.17409	217.773	2.76772e-49	1.53422e-47
VTCN1	5.39544	2.18257	217.292	3.52441e-49	1.94538e-47
DNAJB5	3.2658	0.837608	217.285	3.53656e-49	1.94538e-47
FERMT2	2.91159	5.27845	216.277	5.86942e-49	3.21631e-47
FAM196A	4.71984	0.99059	216.199	6.10326e-49	3.33173e-47
PLD2	-2.25253	2.35775	215.925	7.00184e-49	3.80778e-47
ERMP1	-1.79513	4.56074	215.672	7.95092e-49	4.3076e-47
THRB	2.33593	2.88531	215.546	8.46979e-49	4.56829e-47
KLHL23	4.77719	4.83792	215.54	8.49575e-49	4.56829e-47
SPSB3	-1.68882	3.42238	215.259	9.78635e-49	5.24264e-47
LDLRAD4	-1.67049	3.84065	214.837	1.20934e-48	6.45445e-47
MCM5	-2.00657	3.20414	213.767	2.07082e-48	1.10114e-46
CERS4	-2.54442	2.02028	213.439	2.44117e-48	1.29328e-46
PGBD1	4.7241	0.807344	213.347	2.55679e-48	1.34955e-46
YWHAH	2.71204	5.93368	213.016	3.01883e-48	1.58759e-46
SH3BGRL2	1.54966	4.16452	212.872	3.24556e-48	1.7006e-46
SLC35E2B	-1.59793	4.25359	212.728	3.48984e-48	1.82195e-46
RBBP8NL	-3.02338	1.41541	212.628	3.6685e-48	1.90828e-46
CPD	1.87818	4.3929	212.557	3.80169e-48	1.97043e-46
ADH5	1.89215	4.81034	212.417	4.07941e-48	2.10677e-46
PATZ1	-1.82459	4.43166	211.868	5.37398e-48	2.76538e-46
PTPN13	2.72373	5.68223	210.985	8.37496e-48	4.29426e-46
CASP7	1.54819	3.72099	210.815	9.12037e-48	4.65983e-46
SH3BP5-AS1	-1.63482	3.86921	210.759	9.37954e-48	4.77525e-46
EHBP1L1	2.35104	4.45871	210.621	1.00542e-47	5.09652e-46
UGT1A3	-3.06154	1.42648	210.616	1.00816e-47	5.09652e-46
TM7SF2	-2.14482	4.71947	210.568	1.03289e-47	5.20322e-46
ITM2C	2.69338	2.33607	210.538	1.0485e-47	5.2634e-46
UGT1A7	-3.03452	1.42017	210.284	1.19082e-47	5.95702e-46
MYO1E	2.51909	3.93667	210.127	1.28843e-47	6.42294e-46
RBL2	-1.52648	4.07184	209.859	1.47473e-47	7.32619e-46
FLRT3	-2.70571	1.30376	209.579	1.6968e-47	8.40032e-46
UGT1A6	-3.07527	1.68724	209.524	1.74446e-47	8.6066e-46
GBA	-1.79529	3.21227	209.187	2.06643e-47	1.01602e-45
SEPSECS	-2.19075	2.39519	209.009	2.25978e-47	1.10729e-45
S100A14	-1.87426	3.61817	208.787	2.52604e-47	1.23355e-45
P2RY2	-2.10074	4.04095	208.535	2.86701e-47	1.39531e-45
MYB	-2.24626	2.65198	208.374	3.10923e-47	1.50808e-45
ETS2	2.25005	3.74858	208.296	3.23281e-47	1.56274e-45
RPS6KC1	1.87656	2.91252	208.206	3.38298e-47	1.62985e-45
RFTN1	-2.6825	3.10702	208.021	3.71217e-47	1.78246e-45
UGT1A4	-3.05539	1.4213	207.642	4.49023e-47	2.14888e-45
KIF20A	-2.36557	2.33698	207.21	5.58019e-47	2.66162e-45
GCNT1	1.90467	5.01348	207.162	5.71628e-47	2.7175e-45
JUN	2.14552	5.17555	207.104	5.88473e-47	2.78835e-45
FAM69B	-2.41434	1.88436	206.795	6.87352e-47	3.24615e-45
ACTA1	2.80143	5.73453	206.588	7.62557e-47	3.58952e-45
KAZALD1	-2.83791	2.44334	206.576	7.67209e-47	3.59961e-45
GNA11	2.11104	4.6214	206.512	7.9226e-47	3.70504e-45
UGT1A10	-3.05143	1.42345	206.502	7.96242e-47	3.71157e-45
CYP1A1	-4.4301	1.62421	206.364	8.53328e-47	3.9648e-45
PLOD1	2.35319	3.85171	206.308	8.77694e-47	4.06485e-45
ZBTB38	1.78056	4.08861	206.1	9.74721e-47	4.4997e-45
LETMD1	-1.57736	3.66962	206.002	1.02348e-46	4.70963e-45
UGT1A5	-3.0445	1.42161	205.957	1.04685e-46	4.8018e-45
UGT1A1	-3.0328	1.41708	205.941	1.0555e-46	4.82605e-45
CREBRF	-1.7138	3.03975	205.925	1.06409e-46	4.84989e-45
PHLDA1	3.25347	5.4707	205.768	1.15132e-46	5.23086e-45
FAM53B	-1.79797	3.67472	205.615	1.24367e-46	5.6326e-45
SH3BP5	-1.63996	4.40762	205.335	1.43136e-46	6.45398e-45
DIXDC1	3.94741	3.71886	205.331	1.43402e-46	6.45398e-45
LARGE	1.71314	4.79259	205.202	1.53039e-46	6.8662e-45
KRT13	3.79809	2.13454	204.878	1.80048e-46	8.05278e-45
DUSP6	3.23942	0.90456	204.68	1.98882e-46	8.86752e-45
RDH11	3.92588	6.12791	204.37	2.32395e-46	1.03297e-44
ZCCHC24	3.12931	2.08484	204.34	2.35972e-46	1.04563e-44
RPAP3	1.95327	3.14973	204.3	2.40694e-46	1.06327e-44
NXN	2.7526	3.47289	204.283	2.42823e-46	1.06939e-44
UGT1A8	-3.03363	1.42009	203.921	2.91168e-46	1.27838e-44
TFPT	1.91619	3.09036	203.904	2.93653e-46	1.28536e-44
HDAC5	-2.5769	2.61921	203.842	3.03018e-46	1.32232e-44
UGT1A9	-3.04478	1.41943	203.147	4.29615e-46	1.86909e-44
CGN	1.97416	3.08136	202.865	4.94961e-46	2.14687e-44
CYLD	1.8804	2.81227	202.762	5.21307e-46	2.25434e-44
PRDX3	2.49997	5.77706	202.703	5.37156e-46	2.3159e-44
UGP2	2.27435	4.55113	202.632	5.56597e-46	2.39253e-44
SLC20A2	2.61543	4.22655	202.611	5.62358e-46	2.41008e-44
ABHD17B	2.82039	3.83512	202.147	7.10099e-46	3.03419e-44
MSRB1	3.40909	4.29059	201.773	8.57089e-46	3.6514e-44
SLC35C1	-1.66459	3.60311	201.234	1.12349e-45	4.77218e-44
FAM184A	3.33036	1.06381	200.872	1.34727e-45	5.70581e-44
PPP2R3A	1.63314	4.43527	200.757	1.42771e-45	6.0287e-44
TOP2A	-1.79073	4.1443	199.983	2.106e-45	8.8668e-44
SNAR-E	4.55841	0.0126165	199.898	2.198e-45	9.22711e-44
TPD52	1.84989	4.94496	199.773	2.34056e-45	9.79692e-44
CRISPLD2	-2.13504	2.69408	199.709	2.41702e-45	1.00875e-43
TMPRSS2	-1.68653	3.62179	199.427	2.78584e-45	1.15931e-43
PCSK7	3.03596	3.13524	199.286	2.99052e-45	1.24089e-43
TIMM17A	1.57767	3.15821	199.164	3.17885e-45	1.31524e-43
BVES	3.02621	4.28845	198.214	5.12302e-45	2.11354e-43
KDM6A	2.66413	3.98182	198.109	5.40018e-45	2.2215e-43
MESDC2	1.55446	4.64249	197.97	5.79266e-45	2.37615e-43
C1orf110	5.83267	-0.845783	197.821	6.242e-45	2.55317e-43
DECR1	1.64774	4.29065	197.814	6.26523e-45	2.5554e-43
PCBD1	1.48592	3.73148	197.294	8.13452e-45	3.30842e-43
CDK14	-2.27946	1.31118	196.778	1.05417e-44	4.27533e-43
ACOX3	2.96684	4.12782	196.637	1.13165e-44	4.57665e-43
NREP	3.52761	3.17362	196.486	1.22092e-44	4.92379e-43
ITPRIPL2	1.78786	4.13115	195.87	1.66395e-44	6.69169e-43
PRELID2	2.19596	2.90672	195.596	1.90966e-44	7.65839e-43
TGFB1I1	5.30998	0.128003	195.44	2.06497e-44	8.25816e-43
RRAGA	1.62362	3.55777	195.387	2.12092e-44	8.45836e-43
FSIP1	3.49753	-0.0134797	195.319	2.19447e-44	8.72742e-43
CCDC88C	-2.03185	3.48781	195.271	2.24879e-44	8.91873e-43
SBDSP1	2.10307	4.49012	195.201	2.32881e-44	9.21068e-43
ACOT2	1.51737	3.89298	194.87	2.7498e-44	1.08458e-42
ANK3	-1.61469	3.40456	193.976	4.31099e-44	1.69569e-42
CYP2R1	3.08346	2.24348	193.851	4.58935e-44	1.80025e-42
SRF	3.33588	5.08784	193.047	6.87354e-44	2.68785e-42
ZG16B	-2.127	2.85549	193.043	6.88952e-44	2.68785e-42
SBDS	2.39864	5.36052	192.41	9.46789e-44	3.68375e-42
SLC6A14	-2.1733	5.36554	192.287	1.00713e-43	3.90794e-42
TBC1D1	1.57613	3.97897	191.805	1.2834e-43	4.96651e-42
CTSD	-1.5932	4.63009	191.788	1.29424e-43	4.99502e-42
ERMAP	-2.2093	2.35593	191.517	1.48344e-43	5.70987e-42
AOX1	-3.43571	1.87502	191.477	1.5135e-43	5.80999e-42
CRIM1	1.78735	4.8	191.333	1.62711e-43	6.22944e-42
SPRED1	2.29011	3.7428	191.082	1.84549e-43	7.04673e-42
HAGHL	-2.10621	2.7639	190.924	1.99866e-43	7.61133e-42
KLF7	3.57242	4.22764	190.865	2.05788e-43	7.81613e-42
DUSP19	2.41726	3.08585	189.659	3.77282e-43	1.42919e-41
TMEM165	2.21527	4.73623	189.074	5.06487e-43	1.91359e-41
ZRANB1	1.77514	4.98445	188.907	5.50721e-43	2.07525e-41
FAM46A	-1.71504	3.75238	188.631	6.32679e-43	2.37784e-41
VGLL3	2.53262	2.06187	188.069	8.39065e-43	3.14529e-41
PMAIP1	3.10168	1.80531	187.958	8.87368e-43	3.31769e-41
CREB3	1.81744	3.62417	187.551	1.08869e-42	4.05982e-41
KIFC3	-2.63283	1.99164	187.365	1.1952e-42	4.44547e-41
RAB27B	-1.72157	5.00974	187.355	1.20116e-42	4.45609e-41
TRMT61B	2.1754	2.22667	186.969	1.45844e-42	5.39661e-41
SPOP	3.48308	5.98664	186.638	1.72288e-42	6.3587e-41
WDR43	1.58747	4.8906	186.606	1.75077e-42	6.44508e-41
CXXC5	-1.90743	4.2014	186.545	1.80497e-42	6.62761e-41
PACSIN2	2.00173	3.36189	186.465	1.87934e-42	6.88309e-41
DCUN1D3	1.99016	3.08446	186.358	1.98305e-42	7.24446e-41
MGMT	1.66954	3.25137	186.327	2.01418e-42	7.33948e-41
DSC2	2.54512	3.62137	186.306	2.03556e-42	7.3986e-41
TMEM106B	-1.49413	4.11591	186.15	2.20126e-42	7.98067e-41
OCIAD2	1.70476	2.63322	186.094	2.26403e-42	8.18759e-41
PLIN2	-2.72162	1.762	185.764	2.67255e-42	9.64065e-41
SUCLG1	1.57543	4.07637	185.663	2.81241e-42	1.01197e-40
ARNTL2	1.68561	4.3282	185.486	3.07367e-42	1.10322e-40
TNS1	5.16352	2.62489	185.457	3.11939e-42	1.11684e-40
STRN3	1.70873	4.84418	185.304	3.3679e-42	1.20281e-40
CCDC102A	3.45538	2.33318	185.241	3.47648e-42	1.23851e-40
STK24	1.53532	4.72639	185.205	3.53946e-42	1.25782e-40
STBD1	3.01517	4.13063	184.974	3.97583e-42	1.40941e-40
KRT15	3.42801	1.79305	184.79	4.36066e-42	1.54202e-40
NINJ1	-1.65411	3.97432	184.707	4.54798e-42	1.60431e-40
TUBB2A	1.65553	4.69131	184.641	4.70142e-42	1.65437e-40
ID1	1.97297	4.30471	184.481	5.09364e-42	1.78801e-40
COX20	1.88236	3.32518	184.353	5.4322e-42	1.9022e-40
CSTA	-4.62002	2.86638	184.185	5.91171e-42	2.06507e-40
SLC2A10	-1.59435	3.93805	183.743	7.38186e-42	2.57236e-40
RAB17	-1.91953	2.7095	183.721	7.46441e-42	2.59483e-40
LDLR	2.89407	6.44073	183.379	8.86378e-42	3.07385e-40
STK26	2.44307	4.83984	183.189	9.75459e-42	3.37462e-40
BHLHE40	1.78419	3.08078	183.153	9.93155e-42	3.42758e-40
SYT7	-1.6489	3.51821	182.654	1.27626e-41	4.39408e-40
DSTNP2	2.41621	3.26483	182.559	1.33856e-41	4.59754e-40
LPPR2	1.83165	3.11214	182.442	1.41955e-41	4.86406e-40
LOC100130331	2.31511	5.41323	182.047	1.73145e-41	5.91866e-40
ASAP3	-2.20596	1.93548	181.984	1.78795e-41	6.09728e-40
ACAT2	1.57862	3.76787	181.809	1.95232e-41	6.64204e-40
ZNF561	1.5111	4.05616	181.611	2.15607e-41	7.3179e-40
TBC1D30	-1.59292	3.42204	181.536	2.23945e-41	7.58296e-40
BTN2A1	2.80778	2.13893	181.479	2.30356e-41	7.7817e-40
HLTF	-1.72417	4.07056	181.134	2.74034e-41	9.23547e-40
SAMD11	-1.51345	3.00925	180.925	3.04445e-41	1.02363e-39
ASCL5	4.79223	1.19018	180.889	3.0992e-41	1.03961e-39
HMGCS1	1.52891	4.15311	180.725	3.36578e-41	1.1264e-39
SDSL	2.30404	2.32498	180.572	3.63546e-41	1.21382e-39
JADE2	-1.71176	3.64104	180.405	3.95371e-41	1.31702e-39
RHEB	2.18587	4.39357	180.375	4.01419e-41	1.33407e-39
MDH1	2.40404	5.40619	180.32	4.12521e-41	1.3678e-39
RNF224	-3.13238	1.10088	180.033	4.76711e-41	1.57699e-39
KIAA1217	2.04317	2.64012	179.848	5.23005e-41	1.72616e-39
LIMS1	2.05455	5.21287	179.627	5.84657e-41	1.92521e-39
PARVA	1.68247	4.08692	179.497	6.23973e-41	2.04997e-39
CD46	2.30957	5.39494	179.363	6.67724e-41	2.1887e-39
KLHL42	1.72964	4.77775	178.986	8.06721e-41	2.63829e-39
ADM	3.97745	0.869829	178.712	9.25939e-41	3.0213e-39
ANKRD22	2.12911	1.43565	178.181	1.20938e-40	3.9372e-39
MRAS	2.49518	1.98909	178.158	1.2235e-40	3.97415e-39
C14orf93	-2.52158	1.95311	177.982	1.33695e-40	4.33285e-39
CMAS	1.6397	3.53237	177.685	1.55214e-40	5.01893e-39
SNHG1	-1.87797	2.68126	177.674	1.56059e-40	5.03493e-39
HOXB9	5.17201	0.673325	177.669	1.56471e-40	5.0369e-39
CA14	3.69567	0.502637	177.606	1.61479e-40	5.18646e-39
ESR1	-1.92143	5.26661	177.342	1.84426e-40	5.91029e-39
CBR3	2.18549	1.6113	177.278	1.90399e-40	6.0881e-39
BTG1	-1.60864	4.45096	177.217	1.96365e-40	6.26491e-39
CARS2	1.96846	2.01527	177.193	1.98717e-40	6.32591e-39
ELL2	2.42514	3.46032	176.526	2.7791e-40	8.82052e-39
GBAP1	-1.8332	2.59915	176.523	2.7831e-40	8.82052e-39
RNF168	2.08343	5.69854	176.411	2.94462e-40	9.31188e-39
SKAP2	1.86346	3.69845	176.338	3.0556e-40	9.6416e-39
POF1B	-1.94114	2.25435	176.296	3.11978e-40	9.82251e-39
CUL1	1.57909	4.11479	176.2	3.27506e-40	1.02889e-38
BNIP3	1.82632	4.07089	176.192	3.28704e-40	1.03039e-38
SEPW1	1.58277	4.20268	176.067	3.50183e-40	1.09533e-38
ABCB10	1.52434	3.03751	176.03	3.56628e-40	1.11212e-38
MUC20	-4.23464	0.773312	176.028	3.57099e-40	1.11212e-38
AMACR	2.75285	3.09187	175.99	3.63973e-40	1.13107e-38
TFPI2	2.80641	0.205994	175.889	3.82843e-40	1.18714e-38
CCDC107	2.99967	1.79772	175.873	3.85986e-40	1.19431e-38
ACER2	-2.10442	2.36444	175.783	4.03764e-40	1.24663e-38
POGK	1.79752	5.3368	175.774	4.05754e-40	1.25009e-38
CD58	2.50119	3.02812	175.763	4.08019e-40	1.25437e-38
ACTN2	3.61381	1.22401	175.621	4.3807e-40	1.34388e-38
BASP1	-1.58859	4.16949	175.417	4.85454e-40	1.48607e-38
MAN1A1	-1.784	2.82117	175.191	5.43744e-40	1.66097e-38
FBN2	-2.15501	1.56272	175.165	5.50969e-40	1.67946e-38
ABCE1	1.49979	4.61723	174.918	6.23852e-40	1.89759e-38
PCOLCE2	6.08078	1.69148	174.599	7.325e-40	2.22336e-38
TUBB2B	1.57399	4.55908	174.591	7.35447e-40	2.2276e-38
HPS3	-1.40979	4.19904	174.48	7.77588e-40	2.35028e-38
TTC39A	-1.48415	4.41568	174.431	7.96912e-40	2.40363e-38
PQLC3	-1.73717	3.74187	174.387	8.14736e-40	2.45224e-38
NDUFC2-KCTD14	1.43807	3.65734	174.195	8.97506e-40	2.69571e-38
GAB2	1.60906	3.37456	173.988	9.9592e-40	2.98506e-38
KCNJ8	-2.74254	1.15198	173.872	1.05543e-39	3.15683e-38
ARSG	-1.87916	2.63443	173.764	1.11441e-39	3.32632e-38
MIR143HG	7.15617	-0.882776	173.655	1.17733e-39	3.50682e-38
DNAJB4	4.65262	2.34583	173.524	1.25771e-39	3.73849e-38
ZNF133	2.11555	2.20457	173.514	1.26375e-39	3.74869e-38
LRCH1	1.52905	3.6055	173.418	1.3264e-39	3.92641e-38
LOC100507065	4.77199	-1.27402	172.97	1.66131e-39	4.90769e-38
EHD4	1.64198	3.78704	172.636	1.96585e-39	5.79544e-38
MICALCL	4.10324	-0.69438	172.482	2.12374e-39	6.24805e-38
C4orf36	4.54099	1.63264	172.296	2.33194e-39	6.84655e-38
NEK9	-3.13028	0.426875	172.128	2.53778e-39	7.43569e-38
GRB7	-2.58915	1.3367	171.906	2.83778e-39	8.29777e-38
PRC1	-1.73306	3.98217	171.734	3.09429e-39	9.02941e-38
IER3	2.09145	4.75451	171.464	3.544e-39	1.03207e-37
MAPKBP1	2.19785	2.47232	171.403	3.65378e-39	1.06189e-37
FEM1C	1.52528	3.04901	171.069	4.32156e-39	1.25343e-37
RUNDC1	2.02479	4.09359	171.058	4.3454e-39	1.2578e-37
KIAA0226L	2.6235	0.575531	170.842	4.84589e-39	1.39985e-37
PIK3R3	-1.63279	4.78161	170.743	5.09304e-39	1.46829e-37
CD109	2.77722	3.11959	170.516	5.70862e-39	1.64246e-37
SEMA4F	1.99244	3.25654	170.432	5.95447e-39	1.70977e-37
C1QTNF3-AMACR	2.6423	2.79271	170.359	6.17688e-39	1.77009e-37
SSPN	2.62428	1.96443	170.126	6.94494e-39	1.98623e-37
NAALADL2	-2.23932	1.9787	170.02	7.3254e-39	2.08786e-37
HBP1	-1.50371	4.36492	170.019	7.32938e-39	2.08786e-37
GPX3	2.77204	1.86375	169.944	7.60959e-39	2.16338e-37
GPR161	2.84065	3.04231	169.909	7.74634e-39	2.19791e-37
THEM6	-1.87701	4.78322	169.886	7.8355e-39	2.21882e-37
RRM2	-1.99075	4.75601	169.838	8.02746e-39	2.26871e-37
TINCR	-1.67448	3.03619	169.776	8.28187e-39	2.33093e-37
FHL2	3.82645	4.18821	169.773	8.29484e-39	2.33093e-37
SNHG19	-2.36167	2.60711	169.772	8.29635e-39	2.33093e-37
SH2D3C	5.86377	-1.36455	169.431	9.84954e-39	2.76191e-37
RIC1	2.20204	4.15753	169.118	1.15304e-38	3.22695e-37
ARTN	4.04678	-0.390441	168.798	1.35458e-38	3.78361e-37
FAM13B	1.64787	4.08677	168.727	1.4036e-38	3.9129e-37
GPR135	3.54244	0.0678781	168.617	1.48321e-38	4.12683e-37
AATBC	-2.58688	1.96776	168.526	1.55303e-38	4.31275e-37
VPS29	1.4206	3.69058	168.464	1.60191e-38	4.43988e-37
PDLIM3	6.54473	0.320509	168.293	1.74621e-38	4.83052e-37
TSPAN9	-2.05189	2.53716	168.041	1.98177e-38	5.47158e-37
ZNF704	-1.49666	4.71229	167.455	2.66134e-38	7.33375e-37
FAM69A	2.63207	1.23265	166.91	3.50031e-38	9.62719e-37
PCSK6	-1.41306	3.47123	166.761	3.77273e-38	1.03566e-36
ACTC1	2.90411	4.74881	166.631	4.02844e-38	1.10375e-36
MCCC2	-1.41085	4.57947	166.417	4.48536e-38	1.2266e-36
SLC2A4	2.47929	2.32765	166.244	4.89216e-38	1.3353e-36
ESPL1	-2.29249	2.21547	165.872	5.89963e-38	1.60723e-36
MAPRE1	2.23456	5.68059	165.489	7.15439e-38	1.94537e-36
EPHB2	1.969	2.97684	165.389	7.52364e-38	2.04191e-36
PTGES3L-AARSD1	3.38881	1.86073	165.119	8.61407e-38	2.33344e-36
THSD4	1.72673	3.54355	165.027	9.02209e-38	2.43936e-36
GRPEL1	1.33487	3.60026	164.195	1.3715e-37	3.70125e-36
MEGF6	-3.18334	1.72478	164.03	1.48983e-37	4.01303e-36
DEPDC1	-2.31294	2.46876	163.953	1.54914e-37	4.16498e-36
HERPUD1	1.54018	2.76754	163.894	1.59589e-37	4.28265e-36
SPAG5	-2.13865	2.28149	163.84	1.63965e-37	4.39188e-36
MAFK	1.87674	4.51005	163.749	1.71615e-37	4.58822e-36
CTPS1	2.0687	2.58004	163.613	1.83802e-37	4.90492e-36
LOC644936	3.04226	6.76067	163.497	1.94804e-37	5.18886e-36
TMEM229B	1.87671	2.57923	163.466	1.979e-37	5.26157e-36
RPS26P11	1.52606	4.42266	163.197	2.26512e-37	6.01114e-36
TSPAN5	2.27403	1.69622	163.02	2.47649e-37	6.55996e-36
P2RY6	-3.14735	1.05853	162.968	2.54172e-37	6.72035e-36
PHLDA2	2.5087	1.69009	162.741	2.84909e-37	7.51034e-36
PAIP2B	1.45284	3.48466	162.74	2.85097e-37	7.51034e-36
A1BG-AS1	2.21202	1.97351	162.719	2.88194e-37	7.57802e-36
HIST1H1D	-2.01437	4.83588	162.681	2.93738e-37	7.70968e-36
STAT5A	2.24231	1.19363	162.562	3.11749e-37	8.16749e-36
PDGFB	2.06187	3.11827	162.459	3.28386e-37	8.58769e-36
TMEM150C	-1.42533	4.46267	162.03	4.07494e-37	1.06371e-35
AGPAT1	1.86638	2.6332	162.014	4.10776e-37	1.07033e-35
TNIK	4.01448	1.7289	161.934	4.27763e-37	1.11066e-35
MAFG	2.47993	4.01888	161.933	4.278e-37	1.11066e-35
DEGS2	-1.90596	2.47821	161.865	4.42676e-37	1.1472e-35
CAPG	4.08758	4.18384	161.622	5.00432e-37	1.29318e-35
BBC3	-2.6771	1.79703	161.62	5.00807e-37	1.29318e-35
PLXND1	-1.71428	4.41239	161.449	5.45827e-37	1.4069e-35
ASPM	-1.86372	3.45465	161.418	5.5447e-37	1.42662e-35
CBX4	1.36848	4.25158	161.339	5.76785e-37	1.48138e-35
PDCL3P4	2.45441	1.32966	161.094	6.5254e-37	1.67295e-35
DPYD	-2.0244	1.98578	161.079	6.57527e-37	1.68273e-35
SH3RF2	5.83056	0.678476	161.074	6.59262e-37	1.68417e-35
PSIP1	-1.77238	2.75832	161.065	6.62008e-37	1.68818e-35
ROCK2	1.4345	4.68283	161.04	6.70453e-37	1.70668e-35
ATP8A2	-3.26018	0.028683	160.953	7.00496e-37	1.78e-35
CDC14B	2.2795	2.99527	160.828	7.46026e-37	1.89235e-35
FAM117B	-1.50075	3.07175	160.721	7.87284e-37	1.99348e-35
SH3YL1	-1.43181	4.51347	160.669	8.0827e-37	2.04302e-35
OCRL	1.429	3.38778	160.351	9.48488e-37	2.39322e-35
TEP1	2.83571	4.96842	160.064	1.09587e-36	2.76025e-35
EHMT2	-1.47067	3.68088	159.785	1.26052e-36	3.16939e-35
PPP1R12A	2.64427	6.09659	159.586	1.39371e-36	3.49818e-35
KDM3A	1.82292	3.43764	158.991	1.8795e-36	4.70925e-35
ERBB3	-2.32243	6.3427	158.974	1.89596e-36	4.74221e-35
PDHB	1.58643	3.16653	158.915	1.95351e-36	4.87766e-35
HSPA12A	3.34471	1.75354	158.748	2.12459e-36	5.29561e-35
ZFP36	2.25259	2.72638	158.475	2.43648e-36	6.06249e-35
ANAPC15	1.53454	2.64836	158.029	3.05071e-36	7.57768e-35
PITX1	2.18445	1.48767	157.909	3.24015e-36	8.03435e-35
RSPRY1	1.59116	2.7015	157.842	3.35175e-36	8.29674e-35
LITAF	1.82377	5.24073	157.554	3.87304e-36	9.56626e-35
RIN2	-2.07124	2.0869	157.552	3.87795e-36	9.56626e-35
PRIM1	-2.31389	2.20624	157.5	3.98054e-36	9.8025e-35
SNX18	1.55825	3.79408	157.419	4.14514e-36	1.01904e-34
STX12	1.70032	4.19627	157.127	4.8016e-36	1.1784e-34
MARCKS	1.82876	5.34215	156.908	5.36018e-36	1.31324e-34
SLITRK6	-1.9449	2.46541	156.883	5.42785e-36	1.32756e-34
PARP9	2.15607	3.95244	156.668	6.04975e-36	1.47715e-34
LGALS1	3.45972	6.19307	156.545	6.4367e-36	1.56896e-34
KCTD10	1.56217	3.50967	156.335	7.15229e-36	1.74043e-34
MBNL1-AS1	4.579	3.97929	156.233	7.52765e-36	1.82867e-34
KDELC1	2.35333	0.849417	156.162	7.80302e-36	1.89237e-34
FAM89B	1.57039	4.02551	156.124	7.95529e-36	1.92604e-34
DENND5B-AS1	3.10565	0.483464	155.98	8.55049e-36	2.06666e-34
CSRP2	2.8422	0.470877	155.457	1.11236e-35	2.68406e-34
FIG4	1.87737	2.50624	155.387	1.15267e-35	2.77665e-34
FBLIM1	2.99623	4.8446	155.377	1.15805e-35	2.78496e-34
MSH2	-1.47808	3.69368	155.136	1.30746e-35	3.139e-34
RCBTB1	1.55134	3.49787	154.693	1.63437e-35	3.91731e-34
STAT3	1.7083	4.77814	154.567	1.7413e-35	4.16665e-34
PITPNB	1.67935	3.07477	154.163	2.13355e-35	5.09674e-34
GNG12	1.80875	4.68804	154.118	2.18235e-35	5.20466e-34
CDT1	-1.91269	3.62951	154.098	2.20498e-35	5.24991e-34
SDCBP	1.45752	3.7253	153.99	2.32707e-35	5.53141e-34
NR4A3	2.47646	0.751407	153.974	2.34608e-35	5.56737e-34
CAPZB	1.64456	3.5778	153.916	2.41608e-35	5.72404e-34
SPHK1	1.70991	2.73153	153.812	2.54534e-35	6.02034e-34
IMPDH2	-1.59976	4.63902	153.685	2.71352e-35	6.40757e-34
MAP7	1.48098	4.54199	153.533	2.92897e-35	6.90496e-34
LGR4	2.29145	3.33188	153.511	2.9625e-35	6.97255e-34
STC1	-2.49202	1.72441	153.442	3.06686e-35	7.20638e-34
TRIM47	3.82827	3.04166	153.364	3.18983e-35	7.48306e-34
ITGB1BP2	5.67202	-1.09501	153.16	3.53441e-35	8.2779e-34
MTMR14	1.67979	4.90244	153.142	3.56675e-35	8.34004e-34
ITPRIP	2.92122	1.56796	153.136	3.57813e-35	8.35304e-34
SNX29	-1.55963	3.76203	153.118	3.6095e-35	8.41259e-34
KLHL18	1.57379	2.67722	152.938	3.95116e-35	9.19398e-34
HIST1H2AB	-2.06031	4.05384	152.848	4.13422e-35	9.60436e-34
FAM47E-STBD1	2.97781	3.92051	152.774	4.29301e-35	9.95715e-34
CREG1	1.82681	5.16439	152.633	4.60789e-35	1.06702e-33
CCNB1IP1	1.57885	4.45261	152.601	4.68242e-35	1.08254e-33
PTRF	4.07298	4.08141	152.472	4.99641e-35	1.15327e-33
AGFG2	3.18221	3.25303	152.3	5.4496e-35	1.25586e-33
C12orf29	1.76402	2.76673	152.19	5.7582e-35	1.32485e-33
CCDC50	1.44512	4.1006	152.163	5.83792e-35	1.34104e-33
MCCC1	-1.39925	3.4851	152.053	6.1679e-35	1.41458e-33
MPHOSPH9	-1.50923	3.20099	151.661	7.51597e-35	1.71934e-33
USP25	1.43479	4.28681	151.659	7.5207e-35	1.71934e-33
SLC43A1	2.44818	0.373759	151.563	7.89345e-35	1.80169e-33
SLC6A6	2.93677	5.80817	151.538	7.99647e-35	1.82231e-33
UHRF1	-1.49652	3.94468	151.397	8.58409e-35	1.95312e-33
PDP1	1.38492	4.1294	151.195	9.5017e-35	2.15848e-33
MBNL3	-1.70302	3.72586	151.137	9.78256e-35	2.21877e-33
GFOD1	1.98395	1.72684	151.099	9.96892e-35	2.25747e-33
RTN2	3.99698	3.52607	151.074	1.00981e-34	2.28311e-33
FZD5	3.01594	4.89352	150.991	1.05283e-34	2.37664e-33
DPF3	3.26344	-0.332157	150.95	1.07481e-34	2.42245e-33
RILPL2	-2.61167	1.63863	150.762	1.18155e-34	2.65886e-33
CTNNAL1	1.44774	3.43512	150.58	1.29466e-34	2.90884e-33
RAD9B	3.242	2.28311	150.444	1.38663e-34	3.11061e-33
GOT2	1.2524	4.17297	150.328	1.46997e-34	3.29242e-33
TPRN	-1.58353	3.51471	150.298	1.49246e-34	3.33758e-33
CPEB2	2.24161	3.63098	150.255	1.52471e-34	3.4044e-33
DAAM2	4.29448	-1.00976	150.031	1.70683e-34	3.80513e-33
A2M	6.35232	-0.809832	150.004	1.73038e-34	3.85165e-33
RNASE4	2.96457	1.72825	149.918	1.80714e-34	4.01627e-33
TUBB4A	1.49884	3.74393	149.693	2.02314e-34	4.48937e-33
ARHGAP21	1.36226	4.31688	149.538	2.18771e-34	4.84706e-33
TMEM189	2.11211	5.22129	149.434	2.30499e-34	5.09903e-33
UBR7	1.7085	5.35298	149.404	2.34049e-34	5.16959e-33
GRK6	1.53065	4.71969	149.366	2.38561e-34	5.26116e-33
VASP	2.12798	5.25717	149.352	2.40229e-34	5.28983e-33
SOX12	-1.62769	2.89354	149.284	2.48547e-34	5.46462e-33
TUSC3	1.59482	4.74662	149.173	2.62838e-34	5.76998e-33
DMRTA1	-1.95199	1.84207	149.002	2.86427e-34	6.27822e-33
MATN2	1.47006	3.08545	148.933	2.9654e-34	6.48997e-33
MEIS3	1.60388	3.85267	148.921	2.98429e-34	6.52137e-33
LDB3	3.42909	2.44071	148.858	3.08022e-34	6.72077e-33
MARCH10	-2.84197	0.382552	148.774	3.21258e-34	6.99894e-33
ANXA3	2.05444	4.67909	148.684	3.36265e-34	7.31477e-33
SIL1	-1.71786	3.58493	148.674	3.37843e-34	7.33799e-33
RTN4	1.67171	4.89287	148.568	3.56441e-34	7.73025e-33
PEX11A	-1.61264	2.98957	148.504	3.68108e-34	7.97124e-33
ARID5B	2.01567	4.61913	148.384	3.90995e-34	8.45409e-33
ACOT1	1.4296	2.91711	148.369	3.94041e-34	8.50715e-33
CDK1	-1.92627	2.97204	148.273	4.13387e-34	8.91141e-33
TNS4	3.20244	1.31163	148.25	4.18353e-34	9.00493e-33
PDGFC	4.07261	1.05093	148.101	4.50807e-34	9.68564e-33
HCK	3.14943	-0.0127032	148.099	4.51326e-34	9.68564e-33
CAPN2	3.02983	4.70291	147.971	4.81386e-34	1.03153e-32
ISM1	3.83756	-0.810122	147.852	5.11053e-34	1.09347e-32
TACC2	1.40039	3.04568	147.686	5.555e-34	1.1868e-32
CCNA2	-1.86987	3.08069	147.514	6.05821e-34	1.29239e-32
ZNHIT6	1.74361	2.25443	147.498	6.10606e-34	1.30066e-32
MAOA	-1.83676	2.80279	147.486	6.14546e-34	1.30712e-32
RCAN1	1.841	1.5356	147.309	6.71725e-34	1.42662e-32
ID4	1.86774	2.21307	147.201	7.09206e-34	1.504e-32
THOC6	-1.78811	2.86088	147.154	7.26324e-34	1.53803e-32
MAPK14	1.36186	4.53737	147.132	7.34141e-34	1.55229e-32
PROM2	-1.56636	3.69662	146.977	7.94025e-34	1.67644e-32
LTA4H	-1.44577	4.18571	146.968	7.97364e-34	1.68102e-32
RAB30	-1.46011	3.49001	146.881	8.3308e-34	1.75374e-32
ATP6V1D	1.31017	3.98326	146.784	8.74921e-34	1.83913e-32
PDPR	-1.52921	3.75148	146.767	8.82559e-34	1.85247e-32
MBNL1	2.20036	5.9321	146.665	9.28661e-34	1.94639e-32
POLE	-1.50568	3.54553	146.604	9.57708e-34	2.00435e-32
KRT16P2	5.9173	3.3051	146.564	9.77158e-34	2.04208e-32
MCM7	-1.48162	4.63416	146.345	1.09119e-33	2.27706e-32
FRAT2	-2.02037	3.16318	146.291	1.12154e-33	2.33701e-32
MFAP2	-3.61998	-0.184491	146.239	1.1513e-33	2.39554e-32
DDIT4	-1.62907	4.67702	146.216	1.16463e-33	2.41977e-32
FZD9	5.05042	1.02829	146.204	1.17151e-33	2.43055e-32
RASSF3	4.2093	5.86901	146.153	1.20198e-33	2.49016e-32
FUT9	-1.76999	3.23436	146.144	1.20764e-33	2.49828e-32
C16orf87	2.16748	2.0179	145.869	1.38655e-33	2.86427e-32
AKIRIN1	1.5614	4.07293	145.715	1.4981e-33	3.09026e-32
TGFB3	1.41783	3.54905	145.543	1.63367e-33	3.36507e-32
TAP1	4.44459	5.33565	145.512	1.65956e-33	3.41351e-32
FLJ23867	3.43186	4.6111	145.346	1.80443e-33	3.70618e-32
CHMP7	1.22867	3.66217	145.28	1.86509e-33	3.82531e-32
PPM1H	1.7712	5.07667	145.261	1.88342e-33	3.85738e-32
NUDT4	-1.61652	5.14212	145.205	1.93712e-33	3.96172e-32
PELO	1.49495	3.10972	145.178	1.96364e-33	4.01024e-32
FAM65C	2.50453	2.47735	145.106	2.03618e-33	4.15247e-32
PYROXD2	-2.16258	1.67038	145.047	2.0977e-33	4.27187e-32
MED12L	1.3436	3.59272	145.041	2.10375e-33	4.27811e-32
ITPKB	1.7526	2.52467	144.971	2.17953e-33	4.42595e-32
CALCOCO1	-1.88007	2.50391	144.849	2.31688e-33	4.69822e-32
ATP8A1	-2.04408	2.39053	144.787	2.39079e-33	4.84127e-32
ZAK	1.40091	4.42561	144.777	2.40251e-33	4.85815e-32
P2RX5	4.03484	0.108482	144.746	2.44091e-33	4.92885e-32
HIST1H2BG	-2.11878	5.21156	144.668	2.53871e-33	5.11913e-32
TMEM265	1.70112	2.88333	144.62	2.6005e-33	5.23638e-32
ERC2	4.33044	2.66688	144.609	2.61477e-33	5.25774e-32
MVD	1.29164	4.22769	144.603	2.6227e-33	5.26632e-32
PRKG1	-2.03654	1.90495	144.541	2.70546e-33	5.4249e-32
ADAM19	4.3499	0.906343	144.359	2.96574e-33	5.9385e-32
UBA5	-1.47038	3.85783	144.314	3.03396e-33	6.06664e-32
SOCS2	2.80449	4.20118	144.282	3.08301e-33	6.15617e-32
HNRNPU-AS1	1.81424	3.22168	144.232	3.16151e-33	6.30414e-32
ACTG1P4	2.61397	6.5011	144.223	3.17502e-33	6.3223e-32
EPS8	-1.32543	3.72189	144.175	3.25276e-33	6.46813e-32
CORO1C	4.18846	6.00179	144.164	3.27213e-33	6.49765e-32
LGALS8	-1.30861	3.56933	143.88	3.77414e-33	7.48416e-32
FEM1B	2.24177	5.93731	143.815	3.89977e-33	7.71263e-32
TPX2	-1.70562	3.70067	143.815	3.9001e-33	7.71263e-32
TCF19	-2.10655	2.17142	143.777	3.97526e-33	7.85046e-32
FLJ46906	4.43814	0.338364	143.414	4.77159e-33	9.41013e-32
PAN2	-1.78699	3.00266	143.252	5.17759e-33	1.01968e-31
SCARA3	1.90063	3.43929	143.109	5.5641e-33	1.0943e-31
VCL	3.46579	5.66947	142.933	6.07898e-33	1.19392e-31
STARD3NL	1.6517	2.41834	142.882	6.23753e-33	1.22339e-31
RNF43	-1.92779	2.52683	142.538	7.41672e-33	1.45269e-31
PRNP	1.38264	3.04073	142.518	7.49127e-33	1.46529e-31
MED22	1.35612	4.25207	142.46	7.71262e-33	1.50653e-31
LIMA1	1.50037	3.52319	142.44	7.79252e-33	1.52007e-31
RARA	-1.93899	3.38981	142.407	7.92223e-33	1.54328e-31
RPS6KB2	1.41867	3.96548	142.378	8.04108e-33	1.56431e-31
HIST1H2AE	-2.22451	5.14902	142.357	8.12321e-33	1.57814e-31
SFN	1.32414	4.0998	142.314	8.30423e-33	1.61113e-31
MAST2	1.65482	3.05144	142.178	8.89164e-33	1.72277e-31
MINPP1	1.54646	2.75096	142.145	9.03943e-33	1.74905e-31
C6orf106	2.3124	5.17496	142.14	9.06277e-33	1.7512e-31
LINC00365	-4.50503	-0.827795	142.033	9.56428e-33	1.84562e-31
LOC100419583	2.18414	1.225	141.959	9.92978e-33	1.91358e-31
LPP-AS2	1.89076	1.80895	141.743	1.10654e-32	2.12957e-31
ESRRG	3.92096	1.1962	141.618	1.17853e-32	2.26508e-31
KCNH2	2.84071	1.6489	141.453	1.28096e-32	2.45866e-31
SYNM	2.03795	1.39083	141.219	1.44104e-32	2.76222e-31
PTGES3L	3.45957	2.3814	141.13	1.50694e-32	2.88468e-31
CAPN5	-2.88678	1.07584	140.802	1.77762e-32	3.39831e-31
GATS	-1.5016	2.59487	140.787	1.79144e-32	3.42018e-31
ZHX1	1.4195	4.84037	140.728	1.84537e-32	3.51845e-31
NUSAP1	-1.65262	3.17458	140.721	1.85198e-32	3.52638e-31
SNAR-C3	4.34947	0.548301	140.709	1.86328e-32	3.54319e-31
MYO10	1.49546	3.74685	140.673	1.89684e-32	3.60225e-31
ST8SIA4	-1.46954	4.37412	140.643	1.92575e-32	3.6523e-31
SPOCK2	3.62062	-0.0531924	140.52	2.04916e-32	3.88124e-31
HLCS	1.35274	3.86742	140.507	2.06198e-32	3.90037e-31
SMC2	-1.67165	2.91878	140.394	2.1826e-32	4.1231e-31
ATF7IP	-1.3953	3.83444	140.299	2.29054e-32	4.32133e-31
MACF1	2.51789	5.2979	140.176	2.43571e-32	4.58643e-31
PARP1	1.34068	4.21623	140.175	2.43745e-32	4.58643e-31
RASAL2	1.82105	2.67635	140.071	2.56869e-32	4.82705e-31
IQGAP3	-1.61743	2.63452	140.049	2.59734e-32	4.87452e-31
ASCC3	1.67174	5.1381	140.028	2.62423e-32	4.91667e-31
CEP120	1.61589	3.05734	140.027	2.62665e-32	4.91667e-31
FAM225A	-1.96751	2.29246	139.998	2.66522e-32	4.97712e-31
ISG20	1.83298	1.98344	139.997	2.66588e-32	4.97712e-31
BOK-AS1	2.2562	0.564427	139.864	2.85135e-32	5.31647e-31
ZNF852	2.70766	0.543692	139.852	2.86821e-32	5.34097e-31
CDC45	-2.20055	1.63066	139.732	3.04727e-32	5.66706e-31
NOA1	-1.53553	3.94392	139.485	3.44992e-32	6.40756e-31
USP40	-1.33268	3.73979	139.475	3.46773e-32	6.43232e-31
KCNK15	-2.11398	2.2477	139.396	3.60735e-32	6.68267e-31
MARC1	-1.95788	1.97039	139.216	3.95119e-32	7.31021e-31
CORO2A	-1.28826	3.47607	138.947	4.52298e-32	8.35733e-31
TIAM1	-1.55993	3.48709	138.895	4.64352e-32	8.56903e-31
HBS1L	1.32987	4.24972	138.672	5.19591e-32	9.57608e-31
FILIP1L	5.13847	3.31212	138.562	5.49056e-32	1.01061e-30
PDZD8	1.22698	4.37599	138.412	5.92235e-32	1.0887e-30
DGAT1	1.64323	2.6338	138.402	5.95285e-32	1.0929e-30
RETSAT	1.33097	3.47415	138.386	5.99903e-32	1.09998e-30
POTEM	2.70232	6.87977	138.311	6.23039e-32	1.14094e-30
FAM225B	-1.97655	2.22802	138.2	6.5904e-32	1.20533e-30
CYSTM1	1.71681	1.95237	138.181	6.65116e-32	1.21489e-30
UPK3A	-3.7134	0.410628	138.116	6.87578e-32	1.25433e-30
TOB1	1.53003	4.50689	138.087	6.97533e-32	1.27087e-30
SSFA2	2.54531	5.95798	138.029	7.18093e-32	1.30667e-30
UBE2A	1.41846	4.26393	137.923	7.57646e-32	1.3769e-30
DDX52	1.27374	4.20813	137.878	7.74966e-32	1.4066e-30
ZNF736	-1.29439	3.33321	137.805	8.03962e-32	1.45738e-30
LYPLAL1-AS1	6.69967	-1.25727	137.671	8.60024e-32	1.55704e-30
BRD8	-1.43339	3.03979	137.651	8.68837e-32	1.57102e-30
ATXN1	2.28195	4.88952	137.553	9.12582e-32	1.64804e-30
RPS6KA3	2.15815	4.2568	137.483	9.45668e-32	1.70565e-30
CENPF	-1.88212	3.15594	137.455	9.58679e-32	1.72695e-30
GLMP	-2.25651	1.66939	137.425	9.73738e-32	1.75187e-30
TFE3	1.35751	3.20391	137.38	9.95648e-32	1.78905e-30
CARD14	2.78119	2.18833	137.278	1.04817e-31	1.88107e-30
MID1	5.94338	2.92035	137.245	1.06586e-31	1.91043e-30
ZNF281	1.25754	3.71209	137.164	1.11001e-31	1.98709e-30
MOB1B	1.38207	3.86207	137.008	1.2011e-31	2.14747e-30
LPCAT1	-1.92102	5.76524	136.923	1.25363e-31	2.2386e-30
PLK1	-1.89601	2.6286	136.902	1.26673e-31	2.25918e-30
NPY1R	-2.13725	1.74742	136.775	1.35026e-31	2.40516e-30
PJA2	2.13419	5.38169	136.646	1.44123e-31	2.56403e-30
AEN	1.2333	3.79289	136.56	1.50486e-31	2.67392e-30
HMOX1	-3.96128	-1.05453	136.508	1.54515e-31	2.74212e-30
CDCA7L	-1.70216	2.69582	136.371	1.65554e-31	2.93439e-30
CABYR	2.73531	0.638839	136.362	1.66292e-31	2.94384e-30
ARFGEF3	-1.40301	4.9104	136.068	1.92856e-31	3.40989e-30
TCAF1	-1.318	4.54314	135.99	2.00505e-31	3.54077e-30
LAMB1	3.11165	2.46364	135.905	2.09278e-31	3.69116e-30
RRM1	-1.38799	3.7624	135.83	2.17358e-31	3.82897e-30
ENAH	1.92899	5.41477	135.773	2.23746e-31	3.93666e-30
LHFP	4.9878	-0.374186	135.652	2.37795e-31	4.17872e-30
PYURF	1.35016	4.39322	135.604	2.43548e-31	4.27459e-30
PPP1R3C	-1.55002	3.54353	135.505	2.56038e-31	4.48833e-30
CD55	-1.36061	3.69717	135.438	2.64797e-31	4.6362e-30
NT5E	-2.21923	1.22219	135.415	2.67908e-31	4.68496e-30
PIGY	1.35016	4.39322	135.399	2.70022e-31	4.71619e-30
CCNF	-1.56883	3.77876	135.387	2.71635e-31	4.73859e-30
ETV6	1.89075	2.35935	135.3	2.83813e-31	4.94503e-30
GAS5	-1.77167	5.56391	135.21	2.97027e-31	5.16898e-30
ARMCX1	-1.55798	2.65663	135.026	3.25868e-31	5.66402e-30
IVNS1ABP	-1.42047	4.52686	135.008	3.28907e-31	5.70994e-30
CD99L2	-1.36576	2.85802	135.001	3.29957e-31	5.72125e-30
RAET1G	2.81659	-0.222063	134.935	3.41131e-31	5.90786e-30
PPP1R18	2.16679	2.59359	134.902	3.46819e-31	5.99913e-30
EGR3	2.42047	1.21316	134.882	3.503e-31	6.05206e-30
ATP5J2	1.6708	4.88296	134.825	3.60619e-31	6.22285e-30
SMAP2	1.69848	2.28263	134.726	3.7905e-31	6.53304e-30
TSC22D4	1.42682	3.35649	134.652	3.93485e-31	6.7737e-30
PLOD2	1.52875	4.95104	134.569	4.10248e-31	7.05381e-30
CFL2	4.5003	4.41629	134.478	4.29537e-31	7.37663e-30
C12orf75	1.98623	2.23588	134.37	4.53386e-31	7.76782e-30
MAP3K10	1.9816	1.64833	134.37	4.53398e-31	7.76782e-30
APLP1	2.62729	0.672101	134.274	4.75901e-31	8.14363e-30
ANXA6	-1.41399	4.04459	134.24	4.84175e-31	8.27535e-30
LARP1B	1.33946	3.10189	134.093	5.2125e-31	8.89843e-30
LAPTM4A	2.2919	5.6206	133.827	5.96245e-31	1.01666e-29
FRMD6	2.09581	5.35674	133.816	5.99328e-31	1.02071e-29
RBM24	-4.452	0.714217	133.685	6.40342e-31	1.08926e-29
PTP4A1	2.05913	5.03968	133.659	6.48788e-31	1.10233e-29
C2orf54	2.50906	3.82628	133.643	6.5399e-31	1.10985e-29
POTEI	2.56077	6.76985	133.631	6.57881e-31	1.11514e-29
DTX3L	1.68821	5.22321	133.527	6.93159e-31	1.17355e-29
FUNDC2	1.41192	4.30466	133.471	7.13224e-31	1.2061e-29
MKI67	-2.02828	3.58916	133.318	7.70209e-31	1.30093e-29
CYB561D2	-2.11449	1.551	133.294	7.79724e-31	1.31545e-29
EIF6	1.41095	4.83597	133.211	8.13073e-31	1.3701e-29
GBE1	1.39489	2.85687	133.195	8.19611e-31	1.3795e-29
ATP2C2	-1.44682	3.51839	133.064	8.7556e-31	1.47195e-29
SPATS2L	1.30443	4.802	133.052	8.8054e-31	1.47859e-29
IGSF9	-2.14189	1.45065	133.035	8.88176e-31	1.48967e-29
UGDH	-2.22158	6.31672	133.005	9.01738e-31	1.51065e-29
UCHL3	1.64422	2.57525	132.855	9.72433e-31	1.62718e-29
MYADM	2.97398	3.81814	132.748	1.02638e-30	1.71545e-29
PTMS	1.51202	4.32011	132.718	1.04202e-30	1.73957e-29
DROSHA	1.41558	3.49087	132.59	1.11177e-30	1.85386e-29
BCL2L1	-1.26057	4.23027	132.494	1.1665e-30	1.94286e-29
USP31	1.26546	4.3178	132.397	1.22472e-30	2.03746e-29
CRYZ	1.33638	2.77293	132.24	1.32567e-30	2.20285e-29
GRHL3	-1.53773	2.63606	132.227	1.3347e-30	2.21529e-29
ZNF267	1.32302	3.69619	132.069	1.44511e-30	2.39382e-29
FAM63B	1.43667	3.41566	132.068	1.4456e-30	2.39382e-29
GLIPR2	2.80218	2.01245	132.058	1.45296e-30	2.40325e-29
RAB31	1.4636	3.6546	132.038	1.46812e-30	2.42552e-29
PPIP5K2	1.60346	4.25005	131.994	1.50066e-30	2.47385e-29
ASF1B	-1.91612	2.90554	131.994	1.50082e-30	2.47385e-29
ARRDC3	-1.41527	4.33609	131.917	1.55984e-30	2.56819e-29
EYA2	-2.04085	1.69572	131.705	1.736e-30	2.85496e-29
CYSRT1	-1.94313	1.35869	131.679	1.7589e-30	2.8893e-29
TMEM132A	-1.5347	4.88805	131.627	1.80573e-30	2.96284e-29
CNN2	2.62736	5.98597	131.459	1.96503e-30	3.22054e-29
TIMP2	3.29526	4.16676	131.407	2.01724e-30	3.30234e-29
PPP2R2C	1.52431	3.41964	131.338	2.08809e-30	3.41443e-29
PRADC1	1.69251	1.98596	131.335	2.0912e-30	3.41563e-29
TCP11L2	-1.77553	2.26983	131.316	2.11213e-30	3.4459e-29
MAPK4	3.43565	-0.564265	131.273	2.15825e-30	3.51714e-29
POTEJ	2.60988	6.87191	131.177	2.26535e-30	3.68749e-29
RAB11FIP4	-1.19782	3.9017	131.161	2.28353e-30	3.71286e-29
EXO1	-2.32872	1.559	131.01	2.46334e-30	4.00071e-29
SUSD1	1.48261	3.11617	130.998	2.47912e-30	4.02177e-29
CAPS	-1.67606	1.60296	130.986	2.49311e-30	4.03991e-29
DNAH7	2.76558	0.199674	130.979	2.50189e-30	4.04957e-29
ARNTL	1.77571	1.39586	130.775	2.77287e-30	4.48311e-29
ESCO1	1.28455	3.96602	130.747	2.81254e-30	4.54214e-29
PLAC1	6.80974	-0.227249	130.739	2.82331e-30	4.55441e-29
PRSS56	6.81492	-1.16592	130.535	3.12942e-30	5.04254e-29
SNHG7	-1.99123	5.78225	130.452	3.26262e-30	5.25128e-29
RGS20	3.02164	-0.622659	130.408	3.33602e-30	5.3634e-29
LMNTD1	2.61381	1.84158	130.39	3.36689e-30	5.40698e-29
PDLIM5	3.0718	6.17514	130.334	3.4638e-30	5.5564e-29
POTEE	2.596	6.88156	130.269	3.57758e-30	5.73251e-29
BIRC5	-1.69654	3.74434	130.191	3.72174e-30	5.95686e-29
STRADB	1.57886	2.75017	130.14	3.81824e-30	6.10451e-29
ITGAE	1.82667	1.88085	130.113	3.87031e-30	6.18087e-29
UBE2V1	2.10259	5.84939	130.069	3.95698e-30	6.31226e-29
LOC101927069	3.091	0.251856	129.969	4.16208e-30	6.63207e-29
AMDHD2	-1.91875	2.16585	129.922	4.26169e-30	6.78327e-29
SPAG17	3.38776	-0.227966	129.91	4.28808e-30	6.81771e-29
WDR1	2.7523	6.73044	129.892	4.32663e-30	6.8714e-29
CBWD6	1.86931	5.40479	129.885	4.34198e-30	6.88815e-29
SUN2	1.3693	3.56373	129.853	4.41255e-30	6.99239e-29
SERTAD4	1.78902	1.79939	129.746	4.65789e-30	7.37303e-29
FAM69C	4.10484	-1.25757	129.7	4.76564e-30	7.53528e-29
SLC25A4	3.24649	3.71006	129.642	4.90842e-30	7.75249e-29
QSOX1	2.91491	5.80377	129.563	5.10613e-30	8.0559e-29
RAI2	2.43054	0.157077	129.536	5.17774e-30	8.15992e-29
CCDC126	1.90591	1.91819	129.49	5.29856e-30	8.34116e-29
HAUS4	-1.30929	4.35336	129.291	5.85579e-30	9.20828e-29
INTS12	1.64272	1.52005	129.253	5.96915e-30	9.37626e-29
IFIH1	1.73339	2.31265	129.236	6.02253e-30	9.44978e-29
SLC35A1	-1.31093	3.64977	129.2	6.13175e-30	9.61065e-29
NHSL2	4.79287	-0.132882	129.183	6.18598e-30	9.68507e-29
ACSS1	-2.19944	2.08431	128.997	6.79321e-30	1.06242e-28
SLC25A10	-1.62589	3.10854	128.938	6.99697e-30	1.0931e-28
LRRC8A	2.66492	5.61116	128.855	7.29528e-30	1.13846e-28
PLA2G3	5.24216	-0.0838203	128.785	7.5591e-30	1.17835e-28
TESK2	-2.29244	0.825127	128.774	7.59921e-30	1.18332e-28
TES	1.52063	4.31046	128.746	7.70869e-30	1.19906e-28
C5orf34	2.85079	1.01589	128.57	8.42376e-30	1.30887e-28
TMEM123	1.58555	5.10333	128.414	9.11117e-30	1.41415e-28
KCNK3	2.117	1.2357	128.37	9.31375e-30	1.44403e-28
ADAMTSL3	5.56284	2.87276	128.279	9.75032e-30	1.51009e-28
HIST1H3A	-1.93911	4.2192	128.232	9.98725e-30	1.54512e-28
SPOPL	1.97521	5.94494	128.176	1.02722e-29	1.58749e-28
CAV2	3.8033	6.2851	128.128	1.05248e-29	1.62477e-28
HMGCR	1.24951	4.0543	128.024	1.10919e-29	1.71048e-28
ACSL4	2.65907	1.06546	127.985	1.13103e-29	1.74229e-28
PLXNA4	2.06994	2.59398	127.917	1.17026e-29	1.80079e-28
HIGD1A	1.61366	3.80829	127.864	1.20188e-29	1.84747e-28
GABBR2	-1.88484	2.4396	127.775	1.25715e-29	1.93036e-28
FAM157A	3.09664	2.2222	127.706	1.30134e-29	1.99609e-28
ULBP2	3.49183	1.85994	127.703	1.30382e-29	1.99775e-28
FZD1	1.28721	3.93114	127.636	1.34855e-29	2.06408e-28
TTBK2	1.72092	1.50474	127.598	1.37437e-29	2.10136e-28
ABHD11	-1.42434	3.8392	127.568	1.3957e-29	2.13171e-28
TRMT2B	1.53635	4.49263	127.544	1.412e-29	2.15431e-28
VPS13D	2.478	5.77593	127.517	1.43135e-29	2.18152e-28
INPP5A	1.35042	3.87028	127.508	1.43784e-29	2.18909e-28
HELLS	-1.85739	2.74147	127.463	1.47114e-29	2.2374e-28
SEMA3B	-2.52265	1.01148	127.264	1.62657e-29	2.47118e-28
ZNF850	1.37531	4.71718	127.209	1.67204e-29	2.53758e-28
PAPSS2	-1.24958	3.87415	127.172	1.70374e-29	2.58296e-28
NRCAM	-1.50048	5.06451	127.161	1.71337e-29	2.59481e-28
PEG10	2.26649	1.80447	126.94	1.91485e-29	2.89689e-28
ACSS2	1.32851	2.99115	126.905	1.94927e-29	2.94585e-28
FAM126A	2.13014	1.49922	126.746	2.11157e-29	3.18778e-28
TMEM189-UBE2V1	2.15635	6.1228	126.648	2.21846e-29	3.34563e-28
ZBTB10	-1.42183	5.05547	126.201	2.77932e-29	4.18706e-28
PDGFA	2.07569	4.90933	126.061	2.98122e-29	4.48652e-28
POTEF	2.56282	6.78395	125.957	3.14196e-29	4.72346e-28
PAK1	1.64667	2.86515	125.856	3.30631e-29	4.96535e-28
ATP8B1	1.27103	4.75966	125.666	3.63858e-29	5.45863e-28
RASEF	-1.18367	3.57352	125.586	3.78863e-29	5.6778e-28
SYTL5	-1.22731	3.1552	125.492	3.97141e-29	5.94552e-28
NDUFC2	1.14229	4.29172	125.45	4.05616e-29	6.06607e-28
MAPRE2	3.52597	1.70579	125.418	4.1238e-29	6.16082e-28
SERTAD3	1.41288	4.03657	125.411	4.13756e-29	6.17494e-28
KLF11	-1.50072	2.75717	125.235	4.52033e-29	6.73918e-28
C17orf58	-1.52045	3.03436	125.162	4.69154e-29	6.98718e-28
CHN1	1.69386	1.44127	124.606	6.20786e-29	9.23588e-28
TPPP	3.29881	1.84485	124.522	6.47438e-29	9.62242e-28
RNF130	-1.22302	3.9944	124.488	6.58698e-29	9.77965e-28
VANGL1	2.19303	5.98681	124.437	6.75771e-29	1.00228e-27
DBP	-2.31451	1.31548	124.408	6.85817e-29	1.01613e-27
PCP4	3.55408	-0.136013	124.36	7.02575e-29	1.03988e-27
KCTD12	1.70477	1.60091	124.306	7.2188e-29	1.06736e-27
SNTA1	1.8564	1.73888	124.118	7.93701e-29	1.17234e-27
C6orf48	-1.4374	4.85001	124.076	8.10753e-29	1.1963e-27
BCAM	-1.53415	4.64584	124.019	8.34493e-29	1.23006e-27
HPDL	-3.19754	-0.328462	123.787	9.38009e-29	1.38123e-27
LOC730101	2.07777	0.826866	123.637	1.0115e-28	1.48791e-27
MEMO1	1.32187	3.76092	123.621	1.01955e-28	1.49823e-27
PALD1	3.71633	0.676184	123.449	1.11189e-28	1.63224e-27
SNORA73B	-2.31653	6.11868	123.444	1.11499e-28	1.63514e-27
POLR2J2	-1.58891	4.64128	123.264	1.22058e-28	1.78814e-27
FAM84A	-1.1868	3.9803	123.116	1.31515e-28	1.92472e-27
HSD17B6	5.61791	1.09575	123.041	1.36618e-28	1.99738e-27
KLC2	1.51404	3.14424	122.971	1.41493e-28	2.06655e-27
FANCG	-1.635	2.2114	122.828	1.52069e-28	2.21875e-27
ST3GAL4	-1.31702	2.98559	122.713	1.61118e-28	2.3484e-27
GNPDA1	-1.43323	2.84923	122.646	1.6672e-28	2.42759e-27
PICALM	2.12039	6.1164	122.631	1.67949e-28	2.443e-27
KANSL1	1.29206	3.50254	122.561	1.74009e-28	2.52859e-27
SGMS1	1.54799	4.4497	122.533	1.76456e-28	2.56155e-27
RTN4RL1	-1.7623	2.09227	122.477	1.81495e-28	2.63205e-27
TMEM87B	1.23734	4.33665	122.429	1.85909e-28	2.69334e-27
DSTN	2.80251	7.13838	122.41	1.87774e-28	2.71761e-27
SEL1L3	1.54238	2.26049	122.403	1.88419e-28	2.72421e-27
SEC23A	2.00087	5.9108	122.357	1.92807e-28	2.78484e-27
DLL1	-2.13722	1.22877	122.246	2.03961e-28	2.94299e-27
MYO1D	1.22361	4.1357	122.155	2.13488e-28	3.07735e-27
SFI1	-1.75379	2.41671	122.132	2.15955e-28	3.10979e-27
PEX3	1.65005	1.62839	122.089	2.20735e-28	3.17545e-27
DMPK	3.10802	3.49166	122.084	2.21271e-28	3.17997e-27
CLINT1	1.2784	4.56541	122.079	2.21841e-28	3.18497e-27
KIAA0141	-1.4157	3.21517	121.958	2.35744e-28	3.38119e-27
ARPC5	2.50069	6.86311	121.932	2.38873e-28	3.42265e-27
TJP3	-1.40104	3.61853	121.766	2.59718e-28	3.71761e-27
FOXO4	-2.85238	0.354799	121.716	2.66305e-28	3.8081e-27
SIDT2	1.78494	2.68165	121.695	2.69204e-28	3.84573e-27
ZHX2	-1.95332	2.90638	121.347	3.20737e-28	4.57379e-27
EHD3	1.7424	2.12824	121.347	3.20806e-28	4.57379e-27
P4HA2	1.68868	2.27644	121.305	3.27645e-28	4.66667e-27
UBXN8	-2.96129	0.470989	121.18	3.48927e-28	4.96487e-27
LOC554206	2.36507	-0.249	120.997	3.82744e-28	5.44065e-27
STARD13	-1.59768	2.81235	120.932	3.95424e-28	5.61533e-27
TCIRG1	4.43804	3.69878	120.882	4.05591e-28	5.75402e-27
DUSP4	1.48286	4.17466	120.869	4.08206e-28	5.7854e-27
CXCR4	1.98058	1.78791	120.798	4.23031e-28	5.98959e-27
DAPK3	1.40734	3.82611	120.754	4.32586e-28	6.11885e-27
CRTAP	-1.49845	5.15722	120.733	4.37162e-28	6.1775e-27
MICAL1	1.71992	2.08978	120.565	4.75904e-28	6.71835e-27
CLN3	-1.29481	4.01085	120.473	4.98385e-28	7.02879e-27
TMEM135	-1.35156	3.40595	120.118	5.96178e-28	8.39393e-27
AMD1	1.2248	4.61924	120.117	5.96351e-28	8.39393e-27
HIF1A-AS2	1.45149	3.2146	120.05	6.16858e-28	8.67407e-27
THBS3	-1.55089	2.52688	119.969	6.42656e-28	9.028e-27
HIST1H4H	-2.14742	4.98901	119.962	6.44969e-28	9.05164e-27
LMNB1	-1.41762	4.45147	119.955	6.47182e-28	9.07382e-27
PITPNM2	3.36009	2.44226	119.857	6.79983e-28	9.52441e-27
USP12	1.18501	4.18313	119.838	6.86407e-28	9.60501e-27
PANX1	1.26119	2.75092	119.825	6.91097e-28	9.66122e-27
ZSWIM4	3.01575	2.53401	119.692	7.3874e-28	1.03172e-26
SELM	4.91144	2.55167	119.665	7.49021e-28	1.04506e-26
IGFBP2	1.37734	4.90662	119.637	7.59763e-28	1.05902e-26
PSD3	-1.16262	4.52883	119.518	8.06717e-28	1.12338e-26
SH3BGR	5.16049	2.60388	119.499	8.14475e-28	1.13308e-26
ZBTB6	1.30154	3.75014	119.022	1.03569e-27	1.43944e-26
TPSG1	2.11766	0.92814	118.997	1.04868e-27	1.45608e-26
ANKRD34B	2.84412	4.137	118.977	1.05972e-27	1.47e-26
HARS2	-1.23741	3.36681	118.885	1.10956e-27	1.53763e-26
TAF5	1.67036	1.51901	118.757	1.1837e-27	1.6388e-26
MEGF11	4.46281	-0.0877568	118.631	1.26131e-27	1.74457e-26
PPA1	2.40685	6.46397	118.578	1.29544e-27	1.79005e-26
POLR2J3	-1.48377	4.52544	118.567	1.303e-27	1.79877e-26
ABHD17C	1.36274	2.87053	118.432	1.39427e-27	1.92292e-26
ANG	2.99526	0.701219	118.419	1.4038e-27	1.9342e-26
THAP11	1.16058	3.9685	118.33	1.46779e-27	2.02042e-26
RRP7A	1.20042	4.35461	118.27	1.51349e-27	2.08134e-26
STARD4-AS1	2.85733	1.08986	118.264	1.51752e-27	2.08489e-26
MRVI1	2.34486	0.587172	118.194	1.57246e-27	2.15831e-26
FNIP2	1.53401	1.98595	118.184	1.58023e-27	2.16689e-26
COQ10B	1.15991	4.13556	118.165	1.59575e-27	2.18608e-26
DIP2B	1.79983	5.25931	118.141	1.61481e-27	2.21009e-26
CCNB2	-2.02917	1.62598	118.097	1.65138e-27	2.25798e-26
TMEM18	-1.36461	4.30077	118.09	1.65659e-27	2.26296e-26
WWC2	1.25359	2.77784	118.008	1.7271e-27	2.35703e-26
TUFT1	2.82325	6.07755	117.933	1.79322e-27	2.44495e-26
TRAF6	1.2002	3.4675	117.716	2.00073e-27	2.72528e-26
RACGAP1	-1.35267	4.24001	117.585	2.13691e-27	2.90802e-26
CKB	1.30465	4.57891	117.562	2.16186e-27	2.93919e-26
KDM7A	1.26021	3.70913	117.514	2.2153e-27	3.00899e-26
GRIP2	2.64513	-0.0552774	117.399	2.34749e-27	3.18553e-26
CETN2	1.34041	3.89864	117.229	2.55752e-27	3.46726e-26
ATL1	3.92863	0.353306	117.22	2.56865e-27	3.47906e-26
FHOD3	3.86644	0.189647	117.182	2.61919e-27	3.54418e-26
COX17	1.59907	2.52824	117.155	2.65547e-27	3.58989e-26
MRPS17	1.53758	2.25306	117.147	2.66537e-27	3.59799e-26
DDIT3	-1.71567	1.6705	117.146	2.66648e-27	3.59799e-26
EDNRA	4.45891	1.22256	117.029	2.8286e-27	3.81317e-26
RAET1L	3.45319	0.133287	116.715	3.31468e-27	4.46424e-26
ATP2A2	2.17368	6.22548	116.702	3.33528e-27	4.48778e-26
SIM1	-4.13066	1.2199	116.576	3.55518e-27	4.77919e-26
HIST1H1B	-2.05118	5.69396	116.528	3.64157e-27	4.89075e-26
RIT1	1.25377	4.09989	116.413	3.86e-27	5.17925e-26
SMS	1.59441	5.40016	116.332	4.02081e-27	5.38998e-26
TMEM97	-1.38292	4.57553	116.287	4.11302e-27	5.50845e-26
SLC29A3	-2.34644	1.17551	116.262	4.16442e-27	5.5721e-26
MATN3	5.34104	3.96204	116.201	4.29466e-27	5.74101e-26
GAS8	-1.27591	3.52066	116.195	4.30712e-27	5.75231e-26
ZNF93	2.39561	3.51757	116.149	4.4084e-27	5.8821e-26
CAMSAP2	4.05851	7.08581	116.078	4.56938e-27	6.09124e-26
NCAPD2	-1.35935	4.64044	115.795	5.27146e-27	7.02062e-26
SUFU	2.54015	1.57594	115.636	5.71184e-27	7.60009e-26
CD47	-1.40732	5.08022	115.6	5.81542e-27	7.73073e-26
TMEM106C	-1.64923	5.27525	115.578	5.88117e-27	7.81091e-26
NADK	-1.14166	3.83058	115.567	5.91205e-27	7.84467e-26
KANTR	2.51603	7.64274	115.456	6.25174e-27	8.28774e-26
MYEOV	3.05214	-0.81553	115.396	6.44616e-27	8.53759e-26
SH2D4A	-1.91216	1.92523	115.347	6.60652e-27	8.74191e-26
AGO3	1.75679	2.71575	115.332	6.65605e-27	8.79935e-26
SEC23IP	1.15047	3.93317	115.33	6.66218e-27	8.79935e-26
SHB	1.36154	3.17993	115.327	6.6747e-27	8.80778e-26
STXBP4	1.7624	2.44742	115.267	6.87801e-27	9.06774e-26
MTMR11	2.19552	2.53309	115.261	6.89889e-27	9.08691e-26
SPOCD1	6.23247	2.99588	115.258	6.90947e-27	9.09251e-26
FAM134B	-1.67957	2.0506	115.114	7.43097e-27	9.76982e-26
HIST3H2A	-2.03013	4.23646	114.802	8.69548e-27	1.14219e-25
PNPLA7	-3.13847	0.45666	114.559	9.82826e-27	1.2898e-25
PLCB1	1.18196	4.38042	114.555	9.84756e-27	1.29115e-25
MAPKAPK2	1.6088	5.5094	114.388	1.0717e-26	1.40387e-25
TENM4	1.49128	1.5308	114.276	1.13397e-26	1.48409e-25
UQCRFS1	1.05617	4.21365	114.175	1.19326e-26	1.56026e-25
AP1S3	1.22101	3.59139	114.111	1.23218e-26	1.60968e-25
DBI	1.41079	5.26015	114.049	1.27148e-26	1.65951e-25
NFATC4	-2.93234	0.506224	113.99	1.30986e-26	1.70805e-25
HDHD3	-1.37189	2.92658	113.9	1.37053e-26	1.78554e-25
PSEN2	1.78348	2.15869	113.761	1.47008e-26	1.91351e-25
ZNF548	1.3485	3.37788	113.755	1.4745e-26	1.91752e-25
SIDT1	-1.21514	3.48308	113.576	1.61362e-26	2.09654e-25
CBWD3	1.80269	5.55118	113.509	1.66884e-26	2.16633e-25
HIST1H2AC	-1.79805	5.13142	113.481	1.69282e-26	2.19547e-25
PHLDB3	-1.72746	1.58707	113.464	1.7077e-26	2.21152e-25
KCNN4	-3.11851	0.00101833	113.463	1.70828e-26	2.21152e-25
MBOAT2	1.09341	4.19421	113.454	1.71598e-26	2.21949e-25
LIMK2	1.24499	3.88054	113.357	1.80243e-26	2.32871e-25
PGM1	2.43927	0.0235458	113.355	1.80367e-26	2.32871e-25
PRKAB2	1.61837	4.44931	113.341	1.81723e-26	2.34411e-25
HSDL2	-1.25019	3.73427	113.26	1.89248e-26	2.43899e-25
ABCA12	-2.63448	1.30039	113.231	1.92068e-26	2.47312e-25
KIF11	-1.43892	3.27927	113.049	2.10549e-26	2.70864e-25
SHC4	4.15964	0.486557	113.034	2.12075e-26	2.72584e-25
RASSF10	2.79933	-0.546332	113.024	2.13152e-26	2.73723e-25
MPZL2	3.08359	5.41072	112.954	2.20803e-26	2.83295e-25
APEX2	1.43283	1.63775	112.891	2.28009e-26	2.9228e-25
PBK	-2.17374	1.90563	112.85	2.32756e-26	2.98097e-25
C5orf63	2.21674	2.60841	112.835	2.34542e-26	3.00117e-25
ACSF2	-1.96329	1.48231	112.825	2.35666e-26	3.01287e-25
LIG4	1.56675	1.64826	112.814	2.36972e-26	3.02687e-25
THEG	3.58147	1.59131	112.774	2.41807e-26	3.08589e-25
UCP2	1.69747	1.91836	112.762	2.43302e-26	3.1022e-25
SDC2	1.53471	2.20101	112.722	2.48214e-26	3.16204e-25
CD81	1.91893	4.6737	112.7	2.51009e-26	3.19481e-25
ERO1A	1.26911	4.56695	112.598	2.64251e-26	3.36037e-25
MYZAP	-2.40026	0.640048	112.554	2.70258e-26	3.43371e-25
COL18A1	-1.33943	4.74136	112.329	3.0275e-26	3.84314e-25
SNX33	-1.73608	2.08443	112.257	3.13838e-26	3.98037e-25
TACC1	-1.47039	5.39441	112.24	3.16604e-26	4.01191e-25
C7orf60	1.87163	3.43394	112.222	3.19429e-26	4.04412e-25
THADA	-1.26982	4.04368	112.153	3.30694e-26	4.18306e-25
SNAR-A10	3.74232	9.93713	112.143	3.32525e-26	4.20252e-25
SNAR-A11	3.74232	9.93713	112.091	3.41216e-26	4.30857e-25
SNAR-A14	3.74232	9.93713	112.062	3.46231e-26	4.36805e-25
MORC3	1.10831	3.83423	112.039	3.50431e-26	4.41716e-25
SNAR-A3	3.74232	9.93713	112.026	3.52567e-26	4.44018e-25
SNAR-A4	3.74232	9.93713	112.02	3.53637e-26	4.44975e-25
SNAR-A5	3.74232	9.93713	111.981	3.60774e-26	4.53557e-25
SNAR-A6	3.74232	9.93713	111.932	3.69791e-26	4.64488e-25
FAM58A	1.32038	3.36457	111.927	3.70757e-26	4.65293e-25
SNAR-A7	3.74232	9.93713	111.889	3.77918e-26	4.73866e-25
SNAR-A8	3.74232	9.93713	111.836	3.88165e-26	4.8629e-25
ABHD4	-1.60735	2.24181	111.813	3.92578e-26	4.9139e-25
SNAR-A9	3.74232	9.93713	111.805	3.943e-26	4.93115e-25
ATP2C1	1.19627	4.58759	111.703	4.15008e-26	5.18561e-25
ATP1B1	1.7787	5.83044	111.608	4.3545e-26	5.43631e-25
NCAM2	-1.27902	4.00659	111.534	4.52084e-26	5.63907e-25
HR	-1.68552	2.48747	111.522	4.54617e-26	5.66574e-25
REG4	-2.08199	1.06437	111.45	4.71553e-26	5.87172e-25
CAPN9	-3.04886	0.265537	111.296	5.09638e-26	6.34044e-25
JPH2	6.1728	-0.0301892	111.222	5.29095e-26	6.57681e-25
POLI	-1.26968	2.926	111.193	5.36791e-26	6.66671e-25
PGM2	1.138	3.97499	111.104	5.61438e-26	6.96678e-25
MAP2K1	1.22303	3.55376	111.014	5.87629e-26	7.28548e-25
IQUB	2.69704	0.130288	110.993	5.93853e-26	7.3563e-25
POLM	-1.99685	1.34276	110.954	6.05708e-26	7.49668e-25
MRPL15	1.26184	2.92802	110.898	6.2295e-26	7.70344e-25
PPFIBP2	-1.98926	1.30338	110.861	6.3484e-26	7.84372e-25
LAMC2	2.74121	2.6981	110.798	6.55152e-26	8.08772e-25
SCD5	1.35384	4.16443	110.721	6.80973e-26	8.39925e-25
ZNF185	1.65607	4.44223	110.579	7.31687e-26	9.01702e-25
PLA2G10	-2.07758	0.331436	110.538	7.46829e-26	9.19573e-25
DLC1	1.27127	3.61416	110.508	7.58197e-26	9.32771e-25
TRAF3	1.08531	3.66223	110.489	7.65673e-26	9.41162e-25
GINS2	-1.48019	3.54244	110.396	8.02575e-26	9.85678e-25
CIT	-1.58539	2.44155	110.332	8.28841e-26	1.01707e-24
MAP2	1.62784	2.99877	110.205	8.8349e-26	1.0832e-24
PSRC1	-2.10926	1.59006	110.082	9.40199e-26	1.15174e-24
SNHG8	-1.31301	3.19548	109.988	9.85978e-26	1.20679e-24
KRT14	5.25433	4.24145	109.907	1.02681e-25	1.2557e-24
SERTAD2	1.58696	1.98995	109.903	1.02915e-25	1.25749e-24
NUDT5	1.34883	3.15117	109.821	1.07259e-25	1.30946e-24
NDC80	-2.33081	1.3255	109.814	1.07612e-25	1.31265e-24
TPK1	-2.2103	1.06466	109.79	1.08933e-25	1.32764e-24
ABALON	-1.15352	3.19386	109.765	1.10322e-25	1.34342e-24
HMMR	-2.36939	2.01739	109.731	1.12208e-25	1.36523e-24
LINC01164	3.64101	-0.723501	109.682	1.15033e-25	1.39841e-24
MGME1	-1.51606	2.32068	109.675	1.15465e-25	1.40248e-24
BCYRN1	2.38746	6.2635	109.58	1.21133e-25	1.47008e-24
BCAR1	1.43836	4.48678	109.232	1.44341e-25	1.75026e-24
BZW2	1.28095	4.81049	109.181	1.48117e-25	1.79453e-24
RNF170	1.33504	3.2604	109.142	1.51074e-25	1.82881e-24
C16orf45	-1.58421	2.31354	109.057	1.57671e-25	1.90706e-24
MTRF1L	1.30104	3.03175	108.738	1.852e-25	2.23815e-24
CBWD1	1.76809	5.59219	108.72	1.86911e-25	2.25692e-24
DYNC2H1	-1.76913	2.22705	108.454	2.13758e-25	2.57893e-24
FAM155A	-2.02535	1.21341	108.407	2.18849e-25	2.63813e-24
ANKRD40	1.16505	4.41156	108.348	2.2551e-25	2.71614e-24
STK38L	3.26784	5.77353	108.226	2.39865e-25	2.88663e-24
AGO4	1.35211	3.73765	108.203	2.4259e-25	2.91697e-24
GPRC5A	-1.16764	4.54209	108.092	2.56607e-25	3.08293e-24
TEF	-1.22139	2.92593	108.072	2.59201e-25	3.1115e-24
VTRNA1-3	2.78596	2.97713	108.062	2.60521e-25	3.12472e-24
SLIRP	1.09679	4.135	107.866	2.87615e-25	3.44682e-24
SOCS2-AS1	3.58798	0.592936	107.657	3.19541e-25	3.82623e-24
OSBPL10	1.21183	3.0371	107.531	3.40497e-25	4.07377e-24
ZNF462	-1.33157	2.74404	107.526	3.41327e-25	4.0803e-24
RASA4B	-1.34439	3.21233	107.512	3.43758e-25	4.10594e-24
MESDC1	1.26093	3.76893	107.503	3.45449e-25	4.12085e-24
IRF6	1.61546	4.69811	107.502	3.45581e-25	4.12085e-24
ARPC2	1.92133	6.16176	107.488	3.47961e-25	4.14579e-24
ATP11C	1.37667	4.03094	107.346	3.73908e-25	4.45124e-24
BTC	4.00783	-0.521422	107.282	3.86091e-25	4.59247e-24
PFDN1	1.16962	2.85725	107.221	3.98228e-25	4.73292e-24
TADA1	1.21374	3.17473	107.204	4.01569e-25	4.76867e-24
ELP2	-1.23194	4.4057	107.038	4.36619e-25	5.18061e-24
TNK2	-1.26503	3.18425	106.971	4.51801e-25	5.35632e-24
LOC150776	1.22729	3.12128	106.953	4.55919e-25	5.40068e-24
HJURP	-1.32877	3.64412	106.898	4.68722e-25	5.54586e-24
ACTN1	4.4571	7.8816	106.897	4.68947e-25	5.54586e-24
MPZL3	1.5446	4.51849	106.806	4.90838e-25	5.79997e-24
TRIM25	1.47368	5.18548	106.785	4.96229e-25	5.85885e-24
PLEKHA8	1.25288	3.36048	106.691	5.20332e-25	6.13838e-24
JAZF1	2.88817	-0.566069	106.675	5.24457e-25	6.18196e-24
NME1	1.32578	4.63514	106.638	5.34315e-25	6.293e-24
HIAT1	1.20734	3.47339	106.571	5.52739e-25	6.50466e-24
GBP1	7.28873	1.04332	106.558	5.56454e-25	6.54301e-24
TIMP3	3.09936	5.46526	106.471	5.81267e-25	6.82918e-24
SPTSSA	1.21181	4.09499	106.469	5.81845e-25	6.83037e-24
LRRC26	-2.56082	0.4314	106.447	5.88439e-25	6.90213e-24
ELOVL2	1.45958	2.75732	106.444	5.89346e-25	6.90714e-24
CDCA8	-1.73204	1.61301	106.377	6.09671e-25	7.13951e-24
CENPU	-1.90898	1.64402	106.358	6.15518e-25	7.20211e-24
GFPT2	4.545	2.56234	106.341	6.20837e-25	7.25843e-24
TRMT61A	1.18182	3.30747	106.286	6.3824e-25	7.45583e-24
ZYX	3.5211	3.98909	106.158	6.80975e-25	7.94858e-24
COX16	1.22574	4.74917	105.978	7.45586e-25	8.69307e-24
MYLIP	-1.16349	3.221	105.977	7.45968e-25	8.69307e-24
FAR1	1.32605	4.41421	105.895	7.77315e-25	9.05102e-24
GSE1	-1.4355	5.20396	105.882	7.8276e-25	9.10704e-24
TPM1	4.45677	8.01244	105.801	8.15055e-25	9.47509e-24
DYNLL1	1.26309	4.6706	105.594	9.05062e-25	1.05129e-23
TRIP6	-1.20264	3.80272	105.581	9.11134e-25	1.05749e-23
GADD45A	1.9096	1.51747	105.554	9.23445e-25	1.07091e-23
GATA2	-1.53891	2.16877	105.464	9.66281e-25	1.11969e-23
AP2S1	1.29162	4.89532	105.424	9.85962e-25	1.14157e-23
HIST1H3C	-2.1269	4.91642	105.202	1.10297e-24	1.27602e-23
PKP1	3.42408	3.95579	105.17	1.12092e-24	1.29574e-23
LIF	4.17422	2.09674	105.027	1.20464e-24	1.3914e-23
PNMA1	1.09443	3.9375	104.922	1.27065e-24	1.46646e-23
TMCC2	2.69975	0.0200086	104.813	1.34228e-24	1.54789e-23
GCOM1	-1.17235	3.81757	104.75	1.38574e-24	1.59671e-23
TBC1D12	1.13458	3.22698	104.647	1.45965e-24	1.68053e-23
GEM	3.81983	2.38382	104.598	1.49625e-24	1.72129e-23
TBCB	1.16605	4.56741	104.523	1.55351e-24	1.78573e-23
FOXO1	1.60872	2.85012	104.458	1.60536e-24	1.84385e-23
SCN1B	1.36743	2.82414	104.425	1.63227e-24	1.87326e-23
RABGEF1	1.24115	4.78322	104.329	1.71365e-24	1.96509e-23
EEPD1	2.09397	0.301599	104.311	1.72931e-24	1.98146e-23
MKNK2	-1.09031	4.07443	104.303	1.73649e-24	1.9881e-23
PER3	-1.64698	2.15711	104.248	1.78528e-24	2.04233e-23
WDHD1	-1.66396	2.76692	104.218	1.81279e-24	2.07215e-23
BARD1	1.18853	4.47022	104.174	1.85333e-24	2.11681e-23
HTATIP2	1.10346	3.95563	104.165	1.8611e-24	2.12399e-23
FEN1	-1.42085	3.54336	104.158	1.86781e-24	2.12995e-23
CUEDC1	1.25154	3.65381	104.022	2.00113e-24	2.28018e-23
ESYT1	3.18645	7.31338	104.019	2.00347e-24	2.28103e-23
ENTPD6	1.24034	3.76841	103.98	2.04321e-24	2.32444e-23
ZWINT	-1.51549	3.04476	103.856	2.17581e-24	2.47333e-23
APBB2	-1.37915	5.42842	103.817	2.21845e-24	2.5198e-23
RALGDS	-1.116	3.52292	103.752	2.29274e-24	2.60213e-23
FBXO32	-1.57615	1.55342	103.728	2.32048e-24	2.63153e-23
SEC11C	1.43422	2.38211	103.714	2.33705e-24	2.64823e-23
ATP6V1C2	1.18644	4.61854	103.712	2.33981e-24	2.64927e-23
STK39	1.29693	3.72061	103.634	2.43426e-24	2.75403e-23
MSX2	-1.55309	3.0527	103.57	2.51298e-24	2.84086e-23
KLHL21	1.43914	3.51222	103.552	2.53707e-24	2.86583e-23
CMBL	-1.30042	2.82519	103.488	2.61925e-24	2.95492e-23
P3H2	2.42442	-0.338563	103.488	2.62005e-24	2.95492e-23
AEBP1	2.70516	-0.138549	103.437	2.6875e-24	3.0286e-23
VSIG10	-1.11397	4.08657	103.41	2.72488e-24	3.06833e-23
ARHGAP18	-1.76289	1.97701	103.356	2.79958e-24	3.14997e-23
PCMTD1	-1.15959	3.71212	103.35	2.80931e-24	3.15844e-23
BUB1	-1.76778	2.39273	103.233	2.97934e-24	3.34698e-23
ACTR3	2.09881	6.14608	103.134	3.13251e-24	3.51629e-23
ITGB3	5.23821	0.0419063	103.111	3.16839e-24	3.55379e-23
RGS9BP	1.74428	2.00096	103.073	3.23085e-24	3.62103e-23
DOCK11	1.56643	2.72631	102.943	3.44966e-24	3.86324e-23
STK10	1.06963	3.84698	102.928	3.47576e-24	3.88944e-23
PLLP	-2.27086	0.306552	102.887	3.54826e-24	3.96747e-23
HIST1H3J	-2.09772	4.20998	102.747	3.80877e-24	4.25544e-23
CCSAP	1.15565	2.81196	102.468	4.38501e-24	4.89546e-23
KRT16P3	6.6522	3.76944	102.441	4.44477e-24	4.95831e-23
LINC00476	-1.08984	3.48947	102.399	4.5386e-24	5.05906e-23
RAP1GDS1	1.17839	3.50759	102.357	4.63721e-24	5.16497e-23
TAP2	1.97244	1.96618	102.186	5.05407e-24	5.62491e-23
LDHA	1.77775	5.90559	102.086	5.31558e-24	5.91137e-23
C11orf73	1.21498	3.2168	102.07	5.35873e-24	5.95475e-23
PTPRE	1.7476	2.31584	102.052	5.40754e-24	6.00434e-23
MTMR9	1.02994	4.11834	102.006	5.53677e-24	6.14055e-23
ZPR1	1.15565	2.92414	102.005	5.53877e-24	6.14055e-23
CDC42BPG	-1.38951	3.31234	101.988	5.58708e-24	6.18933e-23
APEX1	-1.6704	5.71153	101.894	5.8572e-24	6.48356e-23
ACVR2B	-1.22229	3.49235	101.793	6.16408e-24	6.81801e-23
CASQ2	3.93677	-0.51743	101.753	6.29103e-24	6.95307e-23
NARS	1.133	4.542	101.697	6.46961e-24	7.14494e-23
HIF1A	1.54192	5.66833	101.67	6.55738e-24	7.2363e-23
CAPN12	2.14974	3.00131	101.655	6.60803e-24	7.28648e-23
EGR4	5.00563	-0.452502	101.654	6.613e-24	7.28648e-23
TSKU	-1.55716	2.7056	101.644	6.64424e-24	7.31529e-23
IFFO2	3.00166	4.00773	101.642	6.65325e-24	7.31959e-23
DIO2	-2.67362	0.266664	101.631	6.6902e-24	7.35461e-23
IDH2	2.28304	7.01162	101.483	7.20851e-24	7.91834e-23
NUDT4P1	-1.63902	5.86205	101.417	7.45114e-24	8.1786e-23
JAG1	4.34559	5.52851	101.303	7.89284e-24	8.6568e-23
RIMBP3B	-2.1041	1.11895	101.265	8.04642e-24	8.81851e-23
ATP1B3	1.21723	3.3108	101.231	8.18517e-24	8.96373e-23
NUDT4P2	-1.63658	5.86492	101.163	8.4728e-24	9.27164e-23
C14orf132	-1.23186	4.84389	101.158	8.49242e-24	9.28604e-23
WWTR1	1.35307	3.21568	101.138	8.57893e-24	9.3735e-23
ARHGEF39	1.51604	2.51599	101.13	8.61487e-24	9.40561e-23
ATG4A	1.60456	1.46619	101.022	9.0961e-24	9.92346e-23
PHLDA3	1.1614	4.2125	100.902	9.66677e-24	1.0538e-22
MYBL2	-1.42464	4.3565	100.862	9.8597e-24	1.07402e-22
HID1	-1.25956	3.98108	100.845	9.946e-24	1.0826e-22
LOC100507053	2.68132	-0.0468744	100.803	1.01585e-23	1.10489e-22
NSUN7	1.48346	1.83846	100.786	1.02491e-23	1.1139e-22
DIMT1	1.27015	3.08946	100.697	1.07203e-23	1.16423e-22
MARCH9	1.308	3.09043	100.618	1.11533e-23	1.21034e-22
ASAH1	1.21416	4.94798	100.59	1.13156e-23	1.22703e-22
SEC24D	1.53324	2.45736	100.456	1.21078e-23	1.31194e-22
PKN1	1.55659	5.5863	100.338	1.28461e-23	1.39089e-22
VASH1	-1.68821	1.95789	100.246	1.34574e-23	1.45598e-22
S1PR2	1.20523	3.15751	100.187	1.38664e-23	1.4991e-22
ITGAV	2.48105	6.67514	100.13	1.42705e-23	1.54162e-22
GAA	-1.29903	4.2432	100.122	1.4331e-23	1.5463e-22
ZNF277	-1.09986	3.62959	100.12	1.43459e-23	1.5463e-22
PDE5A	-1.54792	2.0075	100.12	1.43461e-23	1.5463e-22
BAMBI	-1.33958	4.97199	100.091	1.45582e-23	1.56798e-22
NCK2	1.05986	3.80575	100.081	1.46313e-23	1.57468e-22
ZDHHC9	1.07793	3.29274	100.062	1.477e-23	1.58841e-22
DNAJA1	1.38978	4.93671	99.9834	1.53677e-23	1.65145e-22
FAM166A	1.27665	3.14051	99.8311	1.65967e-23	1.78099e-22
TRIM26	1.02168	3.92934	99.8309	1.6598e-23	1.78099e-22
S100A10	1.58518	5.30626	99.8086	1.67863e-23	1.79985e-22
FTL	-1.62139	5.40172	99.7719	1.70998e-23	1.8321e-22
TMEM183B	1.63632	5.70093	99.7193	1.75606e-23	1.88007e-22
FLNC	3.67186	2.7651	99.6885	1.78357e-23	1.9081e-22
FAM120C	-1.61493	2.4769	99.5859	1.87837e-23	2.00802e-22
HTR1B	7.5993	-0.89197	99.5371	1.92525e-23	2.05661e-22
GBAS	1.31704	3.56794	99.4801	1.98141e-23	2.11503e-22
CDC27	1.04482	4.17483	99.4409	2.02101e-23	2.1557e-22
FKBP5	1.13311	3.2626	99.2745	2.19822e-23	2.34297e-22
E2F7	-1.68556	1.64103	99.2612	2.21298e-23	2.35695e-22
LONRF2	1.11783	4.10635	99.2448	2.23146e-23	2.37488e-22
EPHA1	1.40478	3.06081	99.2161	2.26397e-23	2.40769e-22
TIMELESS	-1.2147	3.63092	99.1816	2.30374e-23	2.44817e-22
ACER3	1.29559	3.74788	99.1294	2.36535e-23	2.51178e-22
RPE65	7.99373	-0.497101	99.0944	2.4075e-23	2.55465e-22
ANO6	1.28579	4.87633	99.0317	2.48492e-23	2.63485e-22
SMIM5	-1.83711	1.52726	98.9804	2.55018e-23	2.70207e-22
BTBD3	1.02899	3.72657	98.9528	2.58588e-23	2.73787e-22
PCNP	1.24315	4.27416	98.9335	2.61123e-23	2.76267e-22
UBE2L6	1.93351	0.847232	98.8294	2.75211e-23	2.90958e-22
FAXDC2	1.50142	2.06621	98.7634	2.8454e-23	3.00599e-22
FAM83B	-1.52435	5.697	98.5884	3.10832e-23	3.28134e-22
CALHM2	-1.58575	2.09864	98.5588	3.15511e-23	3.32828e-22
ACTR2	1.78755	6.07829	98.5092	3.23518e-23	3.41024e-22
DHCR24	2.74851	7.26378	98.4964	3.25622e-23	3.4299e-22
MLLT6	-1.04051	4.09346	98.4834	3.27768e-23	3.44997e-22
TAF13	1.47486	2.94635	98.4786	3.28556e-23	3.45573e-22
PIP4K2C	1.18628	4.42673	98.4696	3.30053e-23	3.46894e-22
MYRIP	-3.08335	-0.561804	98.3771	3.45839e-23	3.6322e-22
TRIM41	-1.23792	2.94843	98.3219	3.55613e-23	3.73211e-22
SETBP1	1.6837	1.84157	98.2614	3.66652e-23	3.84516e-22
ITGB1	2.40117	6.61828	98.2571	3.67437e-23	3.85058e-22
LOC102724050	3.33878	0.410764	98.0101	4.16258e-23	4.35902e-22
RIMBP3C	-2.07278	1.1336	98.0007	4.18228e-23	4.37646e-22
GALNT6	-1.0879	4.27658	97.991	4.20286e-23	4.39479e-22
ATP1A1-AS1	1.08447	4.34624	97.9756	4.23561e-23	4.42581e-22
TBC1D10B	1.249	4.21628	97.8784	4.44879e-23	4.64519e-22
PCNA	-1.2668	3.61451	97.8194	4.58329e-23	4.78214e-22
ST6GALNAC2	-1.21896	3.70288	97.7429	4.76378e-23	4.96686e-22
RGAG4	5.12873	2.50646	97.7132	4.83598e-23	5.03847e-22
TLN1	1.93146	5.26624	97.7014	4.86479e-23	5.06481e-22
ARHGEF16	-1.28419	2.7355	97.6685	4.9463e-23	5.14594e-22
FAM157B	2.91712	1.93475	97.5598	5.22553e-23	5.42942e-22
SERTAD4-AS1	3.25813	0.18293	97.5594	5.22634e-23	5.42942e-22
KNTC1	-1.25335	3.48279	97.5578	5.23077e-23	5.4301e-22
IL13RA1	3.48566	6.58911	97.5313	5.30123e-23	5.49926e-22
SUOX	-1.63338	2.36568	97.527	5.31265e-23	5.50713e-22
IGDCC3	-2.15861	1.11234	97.4234	5.5981e-23	5.79884e-22
SOX13	-1.33805	2.73863	97.4205	5.60622e-23	5.80306e-22
BCAS4	-1.35962	4.10392	97.2787	6.02251e-23	6.22948e-22
WWOX	-1.13252	3.36386	97.2289	6.17589e-23	6.38354e-22
SLC18A2	2.01399	0.865726	97.1603	6.39373e-23	6.60394e-22
HIST1H4F	-1.80251	4.30831	97.1355	6.47414e-23	6.68219e-22
NSF	1.10763	3.47475	97.0524	6.75152e-23	6.96348e-22
IFIT5	1.2133	2.64789	97.0468	6.77087e-23	6.97842e-22
GCNT4	4.23028	2.03939	97.0039	6.91895e-23	7.12592e-22
FRY	2.54806	0.863592	97.0014	6.92771e-23	7.12983e-22
LY6E	-1.57151	5.20583	96.9935	6.95539e-23	7.15319e-22
ADCY1	-1.08962	4.75096	96.9869	6.9789e-23	7.17223e-22
SLC4A10	-2.22328	1.24794	96.9751	7.02061e-23	7.20993e-22
PRICKLE2-AS1	1.93736	4.7864	96.9354	7.16275e-23	7.35066e-22
UBE2C	-1.87085	2.53684	96.8995	7.29385e-23	7.47984e-22
FAM127A	1.15364	3.98802	96.8653	7.4208e-23	7.6046e-22
STAT1	1.71562	5.51347	96.8605	7.43884e-23	7.61765e-22
ALDOC	1.53579	1.44961	96.852	7.47094e-23	7.64507e-22
CDADC1	2.23774	0.297414	96.8358	7.53223e-23	7.70229e-22
PRICKLE2	2.40764	5.64604	96.7926	7.69852e-23	7.86674e-22
APOE	2.26184	-0.313041	96.7794	7.74965e-23	7.91336e-22
YAP1	1.12964	4.44201	96.7755	7.76529e-23	7.92368e-22
NFKBIZ	-1.49024	2.23313	96.6673	8.20142e-23	8.36276e-22
NPPB	7.49232	-0.528174	96.6399	8.31564e-23	8.47322e-22
RAP1B	1.63834	5.87864	96.584	8.55363e-23	8.70954e-22
RASD1	5.60771	4.66985	96.5177	8.84517e-23	9e-22
TUBB8	1.25297	2.63119	96.514	8.86137e-23	9.0101e-22
CLIC4	2.80946	6.49557	96.4765	9.03111e-23	9.17619e-22
SLC16A14	-1.58061	2.45191	96.387	9.44834e-23	9.59334e-22
RSBN1L	1.07339	3.63167	96.3089	9.82878e-23	9.97257e-22
HERC3	1.37206	3.83007	96.2517	1.01169e-22	1.02577e-21
TTK	-2.06323	2.18638	96.2066	1.03502e-22	1.04867e-21
ZNF740	-1.11465	3.50655	96.1947	1.04122e-22	1.05422e-21
CDH3	1.55825	5.58969	96.1619	1.05861e-22	1.07107e-21
MAP1B	3.15413	3.47954	96.1061	1.0889e-22	1.10094e-21
MTM1	1.42446	2.6863	96.0213	1.13652e-22	1.14828e-21
MYL6	2.88754	8.87233	95.9036	1.20617e-22	1.21779e-21
MGLL	2.13682	4.02836	95.8911	1.21379e-22	1.22463e-21
ESPNP	-2.66583	-0.157651	95.8582	1.23413e-22	1.24427e-21
CASZ1	1.36158	3.19963	95.845	1.2424e-22	1.25173e-21
FN1	4.96967	6.53701	95.7954	1.27391e-22	1.28258e-21
CASC5	-1.80737	2.39771	95.7414	1.30914e-22	1.31712e-21
NME4	1.00699	4.0209	95.6998	1.33692e-22	1.34413e-21
RXRA	-1.64328	5.93546	95.6517	1.36982e-22	1.37624e-21
OTUD3	1.40476	2.97421	95.5311	1.45589e-22	1.46169e-21
HIST1H3F	-2.14069	5.72436	95.5237	1.46132e-22	1.46612e-21
RUFY3	1.43356	2.54852	95.4448	1.52073e-22	1.52399e-21
PLSCR1	1.72727	2.55296	95.4443	1.52112e-22	1.52399e-21
THBD	1.56483	2.03923	95.3463	1.5983e-22	1.6002e-21
RNF5	1.16156	3.7251	95.2854	1.64822e-22	1.64903e-21
PLEKHA8P1	1.67311	0.997175	95.278	1.65442e-22	1.65407e-21
REEP6	-1.80439	1.94097	95.2214	1.70239e-22	1.70085e-21
OIP5	-2.3119	0.33081	95.198	1.72267e-22	1.71935e-21
LOC100128494	-1.17651	4.66365	95.1972	1.72331e-22	1.71935e-21
OAS3	2.23015	3.58389	95.1555	1.76001e-22	1.75476e-21
TSSC1	1.1183	2.98428	95.1473	1.76731e-22	1.76081e-21
AKAP13	1.39984	4.97123	95.1166	1.79494e-22	1.78659e-21
DNAJB1	1.45822	5.50855	95.1158	1.79567e-22	1.78659e-21
SRGAP3	-2.86138	0.589128	95.0685	1.83908e-22	1.82851e-21
RAB13	-1.24881	2.75294	94.9547	1.94791e-22	1.93537e-21
PITPNC1	-1.28184	2.7815	94.9401	1.96232e-22	1.94835e-21
SBK1	-1.34767	2.41011	94.9216	1.98072e-22	1.96525e-21
GALNT14	1.85582	0.960857	94.9136	1.98881e-22	1.97192e-21
NR1D2	-1.00057	4.16469	94.8795	2.02339e-22	2.00482e-21
NAV1	1.58514	1.85315	94.8742	2.02878e-22	2.00877e-21
PSME4	1.34533	4.25594	94.8563	2.0472e-22	2.02561e-21
CBWD2	1.56363	5.49855	94.7557	2.15394e-22	2.12976e-21
DOHH	1.79411	1.37144	94.7227	2.1901e-22	2.16403e-21
DIAPH1	3.02945	5.62814	94.712	2.20196e-22	2.17425e-21
CAP1	2.22236	6.18481	94.5905	2.34136e-22	2.31012e-21
FAM64A	-2.39344	0.625234	94.5893	2.34279e-22	2.31012e-21
PXDC1	2.43632	1.44188	94.5668	2.36962e-22	2.33498e-21
PKD1L1	5.64199	-0.550216	94.5299	2.41412e-22	2.3772e-21
TRAF5	1.61055	3.2587	94.5089	2.43996e-22	2.40099e-21
ATXN3	-1.01666	3.91317	94.5056	2.44399e-22	2.40331e-21
LIG1	-1.25549	2.98345	94.4781	2.47822e-22	2.4353e-21
LINC01126	-2.381	0.571586	94.4266	2.54346e-22	2.49771e-21
SLC26A7	2.42559	0.221714	94.4217	2.54987e-22	2.50229e-21
FAR2	-2.09556	1.44834	94.3614	2.62868e-22	2.57786e-21
LOC154761	-1.90343	1.4268	94.3449	2.65065e-22	2.59764e-21
LANCL2	-1.21835	2.88698	94.2447	2.78839e-22	2.73076e-21
ACTN4	2.4145	7.28009	94.2349	2.80211e-22	2.74219e-21
CTSF	-1.41634	2.26266	94.2337	2.80389e-22	2.74219e-21
PKMYT1	-1.25318	2.70868	94.0692	3.04686e-22	2.97779e-21
DVL3	1.61054	4.60755	94.0473	3.08066e-22	3.00878e-21
ZNF789	2.7572	1.97421	94.0364	3.09779e-22	3.02345e-21
CFL1	2.47745	8.33967	93.888	3.339e-22	3.25666e-21
TNFRSF19	-2.90922	-0.0872133	93.7642	3.55438e-22	3.46437e-21
AGR3	-2.91748	0.0461244	93.7537	3.57342e-22	3.48057e-21
SPIRE2	-1.37172	2.75555	93.6894	3.69127e-22	3.59292e-21
DZIP1L	5.22553	0.0330831	93.6371	3.79009e-22	3.68661e-21
GPR20	6.46743	-0.24132	93.6133	3.83603e-22	3.72877e-21
HIST1H3H	-1.99321	5.46138	93.5867	3.88792e-22	3.77367e-21
SULT1A3	-1.11894	3.9111	93.5857	3.88979e-22	3.77367e-21
SULT1A4	-1.11894	3.9111	93.5856	3.89012e-22	3.77367e-21
LCP1	4.7123	6.28253	93.553	3.95461e-22	3.83365e-21
KCTD18	-1.11253	2.93883	93.4797	4.10381e-22	3.9756e-21
PRUNE2	5.2008	2.74675	93.3718	4.33392e-22	4.19569e-21
CAPZA2	1.55599	5.68155	93.3173	4.4548e-22	4.30981e-21
NAAA	-1.47345	2.45034	93.2946	4.50618e-22	4.35658e-21
ATM	-1.18663	3.51789	93.2803	4.53882e-22	4.38518e-21
UST	-1.36981	2.70736	93.2619	4.58129e-22	4.42324e-21
STK40	1.1792	3.52971	93.0627	5.06632e-22	4.88825e-21
PHACTR2	-1.36223	5.21068	93.0359	5.13532e-22	4.9515e-21
ENTPD3	-3.58102	0.309408	92.9699	5.30953e-22	5.11604e-21
GABPB2	-1.45787	2.1545	92.9522	5.35733e-22	5.15863e-21
GBA2	1.35128	3.09455	92.9237	5.43496e-22	5.22988e-21
SAT1	-1.31191	3.41699	92.8704	5.58327e-22	5.36899e-21
LOXL1-AS1	1.747	2.32623	92.8583	5.6176e-22	5.39838e-21
WDFY1	1.08401	4.67942	92.7902	5.81419e-22	5.58357e-21
UNG	-1.07734	3.95031	92.7872	5.82304e-22	5.58833e-21
TRIM45	1.28193	3.28554	92.7448	5.94924e-22	5.70562e-21
TRIO	2.04582	6.22524	92.7389	5.96705e-22	5.71889e-21
USP13	-1.06382	3.48286	92.6938	6.10434e-22	5.84656e-21
RAD51AP1	-2.36841	0.90535	92.6915	6.11148e-22	5.8495e-21
DUSP3	1.08332	4.48239	92.525	6.64781e-22	6.3586e-21
CSRP1	4.93326	8.48021	92.5089	6.70235e-22	6.4065e-21
CDC37L1	1.39942	2.51863	92.4408	6.93693e-22	6.62632e-21
HIST1H2BH	-1.76455	4.67727	92.3689	7.19348e-22	6.8668e-21
VTN	3.53472	-0.529493	92.3272	7.34665e-22	7.00836e-21
TLR8-AS1	5.43781	2.66979	92.3041	7.43304e-22	7.08606e-21
C14orf119	1.09319	4.46495	92.2984	7.45458e-22	7.10188e-21
TARP	-4.54338	0.492907	92.1793	7.91687e-22	7.53731e-21
CPE	1.53351	2.11381	92.1747	7.93548e-22	7.55001e-21
KIAA1467	1.13821	4.24791	92.1108	8.19569e-22	7.79242e-21
CSPG5	2.29853	0.205128	92.0481	8.45931e-22	8.03774e-21
MRPL10	-1.21992	3.8505	92.0219	8.57244e-22	8.13985e-21
CDKN1B	1.11599	4.8534	92.0113	8.61818e-22	8.17787e-21
SLCO4C1	1.82958	1.50725	91.9755	8.77543e-22	8.32159e-21
PLCH1	-1.87852	1.38463	91.856	9.32172e-22	8.83379e-21
TRAK1	-1.11214	3.11323	91.8133	9.52506e-22	9.02053e-21
HIST1H4A	-2.27271	4.80995	91.8002	9.58864e-22	9.07392e-21
OXA1L	-1.04124	3.93279	91.799	9.59407e-22	9.07392e-21
SGMS2	1.38528	2.96095	91.5576	1.08393e-21	1.02449e-20
MUS81	1.31077	3.17376	91.5554	1.08511e-21	1.02493e-20
HDX	3.69351	-0.824119	91.4612	1.13804e-21	1.07422e-20
HIST1H2AM	-1.90022	5.41797	91.3976	1.17519e-21	1.10856e-20
SNAR-A2	3.34419	7.32159	91.3909	1.17916e-21	1.11157e-20
SNAR-A1	3.34419	7.32159	91.3731	1.18985e-21	1.12091e-20
USP47	1.1696	3.78419	91.3704	1.19148e-21	1.12171e-20
UNKL	-1.15351	2.70044	91.3677	1.19307e-21	1.12247e-20
PFN1	2.14707	7.13607	91.2341	1.27639e-21	1.20007e-20
PALLD	3.62779	5.55119	91.1335	1.34301e-21	1.26188e-20
COL12A1	2.10011	3.08564	90.936	1.48393e-21	1.39338e-20
KBTBD7	-1.44955	2.82551	90.9057	1.50682e-21	1.41395e-20
CDCA2	-1.75359	2.13174	90.8937	1.516e-21	1.42164e-20
SLC35E2	-1.0772	4.46585	90.7623	1.62009e-21	1.51825e-20
C1orf116	3.28014	-0.33117	90.7228	1.65281e-21	1.54791e-20
TFAP4	-2.25261	1.84229	90.6715	1.69621e-21	1.58751e-20
HIST1H3I	-2.08115	2.91908	90.6123	1.74767e-21	1.63461e-20
LINC00176	-2.08599	0.802276	90.6015	1.75727e-21	1.64252e-20
PZP	4.89045	-0.854088	90.52	1.83119e-21	1.7105e-20
VTRNA1-1	3.5037	5.75728	90.4846	1.86419e-21	1.74019e-20
LRRC1	-1.02483	3.38679	90.3788	1.96664e-21	1.83463e-20
LOC104968399	1.56598	5.81268	90.3414	2.00414e-21	1.86841e-20
LOC283922	-1.54171	2.1264	90.2547	2.09391e-21	1.95083e-20
ZBTB18	3.60288	1.60171	90.2478	2.10127e-21	1.95641e-20
ATP8B2	-1.25164	4.79442	90.119	2.24256e-21	2.08661e-20
MTUS2	4.87053	-0.0348755	90.0806	2.28649e-21	2.12611e-20
CDC42SE2	1.16803	4.61411	90.0779	2.28961e-21	2.12763e-20
NUDT6	-2.75415	-0.18219	89.9238	2.47514e-21	2.29855e-20
ABCD4	-1.43565	2.46014	89.8997	2.50544e-21	2.32518e-20
KIF4A	-1.77497	1.78498	89.8685	2.54523e-21	2.36058e-20
FNDC3A	1.24082	3.86605	89.8652	2.54946e-21	2.36298e-20
PRKAG2	1.52206	2.03315	89.8364	2.58689e-21	2.39613e-20
RBPMS	2.27349	1.82569	89.738	2.71888e-21	2.51676e-20
RNASET2	1.05202	3.65756	89.7209	2.74237e-21	2.53687e-20
PPIAL4G	1.14371	4.48103	89.7068	2.76199e-21	2.55337e-20
LYST	1.40653	3.08447	89.6833	2.79506e-21	2.58228e-20
INHBE	1.95684	1.06011	89.6612	2.82649e-21	2.60964e-20
HSPA1L	1.31984	2.92632	89.6321	2.86826e-21	2.64651e-20
NHSL1	1.36265	2.18169	89.5521	2.9867e-21	2.75402e-20
ARHGAP42	2.36018	1.13885	89.5138	3.04507e-21	2.80604e-20
COG4	-1.05353	4.41379	89.4621	3.12565e-21	2.87844e-20
BTBD11	1.40408	1.57637	89.447	3.14957e-21	2.89862e-20
AHSA1	1.1312	4.19433	89.4385	3.1632e-21	2.90929e-20
AGPAT4	5.09516	-0.784501	89.3554	3.29886e-21	3.03212e-20
JAKMIP1	6.31202	1.55161	89.2327	3.50998e-21	3.22411e-20
HIST1H4D	-2.02054	4.64293	89.2024	3.56421e-21	3.27183e-20
CENPM	-1.9483	1.01683	89.1951	3.57739e-21	3.28183e-20
DCBLD2	0.977488	4.34323	89.1478	3.66384e-21	3.35899e-20
ZMIZ1	-1.50453	2.94825	89.001	3.94615e-21	3.6155e-20
CCDC69	1.47447	2.00129	88.9921	3.96389e-21	3.62944e-20
KCTD15	1.05628	3.86767	88.9394	4.07091e-21	3.72505e-20
VEZT	0.978842	4.3689	88.9336	4.08287e-21	3.73362e-20
NUDT17	1.92307	1.11228	88.8553	4.2477e-21	3.88187e-20
PLEKHO1	6.82573	5.52393	88.845	4.2699e-21	3.89968e-20
CA2	1.22814	2.76843	88.8318	4.29849e-21	3.92329e-20
CPNE2	1.42726	2.21928	88.7682	4.43892e-21	4.04889e-20
AHRR	-1.10235	2.92651	88.7399	4.50287e-21	4.10462e-20
KIAA0895	1.49197	2.20288	88.7106	4.57003e-21	4.16319e-20
IL18RAP	8.936	0.392753	88.6883	4.62184e-21	4.20772e-20
WDR34	-1.4942	5.50032	88.5854	4.8686e-21	4.42956e-20
UBTF	-1.06776	4.53893	88.5135	5.0488e-21	4.5906e-20
RASL11A	1.94983	0.000292371	88.4848	5.12261e-21	4.65476e-20
FAM46B	4.27049	3.57895	88.4441	5.22921e-21	4.74863e-20
PLAUR	2.04483	0.332623	88.3569	5.46473e-21	4.95936e-20
HIST1H4B	-1.95405	5.29525	88.2878	5.65926e-21	5.13266e-20
DENND3	1.49799	1.48133	88.1736	5.99541e-21	5.4341e-20
YBX3	1.06757	4.46085	88.162	6.03067e-21	5.46261e-20
USP18	1.34592	2.16929	88.1525	6.05974e-21	5.48548e-20
ETV5	2.82811	0.714327	88.0686	6.32242e-21	5.71966e-20
SETDB1	-1.08984	4.34334	88.0562	6.36195e-21	5.75179e-20
HIST1H3E	-1.699	4.17319	88.0306	6.44484e-21	5.82307e-20
KIAA1211L	-1.71074	1.82829	88.0011	6.54184e-21	5.907e-20
TPM2	5.04645	3.65593	87.939	6.75055e-21	6.09162e-20
CRY2	-1.12526	3.31419	87.8762	6.96833e-21	6.28419e-20
FMNL1	2.31374	0.331581	87.8245	7.15288e-21	6.44657e-20
PDE4DIP	1.16107	4.80056	87.7809	7.31209e-21	6.58593e-20
SLX1B-SULT1A4	-1.21533	4.96282	87.757	7.40121e-21	6.66201e-20
SLX1A-SULT1A3	-1.21533	4.96282	87.7455	7.44403e-21	6.69636e-20
NEDD9	3.03232	5.34065	87.7428	7.45425e-21	6.70135e-20
BCL7B	1.06566	3.4734	87.699	7.62136e-21	6.8473e-20
HIST1H2AK	-1.87353	4.31073	87.688	7.6638e-21	6.88113e-20
CBWD5	1.99055	6.65057	87.6858	7.6722e-21	6.88436e-20
AOC4P	2.1855	0.00206833	87.5788	8.09883e-21	7.26264e-20
AMY1A	2.08371	3.55542	87.4475	8.65475e-21	7.75632e-20
RECQL4	-1.48899	2.6033	87.3984	8.87234e-21	7.94637e-20
RPS26	1.47614	5.80276	87.388	8.91894e-21	7.98312e-20
PHTF2	1.13499	4.61454	87.3588	9.05187e-21	8.09705e-20
CKS2	1.18811	3.79179	87.337	9.15213e-21	8.18164e-20
ZC3H15	1.16089	4.50329	87.2606	9.51244e-21	8.49845e-20
ATP2A3	-1.73806	5.81628	87.2584	9.52293e-21	8.50253e-20
ANKRD1	3.78646	2.74439	87.2515	9.55651e-21	8.52721e-20
PLXNB2	-1.25766	4.51892	87.1608	1.00047e-20	8.92155e-20
MAD2L1	-1.72813	2.4019	87.1503	1.00581e-20	8.96362e-20
HSD17B12	1.22416	2.61588	87.1466	1.00768e-20	8.97474e-20
PPIAL4C	1.13091	4.39947	87.1175	1.02259e-20	9.10191e-20
JPH1	1.61388	1.248	87.098	1.03275e-20	9.18665e-20
WDR54	-1.31777	3.11919	87.0936	1.03505e-20	9.20141e-20
CTNNA3	-2.09948	0.626935	87.0882	1.03789e-20	9.22089e-20
ERRFI1	3.57696	5.71997	87.0349	1.0662e-20	9.4666e-20
P2RY1	4.43158	-0.10186	86.9962	1.0873e-20	9.64792e-20
HSPA13	1.1661	2.81656	86.9176	1.13138e-20	1.00329e-19
PIP5K1C	1.42642	2.79983	86.8323	1.18122e-20	1.04684e-19
DUXAP8	-0.966444	3.79857	86.7487	1.23228e-20	1.09141e-19
HIST1H3B	-2.21228	6.09425	86.7007	1.26253e-20	1.11752e-19
MSMO1	1.14344	4.58538	86.5475	1.36424e-20	1.2068e-19
SLC16A3	-1.5055	2.6643	86.5175	1.38507e-20	1.22447e-19
TACSTD2	2.28812	7.18546	86.4512	1.43229e-20	1.26544e-19
CDC34	1.06643	4.29427	86.4425	1.43857e-20	1.2702e-19
SPDYA	2.77183	0.300866	86.4198	1.45523e-20	1.28413e-19
CP	-1.55876	1.47755	86.3815	1.48367e-20	1.30842e-19
AK9	2.13028	0.907197	86.3468	1.50996e-20	1.33079e-19
MICAL3	1.17912	3.20103	86.3417	1.51385e-20	1.33339e-19
RNF5P1	1.1484	2.74407	86.3264	1.52558e-20	1.3429e-19
WNT5B	7.22025	2.82049	86.2985	1.54727e-20	1.36116e-19
THG1L	-1.34096	2.60215	86.2881	1.5554e-20	1.36747e-19
LYN	-1.77719	0.959615	86.1986	1.62745e-20	1.42995e-19
FLJ10038	-1.0302	3.34887	86.1414	1.67518e-20	1.47098e-19
KIAA0040	1.27383	2.44214	86.105	1.70628e-20	1.49738e-19
FGFR2	1.11814	3.44557	86.0664	1.73995e-20	1.52599e-19
PMPCB	-0.966161	4.04162	85.9149	1.87849e-20	1.64649e-19
SARM1	1.03899	2.98271	85.87	1.92158e-20	1.68323e-19
AOC3	6.93608	1.02416	85.8422	1.94879e-20	1.70602e-19
PPM1N	2.04899	0.00177559	85.8243	1.96655e-20	1.72007e-19
PKD2L2	1.5788	0.88611	85.8236	1.96724e-20	1.72007e-19
FLOT1	0.945147	4.08148	85.7668	2.02456e-20	1.76912e-19
HOMER1	1.22213	3.01152	85.7093	2.08431e-20	1.82022e-19
IGBP1	-1.17736	4.56101	85.7064	2.08738e-20	1.82179e-19
MAP3K5	1.33691	2.84027	85.6736	2.12225e-20	1.85111e-19
RIPK4	1.4463	3.19491	85.3863	2.45418e-20	2.13932e-19
RARS	1.15232	4.96457	85.3645	2.48142e-20	2.16175e-19
E2F8	1.4645	1.7321	85.3351	2.51852e-20	2.19275e-19
C5orf24	1.27544	4.59554	85.2837	2.58492e-20	2.24919e-19
PCDHGB1	-1.41149	2.46312	85.2795	2.59032e-20	2.25253e-19
RND3	1.39516	5.00575	85.2323	2.65294e-20	2.30558e-19
WWP1	-1.29212	5.30041	85.1692	2.739e-20	2.37893e-19
PPFIA2	-2.43231	0.388265	85.0774	2.86918e-20	2.4905e-19
TOMM40L	1.4413	1.79439	85.0749	2.87273e-20	2.49207e-19
PSME2	0.981717	4.06157	85.0575	2.89814e-20	2.5126e-19
LOC100652768	2.17922	0.325716	85.0508	2.90798e-20	2.51961e-19
CMPK2	2.866	0.70039	85.0438	2.9183e-20	2.52702e-19
FAM198B	2.19209	2.16266	84.9614	3.0425e-20	2.63298e-19
CPAMD8	-2.88322	0.844322	84.9583	3.04724e-20	2.63549e-19
CD59	1.9132	6.21321	84.9496	3.06062e-20	2.64547e-19
FCRLB	3.94169	-0.125015	84.9156	3.11375e-20	2.68978e-19
GSS	0.978051	3.62091	84.9042	3.13184e-20	2.70377e-19
SGTB	1.27921	2.68449	84.798	3.30455e-20	2.85117e-19
HIST1H4E	-2.00056	5.41339	84.6913	3.4878e-20	3.00747e-19
PLEKHS1	-3.95057	0.902979	84.6327	3.59277e-20	3.09612e-19
THBS1	2.05133	7.04118	84.6172	3.62095e-20	3.11853e-19
NFASC	3.70448	0.350104	84.5762	3.69691e-20	3.18204e-19
GTF2IRD1	-1.30054	2.48218	84.4805	3.88028e-20	3.33788e-19
PLP2	1.07857	3.65264	84.4729	3.89523e-20	3.34873e-19
FRMD7	5.31927	-0.264735	84.4692	3.90254e-20	3.35301e-19
A1BG	1.70613	0.860267	84.4636	3.91345e-20	3.36037e-19
UBE2QL1	-1.94158	1.13654	84.3379	4.17041e-20	3.57888e-19
HIST1H1C	-1.77247	5.99509	84.2776	4.29967e-20	3.6876e-19
AMOTL1	-1.08726	3.81963	84.2263	4.41255e-20	3.78214e-19
CTIF	1.22307	1.65809	84.1578	4.56819e-20	3.91322e-19
CEP57	-1.13119	2.65119	83.9967	4.95599e-20	4.24288e-19
MKL2	-1.19784	3.27426	83.9915	4.96916e-20	4.25163e-19
RGL2	-1.07037	3.87579	83.9209	5.1498e-20	4.40355e-19
SYNJ2BP-COX16	1.04003	4.52084	83.9092	5.18029e-20	4.42699e-19
B3GALNT1	-1.12859	4.517	83.8964	5.21394e-20	4.4531e-19
CDK10	-1.1962	2.77922	83.8643	5.2992e-20	4.52131e-19
GABARAPL2	1.07164	4.4201	83.864	5.30011e-20	4.52131e-19
POMGNT2	1.56071	1.12016	83.6727	5.8386e-20	4.97772e-19
KIF1B	1.37936	5.29222	83.6662	5.85785e-20	4.99117e-19
CHORDC1	1.33789	2.49205	83.6484	5.91092e-20	5.0334e-19
GSN-AS1	2.18444	2.9499	83.6391	5.93868e-20	5.05404e-19
STRAP	1.10279	4.65457	83.6239	5.98462e-20	5.09012e-19
TRIB3	-1.08564	3.95616	83.6045	6.04365e-20	5.13728e-19
BTBD2	-1.25553	4.42577	83.5758	6.13187e-20	5.20919e-19
PDE3B	-1.23496	2.93231	83.5613	6.17698e-20	5.2444e-19
AHR	2.19416	5.7043	83.4937	6.39199e-20	5.42375e-19
NAB1	0.976724	3.29003	83.3739	6.7914e-20	5.75925e-19
GNPTAB	1.13646	5.02394	83.3161	6.99293e-20	5.92666e-19
GATAD2A	1.25947	5.00395	83.3126	7.00533e-20	5.93366e-19
SLC30A1	-1.33012	2.59901	83.2638	7.18032e-20	6.07829e-19
MTCH1	1.73859	6.33066	83.1037	7.78601e-20	6.58714e-19
SELL	-2.43461	-0.347653	83.0781	7.88733e-20	6.66893e-19
RIMS4	-1.4536	1.83816	82.8665	8.77884e-20	7.41835e-19
HLA-C	1.02138	3.58646	82.8075	9.04454e-20	7.63838e-19
VAT1L	-3.44458	-0.505598	82.8002	9.0781e-20	7.66221e-19
SMPDL3A	-1.97636	1.02396	82.7836	9.1548e-20	7.72242e-19
CLIP2	-1.53701	1.07649	82.7512	9.30581e-20	7.84519e-19
PRR14L	1.03077	4.61275	82.6938	9.57989e-20	8.0715e-19
LOC100288069	1.88125	2.6771	82.6887	9.60472e-20	8.08768e-19
DPY19L3	-1.12902	3.05988	82.6512	9.78904e-20	8.23806e-19
ELOF1	1.09143	3.22293	82.5872	1.0111e-19	8.504e-19
SPSB2	-2.10532	0.25645	82.5813	1.01413e-19	8.52448e-19
PDLIM7	4.13304	5.5437	82.4849	1.06482e-19	8.94534e-19
TMEM65	1.19537	4.79584	82.4344	1.09239e-19	9.17158e-19
KIF5B	1.69959	6.27147	82.4167	1.1022e-19	9.24857e-19
ARNTL2-AS1	1.95776	-0.21605	82.3556	1.13676e-19	9.53299e-19
PSMB9	4.57521	0.395959	82.2782	1.18218e-19	9.9081e-19
TMEM116	-1.44828	2.05749	82.2503	1.19899e-19	1.00431e-18
UBL3	-1.18565	4.80261	82.2208	1.217e-19	1.0188e-18
DCBLD1	1.3658	1.66223	82.2105	1.22336e-19	1.02353e-18
ENTPD8	-2.52935	-0.204916	82.2017	1.22886e-19	1.02753e-18
CNNM2	-1.58699	1.10966	82.1978	1.23128e-19	1.02896e-18
HEIH	-1.08724	2.68787	82.1902	1.23599e-19	1.03229e-18
LINC01291	-2.3538	0.888185	82.1743	1.246e-19	1.04005e-18
CPSF1	-1.09909	3.70832	82.1004	1.29343e-19	1.07901e-18
DSCC1	-1.75355	1.52062	81.9662	1.38432e-19	1.15416e-18
SNORA73A	-2.14114	7.0213	81.9465	1.39821e-19	1.16506e-18
ERP29	-1.19283	4.1319	81.9289	1.41069e-19	1.17479e-18
CLDN3	-1.4843	4.74515	81.8681	1.45477e-19	1.21079e-18
SNAR-A12	3.14502	6.8812	81.695	1.58791e-19	1.32084e-18
SNAR-A13	3.14502	6.8812	81.6793	1.60065e-19	1.33066e-18
RRP7BP	1.09471	2.78615	81.6298	1.64119e-19	1.36357e-18
SLC46A3	-2.24169	0.720271	81.6203	1.6491e-19	1.36935e-18
PDCD4	-1.19355	3.56259	81.5613	1.69906e-19	1.41002e-18
HS6ST2	1.52768	1.58207	81.548	1.71053e-19	1.41873e-18
PHAX	1.06033	4.71995	81.5339	1.72282e-19	1.42809e-18
TMCO4	-1.71279	0.884221	81.5221	1.73311e-19	1.4358e-18
BRCA2	-1.34054	3.36977	81.5174	1.73728e-19	1.43841e-18
IPO8	1.44017	2.84597	81.5119	1.74209e-19	1.44156e-18
TTC31	-1.56127	1.68672	81.4755	1.77447e-19	1.46751e-18
HPS5	-1.03412	3.10628	81.4541	1.79377e-19	1.48262e-18
EDN1	5.37869	4.29874	81.4243	1.82109e-19	1.50434e-18
TRERF1	-1.68023	1.63751	81.4181	1.82676e-19	1.50815e-18
ZNF33B	-0.943967	4.19164	81.3558	1.88529e-19	1.55558e-18
TRIM21	2.34927	0.946064	81.3525	1.88842e-19	1.55709e-18
SIK2	1.14971	2.89414	81.3516	1.88929e-19	1.55709e-18
ACVR1C	2.99268	-0.0864649	81.3405	1.89993e-19	1.56497e-18
ADRA2C	-1.31674	3.45549	81.2907	1.94838e-19	1.60395e-18
CDC14C	1.80999	0.774751	81.2863	1.9528e-19	1.60667e-18
PPP2R1B	1.00155	3.16359	81.2473	1.99168e-19	1.63772e-18
TBC1D9	-1.64716	6.24178	81.2111	2.02845e-19	1.667e-18
GDI1	1.07192	4.68326	81.2074	2.0323e-19	1.66913e-18
MRPS35	1.03067	4.04007	81.2064	2.03337e-19	1.66913e-18
ERV3-1	1.39172	2.77922	81.1696	2.07153e-19	1.69949e-18
INTS8	1.42045	4.07811	81.0701	2.17848e-19	1.7862e-18
RIMBP3	-2.14492	0.177672	80.9799	2.28022e-19	1.86856e-18
TBCE	1.1931	2.36723	80.8803	2.39815e-19	1.96407e-18
AREG	4.41258	3.41628	80.8765	2.40269e-19	1.96667e-18
SLC34A3	-2.73963	0.592988	80.8375	2.45067e-19	2.0048e-18
FAM201A	-2.06684	0.385213	80.8138	2.48019e-19	2.0278e-18
NAA10	0.917347	3.31617	80.7778	2.52576e-19	2.06388e-18
TMEM154	-2.1284	1.08507	80.7347	2.58152e-19	2.10824e-18
MIR99AHG	-3.21097	0.240082	80.7069	2.61801e-19	2.13682e-18
MACC1	1.66937	5.53802	80.5842	2.78574e-19	2.27243e-18
UBXN1	-1.15169	3.90125	80.518	2.88072e-19	2.34858e-18
TBC1D3P1-DHX40P1	-1.05065	3.14993	80.5154	2.88445e-19	2.35029e-18
ACTB	2.95099	10.867	80.5025	2.90344e-19	2.36442e-18
SLCO4A1	1.32819	2.10383	80.4689	2.95317e-19	2.40356e-18
C18orf8	1.13451	2.57349	80.4425	2.99285e-19	2.43447e-18
LIPH	-1.14029	2.94698	80.4294	3.01285e-19	2.44935e-18
MUTYH	-1.86674	0.850306	80.3485	3.13874e-19	2.55025e-18
MSANTD3	1.05761	2.92557	80.3431	3.14721e-19	2.55568e-18
CUL9	-1.68921	2.66292	80.3218	3.18141e-19	2.582e-18
HECA	1.08457	4.26645	80.2831	3.24433e-19	2.63158e-18
HIST1H4C	-1.93573	5.14285	80.2727	3.26147e-19	2.64398e-18
HSPBP1	1.30516	1.89912	80.2562	3.28874e-19	2.66458e-18
UBL5	1.01097	3.77431	80.2261	3.3392e-19	2.70395e-18
CIPC	1.00683	4.65385	80.1978	3.38748e-19	2.74149e-18
FAM71F1	6.07618	-0.586706	80.0401	3.66892e-19	2.96759e-18
NEK6	1.14671	2.89131	79.9777	3.78661e-19	3.06105e-18
PCP4L1	7.17375	2.25787	79.9464	3.84705e-19	3.10816e-18
CTSA	-1.00706	3.63311	79.9398	3.85992e-19	3.11681e-18
VWA1	-1.27868	2.78918	79.9144	3.90987e-19	3.15537e-18
UBE2N	1.02846	4.58859	79.8244	4.09201e-19	3.30051e-18
BIRC3	2.17136	0.430883	79.8018	4.13915e-19	3.33665e-18
CD276	1.29126	5.00373	79.7635	4.22013e-19	3.40003e-18
SEMA6D	-2.12026	-0.291523	79.7341	4.28337e-19	3.44904e-18
DEAF1	-1.23746	3.01986	79.7283	4.29593e-19	3.45722e-18
C22orf23	2.18006	1.05453	79.6734	4.41709e-19	3.55273e-18
NTHL1	-1.43925	2.17327	79.6673	4.43062e-19	3.56162e-18
TEAD2	1.06972	4.03899	79.6457	4.47935e-19	3.59877e-18
FURIN	1.12452	3.95365	79.6358	4.50202e-19	3.61496e-18
PCYOX1L	-1.52682	1.53631	79.5755	4.64151e-19	3.72489e-18
GJB3	1.42269	1.43916	79.5636	4.66952e-19	3.74527e-18
CTSZ	2.04167	-0.138749	79.5133	4.78999e-19	3.83974e-18
RBM47	-1.04878	4.17984	79.4693	4.8977e-19	3.9239e-18
DPP7	-1.14706	4.37647	79.442	4.96593e-19	3.97634e-18
ATF6B	-1.59595	1.393	79.3647	5.16398e-19	4.13262e-18
SLC7A11	-1.05726	2.80804	79.2763	5.40046e-19	4.31946e-18
MAP3K14	1.86717	1.61429	79.266	5.42868e-19	4.33962e-18
FKBP10	-2.00353	1.76691	79.2602	5.44462e-19	4.34994e-18
PRICKLE3	1.04103	2.88426	79.2443	5.48858e-19	4.38262e-18
YKT6	0.925326	4.49212	79.2247	5.5434e-19	4.42394e-18
ZNF330	1.25826	2.41328	79.1807	5.66824e-19	4.52105e-18
TBC1D5	-0.987187	4.55784	79.0615	6.02062e-19	4.79944e-18
CAV1	5.44946	8.22914	79.0105	6.17816e-19	4.9223e-18
NUDT3	-1.06256	3.80609	78.9936	6.23105e-19	4.96169e-18
SYTL2	2.29271	7.4995	78.9642	6.32464e-19	5.03342e-18
ADGRB2	2.44724	0.587676	78.9402	6.40179e-19	5.09199e-18
ADAMTS13	-2.34955	-0.119862	78.8766	6.6113e-19	5.25573e-18
COL5A2	2.05832	-0.0118241	78.8679	6.64058e-19	5.27608e-18
AARSD1	1.9276	0.946641	78.8273	6.77825e-19	5.38248e-18
KLF9	-1.30673	2.29585	78.7921	6.9003e-19	5.47638e-18
MSRB3	4.54952	5.1776	78.758	7.02036e-19	5.56857e-18
PCDHGB5	-1.1212	3.17154	78.7569	7.02422e-19	5.56857e-18
CENPA	-2.10718	1.70471	78.5409	7.83602e-19	6.2087e-18
FLNB	2.40196	6.35498	78.4828	8.06973e-19	6.39036e-18
FBP1	-1.42735	5.03313	78.3976	8.42555e-19	6.66642e-18
SLX1B	-1.2335	4.70543	78.3971	8.42763e-19	6.66642e-18
SLX1A	-1.2335	4.70543	78.3804	8.49926e-19	6.71938e-18
HIST1H2AJ	-1.90652	6.06798	78.3467	8.64533e-19	6.8311e-18
ING4	-1.34948	1.53266	78.2298	9.17246e-19	7.24362e-18
LTBR	1.03743	4.69751	78.215	9.24135e-19	7.29401e-18
YOD1	1.96723	-0.554107	78.1922	9.3488e-19	7.37477e-18
SQLE	1.37332	5.79331	78.1754	9.42876e-19	7.43375e-18
UBASH3B	1.89221	0.960087	78.1617	9.49428e-19	7.4813e-18
TMEM183A	1.63411	6.24175	78.0694	9.94848e-19	7.83491e-18
ZDHHC2	1.19592	2.53349	77.9696	1.04638e-18	8.23619e-18
NCOA7	1.20383	3.33684	77.9442	1.05993e-18	8.33833e-18
TLCD1	1.32112	1.57406	77.8799	1.09498e-18	8.6093e-18
PDGFRL	-2.02181	0.786499	77.812	1.13331e-18	8.90581e-18
ROGDI	1.05505	3.55968	77.8013	1.13943e-18	8.949e-18
RNF150	-1.68443	0.597916	77.7909	1.14544e-18	8.9913e-18
ZNF362	-1.34722	2.19011	77.6204	1.24871e-18	9.79656e-18
PARP14	1.38706	3.80764	77.6025	1.2601e-18	9.88053e-18
RNF39	1.6864	0.632151	77.5807	1.2741e-18	9.98487e-18
LAMC1	1.46624	5.5816	77.5502	1.29394e-18	1.01348e-17
HSPB1	2.05295	7.88597	77.5086	1.32148e-18	1.03449e-17
TRPC6	5.58649	0.798205	77.5075	1.32222e-18	1.0345e-17
HIST1H2AI	-1.93819	6.09667	77.4512	1.36041e-18	1.06381e-17
IL4R	1.12578	3.83449	77.4067	1.39144e-18	1.08748e-17
EHBP1	1.22884	2.67868	77.3816	1.40924e-18	1.10079e-17
BMPR1A	0.900988	4.14575	77.3708	1.41694e-18	1.1062e-17
TTC28	1.5817	1.77716	77.3334	1.44404e-18	1.12674e-17
KRT16	6.97802	5.98769	77.3287	1.44745e-18	1.12879e-17
DLD	1.07653	4.265	77.3234	1.45138e-18	1.13124e-17
ALDH3B1	-1.36889	2.64199	77.2141	1.53392e-18	1.19493e-17
ELOVL7	1.15486	4.26132	77.1507	1.58398e-18	1.23325e-17
CNPPD1	-1.00103	3.10015	77.1013	1.62408e-18	1.26379e-17
POLR2M	-1.01916	3.77752	77.0293	1.68441e-18	1.31003e-17
FAN1	-1.18551	2.795	76.9692	1.73641e-18	1.34974e-17
LOC100130744	1.67871	0.738945	76.8175	1.87508e-18	1.45674e-17
CAMK2G	-1.04236	3.16496	76.6775	2.01285e-18	1.56293e-17
MAFB	1.54382	1.32521	76.6271	2.06484e-18	1.60243e-17
STON2	-1.05229	4.91391	76.6062	2.08686e-18	1.61864e-17
C9orf64	0.966406	3.34626	76.5653	2.13054e-18	1.65163e-17
SLC22A5	-1.13888	3.46624	76.5538	2.1429e-18	1.66031e-17
CENPV	1.81372	0.287021	76.495	2.20766e-18	1.70957e-17
SFMBT2	1.01242	3.35258	76.4537	2.2544e-18	1.74482e-17
CHD1L	0.918753	4.0281	76.4521	2.25624e-18	1.7453e-17
PNPLA8	1.07882	4.17539	76.449	2.25979e-18	1.74711e-17
SMURF2	0.927897	4.47314	76.3725	2.34903e-18	1.81513e-17
CIRBP	-1.68208	6.30389	76.2725	2.47107e-18	1.9084e-17
GRK5	2.18731	-0.548587	76.2369	2.516e-18	1.94205e-17
FEZF1-AS1	4.4945	-0.933118	76.2084	2.55255e-18	1.96921e-17
RAB11FIP3	-0.986305	3.30761	76.177	2.59344e-18	1.99968e-17
ATP5G3	1.13934	5.212	76.1437	2.63761e-18	2.03264e-17
KIFC1	-1.5726	2.13849	76.0235	2.80303e-18	2.15896e-17
ORAI3	-1.23071	3.16414	76.0218	2.80545e-18	2.15967e-17
MAP3K12	-1.63264	1.6468	75.8973	2.98805e-18	2.29901e-17
PFKFB2	0.999608	3.37188	75.7367	3.24119e-18	2.49244e-17
ABCC1	1.12714	3.63975	75.7046	3.29433e-18	2.53194e-17
HIF1A-AS1	1.47954	1.27772	75.683	3.33057e-18	2.55842e-17
GPR68	-2.22864	1.28889	75.6488	3.38881e-18	2.60177e-17
PFKP	1.40062	5.86677	75.6279	3.42482e-18	2.62801e-17
PRKRA	1.02296	3.09354	75.6115	3.45348e-18	2.64859e-17
KRT16P1	6.86548	3.18226	75.6066	3.46205e-18	2.65375e-17
DYNLT3	1.06934	3.76435	75.5948	3.48273e-18	2.66817e-17
XRCC1	-1.16568	2.77965	75.5531	3.55715e-18	2.72374e-17
NRBP1	-1.41359	5.93085	75.491	3.67074e-18	2.80921e-17
MRPS27	-0.991701	3.94619	75.4767	3.69748e-18	2.82817e-17
PARPBP	-1.61628	1.73352	75.3986	3.84665e-18	2.9407e-17
FSTL4	-2.38431	-0.0482477	75.3178	4.00727e-18	3.06186e-17
ZC3H12A	1.28926	2.21151	75.2812	4.08227e-18	3.11751e-17
LYRM9	-1.76139	1.0589	75.2797	4.08539e-18	3.11824e-17
CMC2	1.09628	2.96717	75.2698	4.10597e-18	3.13228e-17
KBTBD8	1.74733	0.297448	75.2597	4.12695e-18	3.14661e-17
MDK	-1.09089	2.94125	75.2119	4.2281e-18	3.22202e-17
MYL12A	2.06061	7.93684	75.1512	4.36009e-18	3.32084e-17
GUCY1A2	-2.5385	0.620523	75.1369	4.39185e-18	3.34325e-17
SAR1B	1.33924	5.41841	75.1314	4.4041e-18	3.35081e-17
FOSL1	2.53631	-0.754442	75.0228	4.65316e-18	3.53842e-17
HIST1H3G	-1.79089	5.1573	74.9648	4.79186e-18	3.64197e-17
POLQ	-1.28943	2.70811	74.9062	4.93629e-18	3.74975e-17
PCDHAC1	0.970293	3.18649	74.8676	5.03366e-18	3.82169e-17
FANCI	-1.14186	3.52504	74.8485	5.08261e-18	3.85682e-17
STEAP3	-1.20757	2.36383	74.7933	5.2268e-18	3.96414e-17
PRC1-AS1	-1.91689	1.15561	74.7752	5.27482e-18	3.99845e-17
KRBA1	1.83279	0.0991531	74.7465	5.35207e-18	4.05486e-17
DNAAF1	-2.37742	-0.177945	74.6143	5.7227e-18	4.33338e-17
CDC42EP3	3.06734	0.797793	74.5881	5.79905e-18	4.38888e-17
CDC6	-1.40683	2.36317	74.5348	5.95778e-18	4.50663e-17
ARHGEF2	-1.24491	2.63248	74.493	6.08527e-18	4.60064e-17
SHISA2	-1.17804	3.56762	74.4083	6.35215e-18	4.79989e-17
ARSJ	2.12819	-0.0636195	74.3872	6.42031e-18	4.84884e-17
SSPO	-2.17705	1.03005	74.3608	6.50688e-18	4.91163e-17
KITLG	-1.11433	4.30426	74.3421	6.56886e-18	4.95581e-17
PLCXD2	4.27808	-1.23143	74.3326	6.60045e-18	4.97703e-17
SPTSSB	-2.04768	8.08118	74.2321	6.94509e-18	5.23416e-17
KIF2C	-1.63095	1.73359	74.2076	7.03196e-18	5.29685e-17
DNAJC21	0.910466	4.39925	74.1458	7.25556e-18	5.4624e-17
CXCL8	4.75416	-0.434487	74.0525	7.60676e-18	5.72381e-17
ZNF618	-1.64676	1.74578	74.0348	7.67534e-18	5.77239e-17
MLST8	-1.34108	2.59215	73.9753	7.91025e-18	5.94594e-17
TLE1	-0.892615	4.10835	73.973	7.91921e-18	5.94956e-17
ASCL2	-1.61344	2.0753	73.9541	7.9953e-18	6.00358e-17
C20orf194	1.48936	1.75972	73.9469	8.02474e-18	6.02254e-17
PTGER4	1.09509	3.03351	73.6432	9.3594e-18	7.02053e-17
ITGB8	1.74928	2.83152	73.6198	9.4712e-18	7.10068e-17
UACA	-0.929441	3.75879	73.5701	9.71245e-18	7.27775e-17
HMGCLL1	-2.08908	0.124925	73.5365	9.87914e-18	7.39879e-17
SLC8A1	-1.27672	2.13716	73.3978	1.05984e-17	7.9333e-17
TOR1AIP1	0.918604	4.49865	73.3596	1.08057e-17	8.08427e-17
PITPNM3	1.68873	1.04208	73.3375	1.09271e-17	8.17084e-17
GPD1L	-0.999569	4.69769	73.3325	1.09547e-17	8.18722e-17
FZR1	1.14641	3.18078	73.2481	1.14337e-17	8.54076e-17
VEGFB	-1.11838	2.67984	73.2146	1.16292e-17	8.68232e-17
AAAS	-1.25213	2.37234	73.181	1.18287e-17	8.82668e-17
ABCD2	7.51118	0.992908	73.1769	1.18533e-17	8.84044e-17
GNA14	-1.89504	0.820069	73.1722	1.18816e-17	8.85694e-17
CHUK	0.950258	3.03376	73.0883	1.23979e-17	9.23254e-17
GATA3	-1.34009	5.7911	73.0882	1.23984e-17	9.23254e-17
SMC4	-1.20354	3.87868	73.0194	1.2838e-17	9.55497e-17
PPRC1	1.34213	2.4435	73.0055	1.29288e-17	9.61759e-17
PLS3	7.39706	6.00468	72.8713	1.38383e-17	1.02888e-16
CEP55	-1.40042	2.37768	72.6163	1.57472e-17	1.1702e-16
GRIN1	-2.61518	0.753091	72.5833	1.60131e-17	1.18934e-16
KCNJ13	-2.79698	0.281458	72.5617	1.61891e-17	1.20179e-16
TTC5	-1.11722	2.70884	72.5076	1.6639e-17	1.23455e-16
IGSF21	8.26199	0.225689	72.5038	1.66711e-17	1.2363e-16
PPIAL4A	1.16524	3.97934	72.4976	1.67232e-17	1.23952e-16
CACNA1H	1.96006	6.66888	72.4628	1.70212e-17	1.26096e-16
AKAP6	1.80391	-0.199235	72.3983	1.7587e-17	1.3022e-16
C12orf80	1.16833	2.82083	72.2991	1.8493e-17	1.36858e-16
EVA1C	3.34441	0.366892	72.2883	1.85947e-17	1.37539e-16
DDX60L	1.80611	1.34548	72.2555	1.89066e-17	1.39774e-16
SALL2	-1.76535	1.04866	72.2051	1.93953e-17	1.43313e-16
C4orf3	1.01334	4.76619	72.1338	2.01089e-17	1.4851e-16
CLN5	1.2526	2.11798	72.108	2.03741e-17	1.50391e-16
CA5B	-0.960413	4.29065	72.0803	2.06618e-17	1.52437e-16
TRIQK	-1.25278	5.37459	72.0425	2.10615e-17	1.55305e-16
NPAS3	-1.38349	1.73726	71.9993	2.15278e-17	1.58663e-16
LOC100130417	-2.22845	0.142252	71.9762	2.17813e-17	1.60449e-16
PDCD5	0.946842	3.3838	71.9368	2.22202e-17	1.63597e-16
KIAA0430	-0.947519	3.01457	71.9306	2.22896e-17	1.64024e-16
SLC12A2	2.22284	6.76698	71.9127	2.24926e-17	1.65434e-16
TRIT1	1.42722	1.84501	71.8778	2.28947e-17	1.68305e-16
LOC102724009	1.46287	1.36637	71.8256	2.35088e-17	1.72731e-16
TAB2	1.11282	3.72952	71.8001	2.38141e-17	1.74885e-16
RAB29	-1.02196	3.52458	71.7956	2.38684e-17	1.75194e-16
SPINK5	5.91186	2.60906	71.7851	2.39963e-17	1.76043e-16
MIER3	0.911211	4.17364	71.7806	2.40508e-17	1.76352e-16
ARMT1	-1.1188	4.70093	71.6822	2.52803e-17	1.85273e-16
ZNRF1	-1.06685	4.20747	71.6787	2.53255e-17	1.85509e-16
SMYD2	0.989048	3.85287	71.4525	2.84017e-17	2.07937e-16
ANKRD39	1.23559	2.23391	71.4106	2.90109e-17	2.12288e-16
SORT1	1.14233	5.14362	71.4028	2.91262e-17	2.13023e-16
C17orf89	1.38765	1.86934	71.401	2.9152e-17	2.13103e-16
CPLX1	-2.41903	0.42225	71.3718	2.95864e-17	2.16169e-16
SLAIN2	0.921926	3.32817	71.2803	3.09918e-17	2.26322e-16
CCDC183	-1.97646	0.982411	71.2707	3.1142e-17	2.27303e-16
IFIT1	2.26475	2.54021	71.2406	3.1622e-17	2.3069e-16
ARL5B	0.920843	3.53987	71.2151	3.20332e-17	2.33571e-16
EVL	-1.01034	3.41748	71.2009	3.22634e-17	2.3513e-16
C11orf84	0.88285	3.02125	71.17	3.27733e-17	2.38725e-16
PCDHGA2	-1.25249	2.41371	71.1483	3.31364e-17	2.41247e-16
ZBTB37	-1.11239	2.67069	71.1232	3.35602e-17	2.44209e-16
ABTB2	-1.35288	1.53425	71.1172	3.36617e-17	2.44823e-16
SCPEP1	-1.31371	2.20394	71.1125	3.37424e-17	2.45286e-16
SH3RF1	0.941584	3.46859	71.099	3.39737e-17	2.46842e-16
DUSP5	3.86261	3.2438	71.095	3.40429e-17	2.4722e-16
FAM174A	1.29507	1.80163	71.0395	3.50144e-17	2.54146e-16
RFX5	0.925911	4.20787	71.0291	3.51995e-17	2.55361e-16
PGAP3	-1.49814	1.42238	70.9865	3.59685e-17	2.60808e-16
ELMO3	-1.38614	2.13168	70.957	3.65099e-17	2.646e-16
HLA-B	1.2295	2.81735	70.9219	3.71644e-17	2.69208e-16
CEACAM6	-1.55235	1.86492	70.8421	3.86984e-17	2.80178e-16
QARS	-1.09926	4.55286	70.8335	3.88686e-17	2.81268e-16
MIR22HG	2.95802	2.1565	70.8316	3.89064e-17	2.814e-16
MEPCE	-1.02054	3.86793	70.787	3.97942e-17	2.87676e-16
JARID2	1.00898	3.99106	70.764	4.02627e-17	2.90917e-16
HACD3	-1.4995	6.23725	70.6454	4.2756e-17	3.08777e-16
SPRY4	2.71493	-0.483013	70.6265	4.31686e-17	3.11441e-16
NPR1	4.89243	1.25675	70.6258	4.31837e-17	3.11441e-16
GATSL2	-1.05465	5.04818	70.6255	4.319e-17	3.11441e-16
PTS	1.31634	1.55696	70.6025	4.36968e-17	3.14937e-16
MIS18BP1	-1.08216	3.59442	70.5945	4.38742e-17	3.16057e-16
MRPL33	0.999749	2.7744	70.5679	4.44699e-17	3.20188e-16
LOXL1	1.90111	2.37878	70.5639	4.45605e-17	3.20679e-16
NCAPG	-1.44217	2.39014	70.4982	4.60692e-17	3.31371e-16
DDI2	-0.947763	2.94508	70.4378	4.75008e-17	3.41497e-16
FDXR	-1.47729	1.82898	70.381	4.88888e-17	3.51299e-16
[truncated: 12,359 more rows]

## Sheet: MKL1ΔN200  MCF7control
Table with results of the total RNA differential expression analysis between MKL1 ΔN200 and MCF7 control cells
genes	logFC	logCPM	LR	PValue	FDR
CREB3L4	-4.84255	3.53275	1041.89	1.40795e-228	2.0214e-224
CSTA	-8.2454	2.86638	905.586	5.98994e-199	4.29988e-195
GDPD3	-5.48863	3.71142	896.567	5.4703e-197	2.6179e-193
IL1R1	-3.59714	4.30142	836.582	6.00699e-184	2.15606e-180
SPDEF	-4.8499	4.85789	742.969	1.3559e-163	3.89332e-160
ACKR3	-4.32138	4.43445	732.438	2.64272e-161	6.32358e-158
PRLR	-4.11808	4.71984	721.466	6.42528e-159	1.31782e-155
BMF	-4.36476	3.35955	714.904	1.71737e-157	3.08203e-154
HILPDA	-3.46	4.63728	692.028	1.61877e-152	2.5823e-149
BCAS1	-3.69785	4.94561	637.386	1.23734e-140	1.77645e-137
STON1	-3.43637	3.41825	636.41	2.01681e-140	2.6323e-137
TFPI	-3.83376	5.25792	622.946	1.71041e-137	2.04636e-134
RFTN1	-4.59483	3.10702	615.341	7.71043e-136	8.51528e-133
IGFBP5	-2.96118	4.12521	598.247	4.02874e-132	4.13147e-129
IKZF2	-3.37344	3.36123	569.75	6.36221e-126	6.08949e-123
HSPB8	4.08406	3.69806	529.263	4.08672e-117	3.66707e-114
HCAR1	-2.98525	3.38809	521.834	1.68874e-115	1.42619e-112
SIM1	-6.99904	1.2199	518.045	1.12706e-114	8.98957e-112
SELENBP1	-2.93952	4.16116	508.556	1.30704e-112	9.87644e-110
DHRS2	-4.6175	2.4651	504.037	1.25752e-111	9.02713e-109
GUSB	-2.77644	3.37819	495.84	7.64049e-110	5.22355e-107
SORL1	-3.27566	2.91983	485.961	1.07828e-107	7.03678e-105
KAZALD1	-4.23482	2.44334	483.486	3.72487e-107	2.32513e-104
HMGB2	-3.29031	4.25364	479.847	2.30702e-106	1.38008e-103
KCNJ3	-2.77523	4.38127	465.547	2.98323e-103	1.71321e-100
ANXA6	-2.65241	4.04459	465.291	3.39212e-103	1.8731e-100
MAOA	-3.18598	2.80279	461.157	2.69176e-102	1.43132e-99
RMND1	-2.5513	3.80701	450.672	5.15025e-100	2.64079e-97
ALDH3B2	-3.21379	3.21926	440.395	8.87998e-98	4.3962e-95
ALAD	-2.71248	3.47756	435.617	9.73617e-97	4.65941e-94
DRAM1	-2.38873	3.85961	434.818	1.45334e-96	6.73086e-94
AMOT	-3.38299	2.80006	433.397	2.96167e-96	1.32877e-93
LMO7	-2.67323	3.06883	431.874	6.35352e-96	2.76417e-93
ATP6V0A4	-5.35451	1.27835	429.271	2.34184e-95	9.88875e-93
MICAL2	4.45454	3.57335	427.188	6.65137e-95	2.72839e-92
YPEL3	-3.27576	4.9269	423.852	3.54098e-94	1.41216e-91
KIF26A	-3.17011	3.11971	422.574	6.71598e-94	2.60598e-91
PFKM	-2.65783	3.62839	422.511	6.93116e-94	2.6187e-91
MB	-3.34685	2.45691	421.78	9.99914e-94	3.68097e-91
ZFP36L2	-2.87895	4.7787	416.688	1.28333e-92	4.60618e-90
THSD4	2.93435	3.54355	414.517	3.80912e-92	1.33384e-89
WDR12	3.11182	3.64953	414.005	4.92459e-92	1.68339e-89
STON1-GTF2A1L	-4.12521	2.2645	412.217	1.20632e-91	3.95098e-89
PBX1	-2.85515	4.95909	412.21	1.21086e-91	3.95098e-89
DKK1	-4.08329	5.92664	405.455	3.57702e-90	1.14123e-87
PLEKHA6	-2.44928	3.85255	401.454	2.65732e-89	8.29372e-87
KIF22	-2.46194	4.33485	400.722	3.83588e-89	1.17174e-86
ENDOD1	3.1123	4.35477	399.139	8.47767e-89	2.53571e-86
AOX1	-4.74113	1.87502	395.248	5.96138e-88	1.74668e-85
CKMT1A	-3.49128	2.38618	394.614	8.19337e-88	2.35264e-85
NCAM2	-2.41815	4.00659	392.708	2.12979e-87	5.99558e-85
CKMT1B	-3.45312	2.35912	391.934	3.13931e-87	8.66752e-85
ANKH	2.68277	3.8286	390.489	6.4773e-87	1.75461e-84
ABCA12	-4.37142	1.30039	389.715	9.54947e-87	2.53892e-84
QPRT	-2.90123	3.43803	388.055	2.19408e-86	5.72734e-84
SACS	2.61385	3.79781	383.695	1.95257e-85	5.00591e-83
GPR160	-2.48321	4.06854	381.331	6.38516e-85	1.60828e-82
CTPS1	3.46169	2.58004	378.409	2.76326e-84	6.84002e-82
PCDH10	-2.52376	4.403	374.745	1.73397e-83	4.21942e-81
RANBP6	2.96324	4.01078	361.506	1.32309e-80	3.16593e-78
NDUFB6	2.23613	3.32711	359.792	3.12481e-80	7.35457e-78
TOP2A	-2.41635	4.1443	357.817	8.41327e-80	1.94822e-77
RNF144B	-2.54338	2.73591	356.67	1.49528e-79	3.40757e-77
MCM2	-2.70785	4.5531	352.498	1.21108e-78	2.7168e-76
FBXO30	2.95223	3.1129	350.403	3.46215e-78	7.64708e-76
BIRC5	-2.81945	3.74434	350.174	3.88316e-78	8.44705e-76
AK4	2.48859	4.31005	349.158	6.46436e-78	1.38521e-75
MRPL18	2.4759	3.35807	347.87	1.23329e-77	2.60388e-75
SALL4	-3.55758	2.70139	347.336	1.61192e-77	3.35397e-75
AEN	2.06009	3.79289	347.174	1.74797e-77	3.58509e-75
KIAA0226L	4.70585	0.575531	346.507	2.44212e-77	4.93824e-75
SH3D19	3.177	4.40924	346.379	2.60437e-77	5.19319e-75
ASPM	-2.74526	3.45465	345.485	4.07758e-77	8.01943e-75
LIMS3-LOC440895	2.71004	4.07399	344.008	8.54922e-77	1.65866e-74
ABCG1	-2.86997	3.01028	342.467	1.8514e-76	3.54407e-74
RAB17	-2.57607	2.7095	340.573	4.78745e-76	9.04387e-74
SEMA3F	-2.40729	3.4938	339.285	9.13279e-76	1.70285e-73
TARP	-6.89711	0.492907	338.75	1.1943e-75	2.19828e-73
PRC1	-2.45395	3.98217	338.076	1.67459e-75	3.0433e-73
PIK3IP1	-3.11754	2.02493	336.129	4.44541e-75	7.97785e-73
ALDH1B1	2.49565	3.50041	335.009	7.79434e-75	1.38152e-72
NSDHL	2.59961	3.84534	334.37	1.07427e-74	1.88088e-72
KDM7A	2.22954	3.70913	332.657	2.53599e-74	4.38665e-72
FKBP10	-3.85268	1.76691	332.436	2.83294e-74	4.84197e-72
PRR15L	-2.46467	3.0966	331.457	4.62883e-74	7.81836e-72
CABLES1	-2.65918	3.39705	330.496	7.49452e-74	1.25115e-71
TSC22D2	2.69982	4.55945	329.382	1.31033e-73	2.16235e-71
CYR61	3.43001	2.82084	328.551	1.9877e-73	3.24289e-71
RAI14	3.72082	2.4863	326.761	4.877e-73	7.86732e-71
ANK3	-2.09136	3.40456	325.977	7.22974e-73	1.1533e-70
SLC35B4	2.7427	3.67529	325.588	8.7832e-73	1.38572e-70
SLC39A14	2.04106	4.2053	324.917	1.22979e-72	1.91915e-70
SMURF1	2.29388	4.60979	324.847	1.27402e-72	1.96679e-70
RPS6KA2	2.9732	3.0888	324.816	1.29398e-72	1.97635e-70
IFI6	2.84261	4.77915	324.306	1.67105e-72	2.5123e-70
SMIM14	-2.94035	5.48502	324.295	1.67988e-72	2.5123e-70
SULT1A3	-2.07853	3.9111	324.125	1.82988e-72	2.68159e-70
SULT1A4	-2.07853	3.9111	324.124	1.83044e-72	2.68159e-70
CA2	2.55636	2.76843	323.857	2.09294e-72	3.03519e-70
EPHB2	2.90432	2.97684	321.059	8.51799e-72	1.22293e-69
CCNG2	-2.51187	3.71699	320.914	9.15827e-72	1.30183e-69
FGD3	-3.79046	2.18259	320.518	1.11698e-71	1.57221e-69
TMEM135	-2.20339	3.40595	320.442	1.16031e-71	1.61733e-69
RERG	2.97537	1.88793	319.213	2.14935e-71	2.96714e-69
ESPL1	-3.13057	2.21547	318.591	2.93612e-71	4.01466e-69
PVR	2.82989	4.80696	315.118	1.67605e-70	2.2701e-68
NT5C3B	2.54234	3.22765	315.084	1.70468e-70	2.2873e-68
PTPRU	-2.17512	4.33939	313.448	3.87448e-70	5.15055e-68
MCF2L	-2.55023	2.82145	313.104	4.60209e-70	6.06167e-68
SYTL1	-2.84195	2.71187	312.19	7.28211e-70	9.50448e-68
MCM5	-2.42425	3.20414	312.051	7.80426e-70	1.00942e-67
SLC7A1	2.74391	5.11547	311.998	8.01655e-70	1.02762e-67
EFNA1	-2.24378	3.55671	311.972	8.12222e-70	1.03195e-67
LAMA3	3.85825	2.75466	310.344	1.83763e-69	2.30239e-67
ELOVL2	2.69641	2.75732	310.337	1.84422e-69	2.30239e-67
MYO1E	3.17001	3.93667	310.211	1.96435e-69	2.43122e-67
SPAG5	-2.89231	2.28149	308.703	4.18636e-69	5.13706e-67
PATZ1	-2.21704	4.43166	308.381	4.91877e-69	5.98464e-67
FAM63A	-2.10726	3.24555	305.496	2.09125e-68	2.52303e-66
SULF1	2.23645	3.51076	304.84	2.90548e-68	3.47616e-66
PMAIP1	4.35343	1.80531	303.912	4.62934e-68	5.49285e-66
LOC100128164	3.24899	2.00591	303.082	7.02001e-68	8.26117e-66
DLC1	2.20488	3.61416	301.164	1.83727e-67	2.14453e-65
LIPH	-2.18405	2.94698	300.699	2.3199e-67	2.68603e-65
STAT5B	2.29527	3.70462	300.349	2.765e-67	3.17576e-65
ACSS3	-2.41773	2.72119	299.86	3.53454e-67	4.02741e-65
PGM5	-2.43342	2.83968	299.478	4.28006e-67	4.83849e-65
RAB26	-3.90938	1.36327	298.892	5.74427e-67	6.443e-65
TPX2	-2.47844	3.70067	298.21	8.08843e-67	9.00198e-65
ATP2C2	-2.16682	3.51839	298.11	8.50315e-67	9.39075e-65
KANK1	2.47155	2.77967	297.963	9.15447e-67	1.00329e-64
LIMS3L	2.5333	4.39804	296.078	2.357e-66	2.55232e-64
LIMS3	2.5333	4.39804	296.071	2.36441e-66	2.55232e-64
MTCL1	3.17312	2.84281	295.548	3.07493e-66	3.29454e-64
UBA5	-2.11357	3.85783	295.051	3.94497e-66	4.1954e-64
NABP1	4.19862	3.76198	294.551	5.07054e-66	5.35277e-64
TUBB2B	2.09276	4.55908	294.498	5.20488e-66	5.45449e-64
TUBB2A	2.13574	4.69131	294.338	5.64073e-66	5.8684e-64
TUBB6	2.34945	4.94399	294.313	5.71242e-66	5.90023e-64
CCNA2	-2.63106	3.08069	291.274	2.62417e-65	2.69109e-63
S100A14	-2.22087	3.61817	291.022	2.97824e-65	3.03252e-63
RRM2	-2.65236	4.75601	290.939	3.10425e-65	3.13857e-63
FAR2	-3.45777	1.44834	290.622	3.63969e-65	3.6542e-63
SYNPO2	1.87126	3.73756	290.493	3.88255e-65	3.87096e-63
SLC25A25	3.5496	5.90148	289.384	6.77249e-65	6.7057e-63
CDK1	-2.6925	2.97204	288.81	9.03389e-65	8.88353e-63
BHLHE40	2.32023	3.08078	288.72	9.44858e-65	9.22811e-63
WDR47	2.44923	3.90421	286.708	2.59302e-64	2.51541e-62
PDCL3	2.45065	3.53084	285.694	4.31283e-64	4.15566e-62
DSCAM	-2.09286	4.19101	285.298	5.26218e-64	5.03661e-62
SLC16A3	-2.69334	2.6643	284.546	7.67141e-64	7.29393e-62
STX12	2.35842	4.19627	284.163	9.29961e-64	8.78385e-62
FOXC1	3.1966	2.22142	284.077	9.70856e-64	9.11018e-62
HLTF	-2.16893	4.07056	283.164	1.53521e-63	1.43123e-61
ZNF367	-2.70277	3.14493	283.121	1.56828e-63	1.45264e-61
AKIRIN1	2.24525	4.07293	282.32	2.34458e-63	2.15776e-61
P2RY6	-3.98751	1.05853	282.048	2.6869e-63	2.45706e-61
HPCAL1	2.71245	4.27602	280.563	5.66017e-63	5.14323e-61
PRKACB	2.5977	3.70125	279.774	8.41187e-63	7.59555e-61
GBA	-2.07535	3.21227	279.482	9.74048e-63	8.74025e-61
CLN3	-1.98093	4.01085	279.288	1.07348e-62	9.57265e-61
SUSD1	2.26451	3.11617	278.776	1.38802e-62	1.23011e-60
ELMO2	2.19831	4.10802	277.917	2.13535e-62	1.88081e-60
SIAH2	1.99184	4.4617	277.082	3.2473e-62	2.84277e-60
SDC2	2.59787	2.20101	276.977	3.42355e-62	2.97891e-60
KIF20A	-2.72777	2.33698	276.957	3.45708e-62	2.98996e-60
KLHL21	2.47715	3.51222	276.311	4.78203e-62	4.08742e-60
BTG1	-2.02398	4.45096	276.31	4.78293e-62	4.08742e-60
DEGS1	2.21131	3.66283	276.184	5.0965e-62	4.32961e-60
TRAF3	1.78461	3.66223	276.114	5.27824e-62	4.45763e-60
STK40	2.12281	3.52971	274.211	1.37145e-61	1.15146e-59
SLITRK6	-2.55507	2.46541	274.147	1.41581e-61	1.18179e-59
FAM198B	4.57979	2.16266	273.716	1.75834e-61	1.45922e-59
NUSAP1	-2.30408	3.17458	273.361	2.10132e-61	1.73383e-59
PCMTD2	-1.84526	4.37309	272.438	3.33849e-61	2.7389e-59
SERPINA3	4.12966	1.38689	272.388	3.42329e-61	2.79251e-59
SYT7	-2.01557	3.51821	272.276	3.62054e-61	2.93673e-59
FREM2	-2.53663	5.13778	271.387	5.65773e-61	4.56337e-59
TSPAN9	-2.60086	2.53716	270.991	6.90078e-61	5.53489e-59
CDCA7L	-2.37766	2.69582	270.79	7.63448e-61	6.08935e-59
RAB23	2.88291	3.77912	270.712	7.93644e-61	6.29522e-59
ACOT9	2.07931	2.95578	269.298	1.61431e-60	1.27344e-58
ELOVL5	2.2496	3.56344	268.48	2.4333e-60	1.90901e-58
BACE2	2.34892	4.42636	268.255	2.7239e-60	2.12539e-58
ACSS1	-3.12615	2.08431	266.312	7.22358e-60	5.60588e-58
C12orf45	2.6491	2.56693	264.464	1.82619e-59	1.4096e-57
PMP22	-2.59149	5.53002	264.335	1.94853e-59	1.49599e-57
ASPH	2.02353	3.87676	262.417	5.10169e-59	3.89601e-57
HJURP	-2.0859	3.64412	262.156	5.81475e-59	4.41706e-57
DAB2IP	2.53691	3.80599	261.948	6.45499e-59	4.87759e-57
PLK1	-2.61082	2.6286	261.66	7.45905e-59	5.60678e-57
GADD45A	3.36153	1.51747	261.633	7.56259e-59	5.655e-57
RRAGA	1.91502	3.55777	261.581	7.75986e-59	5.77245e-57
H1FX	-2.15095	4.17409	260.041	1.68092e-58	1.24397e-56
LIN7A	-2.85765	2.19355	259.696	1.99934e-58	1.47203e-56
RIC1	2.80951	4.15753	259.312	2.42413e-58	1.77568e-56
CENPF	-2.59839	3.15594	258.835	3.08012e-58	2.24473e-56
TMEM237	2.85522	3.23747	258.174	4.29124e-58	3.11158e-56
S100A16	-2.52422	4.90424	257.677	5.50535e-58	3.97188e-56
FAM53B	-2.01548	3.67472	256.837	8.39535e-58	6.0266e-56
TNFRSF11B	-3.53496	1.36426	256.68	9.08465e-58	6.48897e-56
COL12A1	3.88807	3.08564	256.62	9.36265e-58	6.65444e-56
ARNTL2	2.01454	4.3282	256.363	1.06472e-57	7.53016e-56
JMJD6	2.39371	3.35984	256.326	1.08483e-57	7.63475e-56
ITPRIPL2	2.07471	4.13115	255.789	1.42036e-57	9.94737e-56
DPH3	1.82944	3.79839	255.758	1.44286e-57	1.00559e-55
H19	3.41144	2.62464	254.92	2.19768e-57	1.52426e-55
OSMR	3.99664	3.45608	254.772	2.36646e-57	1.63343e-55
SPATS2L	1.84384	4.802	254.404	2.8471e-57	1.95578e-55
ABRACL	3.00592	4.04959	254.311	2.98322e-57	2.03953e-55
PPP2R3A	1.86005	4.43527	254.222	3.11927e-57	2.12244e-55
CREB3	2.15762	3.62417	254.078	3.35259e-57	2.27043e-55
C17orf58	-2.15856	3.03436	253.866	3.72968e-57	2.51394e-55
DSC2	3.05604	3.62137	253.842	3.77557e-57	2.53299e-55
TNFRSF21	2.46197	4.3674	253.822	3.81344e-57	2.54649e-55
RUSC2	3.73649	2.74936	253.688	4.07817e-57	2.71066e-55
SNX18	2.02624	3.79408	253.196	5.22046e-57	3.45392e-55
CLMN	-2.11763	3.60129	252.746	6.54199e-57	4.30841e-55
SEPSECS	-2.40646	2.39519	252.462	7.54441e-57	4.9459e-55
ESPN	-2.73687	2.28434	252.278	8.2747e-57	5.39999e-55
UPK3BL	-2.64844	4.53248	251.864	1.01865e-56	6.61755e-55
SLIT1	-3.71202	0.794507	251.676	1.11969e-56	7.24118e-55
PLXNA4	3.08575	2.59398	251.056	1.52855e-56	9.84097e-55
PPFIBP2	-2.89343	1.30338	250.815	1.72463e-56	1.10538e-54
CCDC176	2.28259	3.28276	250.774	1.76048e-56	1.12334e-54
DBNDD2	2.84451	2.74454	250.709	1.8196e-56	1.15593e-54
ABHD17B	3.20934	3.83512	250.684	1.84172e-56	1.16483e-54
CD58	3.09594	3.02812	250.593	1.92857e-56	1.21441e-54
BAIAP2L1	2.11769	2.64061	250.533	1.98761e-56	1.24569e-54
IQGAP3	-2.14522	2.63452	250.525	1.9956e-56	1.24569e-54
SCARA3	2.61035	3.43929	250.352	2.17657e-56	1.35277e-54
LOC374443	-1.944	3.22922	250.055	2.52662e-56	1.56356e-54
PDE3B	-2.11924	2.93231	250.026	2.56339e-56	1.57951e-54
CHRNA5	1.95836	3.51636	249.907	2.72103e-56	1.66948e-54
AATBC	-3.10296	1.96776	249.395	3.51844e-56	2.14954e-54
TMEM106C	-2.474	5.27525	248.373	5.87642e-56	3.57491e-54
CCDC85A	4.22702	0.806524	248.301	6.09414e-56	3.69171e-54
MICALL1	2.67797	3.8862	248.112	6.69968e-56	4.04149e-54
CRISP3	-4.01663	0.844547	248.093	6.76529e-56	4.06398e-54
DCUN1D3	2.35238	3.08446	248.062	6.86829e-56	4.10867e-54
NDUFS8	2.72163	4.7995	247.987	7.13443e-56	4.25017e-54
RHEB	2.61667	4.39357	247.952	7.26032e-56	4.30729e-54
TMEM150C	-1.77107	4.46267	247.603	8.64803e-56	5.10945e-54
ONECUT2	4.07824	4.15556	247.277	1.01875e-55	5.99432e-54
SMC2	-2.20915	2.91878	246.503	1.5025e-55	8.80468e-54
ELL2	2.94835	3.46032	246.18	1.76697e-55	1.03124e-53
RAB12	2.20172	4.73076	246.039	1.89636e-55	1.10227e-53
HSF2	2.36515	2.45287	245.948	1.98579e-55	1.1496e-53
PLD2	-2.40143	2.35775	245.035	3.13988e-55	1.81041e-53
MPHOSPH9	-1.9131	3.20099	244.444	4.22449e-55	2.42604e-53
KIFC3	-3.00461	1.99164	244.351	4.42532e-55	2.53125e-53
BVES	3.42608	4.28845	243.553	6.60863e-55	3.76508e-53
FAM89B	2.00176	4.02551	243.038	8.55729e-55	4.85601e-53
PLOD1	2.58669	3.85171	242.528	1.1051e-54	6.24644e-53
CERS4	-2.71044	2.02028	242.392	1.18326e-54	6.662e-53
SPRED1	2.62295	3.7428	241.46	1.88995e-54	1.0579e-52
SHOC2	2.4864	4.63672	241.456	1.89371e-54	1.0579e-52
TUBB4A	1.94891	3.74393	241.331	2.01593e-54	1.12181e-52
PHLDA2	3.2426	1.69009	241.233	2.11805e-54	1.17408e-52
TRIM47	5.21344	3.04166	241.163	2.19387e-54	1.21144e-52
RPS6KC1	2.05022	2.91252	240.718	2.74258e-54	1.50863e-52
ASNSD1	2.00561	4.45177	240.507	3.04937e-54	1.67098e-52
GATA3-AS1	-1.77675	3.55522	240.087	3.7649e-54	2.05523e-52
COTL1	3.47639	4.53363	239.958	4.01728e-54	2.1847e-52
RACGAP1	-1.94644	4.24001	239.841	4.25894e-54	2.30738e-52
HLCS	1.80461	3.86742	238.54	8.18441e-54	4.41743e-52
SNX11	2.69443	3.6854	238.403	8.76892e-54	4.71518e-52
HIST1H1D	-2.46816	4.83588	238.101	1.02059e-53	5.46739e-52
TMEM121	2.21222	3.11962	237.242	1.57071e-53	8.38316e-52
STARD13	-2.21402	2.81235	237.225	1.5845e-53	8.42546e-52
ZNF644	1.82291	4.68723	237.072	1.71092e-53	9.06411e-52
PAN2	-2.2973	3.00266	236.881	1.88262e-53	9.91136e-52
NXN	3.01196	3.47289	236.879	1.88466e-53	9.91136e-52
ILK	2.30696	4.42445	236.605	2.16274e-53	1.13323e-51
PHLDA1	3.53695	5.4707	236.453	2.33471e-53	1.21889e-51
PARP9	2.72278	3.95244	236.172	2.68792e-53	1.3982e-51
FZD1	1.79278	3.93114	235.382	3.9966e-53	2.07145e-51
KIAA0232	2.31553	5.29407	235.274	4.21911e-53	2.17891e-51
KLHL24	-1.94433	4.79193	235.123	4.55061e-53	2.34169e-51
CCDC107	3.64505	1.79772	234.799	5.3552e-53	2.74588e-51
SPHK1	2.18339	2.73153	234.584	5.96478e-53	3.04756e-51
RAB27B	-1.93639	5.00974	234.464	6.33584e-53	3.22566e-51
MKI67	-2.72459	3.58916	234.447	6.39047e-53	3.24198e-51
EHBP1L1	2.49758	4.45871	233.826	8.7294e-53	4.41296e-51
P2RX2	-2.5748	1.63698	233.332	1.11881e-52	5.63604e-51
CTNND2	-1.9791	3.33162	233.277	1.15002e-52	5.77304e-51
SLC4A10	-3.28594	1.24794	233.234	1.17522e-52	5.87896e-51
PPP1R3C	-2.03807	3.54353	232.832	1.4382e-52	7.16954e-51
SRF	3.73703	5.08784	232.686	1.54715e-52	7.68597e-51
RSU1	3.12986	4.92627	232.655	1.57123e-52	7.77866e-51
TLE4	2.75733	2.63623	232.038	2.14242e-52	1.057e-50
ADCK3	-3.07868	1.65381	231.784	2.43426e-52	1.19687e-50
KLHL18	2.00026	2.67722	231.436	2.89847e-52	1.42025e-50
SHB	1.99877	3.17993	231.04	3.53578e-52	1.72664e-50
JUN	2.28081	5.17555	230.987	3.63198e-52	1.7676e-50
MKL1	2.3746	3.53953	230.965	3.67122e-52	1.78067e-50
GNA11	2.24727	4.6214	230.56	4.50084e-52	2.17571e-50
MPC1	2.39228	1.57494	230.467	4.7141e-52	2.27115e-50
DUSP4	2.10241	4.17466	230.126	5.59675e-52	2.68738e-50
ACOX3	3.25997	4.12782	229.963	6.0741e-52	2.90686e-50
DOCK11	2.46491	2.72631	229.87	6.36231e-52	3.03467e-50
GBAP1	-2.08709	2.59915	229.511	7.62077e-52	3.62289e-50
FAM114A1	2.30368	4.25774	229.236	8.74999e-52	4.146e-50
C6orf165	-2.83124	1.52688	229.156	9.10638e-52	4.30067e-50
MSRB2	2.05181	3.03989	229.129	9.23136e-52	4.3454e-50
STBD1	3.42964	4.13063	229.046	9.62418e-52	4.5155e-50
P2RY2	-2.20609	4.04095	228.711	1.13878e-51	5.32555e-50
UHRF1	-1.84338	3.94468	228.547	1.23639e-51	5.76325e-50
RAB9B	3.70931	2.78975	228.318	1.38708e-51	6.44475e-50
WDR43	1.77075	4.8906	227.921	1.69363e-51	7.84369e-50
RBL2	-1.59428	4.07184	227.861	1.74524e-51	8.05671e-50
ASAP3	-2.45877	1.93548	227.789	1.80931e-51	8.32571e-50
CCNB1IP1	1.96228	4.45261	227.702	1.89056e-51	8.67183e-50
ZBTB38	1.88576	4.08861	227.64	1.95022e-51	8.91697e-50
TCEAL8	-3.07939	1.28664	227.444	2.15169e-51	9.80693e-50
KNTC1	-1.91025	3.48279	227.265	2.3544e-51	1.06969e-49
CPEB2	2.84304	3.63098	227.092	2.56802e-51	1.16306e-49
OCRL	1.73588	3.38778	227.071	2.59446e-51	1.17134e-49
LOXL1	3.80029	2.37878	226.699	3.12762e-51	1.40762e-49
PTPRE	2.77623	2.31584	226.462	3.52402e-51	1.58108e-49
NAALADL2	-2.57132	1.9787	226.33	3.764e-51	1.68348e-49
KLHL42	1.96639	4.77775	226.32	3.78275e-51	1.68661e-49
LIMS1	2.33348	5.21287	226.126	4.17041e-51	1.8537e-49
NFATC4	-3.88334	0.506224	225.98	4.48931e-51	1.98929e-49
HAUS4	-1.73857	4.35336	225.588	5.46401e-51	2.41375e-49
C14orf28	1.96099	2.96165	225.542	5.59362e-51	2.46342e-49
DYNLT3	1.91826	3.76435	225.441	5.88434e-51	2.58353e-49
CIT	-2.24287	2.44155	225.357	6.13537e-51	2.68553e-49
CLSPN	2.83941	4.73113	225.181	6.70512e-51	2.926e-49
TMEM165	2.44393	4.73623	225.091	7.01386e-51	3.05145e-49
PRNP	1.78587	3.04073	224.748	8.33071e-51	3.61341e-49
PSMB8-AS1	3.66226	3.06532	224.486	9.5051e-51	4.11038e-49
LMCD1	2.01416	4.29376	224.424	9.80715e-51	4.22827e-49
SNX29	-1.89286	3.76203	224.051	1.18251e-50	5.08301e-49
NOTCH1	2.20437	3.81366	223.836	1.31735e-50	5.64574e-49
MSX2	-2.29163	3.0527	223.787	1.35008e-50	5.76878e-49
CCDC43	1.99978	3.2723	223.67	1.43192e-50	6.10033e-49
ESR1	-2.17256	5.26661	223.452	1.59758e-50	6.78593e-49
SEPW1	1.80352	4.20268	223.223	1.79198e-50	7.5892e-49
FAXC	3.70438	2.59699	223.186	1.82611e-50	7.711e-49
PACSIN2	2.22124	3.36189	223.01	1.9947e-50	8.39823e-49
YPEL2	-1.74808	4.37495	222.8	2.21653e-50	9.30487e-49
RRM1	-1.78046	3.7624	222.395	2.71679e-50	1.13579e-48
GINS2	-2.10921	3.54244	222.391	2.72139e-50	1.13579e-48
ATXN1	2.99422	4.88952	222.143	3.08315e-50	1.28304e-48
ABCB10	1.74534	3.03751	222.022	3.27622e-50	1.35944e-48
LPPR2	2.05477	3.11214	221.971	3.36162e-50	1.39086e-48
MAFG	2.97588	4.01888	221.76	3.73698e-50	1.54172e-48
MXI1	-2.07679	3.18401	221.633	3.98283e-50	1.63844e-48
PELO	1.89604	3.10972	221.474	4.31454e-50	1.76982e-48
ABCC3	3.209	3.50316	221.265	4.7906e-50	1.95951e-48
FAM13B	1.91296	4.08677	221.172	5.02007e-50	2.04753e-48
UGP2	2.39168	4.55113	221.158	5.0564e-50	2.05651e-48
PPIL1	1.74861	3.33856	221.102	5.20104e-50	2.10936e-48
BOK	1.92762	4.66937	221.085	5.245e-50	2.12119e-48
THBS1	3.52668	7.04118	220.991	5.4991e-50	2.21771e-48
ZDHHC9	1.65931	3.29274	220.976	5.53979e-50	2.22786e-48
SPSB3	-1.71564	3.42238	220.867	5.85236e-50	2.34699e-48
RRAS	2.46661	2.12264	220.442	7.24501e-50	2.8974e-48
FAT1	2.37977	3.08146	220.26	7.93567e-50	3.16479e-48
KIF11	-2.00851	3.27927	220.024	8.93627e-50	3.55396e-48
ATAD1	3.08897	4.54665	219.859	9.70828e-50	3.85033e-48
GALC	-1.87214	3.48079	219.77	1.01531e-49	4.01563e-48
REEP2	4.18854	1.25665	219.744	1.0288e-49	4.05782e-48
TMEM229B	2.24168	2.57923	219.684	1.05984e-49	4.16878e-48
TSC22D4	1.87022	3.35649	219.654	1.07638e-49	4.22228e-48
FRAT2	-2.48772	3.16318	219.485	1.1716e-49	4.58327e-48
ZNF444	2.53292	3.22317	219.331	1.26538e-49	4.93669e-48
HABP4	1.68666	3.42321	218.746	1.69832e-49	6.6078e-48
LRRC8B	1.83092	3.42756	218.449	1.97127e-49	7.64907e-48
PRKAG2	2.54648	2.03315	218.153	2.28711e-49	8.85068e-48
TCF19	-2.58023	2.17142	217.737	2.81903e-49	1.08798e-47
MAFK	2.19556	4.51005	217.605	3.01229e-49	1.15945e-47
STK26	2.69481	4.83984	217.575	3.0581e-49	1.17394e-47
MPZL1	1.72752	4.51888	217.404	3.33166e-49	1.27554e-47
SBDS	2.56891	5.36052	217.221	3.65197e-49	1.39445e-47
CMYA5	-2.50427	2.62164	216.846	4.41005e-49	1.67944e-47
ETHE1	2.73962	2.62288	216.556	5.10055e-49	1.93726e-47
RNF224	-3.40588	1.10088	216.457	5.3611e-49	2.03085e-47
CTSL	-1.64112	3.77681	216.42	5.46146e-49	2.06342e-47
PHOSPHO2-KLHL23	4.38719	4.85844	216.359	5.63262e-49	2.12251e-47
PPME1	2.2915	2.752	215.681	7.91745e-49	2.97568e-47
GNG12	2.17366	4.68804	215.581	8.32268e-49	3.11981e-47
DECR1	1.73068	4.29065	215.551	8.44892e-49	3.15888e-47
NME4	1.55023	4.0209	215.427	8.99386e-49	3.35389e-47
GCH1	1.66572	4.0082	215.37	9.25228e-49	3.44132e-47
IFT140	-1.91533	2.73805	215.16	1.02826e-48	3.81465e-47
SEMA3D	4.19724	1.75165	214.904	1.16953e-48	4.32757e-47
LETMD1	-1.61511	3.66962	214.887	1.17928e-48	4.35242e-47
PREX1	-3.16282	6.82004	214.837	1.20929e-48	4.45174e-47
ANXA3	2.52074	4.67909	214.787	1.24034e-48	4.55438e-47
ATP5J2	2.14976	4.88296	214.695	1.2991e-48	4.75794e-47
UFC1	1.6605	4.20473	214.542	1.40248e-48	5.1235e-47
CUEDC1	1.85248	3.65381	214.456	1.46492e-48	5.33803e-47
PRIM1	-2.68816	2.20624	213.83	2.00589e-48	7.29079e-47
APOD	-2.03848	3.55602	213.642	2.20446e-48	7.99228e-47
SNAR-C2	6.58758	3.37507	213.564	2.29269e-48	8.26462e-47
SNAR-C5	6.58758	3.37507	213.561	2.29573e-48	8.26462e-47
SNAR-C1	6.58758	3.37507	213.56	2.29685e-48	8.26462e-47
RNF43	-2.35681	2.52683	212.804	3.35848e-48	1.20544e-46
CPAMD8	-4.30744	0.844322	212.69	3.55657e-48	1.27336e-46
ADGRG5	4.26137	0.159814	212.365	4.18685e-48	1.49529e-46
NDC80	-3.17395	1.3255	212.334	4.25309e-48	1.51518e-46
THOC6	-2.14754	2.86088	212.278	4.37488e-48	1.55471e-46
RAB27A	2.15114	2.68512	212.177	4.6023e-48	1.63149e-46
MSRB1	3.51206	4.29059	211.444	6.65054e-48	2.35177e-46
PLSCR1	2.72164	2.55296	211.323	7.06625e-48	2.49263e-46
SCN1B	2.02312	2.82414	211.202	7.50836e-48	2.64209e-46
SBDSP1	2.20011	4.49012	211.171	7.62888e-48	2.67794e-46
TROAP	-2.62016	1.43039	211.07	8.02632e-48	2.81058e-46
DNAJA1	2.06876	4.93671	210.559	1.03712e-47	3.62284e-46
MACF1	3.17924	5.2979	210.474	1.08281e-47	3.77328e-46
TMEM184C	1.90063	4.91	210.402	1.1226e-47	3.90245e-46
ATP13A2	2.01727	2.98061	210.331	1.16316e-47	4.03369e-46
TENM4	2.16293	1.5308	210.216	1.2326e-47	4.2642e-46
ZNF561	1.64	4.05616	210.073	1.32417e-47	4.56999e-46
TM7SF2	-2.14366	4.71947	210.065	1.32969e-47	4.57802e-46
FARP1	1.68626	3.88872	209.947	1.41063e-47	4.84509e-46
COX20	2.03072	3.32518	209.649	1.63849e-47	5.61429e-46
DTX3L	2.15372	5.22321	209.545	1.72625e-47	5.90089e-46
UBE2C	-2.75838	2.53684	209.438	1.8218e-47	6.21274e-46
ERBB4	-1.6747	3.46631	208.944	2.33438e-47	7.94187e-46
HIST1H3A	-2.50978	4.2192	208.86	2.43572e-47	8.26707e-46
FUNDC2	1.79548	4.30466	208.501	2.91655e-47	9.87568e-46
MYL6B	2.02365	4.19095	208.449	2.9935e-47	1.01124e-45
KLHL23	4.67761	4.83792	208.436	3.01371e-47	1.01568e-45
RTN4	2.00765	4.89287	208.339	3.16474e-47	1.06408e-45
TMEM189	2.53906	5.22129	208.238	3.32962e-47	1.1169e-45
CAPZB	1.94592	3.5778	208.103	3.5627e-47	1.1923e-45
PRICKLE2-AS1	2.96564	4.7864	208.055	3.65024e-47	1.21875e-45
KCNJ13	-4.34935	0.281458	207.669	4.43019e-47	1.47243e-45
HIST1H2AB	-2.42271	4.05384	207.669	4.43053e-47	1.47243e-45
CYFIP2	1.90614	4.0375	207.441	4.96811e-47	1.64728e-45
SRGAP3	-3.94449	0.589128	207.341	5.22478e-47	1.72839e-45
MEMO1	1.74846	3.76092	207.014	6.1582e-47	2.03249e-45
ZCCHC24	3.17808	2.08484	207.008	6.17679e-47	2.03395e-45
NREP	3.65526	3.17362	206.998	6.2072e-47	2.03929e-45
LYPD1	2.13281	4.20432	206.628	7.47313e-47	2.44958e-45
C12orf80	2.07494	2.82083	206.391	8.42112e-47	2.75403e-45
LGALSL	1.90037	2.75675	206.338	8.64684e-47	2.82142e-45
GLIPR1	2.47874	3.1645	206.314	8.75276e-47	2.84951e-45
MGLL	3.31009	4.02836	206.202	9.25718e-47	3.00691e-45
STK24	1.62846	4.72639	205.977	1.03668e-46	3.35974e-45
PBK	-2.91814	1.90563	205.892	1.08176e-46	3.49795e-45
AGO3	2.44126	2.71575	205.409	1.37878e-46	4.44834e-45
PLEKHS1	-5.77854	0.902979	204.926	1.75809e-46	5.65939e-45
YKT6	1.52334	4.49212	204.835	1.83982e-46	5.90924e-45
PCSK7	3.09687	3.13524	204.826	1.84806e-46	5.92245e-45
SDSL	2.49703	2.32498	204.635	2.03405e-46	6.50398e-45
SAT1	-1.95276	3.41699	204.623	2.04693e-46	6.53061e-45
PDGFA	2.71731	4.90933	204.459	2.22233e-46	7.07449e-45
DNAJB5	3.18153	0.837608	204.424	2.26164e-46	7.1837e-45
MAGED1	-1.81853	4.07377	204.367	2.32768e-46	7.37715e-45
LOC154761	-2.72912	1.4268	204.359	2.33687e-46	7.38995e-45
RUNDC1	2.23688	4.09359	204.114	2.64353e-46	8.34135e-45
BAMBI	-1.93636	4.97199	203.925	2.90604e-46	9.14956e-45
INHBB	-1.83378	4.0081	203.823	3.0599e-46	9.61292e-45
CBWD6	2.38998	5.40479	203.699	3.25662e-46	1.02086e-44
TMEM106B	-1.56637	4.11591	203.663	3.31571e-46	1.03712e-44
LRR1	1.64889	3.4627	203.644	3.34623e-46	1.04439e-44
TFPI2	3.19647	0.205994	203.6	3.42212e-46	1.06576e-44
ANKRD30B	-4.77817	-0.390331	203.156	4.27748e-46	1.32926e-44
THRB	2.26996	2.88531	203.135	4.32312e-46	1.34054e-44
EPB41L4A-AS1	-1.99944	2.74848	202.696	5.38948e-46	1.6676e-44
TRIM29	4.64532	-0.102999	202.668	5.466e-46	1.68764e-44
SLC20A2	2.61804	4.22655	202.332	6.47113e-46	1.99369e-44
FAM184A	3.39195	1.06381	202.208	6.88591e-46	2.11694e-44
OAZ2	1.97862	4.18797	202.098	7.27775e-46	2.22908e-44
FEM1C	1.68339	3.04901	202.097	7.28172e-46	2.22908e-44
AGFG2	3.793	3.25303	201.846	8.25944e-46	2.523e-44
FERMT2	2.79879	5.27845	201.588	9.40289e-46	2.86619e-44
SH3BP5-AS1	-1.60268	3.86921	201.537	9.64788e-46	2.93463e-44
POLE	-1.76714	3.54553	201.448	1.00896e-45	3.0625e-44
UBE2A	1.74004	4.26393	201.403	1.03178e-45	3.12517e-44
SLX1B-SULT1A4	-1.86226	4.96282	201.356	1.0564e-45	3.193e-44
SLX1A-SULT1A3	-1.86226	4.96282	201.33	1.07057e-45	3.22903e-44
NKILA	1.69312	2.89757	201.189	1.14885e-45	3.45787e-44
CDC14B	2.60049	2.99527	201.081	1.21325e-45	3.64405e-44
HACD1	3.0737	3.41388	201.004	1.26076e-45	3.77886e-44
SLC35C1	-1.66736	3.60311	200.846	1.36508e-45	4.08302e-44
RPS6KA3	2.67128	4.2568	200.771	1.41735e-45	4.23055e-44
GPR161	3.14641	3.04231	200.541	1.59118e-45	4.73955e-44
DIMT1	1.85508	3.08946	200.521	1.60735e-45	4.77778e-44
FBLIM1	3.48415	4.8446	200.331	1.7682e-45	5.24504e-44
FEN1	-1.97651	3.54336	200.327	1.77209e-45	5.24574e-44
SLC16A14	-2.26505	2.45191	200.268	1.82577e-45	5.39354e-44
CPD	1.82293	4.3929	200.219	1.87083e-45	5.5153e-44
COMMD6	1.86903	3.48738	200.16	1.92698e-45	5.66919e-44
CAPN2	3.62851	4.70291	200.081	2.0048e-45	5.88607e-44
HDAC5	-2.55754	2.61921	200.066	2.02028e-45	5.91942e-44
RSPRY1	1.82809	2.7015	199.879	2.21966e-45	6.49035e-44
PITPNM2	4.71345	2.44226	199.802	2.30657e-45	6.73079e-44
PROM2	-1.83177	3.69662	199.778	2.335e-45	6.79991e-44
AIM1	-1.66824	4.37665	199.69	2.44019e-45	7.09185e-44
LARGE	1.69179	4.79259	199.621	2.5263e-45	7.32729e-44
FGF13	2.117	3.08353	199.371	2.86512e-45	8.29324e-44
DEPDC1	-2.55429	2.46876	199.282	2.99509e-45	8.65201e-44
RASSF5	2.86778	1.43824	199.254	3.03887e-45	8.76086e-44
TMEM123	2.00661	5.10333	199.066	3.33999e-45	9.60967e-44
UST	-1.97995	2.70736	199.061	3.34829e-45	9.61428e-44
C14orf132	-1.74266	4.84389	199.045	3.37461e-45	9.67051e-44
STAT3	1.95956	4.77814	198.915	3.6033e-45	1.03053e-43
ASUN	1.76859	4.20787	198.834	3.75218e-45	1.07098e-43
CDT1	-2.18056	3.62951	198.768	3.87865e-45	1.10488e-43
DUSP6	3.22364	0.90456	198.764	3.88727e-45	1.10514e-43
UPK3A	-4.30453	0.410628	198.356	4.76996e-45	1.3534e-43
SOCS2	3.38454	4.20118	198.328	4.83891e-45	1.37026e-43
SYS1-DBNDD2	1.98621	3.1372	198.276	4.96602e-45	1.40349e-43
RBBP8NL	-2.93593	1.41541	198.243	5.04957e-45	1.4243e-43
AMOTL1	-1.66603	3.81963	198.17	5.23919e-45	1.47488e-43
KIF4A	-2.58899	1.78498	198.053	5.55604e-45	1.56102e-43
MSH2	-1.67355	3.69368	198.044	5.58106e-45	1.56499e-43
PLCB4	-2.30352	1.97906	197.851	6.14892e-45	1.72086e-43
OCIAD2	1.77871	2.63322	197.819	6.24949e-45	1.7456e-43
FAM196A	4.46142	0.99059	197.646	6.81593e-45	1.90012e-43
PARVA	1.77493	4.08692	197.123	8.86529e-45	2.46665e-43
CCDC57	-2.08042	2.51291	196.914	9.84619e-45	2.73427e-43
DCK	3.49045	4.58405	196.864	1.00993e-44	2.79915e-43
SMIM22	3.94352	0.64176	196.633	1.13417e-44	3.13744e-43
ATP11C	1.90691	4.03094	196.497	1.21424e-44	3.35246e-43
CDK6	-1.99987	5.09673	196.38	1.28789e-44	3.54898e-43
FMO3	6.00462	-1.18557	196.166	1.43415e-44	3.94445e-43
RAD51AP1	-3.3062	0.90535	196.055	1.51585e-44	4.1612e-43
PRELID2	2.20901	2.90672	195.8	1.72313e-44	4.72119e-43
PRSS23	3.20835	5.92047	195.671	1.83865e-44	5.02808e-43
LRRC8A	3.39088	5.61116	195.326	2.18729e-44	5.97015e-43
CD55	-1.63667	3.69717	195.101	2.44919e-44	6.6723e-43
ROCK2	1.58955	4.68283	194.638	3.09059e-44	8.39523e-43
KDM6A	2.64279	3.98182	194.636	3.09332e-44	8.39523e-43
CASC5	-2.57483	2.39771	194.607	3.1395e-44	8.50449e-43
C1orf110	6.07409	-0.845783	194.478	3.34959e-44	9.05651e-43
PPP1R18	2.68741	2.59359	194.452	3.39354e-44	9.1581e-43
MED22	1.60409	4.25207	194.317	3.63065e-44	9.77959e-43
SDC3	2.00253	2.5237	194.206	3.84048e-44	1.03254e-42
GPC6	2.1815	2.60429	194.189	3.87292e-44	1.03932e-42
MRAS	2.64551	1.98909	193.901	4.4749e-44	1.19862e-42
DUSP3	1.5993	4.48239	193.573	5.27842e-44	1.41121e-42
CRIM1	1.8012	4.8	193.461	5.58404e-44	1.49015e-42
ST3GAL4	-1.64877	2.98559	193.42	5.7007e-44	1.51846e-42
POGK	1.89434	5.3368	193.403	5.74721e-44	1.52801e-42
ISG20	2.22804	1.98344	193.128	6.60184e-44	1.75199e-42
CALML5	-2.57412	2.66621	193.025	6.95087e-44	1.84121e-42
BUB1	-2.41298	2.39273	192.828	7.67547e-44	2.02941e-42
RAB39B	-2.91375	1.78677	192.707	8.15533e-44	2.15232e-42
GPR39	1.93923	3.62063	192.54	8.87214e-44	2.3372e-42
FAM47E-STBD1	3.42071	3.92051	192.457	9.24554e-44	2.4311e-42
IGFBP2	1.77365	4.90662	192.441	9.32255e-44	2.44687e-42
VGLL3	2.58774	2.06187	192.406	9.48721e-44	2.48555e-42
GLDN	2.057	3.40579	192.39	9.56236e-44	2.50067e-42
AGO4	1.84622	3.73765	192.386	9.58268e-44	2.50143e-42
ECEL1	3.96583	-0.000125369	192.274	1.01409e-43	2.64233e-42
ZHX2	-2.47238	2.90638	192.229	1.03687e-43	2.6968e-42
CCNB2	-2.55612	1.62598	192.139	1.08509e-43	2.81713e-42
FZD5	3.47879	4.89352	192.057	1.13083e-43	2.93057e-42
MAP1B	4.88831	3.47954	192.041	1.13975e-43	2.94835e-42
HELLS	-2.28065	2.74147	192.022	1.15098e-43	2.97204e-42
PHEX	-3.29408	0.844914	191.926	1.20768e-43	3.11286e-42
FAM46A	-1.73326	3.75238	191.879	1.2368e-43	3.18222e-42
ABCE1	1.5787	4.61723	191.653	1.38526e-43	3.5578e-42
MALRD1	-1.75441	3.83655	191.617	1.41085e-43	3.61707e-42
C7orf60	2.5253	3.43394	191.581	1.43602e-43	3.67503e-42
SH3BP5	-1.58511	4.40762	191.393	1.5785e-43	4.03247e-42
MACC1	2.67209	5.53802	191.206	1.73392e-43	4.42164e-42
BCAM	-1.92015	4.64584	191.166	1.7698e-43	4.50514e-42
EPHA1	2.0154	3.06081	191.134	1.79814e-43	4.56919e-42
MYO10	1.76958	3.74685	190.967	1.9554e-43	4.96002e-42
CD109	2.97764	3.11959	190.922	1.99986e-43	5.06385e-42
HIST1H1B	-2.68227	5.69396	190.801	2.1254e-43	5.37224e-42
CRABP1	3.29029	2.12715	190.589	2.36506e-43	5.96752e-42
PSCA	-3.38249	1.38902	190.335	2.6866e-43	6.76693e-42
TFF3	-2.06538	3.92975	189.99	3.19462e-43	8.03243e-42
CYP2R1	3.06415	2.24348	189.982	3.20812e-43	8.05227e-42
RPAP3	1.88328	3.14973	189.501	4.08524e-43	1.02359e-41
VASP	2.42643	5.25717	189.302	4.51442e-43	1.12916e-41
EPS8	-1.52166	3.72189	189.283	4.55866e-43	1.13824e-41
SEMA5A	2.34702	3.2669	189.155	4.86229e-43	1.21194e-41
EBP	1.62931	4.19589	188.975	5.32116e-43	1.32402e-41
ABCD4	-2.06613	2.46014	188.924	5.45922e-43	1.35602e-41
TGFBI	3.65201	3.44577	188.739	5.99352e-43	1.48617e-41
LGR4	2.58426	3.33188	188.735	6.00437e-43	1.48629e-41
TRIM16L	2.48556	5.16227	188.693	6.13162e-43	1.51517e-41
SLC25A23	3.30219	5.18875	188.627	6.34016e-43	1.56402e-41
FGFR4	-2.87949	1.4761	188.485	6.80856e-43	1.67668e-41
SLC35A1	-1.58589	3.64977	188.444	6.94877e-43	1.70828e-41
LOC100128494	-1.66711	4.66365	188.387	7.15329e-43	1.75555e-41
C14orf93	-2.59883	1.95311	188.301	7.46952e-43	1.83003e-41
REEP1	4.46404	4.15363	188.055	8.44958e-43	2.06662e-41
DIXDC1	3.74205	3.71886	187.979	8.78041e-43	2.14388e-41
EEPD1	3.15077	0.301599	187.794	9.63438e-43	2.3484e-41
SNHG19	-2.48933	2.60711	187.724	9.98244e-43	2.42912e-41
CENPU	-2.49518	1.64402	187.631	1.04572e-42	2.54035e-41
DDX60L	3.21865	1.34548	187.596	1.06415e-42	2.58075e-41
CYLD	1.81235	2.81227	187.546	1.09128e-42	2.64207e-41
GLIPR2	3.49813	2.01245	187.49	1.12284e-42	2.71391e-41
ZWINT	-2.03908	3.04476	187.473	1.1325e-42	2.73266e-41
INPP5A	1.66457	3.87028	187.45	1.14538e-42	2.7591e-41
HIGD1A	1.99031	3.80829	187.442	1.15003e-42	2.76566e-41
HMMR	-3.1064	2.01739	187.311	1.2286e-42	2.94967e-41
SOX12	-1.82433	2.89354	187.266	1.25661e-42	3.01187e-41
PDGFB	2.24125	3.11827	187.186	1.30763e-42	3.12893e-41
CD81	2.53834	4.6737	187.155	1.32822e-42	3.17292e-41
STAT1	2.4523	5.51347	187.123	1.35014e-42	3.21993e-41
NUDT4	-1.84493	5.14212	186.994	1.44015e-42	3.42691e-41
LTA4H	-1.63605	4.18571	186.992	1.4417e-42	3.42691e-41
IL4R	1.8004	3.83449	186.642	1.7195e-42	4.08048e-41
CCDC124	2.37289	2.5173	186.16	2.19081e-42	5.19033e-41
TRIM3	-2.68891	1.08466	185.614	2.88237e-42	6.81749e-41
ETS2	2.11635	3.74858	185.526	3.01213e-42	7.11268e-41
PPT1	-1.53129	4.12478	185.456	3.12064e-42	7.35681e-41
ABCC1	1.82087	3.63975	185.348	3.29494e-42	7.75248e-41
ARHGAP21	1.53091	4.31688	185.345	3.29927e-42	7.75248e-41
TIMELESS	-1.66196	3.63092	185.325	3.33374e-42	7.82067e-41
ZNF185	2.19117	4.44223	185.161	3.61918e-42	8.47645e-41
LAMB1	3.7844	2.46364	184.947	4.02967e-42	9.42246e-41
TEAD2	1.67021	4.03899	184.61	4.77347e-42	1.11435e-40
CDC45	-2.51259	1.63066	184.455	5.16125e-42	1.20292e-40
IRF6	2.1624	4.69811	184.45	5.17408e-42	1.20396e-40
PARP12	2.67675	2.10625	184.291	5.60626e-42	1.30241e-40
GBA2	1.96684	3.09455	184.226	5.7901e-42	1.34295e-40
ZRANB1	1.75232	4.98445	183.848	7.00216e-42	1.62145e-40
DMKN	1.70498	2.93487	183.257	9.42551e-42	2.1791e-40
CBWD3	2.337	5.55118	183.103	1.01846e-41	2.35081e-40
CAPG	4.43145	4.18384	182.978	1.08436e-41	2.4989e-40
PITX1	2.41326	1.48767	182.738	1.22386e-41	2.81585e-40
GXYLT2	2.8953	1.34964	182.722	1.23367e-41	2.83388e-40
KCNH2	3.35738	1.6489	182.569	1.33228e-41	3.05553e-40
ATP8A1	-2.29747	2.39053	182.527	1.36078e-41	3.11591e-40
YWHAH	2.48809	5.93368	182.52	1.36552e-41	3.12178e-40
NCAPD2	-1.71739	4.64044	182.478	1.39451e-41	3.18299e-40
TGFB1I1	5.09092	0.128003	182.231	1.57885e-41	3.59803e-40
TWSG1	2.24312	5.54438	182.226	1.5824e-41	3.6004e-40
PAK1	2.02829	2.86515	182.005	1.76876e-41	4.01805e-40
SDCBP	1.60042	3.7253	181.999	1.77379e-41	4.02311e-40
KLF7	3.47508	4.22764	181.961	1.80871e-41	4.09584e-40
TRMT61B	2.15831	2.22667	181.841	1.92031e-41	4.34171e-40
FDX1L	1.94602	2.40392	181.687	2.07547e-41	4.68514e-40
PEG10	2.82767	1.80447	181.653	2.11073e-41	4.75727e-40
CCSAP	1.58758	2.81196	181.539	2.23549e-41	5.03056e-40
TTK	-2.84029	2.18638	181.446	2.34214e-41	5.26231e-40
ASCL5	4.86087	1.19018	181.356	2.45109e-41	5.49848e-40
EHMT2	-1.57018	3.68088	181.294	2.52883e-41	5.66402e-40
TRERF1	-2.46466	1.63751	181.07	2.83013e-41	6.3253e-40
SCUBE2	-1.55957	3.99391	181.068	2.83288e-41	6.3253e-40
RILPL2	-2.85891	1.63863	181.024	2.89655e-41	6.45741e-40
IER5	1.51601	4.12477	180.916	3.05793e-41	6.80662e-40
PSEN2	2.337	2.15869	180.8	3.24106e-41	7.20308e-40
HOTS	3.29595	1.45557	180.561	3.65624e-41	8.11323e-40
USP31	1.49654	4.3178	180.55	3.67532e-41	8.14298e-40
HIST1H2AE	-2.53061	5.14902	180.506	3.75811e-41	8.31358e-40
IFIH1	2.10705	2.31265	180.469	3.82799e-41	8.45514e-40
LRFN5	-3.59181	0.0572593	180.417	3.92974e-41	8.66656e-40
STK39	1.74637	3.72061	179.942	4.99073e-41	1.09896e-39
FAM69B	-2.2699	1.88436	179.683	5.68283e-41	1.24944e-39
PHC2	1.61857	3.47461	179.502	6.22526e-41	1.36661e-39
SFN	1.50235	4.0998	179.414	6.50679e-41	1.42623e-39
ENAH	2.24573	5.41477	179.401	6.55001e-41	1.43351e-39
AMDHD2	-2.24753	2.16585	179.374	6.63941e-41	1.45087e-39
IGFBP3	3.78317	2.83486	179.199	7.25053e-41	1.582e-39
FOXO1	2.17249	2.85012	178.669	9.46371e-41	2.06177e-39
STRN3	1.67858	4.84418	178.623	9.68277e-41	2.1063e-39
RCBTB1	1.68403	3.49787	178.583	9.88231e-41	2.14645e-39
CLCF1	2.91513	0.721602	178.574	9.92815e-41	2.15315e-39
PSME4	1.88763	4.25594	178.568	9.95694e-41	2.15614e-39
FOXM1	-2.03105	2.64795	178.555	1.00194e-40	2.1664e-39
TGM2	4.6129	2.54072	178.482	1.03946e-40	2.24414e-39
CMPK2	4.84802	0.70039	177.954	1.3556e-40	2.92227e-39
COL5A1	2.43058	3.43339	177.773	1.48513e-40	3.19671e-39
PLEKHA8	1.65458	3.36048	177.74	1.50945e-40	3.24418e-39
NPTN	2.46101	4.93124	177.559	1.65363e-40	3.54876e-39
IVNS1ABP	-1.63461	4.52686	177.424	1.76931e-40	3.79134e-39
CEP120	1.84872	3.05734	177.388	1.80174e-40	3.85509e-39
PSRC1	-2.65115	1.59006	177.209	1.97207e-40	4.21323e-39
CCDC88C	-1.94154	3.48781	177.173	2.00746e-40	4.28248e-39
DAPK3	1.73054	3.82611	176.768	2.46115e-40	5.24255e-39
SAMD4A	1.55223	4.65954	176.473	2.85443e-40	6.07127e-39
SEPP1	-2.4465	1.2089	176.397	2.96605e-40	6.29934e-39
MICALCL	4.36658	-0.69438	176.257	3.18188e-40	6.74775e-39
OAS3	3.17734	3.58389	176.225	3.23305e-40	6.84614e-39
ITGB8	2.86196	2.83152	176.065	3.50401e-40	7.409e-39
FLJ23867	3.85912	4.6111	175.995	3.63046e-40	7.66508e-39
BASP1	-1.59135	4.16949	175.477	4.71142e-40	9.93272e-39
CCDC102A	3.35572	2.33318	175.414	4.86243e-40	1.02361e-38
IFFO2	4.18495	4.00773	175.397	4.90421e-40	1.03089e-38
KRT13	3.45328	2.13454	175.288	5.17985e-40	1.08724e-38
SSFA2	2.91477	5.95798	175.282	5.19443e-40	1.08871e-38
EPHA2	2.12345	2.46845	175.131	5.60626e-40	1.17331e-38
SCML1	2.07898	2.26943	175.026	5.90816e-40	1.23469e-38
SH3YL1	-1.49698	4.51347	174.898	6.30121e-40	1.31492e-38
CDCA2	-2.41784	2.13174	174.669	7.06949e-40	1.4731e-38
ZFP36	2.39247	2.72638	174.459	7.85919e-40	1.63528e-38
C6orf106	2.59304	5.17496	174.397	8.10822e-40	1.68466e-38
FSIP1	3.29108	-0.0134797	174.385	8.155e-40	1.69193e-38
ANKRD34B	3.5641	4.137	174.028	9.75905e-40	2.0218e-38
PTRF	4.43771	4.08141	173.961	1.00963e-39	2.08865e-38
GPNMB	-4.22166	0.336816	173.8	1.09464e-39	2.26127e-38
PEX11A	-1.74712	2.98957	173.785	1.10301e-39	2.27527e-38
GALNT18	2.75513	0.416768	173.557	1.23663e-39	2.54724e-38
STARD3NL	1.85541	2.41834	173.464	1.29615e-39	2.66601e-38
SUOX	-2.17273	2.36568	173.412	1.33063e-39	2.73302e-38
DBP	-2.71113	1.31548	173.341	1.37869e-39	2.82768e-38
HIST1H4H	-2.62106	4.98901	173.274	1.42582e-39	2.92018e-38
MYEOV	4.5202	-0.81553	172.995	1.64075e-39	3.3556e-38
SORD	-1.67509	3.22039	172.637	1.9649e-39	4.01281e-38
DROSHA	1.63826	3.49087	172.592	2.00978e-39	4.09863e-38
MAPKBP1	2.22039	2.47232	172.561	2.04138e-39	4.15718e-38
C12orf75	2.30639	2.23588	172.525	2.07811e-39	4.22598e-38
SMYD2	1.57618	3.85287	172.474	2.13243e-39	4.33032e-38
FRMD6	2.41028	5.35674	172.437	2.17193e-39	4.4043e-38
SIPA1L2	1.36709	3.68393	172.416	2.1949e-39	4.44459e-38
FAM58A	1.67251	3.36457	172.409	2.20268e-39	4.45406e-38
TIMP2	3.88998	4.16676	172.308	2.31823e-39	4.68113e-38
TXNRD1	2.73238	6.03398	172.157	2.50097e-39	5.04303e-38
USP24	1.53977	4.11866	172.032	2.66316e-39	5.36256e-38
LRRFIP1	1.82827	5.03675	172.029	2.66754e-39	5.36385e-38
CRYL1	-1.67153	2.72365	171.824	2.95617e-39	5.93591e-38
XPC	-1.51569	3.57948	171.666	3.20129e-39	6.41912e-38
MAPRE1	2.27816	5.68059	171.221	4.00352e-39	8.01654e-38
SYT10	1.9511	2.30269	171.186	4.07552e-39	8.14935e-38
LRRC10B	3.04575	0.437348	171.183	4.08186e-39	8.15066e-38
MAP3K10	2.30607	1.64833	171.115	4.22274e-39	8.42026e-38
PCOLCE2	6.03696	1.69148	171.083	4.29196e-39	8.54641e-38
HES4	1.67146	2.888	171.078	4.30297e-39	8.55648e-38
EHD4	1.63921	3.78704	170.898	4.70914e-39	9.3512e-38
GRB10	2.36054	2.43833	170.889	4.73239e-39	9.38437e-38
CARS2	1.94684	2.01527	170.798	4.95209e-39	9.80651e-38
MIR143HG	7.52709	-0.882776	170.752	5.06858e-39	1.00234e-37
HAGHL	-1.9996	2.7639	170.711	5.17538e-39	1.02205e-37
PRICKLE2	3.32714	5.64604	170.555	5.59617e-39	1.10363e-37
DYNC2H1	-2.21223	2.22705	170.449	5.90421e-39	1.16278e-37
PTP4A1	2.35247	5.03968	170.147	6.87299e-39	1.35172e-37
CCNF	-1.76337	3.77876	169.977	7.48472e-39	1.47002e-37
WWOX	-1.49535	3.36386	169.853	7.96491e-39	1.56219e-37
CENPM	-2.60669	1.01683	169.754	8.3728e-39	1.63995e-37
ASF1B	-2.17886	2.90554	169.671	8.72922e-39	1.70743e-37
FHL2	3.82844	4.18821	169.537	9.33879e-39	1.82418e-37
CBWD1	2.24774	5.59219	169.48	9.61233e-39	1.87506e-37
ARMCX1	-1.74568	2.65663	169.351	1.02561e-38	1.99792e-37
BUB1B	-2.40821	2.11161	169.243	1.08251e-38	2.10591e-37
HIST1H2BG	-2.30547	5.21156	169.226	1.09217e-38	2.12183e-37
TRIM16	2.28064	5.4602	169.178	1.1185e-38	2.17003e-37
ARSJ	3.78955	-0.0636195	169.127	1.14763e-38	2.22356e-37
CDC42SE2	1.62709	4.61411	168.879	1.30003e-38	2.51543e-37
KDM3A	1.89121	3.43764	168.876	1.30208e-38	2.51601e-37
BTN2A1	2.7062	2.13893	168.871	1.30559e-38	2.51939e-37
VEPH1	-4.14485	0.254315	168.843	1.32405e-38	2.55159e-37
HNRNPU-AS1	1.98625	3.22168	168.789	1.36028e-38	2.6179e-37
IGSF9	-2.39635	1.45065	168.384	1.66764e-38	3.20512e-37
NEK6	1.72118	2.89131	168.381	1.67057e-38	3.20646e-37
PDLIM1	1.6946	3.11286	168.318	1.72428e-38	3.30513e-37
HIST1H4A	-3.178	4.80995	168.295	1.7438e-38	3.3381e-37
IGF1R	2.89444	6.48042	168.049	1.97368e-38	3.77312e-37
ISM1	4.49003	-0.810122	167.768	2.27397e-38	4.34141e-37
HERC3	1.85024	3.83007	167.696	2.35731e-38	4.49455e-37
MCCC1	-1.47303	3.4851	167.684	2.37172e-38	4.51602e-37
TBC1D30	-1.53682	3.42204	167.639	2.42608e-38	4.6134e-37
LIG1	-1.66746	2.98345	167.59	2.48616e-38	4.72141e-37
ERC2	4.80167	2.66688	167.508	2.5904e-38	4.91287e-37
BRD8	-1.58322	3.03979	167.441	2.67947e-38	5.07508e-37
USP25	1.51576	4.28681	167.336	2.82506e-38	5.34379e-37
LIF	5.86193	2.09674	167.312	2.85995e-38	5.40268e-37
AREG	7.49394	3.41628	167.261	2.93305e-38	5.53348e-37
ERP29	-1.7155	4.1319	167.18	3.05559e-38	5.7571e-37
ARHGAP29	1.93665	3.3956	166.863	3.58379e-38	6.74344e-37
TIMM17A	1.44269	3.15821	166.851	3.60545e-38	6.77533e-37
MTMR14	1.76083	4.90244	166.819	3.66323e-38	6.87491e-37
QSOX1	3.37828	5.80377	166.791	3.71649e-38	6.96575e-37
SLC25A4	3.78949	3.71006	166.779	3.73798e-38	6.9969e-37
HID1	-1.62565	3.98108	166.687	3.91509e-38	7.31888e-37
SLC6A6	3.10212	5.80817	166.483	4.33789e-38	8.0987e-37
IFIT2	3.71805	-0.157875	166.395	4.53417e-38	8.44894e-37
P4HA2	2.03023	2.27644	166.393	4.54047e-38	8.44894e-37
PLOD2	1.71382	4.95104	166.391	4.54313e-38	8.44894e-37
KIFC1	-2.3097	2.13849	166.186	5.03849e-38	9.35804e-37
NCAPG	-2.2031	2.39014	165.892	5.84146e-38	1.08354e-36
TMPRSS2	-1.54204	3.62179	165.828	6.03296e-38	1.11761e-36
ADH5	1.65931	4.81034	165.707	6.41041e-38	1.18601e-36
BAG2	3.15742	1.76126	165.647	6.60796e-38	1.22098e-36
SMTN	2.24996	3.41087	165.633	6.65159e-38	1.22747e-36
ANKRD40	1.45915	4.41156	165.562	6.89673e-38	1.27107e-36
TBCE	1.77767	2.36723	165.385	7.53758e-38	1.3874e-36
ITM2C	2.34989	2.33607	165.266	8.00148e-38	1.4709e-36
TMEM60	2.01909	3.20177	165.139	8.52917e-38	1.5659e-36
MAP7D1	2.02196	2.62339	165.051	8.91605e-38	1.63484e-36
GRK6	1.61692	4.71969	165.011	9.09706e-38	1.6659e-36
ABHD11	-1.62399	3.8392	164.937	9.44212e-38	1.72689e-36
TRIB2	2.94633	0.64558	164.787	1.01805e-37	1.85957e-36
AMACR	2.65767	3.09187	164.732	1.04703e-37	1.91007e-36
ZNF704	-1.4859	4.71229	164.728	1.04897e-37	1.91118e-36
BRCA2	-1.91172	3.36977	164.576	1.13202e-37	2.05988e-36
CABYR	3.13829	0.638839	164.395	1.23984e-37	2.25322e-36
TAP2	2.61212	1.96618	164.331	1.28057e-37	2.3243e-36
TRAK1	-1.48289	3.11323	164.311	1.2937e-37	2.34516e-36
TACC1	-1.79271	5.39441	164.233	1.3457e-37	2.43634e-36
SGMS1	1.81269	4.4497	164.228	1.34887e-37	2.439e-36
PARP1	1.46079	4.21623	163.91	1.58314e-37	2.85901e-36
SEMA4F	1.95695	3.25654	163.821	1.65496e-37	2.98495e-36
LOC100507065	4.74091	-1.27402	163.8	1.67256e-37	3.01292e-36
MBNL1-AS1	4.73035	3.97929	163.752	1.71402e-37	3.08373e-36
GPR135	3.54623	0.0678781	163.677	1.77957e-37	3.19765e-36
DUSP19	2.23213	3.08585	163.671	1.78504e-37	3.20348e-36
ATP2A3	-2.4332	5.81628	163.596	1.85371e-37	3.31849e-36
CDC37L1	1.92574	2.51863	163.596	1.85375e-37	3.31849e-36
BCAR1	1.78538	4.48678	163.566	1.88176e-37	3.36443e-36
LAMC2	3.47083	2.6981	163.541	1.90513e-37	3.40199e-36
AHR	3.20471	5.7043	163.511	1.93442e-37	3.45e-36
MAST2	1.79531	3.05144	163.461	1.98371e-37	3.53351e-36
PXDC1	3.42908	1.44188	163.372	2.07481e-37	3.6912e-36
HOXB9	4.89385	0.673325	163.324	2.12567e-37	3.77701e-36
GALNT3	1.5466	4.51974	163.315	2.1351e-37	3.78907e-36
RELB	2.98792	1.13457	163.3	2.15121e-37	3.81295e-36
MPZL3	1.94023	4.51849	163.257	2.19836e-37	3.89172e-36
LAPTM4A	2.55802	5.6206	163.001	2.50001e-37	4.42028e-36
PADI2	-2.54244	1.3364	162.984	2.52226e-37	4.45414e-36
GRHL3	-1.70905	2.63606	162.972	2.5376e-37	4.47572e-36
RNASE4	3.14187	1.72825	162.836	2.71735e-37	4.78687e-36
SARM1	1.47437	2.98271	162.754	2.83107e-37	4.98109e-36
CRAT	-3.59573	0.252606	162.553	3.1322e-37	5.50416e-36
ULBP2	4.10989	1.85994	162.474	3.25933e-37	5.72056e-36
ARFGEF3	-1.53747	4.9104	162.41	3.36626e-37	5.90102e-36
MAP3K14	2.853	1.61429	162.131	3.87301e-37	6.78108e-36
RDH11	3.41273	6.12791	162.032	4.07061e-37	7.11836e-36
MBNL3	-1.76692	3.72586	161.967	4.2071e-37	7.34809e-36
ZBTB6	1.53834	3.75014	161.861	4.43666e-37	7.73797e-36
PPP1R12A	2.66642	6.09659	161.859	4.4411e-37	7.73797e-36
ZG16B	-1.95162	2.85549	161.781	4.61826e-37	8.0369e-36
RBM24	-4.80004	0.714217	161.731	4.73579e-37	8.23144e-36
UPP1	3.2734	0.382089	161.645	4.94563e-37	8.58579e-36
CD46	2.18292	5.39494	161.612	5.0289e-37	8.71979e-36
MYBL2	-1.81612	4.3565	161.597	5.06608e-37	8.77366e-36
RTN4RL1	-2.01992	2.09227	161.522	5.26139e-37	9.10093e-36
VANGL1	2.53173	5.98681	161.354	5.72492e-37	9.89082e-36
C4orf36	4.36269	1.63264	161.129	6.41166e-37	1.1064e-35
HIST1H3E	-2.33305	4.17319	161.036	6.71744e-37	1.15777e-35
DEGS2	-1.9082	2.47821	160.948	7.02159e-37	1.20874e-35
MBNL1	2.31619	5.9321	160.92	7.12331e-37	1.224e-35
PARP14	2.0539	3.80764	160.919	7.12727e-37	1.224e-35
FAM64A	-3.0175	0.625234	160.748	7.7656e-37	1.33203e-35
ZSWIM4	3.62303	2.53401	160.655	8.13778e-37	1.3942e-35
PHLDA3	1.48616	4.2125	160.556	8.55219e-37	1.46345e-35
STK10	1.35737	3.84698	160.495	8.82032e-37	1.50754e-35
ZNF281	1.37323	3.71209	160.459	8.98342e-37	1.53359e-35
PABPC4L	2.85564	1.33107	160.207	1.01971e-36	1.73871e-35
SLC2A4	2.44012	2.32765	160.026	1.11683e-36	1.90205e-35
GJB3	2.1448	1.43916	159.863	1.21196e-36	2.06163e-35
GRIK2	3.75745	-5.0719868625982e-05	159.832	1.23139e-36	2.09219e-35
NACC2	2.38581	5.34995	159.602	1.38265e-36	2.34641e-35
TLN1	2.5278	5.26624	159.593	1.38847e-36	2.35351e-35
TNS1	4.66251	2.62489	159.488	1.46422e-36	2.47898e-35
VPS13D	2.81085	5.77593	159.432	1.5057e-36	2.54622e-35
SERINC5	1.89609	5.11542	159.429	1.50819e-36	2.54742e-35
HIST1H2AC	-2.15284	5.13142	159.41	1.52253e-36	2.56675e-35
LOXL1-AS1	2.37807	2.32623	159.409	1.52321e-36	2.56675e-35
OSBPL6	2.02556	1.68324	159.286	1.62021e-36	2.72701e-35
CDK10	-1.63762	2.77922	159.109	1.77187e-36	2.97878e-35
LONRF3	5.5695	-0.879447	159.096	1.78294e-36	2.99389e-35
DSTNP2	2.24292	3.26483	159.059	1.81632e-36	3.04637e-35
MIR99AHG	-4.26496	0.240082	158.711	2.1643e-36	3.62577e-35
THBD	2.09876	2.03923	158.551	2.3453e-36	3.92442e-35
SPOP	3.1635	5.98664	158.46	2.45524e-36	4.1036e-35
SMC4	-1.78461	3.87868	158.424	2.50062e-36	4.17458e-35
EGR3	2.74618	1.21316	158.385	2.54997e-36	4.25203e-35
P2RX5	4.43757	0.108482	158.346	2.60003e-36	4.33046e-35
C1QTNF3-AMACR	2.54029	2.79271	158.073	2.98303e-36	4.96262e-35
TNS4	3.36773	1.31163	158.066	2.99418e-36	4.9754e-35
IFIT1	3.62797	2.54021	158.027	3.05252e-36	5.06648e-35
WDHD1	-2.05061	2.76692	157.96	3.15721e-36	5.23418e-35
GDF15	1.81861	3.34666	157.952	3.16975e-36	5.24892e-35
TRIQK	-1.88233	5.37459	157.914	3.23228e-36	5.3463e-35
NAMPT	1.7252	4.6476	157.492	3.99707e-36	6.60367e-35
LINC01126	-2.98965	0.571586	157.452	4.0781e-36	6.7298e-35
CBWD2	2.05046	5.49855	157.398	4.18962e-36	6.9059e-35
PITPNB	1.70796	3.07477	157.374	4.24155e-36	6.98348e-35
MIS18BP1	-1.61697	3.59442	157.281	4.44329e-36	7.30726e-35
ECE1	1.63101	4.18022	157.224	4.57202e-36	7.51036e-35
ERO1A	1.51523	4.56695	157.124	4.80852e-36	7.88982e-35
MUC20	-4.03401	0.773312	157.108	4.84807e-36	7.94563e-35
AP1S3	1.4532	3.59139	156.992	5.14019e-36	8.41478e-35
SNAR-E	3.81169	0.0126165	156.931	5.29836e-36	8.66384e-35
PCNA	-1.6075	3.61451	156.881	5.43401e-36	8.87556e-35
USP40	-1.41598	3.73979	156.709	5.92486e-36	9.66627e-35
MYADM	3.28433	3.81814	156.694	5.97041e-36	9.72953e-35
LPP-AS2	2.0224	1.80895	156.681	6.01105e-36	9.78466e-35
CREBRF	-1.50269	3.03975	156.547	6.42856e-36	1.04524e-34
PKMYT1	-1.60864	2.70868	156.52	6.51656e-36	1.05835e-34
FAM63B	1.58058	3.41566	156.497	6.5933e-36	1.06912e-34
CAPN13	3.29519	2.76933	156.495	6.59773e-36	1.06912e-34
GEM	5.01759	2.38382	156.4	6.92316e-36	1.12058e-34
ACTN2	3.37795	1.22401	156.391	6.95292e-36	1.12413e-34
ACSF2	-2.29383	1.48231	156.15	7.84943e-36	1.26765e-34
NAAA	-1.89827	2.45034	156.078	8.13993e-36	1.31309e-34
PYROXD2	-2.24776	1.67038	156.076	8.1494e-36	1.31314e-34
ZYX	4.48591	3.98909	156.015	8.40386e-36	1.35263e-34
IER3	1.98942	4.75451	156.007	8.43767e-36	1.35655e-34
PLA2R1	-3.2721	0.257531	155.995	8.486e-36	1.36279e-34
SALL2	-2.5201	1.04866	155.918	8.82396e-36	1.41548e-34
PDP1	1.41159	4.1294	155.799	9.36798e-36	1.50107e-34
GBP2	4.20829	3.06863	155.276	1.21849e-35	1.95027e-34
PNPLA7	-3.57771	0.45666	155.173	1.28317e-35	2.0515e-34
CNN2	2.88714	5.98597	155.17	1.28538e-35	2.05275e-34
RAD9B	3.31771	2.28311	155.015	1.38991e-35	2.21722e-34
METTL7A	-1.74405	2.33301	154.975	1.41824e-35	2.25989e-34
ABCB4	-4.41893	-0.470301	154.838	1.51888e-35	2.41757e-34
DIP2B	2.08315	5.25931	154.801	1.54769e-35	2.4607e-34
TRMT61A	1.45311	3.30747	154.783	1.56166e-35	2.48017e-34
YBX3	1.43504	4.46085	154.666	1.65615e-35	2.62593e-34
LAMC1	2.11771	5.5816	154.665	1.6571e-35	2.62593e-34
HSPA12A	3.30962	1.75354	154.539	1.76548e-35	2.7946e-34
FLJ46906	4.7959	0.338364	154.421	1.87353e-35	2.96236e-34
ETV6	2.04963	2.35935	154.358	1.93388e-35	3.05442e-34
CORO1C	4.37326	6.00179	154.289	2.00264e-35	3.15956e-34
SP110	2.02815	1.60158	154.148	2.14954e-35	3.3876e-34
VCL	3.62707	5.66947	154.083	2.2209e-35	3.49621e-34
TNIK	3.90672	1.7289	154.055	2.25284e-35	3.54261e-34
MICAL1	1.99085	2.08978	154.038	2.27258e-35	3.56974e-34
CDKN1A	2.68394	5.64478	153.881	2.45875e-35	3.85795e-34
PDCL3P4	2.41361	1.32966	153.873	2.46888e-35	3.86962e-34
PCBD1	1.3076	3.73148	153.862	2.4823e-35	3.8864e-34
BTC	5.77533	-0.521422	153.852	2.49563e-35	3.90302e-34
RASSF10	3.63607	-0.546332	153.651	2.76087e-35	4.30904e-34
SOCS3	-2.19833	2.49783	153.651	2.76124e-35	4.30904e-34
RAB32	4.04768	4.61375	153.345	3.21935e-35	5.01848e-34
ACTA1	2.36964	5.73453	153.103	3.63665e-35	5.66284e-34
ERBB3	-2.27335	6.3427	152.813	4.20965e-35	6.54798e-34
TAP1	4.58876	5.33565	152.782	4.27479e-35	6.64211e-34
DDX52	1.34808	4.20813	152.587	4.71547e-35	7.31893e-34
RASSF3	4.32586	5.86901	152.533	4.84556e-35	7.51271e-34
CA14	3.36624	0.502637	152.445	5.06571e-35	7.84557e-34
DMPK	3.55725	3.49166	152.43	5.10297e-35	7.89475e-34
PALD1	4.37801	0.676184	152.405	5.16837e-35	7.98732e-34
PLIN2	-2.47733	1.762	152.23	5.64475e-35	8.71416e-34
LTBP1	2.45609	5.21783	152.217	5.68143e-35	8.76136e-34
TFE3	1.44283	3.20391	152.208	5.70637e-35	8.79038e-34
MIER3	1.35154	4.17364	152.15	5.87531e-35	9.04092e-34
STAT5A	2.18239	1.19363	152.103	6.01668e-35	9.24856e-34
GSN-AS1	3.08397	2.9499	152.054	6.16691e-35	9.46934e-34
PGBD1	3.70512	0.807344	152.014	6.2909e-35	9.64941e-34
RTN2	4.01819	3.52607	151.878	6.73793e-35	1.03241e-33
HIST1H2BH	-2.2948	4.67727	151.707	7.34154e-35	1.12369e-33
CERK	1.77827	2.65237	151.65	7.55466e-35	1.15508e-33
MINPP1	1.61174	2.75096	151.471	8.2707e-35	1.26322e-33
ZNF852	2.89715	0.543692	151.424	8.46581e-35	1.29164e-33
LMNB1	-1.59838	4.45147	151.414	8.50945e-35	1.29692e-33
TDRD7	1.76603	2.75324	151.38	8.65831e-35	1.31821e-33
EXO1	-2.49921	1.559	151.058	1.01791e-34	1.54811e-33
PPP2R2C	1.6509	3.41964	151.032	1.03131e-34	1.56682e-33
SKAP2	1.71835	3.69845	150.931	1.08484e-34	1.64641e-33
SPATA13	1.40854	4.31584	150.91	1.09675e-34	1.66273e-33
AGPAT1	1.80446	2.6332	150.755	1.18554e-34	1.79544e-33
COG4	-1.37147	4.41379	150.603	1.27965e-34	1.93593e-33
MARC1	-2.03893	1.97039	150.32	1.4759e-34	2.23047e-33
TEP1	2.738	4.96842	150.31	1.4834e-34	2.23946e-33
ZC3H12A	1.89714	2.21151	150.307	1.48568e-34	2.24054e-33
RAB29	-1.47863	3.52458	150.226	1.54753e-34	2.33136e-33
OAT	1.43792	4.42632	149.905	1.81849e-34	2.73669e-33
PLXNA2	3.20167	0.998771	149.832	1.88666e-34	2.83631e-33
TMEM189-UBE2V1	2.3647	6.1228	149.788	1.92922e-34	2.89726e-33
ITPRIP	2.90385	1.56796	149.709	2.00661e-34	3.01034e-33
VTCN1	4.15625	2.18257	149.68	2.03698e-34	3.05271e-33
COQ10B	1.31719	4.13556	149.582	2.13985e-34	3.20353e-33
RAB31	1.57147	3.6546	149.502	2.22775e-34	3.33164e-33
DNAH7	3.07921	0.199674	149.452	2.28461e-34	3.41312e-33
TES	1.64745	4.31046	149.098	2.73014e-34	4.07449e-33
FOXO4	-3.11944	0.354799	148.957	2.93082e-34	4.36945e-33
B3GALNT1	-1.50957	4.517	148.877	3.05024e-34	4.54277e-33
PQLC3	-1.60621	3.74187	148.802	3.16868e-34	4.71428e-33
GPR176	1.89705	2.39173	148.635	3.4466e-34	5.12245e-33
TARS	1.65112	4.93331	148.626	3.46161e-34	5.13943e-33
PKIA	-1.98631	2.35918	148.572	3.55648e-34	5.27483e-33
PDLIM3	5.85924	0.320509	148.532	3.62881e-34	5.37655e-33
CENPA	-2.88775	1.70471	148.351	3.97565e-34	5.88437e-33
TTC5	-1.58795	2.70884	148.305	4.06898e-34	6.01631e-33
SMPDL3A	-2.58997	1.02396	148.203	4.28257e-34	6.32561e-33
MAPKAPK2	1.84718	5.5094	148.181	4.33026e-34	6.38947e-33
NCS1	1.31749	4.18678	148.176	4.34143e-34	6.39938e-33
FBP1	-1.98876	5.03313	148.055	4.61411e-34	6.79434e-33
GRB7	-2.42452	1.3367	148.007	4.72689e-34	6.95328e-33
TPPP	3.69871	1.84485	147.964	4.83128e-34	7.09956e-33
FAM111A	-1.44791	3.66052	147.935	4.90198e-34	7.19608e-33
GDI1	1.46764	4.68326	147.926	4.92275e-34	7.2192e-33
PDLIM5	3.30608	6.17514	147.748	5.38649e-34	7.8912e-33
CMAS	1.49027	3.53237	147.579	5.8639e-34	8.58185e-33
FZD9	5.1456	1.02829	147.545	5.96488e-34	8.72076e-33
LDLR	2.56005	6.44073	147.514	6.05961e-34	8.85023e-33
KCTD15	1.3828	3.86767	147.482	6.15665e-34	8.98283e-33
TMEM18	-1.52926	4.30077	147.397	6.42544e-34	9.36548e-33
ACER3	1.60448	3.74788	147.376	6.49371e-34	9.45539e-33
FEM1B	2.27266	5.93731	147.333	6.63525e-34	9.6517e-33
HIST1H4F	-2.24525	4.30831	147.301	6.74467e-34	9.80093e-33
GALNT6	-1.33725	4.27658	147.297	6.7567e-34	9.80848e-33
RLF	1.43444	3.34627	147.289	6.78507e-34	9.83972e-33
PSIP1	-1.70183	2.75832	147.262	6.8771e-34	9.96312e-33
HIST1H3J	-2.54378	4.20998	147.178	7.17488e-34	1.03841e-32
UNG	-1.35837	3.95031	147.105	7.44356e-34	1.07621e-32
A1BG-AS1	2.10225	1.97351	146.887	8.3075e-34	1.19991e-32
C22orf23	3.18918	1.05453	146.831	8.54339e-34	1.23274e-32
CALCOCO1	-1.89819	2.50391	146.752	8.89205e-34	1.28176e-32
FIG4	1.82983	2.50624	146.658	9.32035e-34	1.34215e-32
KRT15	2.98117	1.79305	146.497	1.01079e-33	1.4541e-32
LINC00176	-2.5956	0.802276	146.432	1.04445e-33	1.50102e-32
LDB3	3.40718	2.44071	146.426	1.04739e-33	1.50374e-32
TUBB3	2.69559	6.25583	146.404	1.05951e-33	1.51962e-32
CAST	1.50764	4.85352	146.351	1.08778e-33	1.55861e-32
CTSZ	3.1229	-0.138749	146.3	1.11626e-33	1.59783e-32
FNIP2	1.74699	1.98595	146.247	1.14633e-33	1.63923e-32
CEP55	-1.97673	2.37768	146.18	1.18547e-33	1.69351e-32
STC2	1.63171	4.80018	146.011	1.29108e-33	1.84254e-32
NINJ1	-1.47109	3.97432	145.936	1.34098e-33	1.91186e-32
PNPLA8	1.51515	4.17539	145.672	1.53161e-33	2.18148e-32
ZAK	1.40833	4.42561	145.524	1.64978e-33	2.34746e-32
CAPN5	-2.94082	1.07584	145.465	1.69954e-33	2.41587e-32
KCTD10	1.50938	3.50967	145.416	1.74196e-33	2.47371e-32
SULT1A1	-1.82915	2.41054	145.377	1.77647e-33	2.52024e-32
CYP1A1	-3.71261	1.62421	145.299	1.84759e-33	2.61855e-32
SLC2A10	-1.41904	3.93805	145.186	1.95575e-33	2.76905e-32
LFNG	-1.48187	4.4068	145.184	1.95764e-33	2.76905e-32
ARHGAP42	3.20045	1.13885	145.168	1.97328e-33	2.78842e-32
PHLDB2	3.61658	1.87821	145.155	1.98606e-33	2.80372e-32
RNF170	1.56206	3.2604	145.086	2.05646e-33	2.90026e-32
GRPEL1	1.25647	3.60026	144.998	2.14991e-33	3.02907e-32
PKN1	1.89341	5.5863	144.986	2.16261e-33	3.04398e-32
THEM6	-1.7294	4.78322	144.908	2.24906e-33	3.16257e-32
CMBL	-1.53814	2.82519	144.872	2.29036e-33	3.21748e-32
SCNN1A	-1.569	2.74067	144.842	2.32497e-33	3.26291e-32
LIMCH1	2.63719	1.31732	144.832	2.33684e-33	3.27637e-32
BTBD2	-1.66326	4.42577	144.722	2.46995e-33	3.45961e-32
SLC9A3R2	-1.55554	3.85558	144.659	2.55018e-33	3.56851e-32
TRIT1	2.12618	1.84501	144.652	2.55888e-33	3.5772e-32
TTC39A	-1.35217	4.41568	144.615	2.60705e-33	3.64099e-32
ZPR1	1.40393	2.92414	144.6	2.62638e-33	3.66442e-32
IRF9	2.221	3.74514	144.572	2.66436e-33	3.7138e-32
SUCLG1	1.38374	4.07637	144.533	2.71732e-33	3.78396e-32
RASAL2	1.86245	2.67635	144.418	2.8786e-33	4.00465e-32
MDH1	2.12903	5.40619	144.346	2.98505e-33	4.14872e-32
PKP1	4.16406	3.95579	144.199	3.21383e-33	4.46238e-32
RIPK4	1.92382	3.19491	144.167	3.2667e-33	4.53141e-32
SLC39A8	1.25143	3.60533	144.11	3.36096e-33	4.65766e-32
ZMYND8	-1.41441	4.3868	144.087	3.40058e-33	4.70802e-32
RGL2	-1.40457	3.87579	143.939	3.66373e-33	5.06745e-32
NAA10	1.25175	3.31617	143.893	3.74909e-33	5.18053e-32
UGDH	-2.3169	6.31672	143.673	4.18944e-33	5.78344e-32
HIST1H2AM	-2.42283	5.41797	143.664	4.20851e-33	5.80419e-32
CASC15	4.82042	-0.562492	143.549	4.45918e-33	6.14399e-32
SLC7A5	1.59246	4.97655	143.481	4.61276e-33	6.34951e-32
LRCH1	1.38722	3.6055	143.304	5.04458e-33	6.93727e-32
MAP7	1.43088	4.54199	143.214	5.27715e-33	7.25014e-32
TMEM265	1.70035	2.88333	143.128	5.51175e-33	7.56522e-32
C2orf54	2.61251	3.82628	143.119	5.53593e-33	7.59115e-32
PRC1-AS1	-2.60522	1.15561	143.11	5.56258e-33	7.62041e-32
ABLIM1	4.87694	4.94477	143.066	5.68587e-33	7.78189e-32
ASCL2	-2.227	2.0753	143.06	5.70409e-33	7.79939e-32
LIG4	1.81335	1.64826	142.947	6.0362e-33	8.24564e-32
TNK2	-1.4637	3.18425	142.879	6.24743e-33	8.52608e-32
PPIP5K2	1.67516	4.25005	142.722	6.76164e-33	9.21908e-32
TNFRSF19	-3.46173	-0.0872133	142.682	6.89773e-33	9.3957e-32
TTC31	-2.04168	1.68672	142.573	7.28903e-33	9.9193e-32
NEK9	-2.91762	0.426875	142.412	7.902e-33	1.07433e-31
WWC2	1.39836	2.77784	142.354	8.13639e-33	1.10515e-31
RPS6KB2	1.42304	3.96548	142.296	8.37939e-33	1.13708e-31
KANSL1	1.40535	3.50254	142.29	8.40547e-33	1.13954e-31
MEIS3	1.56974	3.85267	142.216	8.72388e-33	1.18159e-31
DNM3	2.63388	1.38196	142.031	9.57579e-33	1.29576e-31
RAET1L	4.05754	0.133287	141.956	9.9416e-33	1.34399e-31
PGM2L1	1.5113	4.0579	141.949	9.97878e-33	1.34775e-31
S1PR2	1.45923	3.15751	141.839	1.05481e-32	1.4233e-31
PALLD	4.78753	5.55119	141.77	1.09199e-32	1.47208e-31
HN1	1.3321	4.44257	141.707	1.12728e-32	1.51823e-31
DEF6	-3.04609	-0.0891379	141.689	1.13711e-32	1.52985e-31
STK38L	3.8418	5.77353	141.688	1.13804e-32	1.52985e-31
IRAK1	2.3513	6.6042	141.675	1.14558e-32	1.53855e-31
KLK6	4.30205	-0.32009	141.602	1.18802e-32	1.59405e-31
TUFT1	3.13561	6.07755	141.472	1.26857e-32	1.70054e-31
DUT	-1.60192	3.12581	141.467	1.27202e-32	1.70358e-31
ZNF789	3.54929	1.97421	141.442	1.28804e-32	1.72342e-31
HOPX	2.87453	1.69301	141.427	1.29758e-32	1.73458e-31
PTGES3L	3.47688	2.3814	141.41	1.3088e-32	1.74794e-31
LINC01291	-2.97456	0.888185	141.397	1.31731e-32	1.75768e-31
EIF6	1.4584	4.83597	141.393	1.31994e-32	1.75955e-31
TACSTD2	3.01464	7.18546	141.379	1.32939e-32	1.77051e-31
AGFG1	1.2337	4.23207	141.055	1.56505e-32	2.08243e-31
FANCI	-1.56989	3.52504	140.972	1.6317e-32	2.1691e-31
THBS3	-1.68219	2.52688	140.725	1.84813e-32	2.45455e-31
KIAA1211L	-2.15578	1.82829	140.702	1.86898e-32	2.47994e-31
ZNHIT6	1.71372	2.25443	140.691	1.87937e-32	2.49143e-31
TIMP3	3.65651	5.46526	140.65	1.91887e-32	2.54145e-31
HIST1H3F	-2.64353	5.72436	140.547	2.021e-32	2.67424e-31
LOC100130992	-2.54953	1.2234	140.523	2.04597e-32	2.70479e-31
IQUB	3.21444	0.130288	140.492	2.07765e-32	2.74414e-31
NEDD9	4.01909	5.34065	140.452	2.12069e-32	2.79841e-31
TIGAR	1.39147	3.86183	140.363	2.21728e-32	2.92319e-31
TCAF1	-1.34064	4.54314	140.262	2.33295e-32	3.07287e-31
HOMER1	1.59849	3.01152	140.252	2.34503e-32	3.08594e-31
HTR2C	3.25299	0.65153	140.191	2.4179e-32	3.17892e-31
CDC6	-1.91641	2.36317	140.184	2.42692e-32	3.18786e-31
RASGRP1	1.54915	2.82519	140.173	2.43969e-32	3.19959e-31
TBC1D1	1.33895	3.97897	140.173	2.44031e-32	3.19959e-31
ARHGEF28	1.96968	1.94916	140.095	2.53803e-32	3.32468e-31
VPS29	1.29382	3.69058	140.076	2.56243e-32	3.35359e-31
CUL1	1.40232	4.11479	140.056	2.58768e-32	3.38354e-31
LRRC45	-1.66941	2.77324	140.048	2.5985e-32	3.3946e-31
ADD3	-2.10812	1.58901	140.01	2.64864e-32	3.45695e-31
SMAP2	1.74687	2.28263	139.801	2.94242e-32	3.83691e-31
BCL2L1	-1.29743	4.23027	139.792	2.95564e-32	3.85064e-31
ERMAP	-1.89847	2.35593	139.788	2.9613e-32	3.85452e-31
FAM117B	-1.408	3.07175	139.774	2.98334e-32	3.8797e-31
POLQ	-1.75711	2.70811	139.763	2.99946e-32	3.89712e-31
ENTPD3	-4.2883	0.309408	139.72	3.06564e-32	3.97951e-31
WDR1	2.869	6.73044	139.7	3.09676e-32	4.01628e-31
RND3	1.81201	5.00575	139.653	3.17088e-32	4.10869e-31
PDZD8	1.23663	4.37599	139.637	3.19551e-32	4.13687e-31
NCK2	1.26746	3.80575	139.629	3.20843e-32	4.14986e-31
STK38	1.60051	4.67587	139.623	3.21882e-32	4.15955e-31
CD59	2.50812	6.21321	139.569	3.30789e-32	4.27081e-31
C1orf116	4.66846	-0.33117	139.533	3.3682e-32	4.34477e-31
JAG1	5.36144	5.52851	139.484	3.45218e-32	4.4491e-31
ADM	3.38691	0.869829	139.476	3.46578e-32	4.46262e-31
HIST1H3C	-2.47626	4.91642	139.381	3.63489e-32	4.67617e-31
TRIO	2.55797	6.22524	139.323	3.74334e-32	4.81138e-31
PICALM	2.27342	6.1164	139.26	3.86326e-32	4.96107e-31
TEF	-1.3869	2.92593	139.121	4.14362e-32	5.31634e-31
PIM1	1.92176	1.8244	139.069	4.25325e-32	5.45214e-31
MTM1	1.74896	2.6863	138.827	4.80593e-32	6.15511e-31
PDHB	1.48221	3.16653	138.762	4.96425e-32	6.35221e-31
HIST1H4D	-2.56148	4.64293	138.577	5.44874e-32	6.96594e-31
LTBP2	-2.09768	1.82813	138.514	5.6258e-32	7.18591e-31
HLA-C	1.34411	3.58646	138.498	5.67232e-32	7.23889e-31
HTATIP2	1.28537	3.95563	138.447	5.81903e-32	7.41952e-31
CDKN3	-2.13742	2.04247	138.351	6.10628e-32	7.77262e-31
AR	-1.25413	4.21843	138.351	6.10679e-32	7.77262e-31
RNF19B	1.69548	2.62257	138.266	6.37256e-32	8.10371e-31
HIST1H2AK	-2.38628	4.31073	138.234	6.4781e-32	8.23063e-31
SEZ6L2	-1.48545	3.98174	138.171	6.68707e-32	8.48861e-31
PLCB1	1.30717	4.38042	138.168	6.69515e-32	8.49137e-31
GPX3	2.46667	1.86375	138.072	7.02841e-32	8.90616e-31
CAP1	2.74168	6.18481	138.037	7.15362e-32	9.05683e-31
RAET1G	2.93409	-0.222063	138.019	7.21733e-32	9.12945e-31
DNAH5	2.74294	0.552368	137.997	7.29734e-32	9.22253e-31
MAD2L1	-2.17628	2.4019	137.99	7.32592e-32	9.2505e-31
SERTAD4	1.86922	1.79939	137.827	7.95262e-32	1.0033e-30
HIST1H3I	-2.58734	2.91908	137.408	9.81974e-32	1.23777e-30
PCMTD1	-1.33921	3.71212	137.312	1.03029e-31	1.29753e-30
NCOA7	1.63199	3.33684	137.291	1.0415e-31	1.3105e-30
LMTK2	1.23577	4.25496	137.261	1.05734e-31	1.32926e-30
TGFBR2	2.33151	2.55	137.252	1.06202e-31	1.33399e-30
FAM69A	2.36108	1.23265	137.184	1.09926e-31	1.37956e-30
TJP3	-1.49026	3.61853	137.129	1.1302e-31	1.41715e-30
HIST1H4C	-2.58405	5.14285	137.073	1.16222e-31	1.45602e-30
IFIT5	1.47348	2.64789	137.002	1.20438e-31	1.50752e-30
ARMT1	-1.55749	4.70093	136.992	1.21076e-31	1.51419e-30
CAT	-1.37853	3.0102	136.951	1.23627e-31	1.54474e-30
RAP1GDS1	1.38052	3.50759	136.937	1.24449e-31	1.55366e-30
LOC93622	-1.63784	3.33689	136.877	1.28288e-31	1.6002e-30
RC3H2	1.27438	4.63066	136.832	1.3125e-31	1.63573e-30
HIST1H3B	-2.84601	6.09425	136.817	1.32234e-31	1.64656e-30
EFR3B	1.59284	3.56066	136.798	1.33519e-31	1.66112e-30
TPD52	1.51402	4.94496	136.679	1.41715e-31	1.76156e-30
MKNK2	-1.25026	4.07443	136.562	1.50367e-31	1.86749e-30
MAN2A1	1.6748	4.97098	136.418	1.61614e-31	2.00544e-30
LOC644936	2.74389	6.76067	136.41	1.6229e-31	2.01209e-30
MYO1D	1.30073	4.1357	136.389	1.64062e-31	2.03231e-30
HSPA13	1.49295	2.81656	136.262	1.74888e-31	2.16454e-30
PLOD3	1.54034	3.40492	136.1	1.89696e-31	2.3458e-30
SSPN	2.3164	1.96443	136.061	1.93514e-31	2.39095e-30
HERPUD1	1.40127	2.76754	135.882	2.11736e-31	2.61383e-30
ZNF133	1.85529	2.20457	135.866	2.1341e-31	2.63224e-30
TMEM132A	-1.56121	4.88805	135.864	2.13664e-31	2.63312e-30
ATP2A2	2.36286	6.22548	135.837	2.16653e-31	2.66766e-30
DSCAM-AS1	-2.18136	6.4567	135.789	2.21943e-31	2.73046e-30
EHF	-4.11303	-0.737891	135.73	2.28576e-31	2.80965e-30
ATAD2	-1.62453	4.88959	135.728	2.28876e-31	2.81093e-30
MFN2	1.33756	4.2687	135.629	2.40572e-31	2.95204e-30
CAV2	3.9389	6.2851	135.616	2.42108e-31	2.96835e-30
PTGES3L-AARSD1	3.01417	1.86073	135.471	2.60463e-31	3.19067e-30
ACTR3	2.43718	6.14608	135.45	2.63264e-31	3.22224e-30
LIMK1	1.28397	3.23811	135.31	2.82413e-31	3.45367e-30
LGALS1	3.17533	6.19307	135.279	2.86922e-31	3.50583e-30
PPA1	2.58997	6.46397	135.248	2.9146e-31	3.55824e-30
GAA	-1.51403	4.2432	135.052	3.21659e-31	3.92358e-30
ETV5	3.76723	0.714327	135.046	3.22666e-31	3.93253e-30
AKAP13	1.68438	4.97123	134.886	3.4971e-31	4.25852e-30
ADGRF4	3.00483	1.0221	134.839	3.58095e-31	4.35692e-30
ANAPC15	1.4183	2.64836	134.827	3.60308e-31	4.38014e-30
MESDC2	1.27258	4.64249	134.77	3.70809e-31	4.50398e-30
CBWD5	2.5165	6.65057	134.66	3.9183e-31	4.75529e-30
XYLT1	1.77651	1.99906	134.607	4.02427e-31	4.87977e-30
GAB2	1.40853	3.37456	134.563	4.11433e-31	4.98477e-30
SH3BGRL3	2.07156	1.96809	134.398	4.47086e-31	5.41216e-30
JMY	-1.32235	3.79472	134.17	5.01594e-31	6.06688e-30
FAM225A	-1.93119	2.29246	133.956	5.58562e-31	6.75023e-30
MTMR6	1.18377	3.86936	133.948	5.60877e-31	6.7725e-30
DTL	-2.15855	1.72867	133.887	5.78305e-31	6.97708e-30
BNIP3	1.57926	4.07089	133.747	6.20653e-31	7.48171e-30
LYST	1.75078	3.08447	133.701	6.352e-31	7.65065e-30
IL13RA1	4.22498	6.58911	133.589	6.71932e-31	8.08627e-30
RNF168	1.79527	5.69854	133.551	6.84967e-31	8.23624e-30
PANX1	1.34712	2.75092	133.336	7.63197e-31	9.16922e-30
RMI2	-1.89014	2.63845	133.17	8.29993e-31	9.96338e-30
ITGB1BP2	5.0235	-1.09501	133.083	8.66917e-31	1.03979e-29
ITGB6	1.90734	4.53817	133.006	9.01532e-31	1.08041e-29
TLR2	5.90224	2.06412	132.968	9.18812e-31	1.1002e-29
MALL	1.72919	3.13756	132.836	9.81829e-31	1.17468e-29
VAT1L	-4.1487	-0.505598	132.82	9.8989e-31	1.18333e-29
NDRG2	-2.03355	1.5642	132.814	9.92684e-31	1.18569e-29
OIP5	-2.67387	0.33081	132.803	9.98312e-31	1.19142e-29
PJA2	2.1024	5.38169	132.761	1.01962e-30	1.21584e-29
KIAA0895	1.87548	2.20288	132.757	1.0219e-30	1.21754e-29
NOA1	-1.49917	3.94392	132.613	1.09882e-30	1.30811e-29
KRT16P2	5.51338	3.3051	132.507	1.15889e-30	1.37847e-29
ITGA6	1.74409	2.21565	132.459	1.1875e-30	1.41134e-29
ANKRD22	1.80995	1.43565	132.427	1.20674e-30	1.43301e-29
NCAPH	-2.00395	2.37886	132.311	1.27955e-30	1.51822e-29
DGAT1	1.61396	2.6338	132.294	1.29045e-30	1.52989e-29
PARPBP	-2.12406	1.73352	132.187	1.36156e-30	1.61287e-29
FAM72D	-2.65314	1.80821	132.114	1.41246e-30	1.67178e-29
SH2D3C	4.51395	-1.36455	132.109	1.41596e-30	1.67454e-29
TRMT2B	1.56807	4.49263	132.101	1.42186e-30	1.68013e-29
CSMD3	-2.88435	-0.0428879	131.946	1.53711e-30	1.81483e-29
MMD	1.83099	2.36832	131.924	1.5547e-30	1.83408e-29
FAM49B	1.52867	4.82369	131.919	1.55875e-30	1.83736e-29
CTNNAL1	1.35443	3.43512	131.693	1.74606e-30	2.05646e-29
CFL2	4.44219	4.41629	131.625	1.80733e-30	2.12687e-29
CKB	1.38695	4.57891	131.609	1.8215e-30	2.14179e-29
WWTR1	1.56423	3.21568	131.58	1.84861e-30	2.17189e-29
ZMPSTE24	1.26029	3.90087	131.527	1.89922e-30	2.22952e-29
OSBPL10	1.35699	3.0371	131.392	2.03191e-30	2.38335e-29
SETBP1	1.99711	1.84157	131.339	2.08691e-30	2.44586e-29
FAM225B	-1.9338	2.22802	131.336	2.09098e-30	2.44863e-29
RGS20	3.12351	-0.622659	131.13	2.31942e-30	2.71393e-29
ANKRD1	4.95439	2.74439	131.12	2.33093e-30	2.72518e-29
PP14571	-3.32911	0.557308	131.107	2.3459e-30	2.74045e-29
KLK11	5.4443	-0.30788	130.822	2.70834e-30	3.16128e-29
TFPT	1.51098	3.09036	130.817	2.71555e-30	3.16711e-29
ISG15	5.05331	5.9039	130.318	3.49096e-30	4.06815e-29
RGS10	-1.69295	2.52809	130.198	3.7088e-30	4.31851e-29
PRICKLE1	4.39774	0.738664	129.96	4.1806e-30	4.86393e-29
DNAJB4	3.84956	2.34583	129.861	4.39581e-30	5.11018e-29
HMGCR	1.26341	4.0543	129.848	4.4246e-30	5.13949e-29
SPOPL	1.98978	5.94494	129.824	4.47855e-30	5.19794e-29
FLJ10038	-1.2645	3.34887	129.786	4.56407e-30	5.29292e-29
SMS	1.69073	5.40016	129.782	4.57434e-30	5.30055e-29
PTMS	1.497	4.32011	129.703	4.76032e-30	5.51161e-29
HMGCS1	1.28693	4.15311	129.685	4.80286e-30	5.55638e-29
PLCH1	-2.2189	1.38463	129.658	4.86725e-30	5.62634e-29
UBE2V1	2.09804	5.84939	129.437	5.44086e-30	6.28435e-29
C5orf34	2.8915	1.01589	129.333	5.73444e-30	6.61812e-29
CLIC4	3.32859	6.49557	129.331	5.73918e-30	6.61827e-29
MPZL2	3.33612	5.41072	129.115	6.39896e-30	7.37318e-29
CAMSAP2	4.33821	7.08581	129.097	6.45847e-30	7.43578e-29
RECQL4	-1.80869	2.6033	128.935	7.006e-30	8.0597e-29
UCP2	1.84477	1.91836	128.845	7.33248e-30	8.42854e-29
SCPEP1	-1.75826	2.20394	128.823	7.41465e-30	8.51617e-29
PLAC1	6.91189	-0.227249	128.737	7.74086e-30	8.88373e-29
ERRFI1	4.56049	5.71997	128.665	8.02717e-30	9.20496e-29
PAM	1.74093	3.36837	128.604	8.28043e-30	9.48781e-29
EPAS1	1.55564	4.26464	128.583	8.36726e-30	9.57964e-29
FBXO5	-1.97791	2.02645	128.559	8.46825e-30	9.68754e-29
CTNNBIP1	1.31587	3.70861	128.468	8.86875e-30	1.01376e-28
SLX1B	-1.58884	4.70543	128.438	9.00376e-30	1.02838e-28
USP12	1.23279	4.18313	128.435	9.01471e-30	1.02881e-28
SLX1A	-1.58884	4.70543	128.41	9.12956e-30	1.04109e-28
LOC101927069	3.11764	0.251856	128.39	9.22205e-30	1.0508e-28
SMIM12	1.33337	3.39497	128.361	9.35824e-30	1.06547e-28
ERV3-1	1.79013	2.77922	128.308	9.6087e-30	1.09312e-28
IFITM1	1.65039	2.40206	128.204	1.01304e-29	1.15156e-28
ARHGEF39	1.73653	2.51599	128.116	1.05895e-29	1.2028e-28
RARS	1.42473	4.96457	128.022	1.11e-29	1.25979e-28
NELL2	3.64405	-0.334994	127.903	1.17892e-29	1.33695e-28
GALK2	-1.63984	2.5166	127.779	1.25459e-29	1.42163e-28
ARHGAP18	-1.96101	1.97701	127.715	1.29601e-29	1.46742e-28
NPNT	-2.03494	6.23318	127.684	1.31584e-29	1.48869e-28
MAPK14	1.26731	4.53737	127.648	1.34006e-29	1.5149e-28
CIRBP	-2.2125	6.30389	127.613	1.36425e-29	1.54104e-28
PCDHAC1	1.29279	3.18649	127.6	1.37304e-29	1.54974e-28
SPIRE2	-1.60122	2.75555	127.476	1.46139e-29	1.64817e-28
PDCD4	-1.49458	3.56259	127.398	1.52052e-29	1.71351e-28
HIF1A-AS2	1.50515	3.2146	127.31	1.58939e-29	1.78971e-28
RND1	2.67198	1.06449	127.127	1.74271e-29	1.96083e-28
FAM72A	-2.69128	1.437	127.122	1.74729e-29	1.96444e-28
HIST1H3H	-2.35012	5.46138	127.075	1.78872e-29	2.00945e-28
NUDT4P1	-1.84509	5.86205	127.019	1.84021e-29	2.06567e-28
CCNE2	-1.4735	2.98847	126.96	1.89528e-29	2.12582e-28
HIST3H2A	-2.14199	4.23646	126.918	1.93648e-29	2.17034e-28
NUDT4P2	-1.84337	5.86492	126.838	2.01572e-29	2.25738e-28
CMPK1	1.30695	4.53233	126.634	2.23436e-29	2.50029e-28
MLST8	-1.75256	2.59215	126.608	2.26335e-29	2.53076e-28
SIK1	1.97807	4.92576	126.586	2.28914e-29	2.5576e-28
TMEM79	-2.06825	1.45223	126.534	2.34891e-29	2.62234e-28
DNAJB1	1.69558	5.50855	126.519	2.36676e-29	2.64022e-28
PIP5K1C	1.75663	2.79983	126.472	2.42372e-29	2.70166e-28
KBTBD7	-1.71088	2.82551	126.391	2.52521e-29	2.81261e-28
MCM3	-1.33769	4.13201	126.334	2.5981e-29	2.89155e-28
VTRNA1-3	3.06068	2.97713	126.25	2.71109e-29	3.01496e-28
ANG	3.15418	0.701219	126.169	2.82349e-29	3.13753e-28
S100A10	1.7958	5.30626	126.133	2.87513e-29	3.19243e-28
FAM72C	-2.61744	1.77454	126.131	2.87899e-29	3.19425e-28
INTS8	1.79888	4.07811	126.094	2.93238e-29	3.25097e-28
DPY19L1	1.43013	3.86777	125.989	3.09184e-29	3.42512e-28
FANCD2	-1.57681	3.63559	125.978	3.10901e-29	3.44149e-28
CREG1	1.65092	5.16439	125.942	3.16618e-29	3.50206e-28
SLFN5	1.26656	3.3973	125.891	3.24874e-29	3.59062e-28
PARP8	-1.77249	2.07974	125.868	3.28597e-29	3.62897e-28
ACVR1	2.06718	1.98226	125.851	3.31496e-29	3.65817e-28
POLR2J2	-1.6073	4.64128	125.843	3.32833e-29	3.67011e-28
GNPDA1	-1.45544	2.84923	125.609	3.74357e-29	4.12482e-28
ACAT2	1.30065	3.76787	125.442	4.07285e-29	4.48419e-28
DUSP5	5.63136	3.2438	125.3	4.37447e-29	4.81259e-28
HIST1H4B	-2.35792	5.29525	125.23	4.53254e-29	4.98267e-28
MTMR9	1.15013	4.11834	125.184	4.63857e-29	5.09533e-28
WBP1	-1.40853	3.88781	125.036	4.99722e-29	5.48509e-28
TUBB8	1.45088	2.63119	125.033	5.00513e-29	5.48959e-28
DHCR24	3.15	7.26378	124.951	5.21585e-29	5.71633e-28
DLD	1.38527	4.265	124.888	5.38448e-29	5.89665e-28
ATP1B1	1.88895	5.83044	124.81	5.60105e-29	6.12913e-28
NCOR2	1.66947	4.00425	124.771	5.7121e-29	6.24589e-28
CLINT1	1.29601	4.56541	124.762	5.73737e-29	6.26876e-28
HACD3	-2.02174	6.23725	124.607	6.20485e-29	6.77437e-28
STARD4	1.80752	2.6723	124.399	6.89074e-29	7.5175e-28
UCHL3	1.59582	2.57525	124.323	7.15817e-29	7.80333e-28
COMT	-1.65185	5.17593	124.247	7.43994e-29	8.10434e-28
RPS26P11	1.32471	4.42266	124.193	7.64547e-29	8.32191e-28
KIF1B	1.69677	5.29222	123.906	8.83211e-29	9.60626e-28
PRR5-ARHGAP8	-1.61345	3.16179	123.865	9.01737e-29	9.80034e-28
CAPN12	2.40601	3.00131	123.777	9.42726e-29	1.02381e-27
E2F7	-1.8773	1.64103	123.75	9.55635e-29	1.03704e-27
PPIAL4C	1.36081	4.39947	123.74	9.6028e-29	1.04129e-27
PFDN1	1.27171	2.85725	123.71	9.75182e-29	1.05642e-27
ARHGEF2	-1.60264	2.63248	123.709	9.75702e-29	1.05642e-27
TCIRG1	4.51036	3.69878	123.652	1.00373e-28	1.08595e-27
HIST1H2AJ	-2.43883	6.06798	123.645	1.00753e-28	1.08924e-27
AMH	-3.52123	0.27536	123.586	1.03809e-28	1.12143e-27
SPOCK2	3.35991	-0.0531924	123.555	1.05448e-28	1.13828e-27
FILIP1L	4.76137	3.31212	123.535	1.06501e-28	1.14878e-27
ZBTB5	1.33364	3.06891	123.514	1.0762e-28	1.15999e-27
LRP8	1.46129	2.84676	123.495	1.08656e-28	1.17028e-27
POLI	-1.34169	2.926	123.476	1.09682e-28	1.18044e-27
LRRC1	-1.19876	3.38679	123.421	1.12804e-28	1.21313e-27
GAS8	-1.31836	3.52066	123.396	1.14201e-28	1.22723e-27
PIP4K2C	1.33759	4.42673	123.384	1.14919e-28	1.23402e-27
FAN1	-1.49777	2.795	123.378	1.15277e-28	1.23694e-27
ARPC2	2.06983	6.16176	123.362	1.16176e-28	1.24566e-27
VTN	4.53945	-0.529493	123.274	1.21486e-28	1.30163e-27
CBX4	1.19189	4.25158	123.246	1.23196e-28	1.31896e-27
GFOD1	1.78349	1.72684	123.211	1.25355e-28	1.34108e-27
CD47	-1.45495	5.08022	123.174	1.27727e-28	1.36544e-27
FAM72B	-2.73844	1.71411	123.127	1.30823e-28	1.39749e-27
IGDCC3	-2.41764	1.11234	123.029	1.3745e-28	1.46719e-27
MAPRE2	3.49975	1.70579	122.956	1.42584e-28	1.52086e-27
SFI1	-1.76446	2.41671	122.803	1.54016e-28	1.64102e-27
FAM126A	2.1114	1.49922	122.802	1.54077e-28	1.64102e-27
PPIAL4G	1.34919	4.48103	122.705	1.61775e-28	1.72172e-27
SHPK	-1.34092	3.23146	122.691	1.62969e-28	1.73314e-27
SGMS2	1.62737	2.96095	122.665	1.65091e-28	1.75441e-27
CCDC50	1.29375	4.1006	122.634	1.6768e-28	1.78061e-27
MGMT	1.33846	3.25137	122.435	1.85363e-28	1.96693e-27
SERTAD3	1.39876	4.03657	122.419	1.86917e-28	1.98196e-27
FBXO2	2.77784	0.593904	122.338	1.94639e-28	2.06231e-27
LANCL2	-1.38922	2.88698	122.307	1.9777e-28	2.09394e-27
APEX1	-1.83836	5.71153	122.228	2.05816e-28	2.17753e-27
SPIN4	-1.82322	2.55804	122.17	2.11922e-28	2.24048e-27
ASCC3	1.55682	5.1381	122.111	2.18231e-28	2.30449e-27
CASP2	1.22396	3.32848	122.111	2.18298e-28	2.30449e-27
RAB13	-1.41729	2.75294	122.081	2.21549e-28	2.33658e-27
STXBP4	1.82944	2.44742	122.08	2.21697e-28	2.33658e-27
ESRRG	3.57906	1.1962	122.079	2.21826e-28	2.33658e-27
UBE2L6	2.21986	0.847232	122.011	2.29546e-28	2.41598e-27
SOCS2-AS1	3.95266	0.592936	122.01	2.29701e-28	2.41598e-27
ANO6	1.43502	4.87633	121.878	2.45468e-28	2.57993e-27
PPM1H	1.61518	5.07667	121.85	2.48988e-28	2.61388e-27
ATM	-1.35867	3.51789	121.849	2.49063e-28	2.61388e-27
CYP2J2	-2.47489	0.810799	121.847	2.49343e-28	2.61491e-27
NHSL2	4.64239	-0.132882	121.735	2.6377e-28	2.76419e-27
UQCRFS1	1.09572	4.21365	121.653	2.74959e-28	2.87934e-27
HMG20B	-1.32121	4.46512	121.539	2.91236e-28	3.04757e-27
KCTD12	1.70231	1.60091	121.492	2.98136e-28	3.11751e-27
INO80B-WBP1	-1.34961	4.05537	121.408	3.11154e-28	3.25126e-27
SNAR-C3	3.95383	0.548301	121.405	3.11568e-28	3.25322e-27
LYPLAL1-AS1	5.88039	-1.25727	121.395	3.13115e-28	3.267e-27
MED12L	1.22823	3.59272	121.302	3.2809e-28	3.42076e-27
C2CD5	-1.73317	2.62622	121.078	3.67398e-28	3.82782e-27
ZNF267	1.26784	3.69619	120.844	4.13494e-28	4.30495e-27
OXA1L	-1.1965	3.93279	120.749	4.33575e-28	4.5087e-27
DNAJB6	1.31776	4.91823	120.749	4.33692e-28	4.5087e-27
HSD17B6	5.58425	1.09575	120.72	4.40162e-28	4.57265e-27
ABHD4	-1.67475	2.24181	120.718	4.40539e-28	4.57326e-27
ERMP1	-1.33572	4.56074	120.714	4.41336e-28	4.57822e-27
THYN1	-2.29645	0.996037	120.654	4.54909e-28	4.71561e-27
EFCAB3	-4.46682	-0.567009	120.601	4.67254e-28	4.84009e-27
MSANTD3	1.32031	2.92557	120.547	4.80155e-28	4.97014e-27
GFPT2	4.96355	2.56234	120.532	4.83882e-28	5.00511e-27
ZBTB37	-1.44429	2.67069	120.524	4.85762e-28	5.02093e-27
PFKFB3	1.3168	4.53542	120.388	5.20143e-28	5.37244e-27
UBXN8	-2.96799	0.470989	120.381	5.22061e-28	5.38837e-27
LARP1B	1.27175	3.10189	120.246	5.58865e-28	5.76409e-27
ITGAV	2.74802	6.67514	120.15	5.86673e-28	6.04657e-27
VWA1	-1.56749	2.78918	120.031	6.22811e-28	6.41441e-27
SH3RF2	4.61474	0.678476	120.002	6.31897e-28	6.50333e-27
AURKA	-1.26829	4.30556	119.955	6.4706e-28	6.65461e-27
GAMT	-1.74193	2.20781	119.847	6.83195e-28	7.02121e-27
CCDC170	-1.56931	5.4111	119.837	6.86645e-28	7.05162e-27
SNX33	-1.79808	2.08443	119.783	7.05614e-28	7.24124e-27
LYRM9	-2.19261	1.0589	119.749	7.18028e-28	7.36338e-27
FAM157A	2.98984	2.2222	119.668	7.48045e-28	7.66573e-27
NUAK1	3.25272	5.50675	119.619	7.66588e-28	7.85015e-27
ELMO3	-1.79222	2.13168	119.574	7.84031e-28	8.02305e-27
PLCXD3	2.34215	1.25881	119.547	7.9477e-28	8.12715e-27
HDX	4.75665	-0.824119	119.492	8.17251e-28	8.35108e-27
AMD1	1.22455	4.61924	119.44	8.38879e-28	8.56599e-27
ITGB1	2.67677	6.61828	119.388	8.61091e-28	8.78655e-27
TRIM25	1.56345	5.18548	119.269	9.14581e-28	9.32574e-27
MTRF1L	1.37426	3.03175	119.255	9.20967e-28	9.38419e-27
FLNC	4.12029	2.7651	119.237	9.29445e-28	9.46386e-27
MRE11A	-1.90211	2.02013	119.209	9.4265e-28	9.59152e-27
NME1	1.40785	4.63514	119.203	9.45512e-28	9.61382e-27
TMCC2	2.99546	0.0200086	119.184	9.54389e-28	9.69722e-27
CYB561D2	-2.01482	1.551	119.176	9.58371e-28	9.73079e-27
APOE	2.66077	-0.313041	119.089	1.00132e-27	1.01597e-26
PDK4	3.57512	2.23077	118.91	1.09578e-27	1.11102e-26
SELM	4.90372	2.55167	118.856	1.12622e-27	1.14108e-26
FOSL1	3.63412	-0.754442	118.826	1.14355e-27	1.15783e-26
ARTN	3.12903	-0.390441	118.785	1.16708e-27	1.18081e-26
LMNTD1	2.48958	1.84158	118.783	1.16815e-27	1.18106e-26
TPM2	6.24206	3.65593	118.713	1.21011e-27	1.22263e-26
GLMP	-2.10913	1.66939	118.55	1.31415e-27	1.32681e-26
HIST1H4E	-2.39838	5.41339	118.535	1.3237e-27	1.33552e-26
C16orf87	1.93902	2.0179	118.46	1.37474e-27	1.38603e-26
MESDC1	1.33171	3.76893	118.437	1.39108e-27	1.40152e-26
MTERF4	-1.36296	2.6757	118.377	1.43372e-27	1.44347e-26
BCAS4	-1.50378	4.10392	118.325	1.47177e-27	1.48075e-26
ELOVL7	1.44519	4.26132	118.081	1.66443e-27	1.6734e-26
CETN2	1.34912	3.89864	117.991	1.74144e-27	1.7496e-26
DIAPH1	3.44627	5.62814	117.954	1.77429e-27	1.78136e-26
DCAF4	-1.28712	2.95126	117.905	1.81916e-27	1.82513e-26
FAM156B	-2.11104	1.96976	117.791	1.92629e-27	1.93127e-26
MID1	5.33369	2.92035	117.759	1.95779e-27	1.96148e-26
CCNJ	1.56273	2.46308	117.714	2.00241e-27	2.00478e-26
YARS	1.21657	3.7772	117.66	2.05792e-27	2.05893e-26
MYH11	1.91853	2.41699	117.657	2.06125e-27	2.06082e-26
RABEP2	-1.40282	3.13677	117.604	2.11692e-27	2.11501e-26
ACHE	-1.9284	1.07442	117.559	2.16513e-27	2.16167e-26
ATF7IP	-1.27936	3.83444	117.463	2.27352e-27	2.2683e-26
SPTSSB	-2.6325	8.08118	117.455	2.28172e-27	2.2749e-26
ALDH1A3	2.08721	2.08064	117.453	2.2849e-27	2.27649e-26
MRPS17	1.5522	2.25306	117.44	2.29908e-27	2.28903e-26
HIST1H1C	-2.11443	5.99509	117.394	2.35314e-27	2.34123e-26
EHD3	1.72352	2.12824	117.366	2.3865e-27	2.37279e-26
AGO1	1.17108	4.07226	117.338	2.42109e-27	2.40551e-26
CRTAP	-1.47707	5.15722	117.264	2.51242e-27	2.49453e-26
RRP7A	1.1984	4.35461	117.231	2.55559e-27	2.53564e-26
TMPO-AS1	-1.42242	2.97458	117.184	2.61572e-27	2.5935e-26
KIF15	-2.31277	1.14065	117.131	2.68722e-27	2.66256e-26
HIST1H3G	-2.27103	5.1573	117.06	2.78561e-27	2.75814e-26
C5orf24	1.50735	4.59554	116.999	2.87173e-27	2.84145e-26
DSCC1	-2.08291	1.52062	116.967	2.91837e-27	2.88561e-26
PDPR	-1.36823	3.75148	116.946	2.94919e-27	2.91242e-26
PHACTR2	-1.53336	5.21068	116.946	2.94954e-27	2.91242e-26
C22orf34	1.44196	3.16365	116.942	2.95546e-27	2.91626e-26
ITPKB	1.56751	2.52467	116.879	3.05057e-27	3.00804e-26
ACTN1	4.71926	7.8816	116.844	3.10575e-27	3.06034e-26
PRR14L	1.23563	4.61275	116.815	3.15155e-27	3.10335e-26
SLC25A10	-1.55191	3.10854	116.804	3.16944e-27	3.11882e-26
FSCN1	1.54594	2.79431	116.722	3.30187e-27	3.24691e-26
ATL1	3.96617	0.353306	116.707	3.32845e-27	3.27082e-26
POLR2J3	-1.47286	4.52544	116.636	3.4483e-27	3.38627e-26
OTUD3	1.5707	2.97421	116.62	3.47672e-27	3.41184e-26
ZNF93	2.40513	3.51757	116.581	3.54581e-27	3.47726e-26
SPOCD1	6.30327	2.99588	116.575	3.55589e-27	3.48478e-26
ESYT1	3.4068	7.31338	116.547	3.60782e-27	3.53326e-26
SULT1A2	-2.19085	1.05447	116.524	3.64865e-27	3.5708e-26
LONRF2	1.22042	4.10635	116.497	3.70009e-27	3.61868e-26
ANKRD27	1.1767	4.4216	116.4	3.88399e-27	3.79595e-26
BLCAP	1.2176	3.35821	116.36	3.9632e-27	3.87072e-26
PDLIM7	5.16273	5.5437	116.346	3.99109e-27	3.89532e-26
ST3GAL1	1.58414	4.79989	116.31	4.06448e-27	3.96425e-26
DSTN	2.72212	7.13838	116.241	4.20975e-27	4.10315e-26
INHBE	2.30039	1.06011	116.047	4.64126e-27	4.52066e-26
MGME1	-1.56455	2.32068	116.019	4.70803e-27	4.58259e-26
MATN3	5.34063	3.96204	115.992	4.77295e-27	4.64263e-26
CD99	1.08307	4.1867	115.983	4.79361e-27	4.65957e-26
KCNK3	2.01561	1.2357	115.89	5.02509e-27	4.88127e-26
UBTF	-1.22463	4.53893	115.863	5.09275e-27	4.94365e-26
ORAI3	-1.52218	3.16414	115.846	5.13789e-27	4.9841e-26
THADA	-1.29305	4.04368	115.835	5.16412e-27	5.00616e-26
SIDT2	1.74612	2.68165	115.799	5.26048e-27	5.09613e-26
SUSD2	-3.00427	0.306203	115.779	5.31225e-27	5.14281e-26
REG4	-2.12976	1.06437	115.702	5.52409e-27	5.3443e-26
WDR6	-1.27899	4.58565	115.486	6.15836e-27	5.95391e-26
CEP104	1.18609	3.76075	115.42	6.36851e-27	6.15294e-26
CBR3	1.72205	1.6113	115.411	6.39581e-27	6.17516e-26
LOXL2	3.28968	0.956893	115.38	6.49771e-27	6.26933e-26
PACSIN1	-2.44325	0.39392	115.352	6.59072e-27	6.3548e-26
ZBTB10	-1.3586	5.05547	115.304	6.75028e-27	6.50428e-26
ARID5B	1.7612	4.61913	115.177	7.19709e-27	6.93016e-26
MCM10	-1.84725	2.53681	115.1	7.48286e-27	7.20049e-26
ATXN3	-1.12392	3.91317	115.031	7.7464e-27	7.4491e-26
HIST1H2AI	-2.39886	6.09667	114.969	7.99402e-27	7.68207e-26
YBX1	1.66914	5.71613	114.943	8.0985e-27	7.77727e-26
RFC5	-1.3122	3.02723	114.8	8.7052e-27	8.35432e-26
ARHGEF3	1.92047	0.549101	114.752	8.92025e-27	8.55498e-26
SEMA3B	-2.42247	1.01148	114.612	9.56894e-27	9.17098e-26
KIF23	-1.16846	3.42839	114.556	9.84695e-27	9.43113e-26
ADAMTS9	1.8253	1.43504	114.543	9.91172e-27	9.48684e-26
PDGFRL	-2.41824	0.786499	114.436	1.04579e-26	1.00029e-25
NSUN2	1.09811	3.93501	114.101	1.23845e-26	1.18378e-25
CDCA5	-1.61634	2.52936	114.096	1.24154e-26	1.18595e-25
ARHGEF10L	1.62979	3.40523	114.029	1.28418e-26	1.22586e-25
GRPEL2	1.12222	4.26148	113.948	1.33785e-26	1.27625e-25
HPS3	-1.14072	4.19904	113.938	1.34466e-26	1.28189e-25
ARNTL2-AS1	2.46833	-0.21605	113.907	1.36554e-26	1.30093e-25
POTEI	2.3439	6.76985	113.849	1.40598e-26	1.33857e-25
ZNF736	-1.18365	3.33321	113.838	1.41414e-26	1.34544e-25
SYNE1	-1.94991	1.5857	113.835	1.41633e-26	1.34664e-25
DOCK8	1.60302	2.71481	113.811	1.43311e-26	1.36169e-25
AAAS	-1.55758	2.37234	113.785	1.45268e-26	1.37938e-25
FAM105A	1.31459	2.88408	113.764	1.46814e-26	1.39313e-25
TSPAN5	1.86279	1.69622	113.702	1.51463e-26	1.4363e-25
GPR20	8.93639	-0.24132	113.68	1.53159e-26	1.45142e-25
EDNRA	4.39662	1.22256	113.663	1.54434e-26	1.46254e-25
NUPR1	2.94279	-0.16778	113.625	1.57422e-26	1.48986e-25
KRBA1	2.42259	0.0991531	113.576	1.61403e-26	1.52652e-25
SYNM	1.81641	1.39083	113.519	1.6608e-26	1.56972e-25
IDS	1.6673	5.16461	113.481	1.69292e-26	1.59903e-25
BBC3	-2.2526	1.79703	113.412	1.75267e-26	1.65438e-25
TSPAN17	1.24747	3.4797	113.404	1.75977e-26	1.65998e-25
TCAF2P1	-2.39704	1.47507	113.364	1.79585e-26	1.69291e-25
RFC3	-1.73912	2.83034	113.361	1.79861e-26	1.6944e-25
TRIM41	-1.33161	2.94843	113.23	1.92184e-26	1.80931e-25
NPDC1	-1.35058	4.18001	113.19	1.96068e-26	1.84449e-25
SPPL2B	-1.90423	2.44641	113.189	1.96179e-26	1.84449e-25
PPFIA2	-2.78116	0.388265	113.154	1.99665e-26	1.87561e-25
PGS1	-1.56528	2.35499	113.153	1.9975e-26	1.87561e-25
ADPRHL1	-1.85097	2.22993	113.079	2.07305e-26	1.94528e-25
LOC101927668	2.85621	-0.00587284	113.045	2.10966e-26	1.97834e-25
PTPRG	-1.24912	3.4943	112.969	2.19221e-26	2.05441e-25
OVOL1	1.25921	3.57239	112.963	2.19822e-26	2.0587e-25
MLPH	-1.62515	5.74379	112.955	2.20764e-26	2.06617e-25
RARA	-1.72903	3.38981	112.874	2.29982e-26	2.15104e-25
LIMK2	1.24591	3.88054	112.776	2.41591e-26	2.25815e-25
GINS1	-1.25452	3.76847	112.752	2.44578e-26	2.28458e-25
MAP3K12	-1.98114	1.6468	112.738	2.46311e-26	2.29928e-25
ZBTB18	4.1841	1.60171	112.721	2.48321e-26	2.31653e-25
CALCR	2.34051	0.683619	112.66	2.56103e-26	2.38758e-25
POTEM	2.41038	6.87977	112.63	2.60107e-26	2.42333e-25
ARID3A	-1.37452	2.7353	112.627	2.60375e-26	2.42426e-25
ATP6V1D	1.14375	3.98326	112.515	2.75587e-26	2.56423e-25
ZNF605	-1.90399	1.55796	112.47	2.81864e-26	2.62093e-25
ABALON	-1.17179	3.19386	112.447	2.85233e-26	2.65055e-25
TBCB	1.21328	4.56741	112.35	2.99447e-26	2.78083e-25
ANKRD13B	1.83188	1.24949	112.335	3.01741e-26	2.80032e-25
B4GALT1	1.26174	4.24417	112.288	3.08923e-26	2.86512e-25
CHST14	-1.73682	1.62074	112.283	3.09745e-26	2.87089e-25
CARD14	2.48332	2.18833	112.238	3.16946e-26	2.93573e-25
TPK1	-2.24284	1.06466	112.224	3.19186e-26	2.95458e-25
STXBP5	1.1806	4.37106	112.215	3.20669e-26	2.9664e-25
UBL3	-1.3905	4.80261	112.21	3.21387e-26	2.97112e-25
NTHL1	-1.7058	2.17327	112.201	3.22872e-26	2.98293e-25
RAP1B	1.77388	5.87864	112.14	3.32893e-26	3.07353e-25
SLC34A3	-3.18624	0.592988	112.122	3.35989e-26	3.10013e-25
CPLX1	-2.96546	0.42225	112.048	3.48716e-26	3.21549e-25
PHLDB1	1.59928	2.88936	112.031	3.51687e-26	3.24081e-25
MAPK4	3.12505	-0.564265	112.021	3.53615e-26	3.25648e-25
SCD5	1.36486	4.16443	111.902	3.75335e-26	3.45429e-25
IPPK	1.36424	2.90739	111.871	3.81401e-26	3.50786e-25
GSR	-1.36608	5.09071	111.855	3.8451e-26	3.53419e-25
GEN1	-1.61901	2.75621	111.836	3.88037e-26	3.56433e-25
LOC100288798	-2.27668	0.654679	111.795	3.96328e-26	3.63816e-25
PRSS56	5.74987	-1.16592	111.773	4.00725e-26	3.67423e-25
C11orf73	1.28143	3.2168	111.772	4.0077e-26	3.67423e-25
FZD4	-1.19629	3.48356	111.759	4.03551e-26	3.69737e-25
C3orf14	-1.41272	5.16034	111.75	4.05352e-26	3.7115e-25
PRDX3	1.80912	5.77706	111.729	4.09688e-26	3.74881e-25
CEP57	-1.30488	2.65119	111.71	4.13664e-26	3.78279e-25
SEC23A	1.90596	5.9108	111.676	4.20774e-26	3.84536e-25
YAP1	1.21895	4.44201	111.527	4.53559e-26	4.14233e-25
ELF4	1.26219	3.63068	111.472	4.66326e-26	4.25622e-25
NKAIN1	2.2814	0.756622	111.465	4.67998e-26	4.26877e-25
WNK2	2.26961	0.704967	111.456	4.70025e-26	4.28454e-25
PLEKHA8P1	1.85625	0.997175	111.411	4.81022e-26	4.382e-25
CYSTM1	1.53676	1.95237	111.371	4.90682e-26	4.46717e-25
EIF2AK2	1.54948	3.80715	111.354	4.94925e-26	4.50294e-25
NFIL3	1.62019	1.5579	111.342	4.98025e-26	4.52828e-25
FAM133A	2.51185	-0.102947	111.321	5.03207e-26	4.5725e-25
BCL7B	1.21318	3.4734	111.294	5.10157e-26	4.63272e-25
IMPDH2	-1.35696	4.63902	111.177	5.41191e-26	4.91143e-25
RBPMS	2.58447	1.82569	111.08	5.68387e-26	5.15498e-25
SLC4A7	1.35254	4.47168	111.077	5.69091e-26	5.1581e-25
REEP6	-1.95131	1.94097	111.05	5.77081e-26	5.22723e-25
USP21	-1.87819	1.36928	110.977	5.98725e-26	5.41986e-25
PGK1	1.87979	5.89925	110.94	6.10028e-26	5.51763e-25
BOK-AS1	1.98979	0.564427	110.939	6.10294e-26	5.51763e-25
HECA	1.28406	4.26645	110.574	7.33474e-26	6.62712e-25
TACC3	-2.35688	1.60891	110.527	7.50971e-26	6.78094e-25
ARSG	-1.51386	2.63443	110.52	7.53774e-26	6.80197e-25
ERGIC1	-1.85998	5.96633	110.496	7.63008e-26	6.88097e-25
ZHX1	1.25264	4.84037	110.386	8.06328e-26	7.26707e-25
LOC100130331	1.76732	5.41323	110.345	8.23207e-26	7.41455e-25
TPM1	4.57748	8.01244	110.313	8.36588e-26	7.53034e-25
POTEJ	2.3706	6.87191	110.271	8.54803e-26	7.68948e-25
HIST1H2AL	-2.114	4.86761	110.263	8.5827e-26	7.71583e-25
SAMD9	5.98961	1.4762	110.254	8.62184e-26	7.74617e-25
SLC46A1	1.18046	2.87703	110.12	9.22204e-26	8.28023e-25
CASQ2	4.27825	-0.51743	110.01	9.74921e-26	8.74809e-25
DCLK1	1.99875	1.71895	109.937	1.0113e-25	9.06884e-25
SERTAD4-AS1	3.57616	0.18293	109.868	1.04735e-25	9.3863e-25
TRAF5	1.75026	3.2587	109.741	1.11652e-25	9.99997e-25
RIN2	-1.7442	2.0869	109.679	1.15236e-25	1.03145e-24
ABCC5	-1.34126	4.77184	109.621	1.18648e-25	1.06133e-24
PHLDB3	-1.70879	1.58707	109.501	1.26064e-25	1.12696e-24
DEAF1	-1.45166	3.01986	109.438	1.30112e-25	1.16242e-24
GSTZ1	-1.25544	4.60228	109.419	1.31355e-25	1.1728e-24
SHC4	4.10582	0.486557	109.351	1.35944e-25	1.21302e-24
NPHP3	-1.47479	3.11983	109.32	1.38085e-25	1.23136e-24
JAZF1	3.00824	-0.566069	109.313	1.3857e-25	1.23491e-24
CDCA8	-1.76348	1.61301	109.264	1.42065e-25	1.26528e-24
NUDT6	-2.99639	-0.18219	109.232	1.44345e-25	1.28407e-24
NHLRC3	-1.54106	2.17299	109.232	1.44354e-25	1.28407e-24
NRDE2	-1.39244	2.65619	109.206	1.46256e-25	1.30018e-24
ADAMTSL3	4.97807	2.87276	109.148	1.50601e-25	1.33799e-24
MSRB3	5.65582	5.1776	109.143	1.51028e-25	1.34094e-24
MORC3	1.09781	3.83423	109.138	1.51338e-25	1.34287e-24
KLF6	1.35415	3.78905	108.927	1.68375e-25	1.49312e-24
LHFP	4.22042	-0.374186	108.861	1.74087e-25	1.54282e-24
DNAJC21	1.11309	4.39925	108.812	1.78447e-25	1.58048e-24
PAIP2B	1.17832	3.48466	108.716	1.87256e-25	1.65748e-24
MOB1B	1.22787	3.86207	108.695	1.89303e-25	1.67457e-24
POTEE	2.34829	6.88156	108.673	1.91357e-25	1.6917e-24
HTR1B	10.1937	-0.89197	108.594	1.99225e-25	1.76016e-24
WDR54	-1.47398	3.11919	108.524	2.0637e-25	1.82217e-24
RAC3	-1.83089	2.38058	108.514	2.07403e-25	1.83017e-24
TBC1D10B	1.32135	4.21628	108.499	2.08957e-25	1.84275e-24
D2HGDH	-1.37218	3.00966	108.48	2.10974e-25	1.8594e-24
P2RY1	5.39252	-0.10186	108.343	2.26053e-25	1.99107e-24
GRAMD1C	-3.77731	-0.545727	108.341	2.26246e-25	1.99155e-24
C1orf233	1.44219	2.70485	108.297	2.31374e-25	2.03544e-24
HIF1A	1.59421	5.66833	108.186	2.44696e-25	2.15131e-24
RGAG4	5.52872	2.50646	108.137	2.50884e-25	2.20437e-24
HIF1A-AS1	1.83234	1.27772	108.08	2.58201e-25	2.26727e-24
COBL	1.26616	2.64864	107.934	2.77895e-25	2.43871e-24
KCTD18	-1.19844	2.93883	107.921	2.79648e-25	2.4526e-24
LGALS3BP	2.59768	1.6484	107.908	2.81506e-25	2.46739e-24
TYMS	-1.92656	1.34245	107.823	2.93848e-25	2.574e-24
ITGAE	1.65803	1.88085	107.772	3.01595e-25	2.64024e-24
MEGF11	4.21047	-0.0877568	107.768	3.02229e-25	2.64418e-24
OLFML3	-3.66455	0.120335	107.746	3.05477e-25	2.67097e-24
ADGRB2	2.99428	0.587676	107.62	3.25544e-25	2.8447e-24
TTBK2	1.58033	1.50474	107.549	3.37386e-25	2.94638e-24
GCNT4	4.54419	2.03939	107.455	3.53901e-25	3.08872e-24
ALDH3B1	-1.61678	2.64199	107.447	3.55294e-25	3.09856e-24
ACVR2B	-1.25884	3.49235	107.446	3.55459e-25	3.09856e-24
UBE2E2	2.46191	1.11877	107.422	3.59759e-25	3.13414e-24
ARNTL	1.60637	1.39586	107.394	3.64979e-25	3.17768e-24
DHRS13	-1.76381	1.57421	107.362	3.70843e-25	3.22678e-24
MECOM	-1.58487	2.0965	107.359	3.71325e-25	3.22902e-24
MTHFD1	-1.29264	4.50994	107.317	3.79391e-25	3.29717e-24
FAM69C	3.59434	-1.25757	107.051	4.33807e-25	3.7678e-24
TUSC3	1.3417	4.74662	107.045	4.35127e-25	3.77698e-24
ANXA1	-2.48378	1.28054	106.977	4.50262e-25	3.90599e-24
FAR1	1.33561	4.41421	106.94	4.58938e-25	3.97885e-24
PTPN13	1.87637	5.68223	106.906	4.66765e-25	4.04427e-24
RNASET2	1.15734	3.65756	106.774	4.98831e-25	4.31949e-24
THAP11	1.10431	3.9685	106.757	5.03172e-25	4.35445e-24
MEGF6	-2.57397	1.72478	106.733	5.09276e-25	4.40462e-24
KIF2C	-1.95137	1.73359	106.602	5.44114e-25	4.7031e-24
OAS2	3.78787	0.0614248	106.596	5.45959e-25	4.7162e-24
TMEM87B	1.15415	4.33665	106.56	5.55764e-25	4.79802e-24
ADGRG1	1.34452	4.37058	106.556	5.56907e-25	4.80499e-24
PYURF	1.19273	4.39322	106.47	5.81544e-25	5.01455e-24
ESCO2	-2.3872	1.67189	106.43	5.93655e-25	5.11591e-24
RAP2C	1.63448	5.48747	106.417	5.97295e-25	5.14419e-24
SLIRP	1.09243	4.135	106.342	6.206e-25	5.3417e-24
NMNAT2	3.54781	0.0415275	106.318	6.27911e-25	5.40139e-24
PIGY	1.19273	4.39322	106.31	6.30605e-25	5.42131e-24
PPFIA1	1.08964	4.51686	106.272	6.42695e-25	5.52195e-24
POTEF	2.33204	6.78395	106.173	6.75802e-25	5.80292e-24
CRY2	-1.23933	3.31419	106.165	6.7845e-25	5.81887e-24
SPAG17	2.99658	-0.227966	106.165	6.7847e-25	5.81887e-24
C5orf63	2.15026	2.60841	106.149	6.83938e-25	5.86227e-24
MALT1	1.50809	2.24744	106.095	7.02719e-25	6.01965e-24
MAFB	1.87526	1.32521	106.081	7.07852e-25	6.06001e-24
SAMD11	-1.17232	3.00925	106.038	7.23387e-25	6.18932e-24
SLC45A3	2.22272	-0.146287	106.021	7.29534e-25	6.23819e-24
TMEM164	1.16124	3.69522	105.961	7.51913e-25	6.42572e-24
TACC2	1.18016	3.04568	105.934	7.62342e-25	6.51097e-24
ARPC5	2.31411	6.86311	105.915	7.69716e-25	6.57004e-24
TIMM13	-1.68114	2.07095	105.869	7.87753e-25	6.72e-24
C17orf82	-1.707	2.12956	105.855	7.93277e-25	6.76311e-24
PRKAB2	1.56297	4.44931	105.816	8.09138e-25	6.89424e-24
AIDA	1.40869	3.35025	105.811	8.11301e-25	6.90857e-24
HEXA	-1.14381	3.8087	105.698	8.58842e-25	7.30906e-24
IGSF1	2.92729	-0.309257	105.67	8.70912e-25	7.4074e-24
UPK1A	-2.09142	1.26139	105.646	8.81671e-25	7.49446e-24
FAM111B	-1.64656	2.83068	105.401	9.97558e-25	8.47452e-24
PFKP	1.66745	5.86677	105.385	1.00544e-24	8.53647e-24
NAV1	1.69491	1.85315	105.37	1.01351e-24	8.59985e-24
RHOBTB1	1.78656	1.82379	105.364	1.01624e-24	8.61797e-24
DAAM2	3.27272	-1.00976	105.336	1.03073e-24	8.73566e-24
SLC36A1	2.07625	1.96603	105.323	1.03786e-24	8.79085e-24
DDX58	5.48958	4.62652	105.182	1.114e-24	9.43026e-24
CHAF1A	-1.8465	1.82962	105.126	1.14608e-24	9.69613e-24
GATAD2A	1.42316	5.00395	105.082	1.17208e-24	9.91019e-24
RDX	1.58707	5.57205	105.068	1.17999e-24	9.97121e-24
CLTB	1.23113	4.9116	105.057	1.18684e-24	1.00232e-23
BZW2	1.25733	4.81049	105.007	1.21703e-24	1.02722e-23
CD99L2	-1.21402	2.85802	104.997	1.22307e-24	1.03171e-23
ZNHIT1	1.10342	4.32224	104.909	1.27846e-24	1.0778e-23
SLC46A3	-2.52595	0.720271	104.876	1.30024e-24	1.09552e-23
PCDH19	2.73179	-0.357113	104.848	1.31869e-24	1.11041e-23
LCP1	5.07872	6.28253	104.841	1.32347e-24	1.11378e-23
SLC35E2B	-1.12219	4.25359	104.782	1.3635e-24	1.14679e-23
SIK2	1.3219	2.89414	104.647	1.45925e-24	1.22661e-23
ACTN4	2.55855	7.28009	104.595	1.49867e-24	1.25901e-23
NUMA1	-1.73502	6.00265	104.573	1.51505e-24	1.27202e-23
MAP4K4	1.19606	4.9054	104.565	1.52147e-24	1.27666e-23
TRIM21	2.74716	0.946064	104.414	1.64177e-24	1.3768e-23
JADE2	-1.30457	3.64104	104.378	1.67149e-24	1.40091e-23
ADAM19	3.50722	0.906343	104.368	1.68062e-24	1.40774e-23
ACTG1P4	2.187	6.5011	104.345	1.69975e-24	1.42293e-23
SPSB1	1.61009	1.4467	104.317	1.72397e-24	1.44237e-23
PCSK2	2.79036	0.997437	104.24	1.79227e-24	1.49864e-23
SLC12A2	2.73075	6.76698	104.239	1.79371e-24	1.49897e-23
PCDHAC2	1.18061	3.09818	104.226	1.80466e-24	1.50724e-23
SH3BGRL	1.44417	4.98692	104.22	1.81084e-24	1.51153e-23
GALNT2	1.11715	3.39222	104.202	1.82669e-24	1.52387e-23
CD302	-1.61473	1.57345	104.165	1.86108e-24	1.55165e-23
ZNF850	1.2411	4.71718	104.113	1.91144e-24	1.59272e-23
SH3BGR	4.70352	2.60388	104.076	1.94736e-24	1.62171e-23
CAMK2N1	-1.12346	3.73476	104.047	1.97574e-24	1.64438e-23
RUFY3	1.51128	2.54852	104.024	1.99893e-24	1.66272e-23
ARL6IP5	-1.24842	3.6602	103.974	2.05038e-24	1.70453e-23
TEX14	-2.29231	0.916628	103.972	2.0522e-24	1.70506e-23
ILVBL	-1.23585	2.98317	103.934	2.09153e-24	1.73673e-23
CTSA	-1.1502	3.63311	103.907	2.12006e-24	1.75941e-23
EPN3	-1.47697	2.70758	103.693	2.36235e-24	1.95934e-23
USP13	-1.12793	3.48286	103.662	2.40003e-24	1.98945e-23
SNX10	-1.6172	2.5127	103.637	2.43042e-24	2.01348e-23
CDKN2B	1.4884	4.70538	103.477	2.63487e-24	2.18159e-23
CDC27	1.07028	4.17483	103.475	2.63723e-24	2.18229e-23
ARHGEF5	1.26566	3.8015	103.416	2.71615e-24	2.2463e-23
IDH1	-1.2035	4.65529	103.328	2.84014e-24	2.34749e-23
WSB2	1.34161	4.9703	103.295	2.88806e-24	2.38572e-23
PFN1	2.29756	7.13607	103.289	2.89682e-24	2.39159e-23
CHORDC1	1.50872	2.49205	103.287	2.89988e-24	2.39273e-23
FAM161B	-1.49101	2.21861	103.205	3.02132e-24	2.4915e-23
MEX3C	1.10935	4.21228	103.147	3.1116e-24	2.56448e-23
CNTROB	-1.35021	2.4759	103.036	3.2918e-24	2.71144e-23
CACNA1H	2.3714	6.66888	102.895	3.5346e-24	2.90976e-23
LINC01521	-1.09671	3.46294	102.748	3.80528e-24	3.1308e-23
FZR1	1.37607	3.18078	102.672	3.95481e-24	3.25196e-23
PTPRN2	-2.20483	0.732206	102.6	4.10135e-24	3.37053e-23
PIK3R3	-1.25916	4.78161	102.57	4.16286e-24	3.41912e-23
CENPE	-1.99768	1.86198	102.46	4.40202e-24	3.61348e-23
KLC2	1.37949	3.14424	102.434	4.45931e-24	3.65842e-23
UBXN1	-1.30213	3.90125	102.431	4.46754e-24	3.66307e-23
C1orf115	-1.55003	2.52386	102.291	4.79289e-24	3.9276e-23
GABPB2	-1.53317	2.1545	102.278	4.82417e-24	3.95098e-23
CEBPA	-1.40626	2.9528	102.229	4.94622e-24	4.04862e-23
SNAR-A10	3.53756	9.93713	102.117	5.23365e-24	4.28145e-23
SNAR-A11	3.53756	9.93713	102.07	5.35818e-24	4.38083e-23
SNAR-A14	3.53756	9.93713	102.044	5.42989e-24	4.43694e-23
NPPB	8.65873	-0.528174	102.042	5.4353e-24	4.43883e-23
ZNF572	-1.53529	2.23749	102.027	5.47634e-24	4.4698e-23
SNAR-A3	3.53756	9.93713	102.011	5.52039e-24	4.50319e-23
SNAR-A4	3.53756	9.93713	102.006	5.53564e-24	4.51307e-23
TOM1L2	1.57575	4.62403	101.985	5.59513e-24	4.55898e-23
SNAR-A5	3.53756	9.93713	101.97	5.63737e-24	4.59079e-23
KBTBD6	-1.21207	3.26681	101.96	5.66635e-24	4.61178e-23
ATP2C1	1.14341	4.58759	101.948	5.6995e-24	4.63613e-23
SNAR-A6	3.53756	9.93713	101.925	5.76565e-24	4.68728e-23
GCOM1	-1.1592	3.81757	101.91	5.81072e-24	4.72125e-23
SNAR-A7	3.53756	9.93713	101.886	5.88101e-24	4.77566e-23
SNAR-A8	3.53756	9.93713	101.838	6.02617e-24	4.89077e-23
SNAR-A9	3.53756	9.93713	101.809	6.1129e-24	4.95836e-23
CTIF	1.37615	1.65809	101.764	6.25388e-24	5.06984e-23
FANCG	-1.50046	2.2114	101.754	6.28608e-24	5.09307e-23
GSTK1	1.09609	3.15252	101.698	6.46657e-24	5.23635e-23
TPSG1	1.95484	0.92814	101.681	6.52252e-24	5.27868e-23
DSG2	1.23616	3.76011	101.671	6.55635e-24	5.30307e-23
ROGDI	1.21793	3.55968	101.617	6.73509e-24	5.44458e-23
ARPC1A	1.33224	5.22253	101.556	6.94566e-24	5.61164e-23
SEPT5	2.21995	0.804193	101.544	6.98919e-24	5.64363e-23
NPR1	6.53149	1.25675	101.521	7.07228e-24	5.70752e-23
PMEPA1	1.84829	5.77251	101.486	7.19535e-24	5.80357e-23
PDGFC	3.19444	1.05093	101.416	7.45445e-24	6.00918e-23
STARD4-AS1	2.62265	1.08986	101.407	7.48934e-24	6.03392e-23
ACY1	-1.54767	1.98278	101.388	7.56338e-24	6.09016e-23
CNNM4	-1.32341	3.26566	101.361	7.66486e-24	6.16841e-23
CXCL8	6.4956	-0.434487	101.285	7.9659e-24	6.40709e-23
NLN	1.06054	4.19639	101.272	8.01937e-24	6.44648e-23
PLAUR	2.25908	0.332623	101.128	8.62118e-24	6.92637e-23
MIR22HG	3.6789	2.1565	101.105	8.7234e-24	7.00458e-23
FLNB	2.76745	6.35498	101.102	8.73804e-24	7.01241e-23
MYO5B	1.23874	4.78066	101.047	8.98355e-24	7.20541e-23
HBS1L	1.12974	4.24972	100.933	9.51707e-24	7.62906e-23
LITAF	1.44258	5.24073	100.901	9.66779e-24	7.74556e-23
TPM4	2.71338	8.66611	100.896	9.69578e-24	7.76365e-23
DENND5B-AS1	2.37434	0.483464	100.841	9.96797e-24	7.97716e-23
SLCO4A1	1.51381	2.10383	100.726	1.05606e-23	8.44673e-23
MTHFD1L	1.40262	2.86106	100.663	1.09042e-23	8.71665e-23
PTGER4	1.29738	3.03351	100.646	1.09966e-23	8.78567e-23
RBM27	1.03516	4.26283	100.631	1.10843e-23	8.85077e-23
FAM46B	4.64558	3.57895	100.549	1.1553e-23	9.21994e-23
SYDE2	-1.01354	4.26018	100.503	1.18194e-23	9.42729e-23
PTTG1	-2.21238	0.99433	100.487	1.19153e-23	9.49852e-23
KRT14	4.951	4.24145	100.481	1.19521e-23	9.52252e-23
KLF11	-1.35233	2.75717	100.355	1.27364e-23	1.01418e-22
OAS1	4.68647	1.86241	100.295	1.31303e-23	1.04497e-22
EDN1	6.22914	4.29874	100.26	1.33623e-23	1.06284e-22
GALNT16	-2.39498	0.247525	100.213	1.36852e-23	1.08792e-22
RBM47	-1.18016	4.17984	100.177	1.39398e-23	1.10755e-22
HIST1H2BI	-1.87557	5.11485	100.008	1.51806e-23	1.20547e-22
FUT9	-1.46509	3.23436	99.9627	1.55296e-23	1.23249e-22
CASZ1	1.39805	3.19963	99.9609	1.55434e-23	1.23291e-22
NUDT5	1.28943	3.15117	99.9576	1.55693e-23	1.23428e-22
PSME2	1.07094	4.06157	99.942	1.56926e-23	1.24337e-22
TGFB2-OT1	1.27536	3.05435	99.9344	1.57526e-23	1.24744e-22
MAP2	1.55059	2.99877	99.9318	1.57738e-23	1.24842e-22
SLC26A7	2.54879	0.221714	99.929	1.57958e-23	1.24948e-22
AURKB	-2.18086	1.45827	99.8875	1.61301e-23	1.27522e-22
FRK	2.53896	0.187533	99.8616	1.6343e-23	1.29134e-22
RCN1	1.57936	2.55272	99.8082	1.67895e-23	1.32589e-22
CHMP7	1.01355	3.66217	99.7542	1.72537e-23	1.3618e-22
TMEM116	-1.59562	2.05749	99.6273	1.83948e-23	1.45107e-22
PALM3	-2.5899	-0.238617	99.618	1.84814e-23	1.4571e-22
SLC43A1	1.91486	0.373759	99.4697	1.99186e-23	1.56955e-22
TPRN	-1.2911	3.51471	99.3735	2.09101e-23	1.64677e-22
CD276	1.4493	5.00373	99.3353	2.1317e-23	1.6779e-22
PHGDH	-1.74426	2.41204	99.334	2.13316e-23	1.67813e-22
ATP8B2	-1.31645	4.79442	99.3325	2.13479e-23	1.67849e-22
IPO8	1.60763	2.84597	99.331	2.13637e-23	1.67881e-22
SYTL2	2.60281	7.4995	99.3166	2.15192e-23	1.69011e-22
MYB	-1.58977	2.65198	99.2549	2.22012e-23	1.74271e-22
EGR4	5.00145	-0.452502	99.0321	2.48443e-23	1.94913e-22
STRADB	1.37052	2.75017	99.0078	2.51509e-23	1.9721e-22
MRVI1	2.13577	0.587172	98.9982	2.52735e-23	1.98063e-22
ATP6V1C2	1.16041	4.61854	98.9797	2.55106e-23	1.99813e-22
PSMB9	5.32807	0.395959	98.9613	2.57491e-23	2.0157e-22
C12orf29	1.40364	2.76673	98.9322	2.61297e-23	2.04438e-22
PAWR	1.53245	5.54168	98.7796	2.82233e-23	2.20698e-22
VSIG10	-1.09079	4.08657	98.7272	2.89788e-23	2.26483e-22
CSRP2	2.16182	0.470877	98.6871	2.95718e-23	2.30991e-22
JPH2	5.59297	-0.0301892	98.6549	3.00569e-23	2.34653e-22
AP1G2	-1.3272	3.52272	98.6463	3.01881e-23	2.3555e-22
ERCC5	-1.55095	2.38759	98.6441	3.02216e-23	2.35683e-22
CBL	1.4051	3.64815	98.5688	3.13921e-23	2.44678e-22
SUFU	2.32846	1.57594	98.567	3.14207e-23	2.44768e-22
PDAP1	1.07333	4.47251	98.562	3.1501e-23	2.4526e-22
CDKN2C	-2.11774	1.16993	98.5326	3.19724e-23	2.48796e-22
NDUFC2-KCTD14	1.06905	3.65734	98.5235	3.21191e-23	2.49802e-22
LRRC42	1.58755	1.87773	98.5013	3.24814e-23	2.52482e-22
CHTF18	-2.0391	1.5987	98.4871	3.27142e-23	2.54155e-22
APLP1	2.20071	0.672101	98.4674	3.30422e-23	2.56564e-22
PGAP3	-1.75631	1.42238	98.4025	3.41429e-23	2.64968e-22
CAPN9	-2.8995	0.265537	98.3994	3.41958e-23	2.65235e-22
TBC1D9	-1.82237	6.24178	98.3887	3.43818e-23	2.66533e-22
POLE2	-1.86354	1.33827	98.3453	3.51429e-23	2.72286e-22
JAKMIP1	6.90965	1.55161	98.2785	3.63496e-23	2.81484e-22
COQ5	-1.27573	2.64584	98.2591	3.67061e-23	2.84091e-22
PRUNE2	5.40127	2.74675	98.247	3.69326e-23	2.85691e-22
MUS81	1.36581	3.17376	98.1391	3.89993e-23	3.01515e-22
GBE1	1.19215	2.85687	98.1299	3.91819e-23	3.02763e-22
CECR2	-1.55351	1.9987	98.0064	4.17026e-23	3.22068e-22
LZTS2	-1.15802	3.12183	97.9541	4.28191e-23	3.30513e-22
CSPG5	2.43035	0.205128	97.8801	4.44508e-23	3.42923e-22
FAM134B	-1.55963	2.0506	97.8786	4.44837e-23	3.42993e-22
USP51	-2.3519	0.177059	97.8775	4.45089e-23	3.43003e-22
ZCCHC11	2.98902	-0.525651	97.7263	4.80409e-23	3.70023e-22
NR4A3	1.90243	0.751407	97.6925	4.88664e-23	3.76179e-22
SLC6A14	-1.5224	5.36554	97.6051	5.10734e-23	3.92958e-22
BRCA1	-1.41879	2.6963	97.4815	5.43623e-23	4.18039e-22
CEACAM6	-1.82042	1.86492	97.4679	5.47367e-23	4.20693e-22
CPSF1	-1.2001	3.70832	97.4469	5.53202e-23	4.2495e-22
TAF13	1.47261	2.94635	97.4143	5.62395e-23	4.31781e-22
UBE2F	1.26837	2.91421	97.3625	5.77292e-23	4.42981e-22
LDHD	-2.36831	0.833639	97.3611	5.77712e-23	4.43067e-22
RAB4A	1.21702	3.79635	97.2973	5.9661e-23	4.57316e-22
LOC100130744	1.95091	0.738945	97.2899	5.98852e-23	4.5879e-22
TMEM154	-2.33333	1.08507	97.203	6.25702e-23	4.79104e-22
IER2	1.30102	4.7657	97.1847	6.31528e-23	4.83307e-22
DTD2	-1.09361	4.14206	97.1771	6.33943e-23	4.84897e-22
NUDC	1.11223	3.12858	97.1558	6.40811e-23	4.89889e-22
CC2D1B	1.27169	3.35822	97.1011	6.58747e-23	5.03333e-22
CCDC69	1.55925	2.00129	97.0954	6.60656e-23	5.04523e-22
KIAA0141	-1.2678	3.21517	97.0434	6.78255e-23	5.17688e-22
AMPH	3.49957	-0.110834	96.7484	7.87227e-23	6.00543e-22
CSRNP2	1.09785	3.37267	96.712	8.01799e-23	6.11335e-22
TTC21A	-2.90228	0.00180238	96.6503	8.27189e-23	6.30358e-22
TBX2-AS1	-1.24305	2.96913	96.469	9.06511e-23	6.90439e-22
MRPS15	1.16961	2.92485	96.4265	9.26197e-23	7.05059e-22
CSRP1	5.06929	8.48021	96.4064	9.35658e-23	7.11883e-22
NHSL1	1.43089	2.18169	96.3937	9.41686e-23	7.1609e-22
SETDB1	-1.14206	4.34334	96.3271	9.73872e-23	7.40174e-22
TMEM65	1.29748	4.79584	96.2871	9.93762e-23	7.54891e-22
CHMP2B	1.11356	4.52585	96.2778	9.98435e-23	7.5804e-22
SOX9	1.94539	0.288402	96.2761	9.99316e-23	7.58307e-22
FKBP1A	1.1168	4.27079	96.2525	1.0113e-22	7.66995e-22
HCK	2.35827	-0.0127032	96.0672	1.11049e-22	8.41781e-22
GABARAPL2	1.15228	4.4201	96.0605	1.11426e-22	8.44192e-22
ABHD14B	-1.64156	1.91562	96.0249	1.13447e-22	8.5905e-22
ITGB3	5.00941	0.0419063	96.0135	1.14103e-22	8.63565e-22
TSSC1	1.13111	2.98428	95.9892	1.15512e-22	8.73768e-22
TMEM183B	1.60449	5.70093	95.9678	1.16768e-22	8.82802e-22
NR1D2	-1.00857	4.16469	95.9341	1.1877e-22	8.97467e-22
EPHX2	-2.23813	0.557726	95.9074	1.20385e-22	9.09185e-22
TK1	-1.42312	3.74451	95.9054	1.20506e-22	9.09621e-22
LINC00365	-3.94513	-0.827795	95.8782	1.22172e-22	9.21713e-22
NCOA2	-1.04618	4.21419	95.8562	1.23538e-22	9.31528e-22
C15orf41	1.55116	1.55281	95.8307	1.2514e-22	9.43112e-22
SCN8A	-1.63536	1.57361	95.8194	1.25854e-22	9.47997e-22
PZP	5.29706	-0.854088	95.7534	1.30123e-22	9.79638e-22
MRPL10	-1.24684	3.8505	95.7496	1.30373e-22	9.81012e-22
RASD1	5.5795	4.66985	95.7319	1.31547e-22	9.89322e-22
ME1	1.57227	2.51392	95.7043	1.33387e-22	1.00264e-21
NFIA	-2.01124	1.24577	95.7001	1.33676e-22	1.00428e-21
LRP1	-1.98108	1.58386	95.6841	1.34755e-22	1.01186e-21
RCCD1	-1.63218	1.92712	95.645	1.37444e-22	1.03151e-21
SLC18A2	2.0188	0.865726	95.6328	1.38293e-22	1.03734e-21
PSMA3-AS1	-1.13703	3.54041	95.5921	1.41168e-22	1.05835e-21
TIAM1	-1.30034	3.48709	95.572	1.42609e-22	1.0686e-21
GULP1	1.59502	2.46531	95.5346	1.45328e-22	1.0884e-21
ATG16L2	-2.93693	0.0199718	95.5247	1.4606e-22	1.09332e-21
KIAA1217	1.45158	2.64012	95.4786	1.49499e-22	1.11848e-21
UBASH3B	2.14578	0.960087	95.4607	1.50858e-22	1.12806e-21
KDELC1	1.77483	0.849417	95.4433	1.5219e-22	1.13743e-21
PXDN	1.13894	4.10922	95.3817	1.57001e-22	1.17277e-21
BRINP2	1.55797	1.34414	95.3496	1.59563e-22	1.19129e-21
MAP3K1	1.20952	5.00092	95.3112	1.62691e-22	1.21401e-21
PLEKHO1	7.19258	5.52393	95.2832	1.65005e-22	1.23064e-21
METTL12	-1.83137	1.39139	95.231	1.69416e-22	1.26288e-21
SULT2B1	-1.77549	1.46946	95.2013	1.71975e-22	1.28129e-21
PTPN18	-1.20373	3.5873	95.1954	1.72486e-22	1.28443e-21
FAM175A	-1.26129	2.93128	95.1631	1.75331e-22	1.30494e-21
DVL3	1.62221	4.60755	95.1193	1.79251e-22	1.33342e-21
SOX13	-1.32673	2.73863	95.0545	1.85211e-22	1.37705e-21
GLT8D1	-1.59983	2.08494	95.0233	1.88158e-22	1.39823e-21
SNAR-A12	3.43647	6.8812	94.9905	1.91304e-22	1.42087e-21
SNAR-A13	3.43647	6.8812	94.9721	1.93085e-22	1.43336e-21
FAM166A	1.24895	3.14051	94.8716	2.03139e-22	1.50722e-21
DSN1	-1.43503	2.70638	94.8482	2.05558e-22	1.52438e-21
HDHD3	-1.2582	2.92658	94.8228	2.08216e-22	1.54329e-21
PPARGC1B	2.10766	0.706627	94.7955	2.11108e-22	1.56392e-21
IVD	-1.12842	4.22748	94.7546	2.15513e-22	1.59573e-21
ACTR2	1.75164	6.07829	94.7434	2.16735e-22	1.60395e-21
CISH	1.70976	1.66856	94.7279	2.18436e-22	1.61571e-21
STK17A	1.40083	2.37215	94.7032	2.21186e-22	1.6352e-21
PPTC7	1.7795	1.4373	94.6398	2.28377e-22	1.6875e-21
RIT1	1.12845	4.09989	94.6102	2.31825e-22	1.71209e-21
KRT16P3	6.27909	3.76944	94.5788	2.35525e-22	1.73852e-21
ZRANB3	-1.45618	2.30368	94.5748	2.35998e-22	1.74112e-21
SF3A2	-1.88945	1.87377	94.5706	2.36505e-22	1.74396e-21
CGN	1.31042	3.08136	94.4746	2.48254e-22	1.82967e-21
TRPC6	6.6995	0.798205	94.447	2.51749e-22	1.85447e-21
SAR1B	1.50917	5.41841	94.3367	2.66169e-22	1.95969e-21
CACNA1D	-2.45225	0.561078	94.306	2.70335e-22	1.98934e-21
APEX2	1.31207	1.63775	94.1857	2.87271e-22	2.11289e-21
FAM157B	2.86678	1.93475	94.0962	3.00549e-22	2.20941e-21
CATSPERG	-2.74724	0.582034	94.0475	3.08038e-22	2.26219e-21
YTHDF2	1.05959	3.67799	94.0475	3.08044e-22	2.26219e-21
EPPK1	3.28061	8.54185	93.9352	3.26023e-22	2.393e-21
ATXN1L	1.16719	4.46172	93.9208	3.28398e-22	2.4092e-21
E2F6	1.07805	3.13764	93.9002	3.31847e-22	2.43326e-21
RAP2A	1.01893	4.38587	93.7524	3.57573e-22	2.62056e-21
SEC24D	1.48528	2.45736	93.7036	3.66499e-22	2.68461e-21
RMDN1	-1.02122	4.24431	93.6168	3.82916e-22	2.80343e-21
ACBD5	-1.03009	3.83907	93.474	4.11565e-22	3.01164e-21
CFL1	2.46939	8.33967	93.3285	4.42965e-22	3.23976e-21
HPS5	-1.10984	3.10628	93.317	4.45552e-22	3.25702e-21
PCDHA5	1.10045	2.95682	93.2948	4.50581e-22	3.29211e-21
KIF3C	1.37952	2.53283	93.2921	4.512e-22	3.29495e-21
LINC00673	1.66142	1.00854	93.2465	4.61713e-22	3.37001e-21
IDH2	2.17981	7.01162	93.2013	4.7238e-22	3.44612e-21
CEMP1	-2.56102	-0.0126236	93.1291	4.89912e-22	3.5722e-21
LOC100419583	1.72816	1.225	93.1071	4.95402e-22	3.6104e-21
LOC104968399	1.5915	5.81268	93.0793	5.02399e-22	3.65953e-21
ESCO1	1.07844	3.96602	92.9486	5.36691e-22	3.90734e-21
WDSUB1	-1.65906	1.39104	92.936	5.40121e-22	3.93032e-21
ZMAT4	4.00671	-0.589929	92.8512	5.63783e-22	4.10042e-21
WARS2	-1.26303	2.84944	92.7237	6.01287e-22	4.37097e-21
ABHD10	-1.44476	2.5113	92.6834	6.13675e-22	4.45877e-21
ARRDC2	1.3221	2.51829	92.6151	6.35222e-22	4.61299e-21
CCM2	1.13156	2.88779	92.5352	6.61388e-22	4.80058e-21
NFASC	3.97822	0.350104	92.4721	6.82791e-22	4.95343e-21
NEURL1B	1.12688	3.49476	92.4414	6.93467e-22	5.02833e-21
TESK2	-1.98484	0.825127	92.4401	6.93935e-22	5.02919e-21
PHAX	1.13322	4.71995	92.3939	7.10322e-22	5.14536e-21
RETSAT	1.08033	3.47415	92.3017	7.44205e-22	5.38807e-21
ACOT2	1.02714	3.89298	92.2335	7.70302e-22	5.57421e-21
HIST1H3D	-1.83511	5.53385	92.1963	7.84915e-22	5.67709e-21
SEPT5-GP1BB	2.1195	0.960997	92.1796	7.91565e-22	5.72231e-21
LDLRAD4	-1.09638	3.84065	92.1201	8.15716e-22	5.89392e-21
C7orf43	1.55052	2.14396	92.0824	8.31408e-22	6.00429e-21
ELP2	-1.1437	4.4057	92.0329	8.52489e-22	6.15344e-21
KIAA1804	1.14467	2.64263	91.9791	8.75982e-22	6.31984e-21
ZGRF1	-1.53862	1.99692	91.978	8.7647e-22	6.32018e-21
ARHGAP8	-1.37516	3.23502	91.9251	9.00204e-22	6.48807e-21
MCAM	1.72133	3.88448	91.9239	9.00731e-22	6.48861e-21
HYOU1	1.09143	4.7925	91.9031	9.10269e-22	6.55403e-21
FN1	4.83632	6.53701	91.8808	9.20587e-22	6.625e-21
LDHA	1.68181	5.90559	91.8534	9.33425e-22	6.71402e-21
VDR	-1.55021	1.63727	91.8048	9.56604e-22	6.8773e-21
FLRT3	-1.86187	1.30376	91.781	9.6818e-22	6.95704e-21
[truncated: 12,359 more rows]

## Sheet: MKL1ΔC301  MCF7control
Table with results of the total RNA differential expression analysis between MKL1 ΔC301 and MCF7 control cells
genes	logFC	logCPM	LR	PValue	FDR
FAM198A	6.2873	1.13938	517.914	1.2034e-114	1.72772e-110
CSTA	-3.62539	2.86638	447.179	2.96488e-99	2.12834e-95
AKR1C3	3.56248	1.57343	430.808	1.08396e-95	5.18747e-92
SEMA3D	5.67214	1.75165	397.311	2.11943e-88	7.60718e-85
COL5A1	3.63371	3.43339	376.337	7.80794e-84	2.24197e-80
SYTL5	2.21313	3.1552	367.852	5.49337e-82	1.31447e-78
MKL1	3.0013	3.53953	361.417	1.38348e-80	2.83751e-77
AKR1C1	3.2742	1.6174	360.454	2.24255e-80	4.02454e-77
FAM84A	2.0102	3.9803	330.39	7.90584e-74	1.26116e-70
AKR1C2	3.12524	2.28206	304.601	3.27676e-68	4.70444e-65
H19	3.64888	2.62464	290.184	4.53467e-65	5.91857e-62
CDK14	2.80032	1.31118	278.237	1.8185e-62	2.17568e-59
GDF15	2.33667	3.34666	259.452	2.25892e-58	2.49472e-55
KRBOX1	6.84022	-0.264869	248.535	5.41838e-56	5.55655e-53
TMPRSS4	2.70761	1.15509	239.12	6.117e-54	5.85479e-51
FBN2	2.54076	1.56272	234.601	5.91458e-53	5.30723e-50
NT5E	3.1006	1.22219	234.232	7.11971e-53	6.0128e-50
SIM1	-2.86838	1.2199	225.214	6.59518e-51	5.26039e-48
KLK6	5.02235	-0.32009	220.304	7.76287e-50	5.86587e-47
SLC7A11	1.81271	2.80804	216.612	4.95898e-49	3.5598e-46
HOTS	3.59089	1.45557	216.038	6.61809e-49	4.52457e-46
NELL2	4.38063	-0.334994	214.727	1.27797e-48	8.33994e-46
CREB3L4	-1.65271	3.53275	211.555	6.28933e-48	3.92591e-45
TGFB3	-1.70149	3.54905	210.986	8.37009e-48	5.00706e-45
MME	2.37111	1.84724	208.022	3.71021e-47	2.1307e-44
SEMA5A	2.42488	3.2669	202.268	6.68369e-46	3.69068e-43
EPHA2	2.26673	2.46845	201.796	8.47241e-46	4.50513e-43
FAT1	2.23754	3.08146	196.745	1.07213e-44	5.49732e-42
S100A16	-2.14559	4.90424	194.193	3.86484e-44	1.91336e-41
APOD	-1.89942	3.55602	192.17	1.06804e-43	5.11127e-41
AKR1C4	3.4416	-0.347045	191.651	1.38694e-43	6.42333e-41
CKMT1B	-2.11216	2.35912	191.568	1.44587e-43	6.487e-41
CKMT1A	-2.11545	2.38618	189.839	3.44663e-43	1.49949e-40
PCSK2	3.65674	0.997437	182.161	1.63498e-41	6.90393e-39
RASGRP1	1.73474	2.82519	180.101	4.60672e-41	1.88968e-38
ALDH1A3	2.56897	2.08064	178.868	8.56231e-41	3.4147e-38
QPRT	-1.77865	3.43803	171.812	2.97504e-39	1.1544e-36
CCDC85A	3.54137	0.806524	171.448	3.57179e-39	1.34948e-36
RDX	2.02126	5.57205	166.592	4.108e-38	1.51227e-35
SERPINA3	3.19711	1.38689	163.298	2.15387e-37	7.73077e-35
PLCXD3	2.6988	1.25881	162.845	2.70465e-37	9.47088e-35
RFTN1	-1.91233	3.10702	162.005	4.12757e-37	1.41094e-34
TGFBI	3.28313	3.44577	156.869	5.46837e-36	1.8258e-33
PGM2L1	1.57804	4.0579	155.448	1.11741e-35	3.64607e-33
ANKRD30B	-3.24688	-0.390331	153.928	2.40097e-35	7.66018e-33
UGT1A6	2.48123	1.68724	151.141	9.76141e-35	3.04662e-32
AMER2	1.58115	2.59007	148.567	3.56617e-34	1.08935e-31
SCCPDH	1.32163	4.59133	148.306	4.06679e-34	1.21639e-31
UGT1A7	2.39562	1.42017	147.733	5.42529e-34	1.58961e-31
UGT1A1	2.40366	1.41708	145.445	1.71656e-33	4.92893e-31
UGT1A10	2.41321	1.42345	145.359	1.79281e-33	5.04694e-31
UGT1A3	2.38829	1.42648	145.109	2.0326e-33	5.61193e-31
TRIB2	2.75367	0.64558	144.948	2.20494e-33	5.9729e-31
TFF3	-1.76383	3.92975	144.726	2.46521e-33	6.55426e-31
UGT1A4	2.39262	1.4213	143.867	3.79984e-33	9.91897e-31
UGT1A8	2.39934	1.42009	143.435	4.72266e-33	1.21077e-30
UGT1A5	2.38628	1.42161	142.821	6.43193e-33	1.62006e-30
CPE	-1.87775	2.11381	141.737	1.11021e-32	2.73295e-30
UGT1A9	2.39627	1.41943	141.714	1.12311e-32	2.73295e-30
SHISA2	1.61967	3.56762	136.804	1.33074e-31	3.18423e-29
ARRB1	1.50556	3.38272	136.274	1.73782e-31	4.09014e-29
COL4A5	1.97353	1.6389	135.204	2.97867e-31	6.89753e-29
GPRC5A	1.30648	4.54209	134.818	3.61863e-31	8.24645e-29
TGFBR2	2.29645	2.55	134.095	5.20701e-31	1.16808e-28
DPYD	1.76863	1.98578	129.786	4.56517e-30	1.00834e-27
LOC653602	1.98019	2.1049	129.373	5.61927e-30	1.22236e-27
CRISP3	-2.35575	0.844547	128.488	8.77981e-30	1.88137e-27
DIO2	3.03246	0.266664	125.853	3.31075e-29	6.99007e-27
TNFRSF21	1.69151	4.3674	124.785	5.67294e-29	1.18038e-26
PDE5A	1.72623	2.0075	123.953	8.62731e-29	1.76946e-26
LYPD1	1.62998	4.20432	123.727	9.66726e-29	1.95483e-26
PFKFB3	1.33071	4.53542	123.573	1.04452e-28	2.0828e-26
TARP	-2.35373	0.492907	123.49	1.08952e-28	2.14277e-26
SMIM22	3.15151	0.64176	123.322	1.18581e-28	2.30063e-26
ST6GALNAC5	3.51309	-0.34382	121.301	3.28317e-28	6.28486e-26
ANXA6	-1.23841	4.04459	120.556	4.78083e-28	9.03136e-26
SIPA1L2	1.13612	3.68393	120.268	5.52743e-28	1.03061e-25
PLXND1	1.45661	4.41239	119.514	8.08047e-28	1.48732e-25
CAPS	1.55301	1.60296	118.093	1.65455e-27	3.00689e-25
ABCA12	-1.73694	1.30039	116.381	3.92206e-27	7.03862e-25
FKBP10	-1.84915	1.76691	115.388	6.47113e-27	1.14699e-24
FSTL5	-2.6224	-0.223083	115.314	6.71779e-27	1.17619e-24
IFI6	1.62832	4.77915	114.197	1.17983e-26	2.04082e-24
NPY1R	1.88546	1.74742	113.459	1.71165e-26	2.92549e-24
SYT10	1.57706	2.30269	112.422	2.88835e-26	4.87859e-24
ZCCHC11	3.12851	-0.525651	112.385	2.94294e-26	4.91299e-24
MAOA	-1.34923	2.80279	112.325	3.03284e-26	5.00488e-24
SCNN1A	-1.31942	2.74067	109.598	1.20029e-25	1.95824e-23
SMURF1	1.29578	4.60979	108.068	2.59774e-25	4.19053e-23
NOTCH1	1.50934	3.81366	107.781	3.00229e-25	4.78933e-23
BAIAP2L1	1.38387	2.64061	106.753	5.04228e-25	7.95516e-23
TYRP1	1.64549	1.18086	106.671	5.25575e-25	8.20182e-23
TCEAL8	-1.82592	1.28664	106.375	6.10144e-25	9.41917e-23
SPSB1	1.59315	1.4467	104.899	1.28548e-24	1.96336e-22
AQP3	1.17278	3.75585	103.203	3.02521e-24	4.57188e-22
KLK11	4.87494	-0.30788	103.058	3.25425e-24	4.8668e-22
GRB14	-1.23068	2.75824	102.68	3.93974e-24	5.83121e-22
GPR39	1.39698	3.62063	101.824	6.0671e-24	8.8883e-22
NCAM2	-1.13914	4.00659	101.021	9.10141e-24	1.31581e-21
IGFBP3	2.74523	2.83486	101.007	9.16495e-24	1.31581e-21
MARCKSL1	1.03472	3.91018	99.9852	1.53541e-23	2.18256e-21
TMEM164	1.11517	3.69522	98.9541	2.58424e-23	3.63745e-21
CDKN2B	1.44588	4.70538	98.0808	4.01656e-23	5.59861e-21
RIMS2	-1.45623	2.05045	97.9288	4.33703e-23	5.98719e-21
TMEM2	1.04386	4.10986	97.5232	5.3229e-23	7.27818e-21
MARCH10	2.11221	0.382552	97.3237	5.88718e-23	7.97379e-21
GPC6	1.53542	2.60429	97.2794	6.02034e-23	8.07794e-21
ELF4	1.17046	3.63068	96.8431	7.50462e-23	9.97629e-21
KCNJ8	1.88475	1.15198	96.0052	1.14582e-22	1.50923e-20
NUCB2	-1.18687	3.32171	95.0817	1.8269e-22	2.38444e-20
AFAP1L2	2.12607	0.183206	94.537	2.40556e-22	3.1114e-20
SMAD3	1.12677	4.11154	92.6985	6.08985e-22	7.80642e-20
SLIT1	-1.7647	0.794507	92.3786	7.15846e-22	9.09505e-20
GUCY1A2	2.83303	0.620523	91.3347	1.21313e-21	1.5278e-19
TRIM16L	1.67479	5.16227	90.1225	2.23856e-21	2.79469e-19
RHOBTB3	1.79072	6.53511	89.2398	3.49734e-21	4.32856e-19
TRIM16	1.62207	5.4602	89.0951	3.76278e-21	4.61728e-19
ITGB6	1.54137	4.53817	88.5847	4.8704e-21	5.92579e-19
PCSK6	0.998951	3.47123	88.0168	6.49023e-21	7.83027e-19
DOCK4	1.88775	0.932366	87.3608	9.04239e-21	1.08185e-18
PCP4	-3.02125	-0.136013	86.7617	1.22419e-20	1.45253e-18
CA2	1.32822	2.76843	86.6937	1.26698e-20	1.49098e-18
KAZALD1	-1.39691	2.44334	86.291	1.55314e-20	1.81288e-18
IGSF5	-2.02468	-0.198039	84.1907	4.49276e-20	5.20182e-18
TRIM3	-1.5505	1.08466	83.064	7.94376e-20	9.12388e-18
P2RX2	-1.3256	1.63698	83.0415	8.03473e-20	9.15513e-18
TGM2	2.98207	2.54072	82.9317	8.49382e-20	9.60203e-18
PINK1	0.957861	4.04641	82.6589	9.75086e-20	1.0937e-17
CLDN9	1.29103	2.886	82.0809	1.30631e-19	1.45385e-17
VEPH1	-2.25596	0.254315	81.9594	1.3891e-19	1.5341e-17
CAB39L	-1.15459	2.65081	81.9137	1.42161e-19	1.55802e-17
HLA-DQB1	1.46285	2.33497	81.5936	1.67151e-19	1.81802e-17
LIPH	-1.04376	2.94698	81.0837	2.16359e-19	2.33553e-17
KIAA1147	0.912109	3.8872	80.8463	2.4398e-19	2.61404e-17
UBE2E2	2.12413	1.11877	80.7031	2.62306e-19	2.78957e-17
LRP1B	2.60914	-0.786317	80.3442	3.14548e-19	3.32057e-17
LFNG	1.04157	4.4068	79.9339	3.87154e-19	4.0559e-17
FAM198B	2.3877	2.16266	79.9201	3.89855e-19	4.0559e-17
ADCY1	0.982614	4.75096	79.9046	3.92928e-19	4.05847e-17
SULT1A3	-0.959585	3.9111	79.5477	4.70715e-19	4.79334e-17
SULT1A4	-0.959585	3.9111	79.5476	4.70754e-19	4.79334e-17
LHFPL2	1.01054	2.95296	79.3934	5.08961e-19	5.14589e-17
GRB10	1.59286	2.43833	79.1462	5.76789e-19	5.79088e-17
HILPDA	-1.02493	4.63728	78.2175	9.22983e-19	9.20227e-17
PLA2G10	1.62802	0.331436	77.6842	1.20903e-18	1.19711e-16
LMBR1	1.3909	5.69022	76.8742	1.82206e-18	1.79174e-16
POMT2	1.08409	3.01971	76.4798	2.22479e-18	2.17288e-16
TRIM4	0.959973	3.09919	76.344	2.38317e-18	2.31183e-16
DHRS3	1.67773	2.26388	76.311	2.42328e-18	2.33497e-16
BMP1	1.34346	2.16145	75.6427	3.39929e-18	3.25357e-16
TLE4	1.54955	2.63623	75.4786	3.69384e-18	3.51208e-16
PMP22	-1.31659	5.53002	75.2817	4.08123e-18	3.85488e-16
PLCB4	-1.28803	1.97906	75.2186	4.21381e-18	3.9541e-16
RCC1	1.04031	4.65772	74.9488	4.83079e-18	4.50361e-16
METTL7A	-1.13849	2.33301	74.6518	5.61505e-18	5.20098e-16
GNAI1	2.53836	-0.569281	74.244	6.90329e-18	6.35324e-16
COL18A1	1.07237	4.74136	73.5258	9.93311e-18	9.03925e-16
DNM3	1.88883	1.38196	73.5141	9.99222e-18	9.03925e-16
AIM1	-0.979634	4.37665	73.5104	1.00107e-17	9.03925e-16
ABCB4	-2.22619	-0.470301	72.8045	1.43152e-17	1.28117e-15
SHH	1.20646	2.01077	72.7973	1.43671e-17	1.28117e-15
THSD4	1.20762	3.54355	72.6878	1.51872e-17	1.34595e-15
PDLIM1	1.10647	3.11286	72.3486	1.80349e-17	1.58851e-15
CTSH	1.02844	3.32199	71.8303	2.34521e-17	2.05306e-15
PLK3	1.85843	0.0170861	71.632	2.59311e-17	2.25632e-15
SNHG22	1.93196	0.258475	71.4982	2.77515e-17	2.40017e-15
FAR2	-1.36221	1.44834	71.2723	3.11175e-17	2.67517e-15
FSTL4	2.25679	-0.0482477	70.9076	3.74347e-17	3.19911e-15
B4GALT1	0.997487	4.24417	70.891	3.77519e-17	3.20712e-15
DMRTA1	1.27184	1.84207	70.7031	4.15246e-17	3.50688e-15
TINCR	1.03335	3.03619	70.3203	5.04154e-17	4.23283e-15
PABPC4L	1.89135	1.33107	70.2237	5.29459e-17	4.41945e-15
SLC16A3	-1.18784	2.6643	70.1103	5.60806e-17	4.65404e-15
CELSR2	1.24988	4.53947	69.8163	6.50915e-17	5.3708e-15
N4BP3	1.2448	5.68778	69.6035	7.25081e-17	5.94856e-15
CYP2J2	-1.69101	0.810799	69.3941	8.06311e-17	6.57739e-15
CALCR	1.84171	0.683619	69.2898	8.50092e-17	6.89535e-15
ABCC3	1.7235	3.50316	69.2781	8.55146e-17	6.89737e-15
STC2	1.10478	4.80018	68.2653	1.42916e-16	1.14628e-14
DHRS2	-1.27603	2.4651	68.0631	1.58345e-16	1.26298e-14
HTR2C	2.27369	0.65153	67.9643	1.66483e-16	1.32055e-14
FGFR4	-1.50303	1.4761	67.8858	1.73241e-16	1.3666e-14
LONRF3	4.01047	-0.879447	67.8497	1.76447e-16	1.38429e-14
SEPP1	-1.33068	1.2089	67.7913	1.81746e-16	1.41811e-14
NRCAM	1.07737	5.06451	67.4947	2.11255e-16	1.63945e-14
LMTK2	0.860969	4.25496	67.2693	2.36837e-16	1.8281e-14
BIRC5	-1.12291	3.74434	67.2562	2.38426e-16	1.83052e-14
PIK3R1	0.956176	4.53422	67.1385	2.53093e-16	1.9328e-14
BRI3	1.36387	2.03906	67.0362	2.66569e-16	2.02494e-14
SPDEF	-1.19824	4.85789	66.8009	3.00355e-16	2.26957e-14
FBXO2	2.04206	0.593904	65.3365	6.31418e-16	4.74621e-14
ELOVL2	1.23683	2.75732	65.2579	6.57104e-16	4.91356e-14
NKAIN1	1.7585	0.756622	65.2004	6.76541e-16	5.0327e-14
EPHA4	0.87486	4.49932	65.027	7.38794e-16	5.46746e-14
GALNT2	0.874691	3.39222	64.458	9.86141e-16	7.26052e-14
KDM7A	0.969331	3.70913	63.9977	1.24564e-15	9.12429e-14
LGALS3BP	1.97808	1.6484	63.8706	1.32864e-15	9.68289e-14
ARMCX2	1.32112	1.19793	63.7526	1.41068e-15	1.02288e-13
IRF9	1.44452	3.74514	63.4622	1.6347e-15	1.17937e-13
MAP3K1	0.982112	5.00092	63.4374	1.65541e-15	1.18834e-13
IL1R1	-0.847954	4.30142	63.4164	1.67323e-15	1.19515e-13
EHF	-2.06416	-0.737891	63.3622	1.7199e-15	1.22241e-13
SH3BGRL	1.11669	4.98692	63.1982	1.86921e-15	1.32198e-13
HK2	-1.06025	4.3407	63.1286	1.93642e-15	1.3628e-13
SESN2	1.1137	2.09354	63.1165	1.9483e-15	1.36448e-13
CCDC170	-1.11949	5.4111	62.9053	2.16884e-15	1.51155e-13
TROAP	-1.21064	1.43039	62.3324	2.90117e-15	2.01218e-13
PREX1	-1.60143	6.82004	62.2457	3.03177e-15	2.09265e-13
ECE1	1.01289	4.18022	61.7808	3.83896e-15	2.63713e-13
CTPS1	1.39299	2.58004	61.7603	3.87914e-15	2.65204e-13
BACE1	0.884527	3.87955	61.2397	5.05315e-15	3.4383e-13
ADAM2	1.48103	0.15717	61.1302	5.34221e-15	3.61784e-13
LOXL1	1.89919	2.37878	60.9636	5.814e-15	3.91886e-13
HSPG2	1.73534	1.48457	60.8	6.31788e-15	4.23859e-13
KIF23	-0.826494	3.42839	60.7754	6.39709e-15	4.27177e-13
ID2	-0.888146	3.72684	60.4126	7.69193e-15	5.11264e-13
CXXC5	1.04533	4.2014	60.3402	7.97999e-15	5.27966e-13
COL12A1	1.78795	3.08564	60.2134	8.51123e-15	5.60531e-13
ID1	-1.10733	4.30471	59.9208	9.87527e-15	6.47394e-13
SOCS3	-1.28141	2.49783	59.8087	1.04542e-14	6.82229e-13
WIPF1	1.32231	1.252	59.3368	1.32865e-14	8.63143e-13
NTN4	1.19339	2.09591	59.3185	1.34108e-14	8.67293e-13
PODXL	0.823349	3.43216	59.2771	1.3696e-14	8.81763e-13
PGR	1.2968	1.82246	59.0922	1.50452e-14	9.64302e-13
HMOX1	1.9424	-1.05453	59.0247	1.55708e-14	9.93554e-13
MMD	1.22107	2.36832	59.0087	1.56979e-14	9.97232e-13
FGF13	1.1408	3.08353	58.9777	1.59468e-14	1.00858e-12
KLHL35	1.51763	0.387411	58.5512	1.98067e-14	1.24721e-12
ABCC6	-2.33166	0.542449	58.4307	2.10579e-14	1.32021e-12
SHC2	-1.19001	1.59259	58.3279	2.21877e-14	1.38499e-12
ABHD17C	-0.959108	2.87053	58.2826	2.27045e-14	1.41112e-12
HPDL	1.78846	-0.328462	58.1237	2.46148e-14	1.52325e-12
C3orf14	-1.00286	5.16034	57.9846	2.6418e-14	1.62783e-12
MALL	1.13339	3.13756	57.8416	2.84092e-14	1.74304e-12
AOX1	-1.30543	1.87502	57.5926	3.22435e-14	1.96987e-12
OLFML3	-2.16866	0.120335	57.4512	3.46476e-14	2.10778e-12
GATS	0.916696	2.59487	57.4056	3.54592e-14	2.14805e-12
C1orf21	0.746106	4.11056	57.3876	3.57851e-14	2.15868e-12
MAPK10	-1.34907	0.740619	57.3626	3.6244e-14	2.17722e-12
NSMF	0.806849	3.88695	57.2572	3.82378e-14	2.28742e-12
ATP13A2	1.04621	2.98061	57.0006	4.35684e-14	2.59548e-12
TMEM135	-0.851833	3.40595	56.9135	4.55401e-14	2.70173e-12
DPY19L2P1	1.57328	0.391993	56.6288	5.26362e-14	3.10987e-12
CALML5	1.164	2.66621	56.2436	6.40245e-14	3.76721e-12
PHEX	-1.4522	0.844914	56.1456	6.72987e-14	3.94371e-12
KLF4	0.890623	3.37507	56.0271	7.14807e-14	4.17174e-12
AEN	0.826793	3.79289	55.9911	7.27995e-14	4.23151e-12
GPR87	1.42037	0.520664	55.7164	8.37186e-14	4.84656e-12
PHC2	0.89765	3.47461	55.6245	8.77226e-14	5.05797e-12
OPN3	0.941777	2.63145	55.5469	9.12575e-14	5.24074e-12
STK40	0.943615	3.52971	55.078	1.15839e-13	6.62589e-12
CANT1	-0.855855	4.0883	55.0313	1.18626e-13	6.75837e-12
NDRG2	-1.19738	1.5642	54.9487	1.23717e-13	7.02058e-12
DLC1	0.933618	3.61416	54.7806	1.34765e-13	7.61738e-12
ANXA1	1.38208	1.28054	54.3807	1.65175e-13	9.2997e-12
TK1	-1.04707	3.74451	54.1483	1.85915e-13	1.04265e-11
RHOU	1.11172	2.03308	53.9946	2.01043e-13	1.1231e-11
MSMB	1.37697	0.48292	53.8935	2.11654e-13	1.1778e-11
CYP1B1	1.21311	5.5317	53.3858	2.74074e-13	1.51926e-11
TGFB2-OT1	0.927706	3.05435	53.3005	2.86237e-13	1.58058e-11
TRIM29	2.5934	-0.102999	53.2133	2.9923e-13	1.64599e-11
ZNF462	0.905877	2.74404	53.1463	3.09607e-13	1.69657e-11
MAGED1	-0.884814	4.07377	52.9645	3.3964e-13	1.85407e-11
NADK	0.754867	3.83058	52.7098	3.86653e-13	2.10272e-11
PDE4DIP	-0.895589	4.80056	52.6261	4.03495e-13	2.18603e-11
STOM	0.914067	4.75824	52.4375	4.44168e-13	2.39734e-11
HES4	0.922385	2.888	51.9461	5.70464e-13	3.06747e-11
PDE3B	-0.884276	2.93231	51.9118	5.80498e-13	3.10978e-11
CCDC57	-0.975304	2.51291	51.8296	6.05322e-13	3.23071e-11
ARL15	1.1697	2.42	51.5809	6.8706e-13	3.65338e-11
SYNGR2	-0.98692	4.91551	51.09	8.82258e-13	4.67402e-11
INPP4B	0.964703	5.22411	51.0178	9.15332e-13	4.8314e-11
HOPX	-1.97692	1.69301	50.7003	1.07603e-12	5.65879e-11
CA12	0.770888	4.14494	50.6377	1.11088e-12	5.82075e-11
IRAIN	0.990893	2.2967	50.3664	1.27561e-12	6.65962e-11
KLHL21	1.03801	3.51222	50.2233	1.37206e-12	7.1372e-11
KIAA0226L	2.08236	0.575531	50.1346	1.43551e-12	7.44028e-11
ZMAT3	0.83116	3.36203	50.0709	1.48291e-12	7.65831e-11
KCNJ13	-1.55237	0.281458	49.9189	1.60237e-12	8.24558e-11
PINK1-AS	0.703824	4.17427	49.8943	1.62256e-12	8.31969e-11
ANKRD34A	-1.34002	0.295442	49.7403	1.75503e-12	8.96688e-11
SLC12A4	1.26791	1.09088	49.4967	1.98709e-12	1.01166e-10
ZDHHC22	1.40194	0.0747857	49.3119	2.18336e-12	1.10765e-10
EPHB4	0.998087	5.26369	49.2116	2.29792e-12	1.16166e-10
TNNT1	-0.814665	3.71116	48.7799	2.8636e-12	1.44255e-10
NCS1	0.750017	4.18678	48.4561	3.37766e-12	1.69556e-10
IDS	1.0751	5.16461	48.4335	3.41677e-12	1.70922e-10
PLAA	0.80975	2.87657	48.3297	3.60262e-12	1.79593e-10
SORD	-0.836119	3.22039	48.1851	3.8783e-12	1.92667e-10
SELENBP1	-0.80338	4.16116	47.8214	4.6687e-12	2.31133e-10
RNF32	1.36369	1.56304	47.5502	5.36128e-12	2.64508e-10
CDKN1A	1.43135	5.64478	47.4609	5.6113e-12	2.75895e-10
CECR2	-1.01626	1.9987	47.0533	6.90837e-12	3.3851e-10
GADD45A	1.45193	1.51747	46.9691	7.21131e-12	3.52152e-10
C7orf13	0.976799	2.46086	46.7957	7.87865e-12	3.83436e-10
CRAT	-1.40932	0.252606	46.7683	7.98973e-12	3.87529e-10
PARP12	1.3386	2.10625	46.7376	8.11571e-12	3.92314e-10
MARCKS	-0.979925	5.34215	46.6916	8.3083e-12	4.00276e-10
ECEL1	2.10753	-0.000125369	46.67	8.40072e-12	4.03375e-10
ARHGEF26	-0.75581	3.27526	46.6281	8.58209e-12	4.1071e-10
NKILA	0.818333	2.89757	46.5616	8.87818e-12	4.23468e-10
PLOD3	0.894763	3.40492	46.3904	9.68876e-12	4.59883e-10
LMO7	-0.762458	3.06883	46.387	9.70569e-12	4.59883e-10
LOXL2	2.05821	0.956893	46.2719	1.02932e-11	4.85315e-10
ADGRF4	1.75836	1.0221	46.2687	1.031e-11	4.85315e-10
PLEKHM2	0.981644	2.62739	46.2412	1.04554e-11	4.90551e-10
NFIB	0.756532	3.86401	45.9933	1.18658e-11	5.54912e-10
NFKBIZ	0.989276	2.23313	45.9131	1.23619e-11	5.76233e-10
TMTC1	1.1781	1.3602	45.8506	1.27624e-11	5.92979e-10
LOC100130992	-1.29145	1.2234	45.7653	1.33306e-11	6.17381e-10
EFHD2	0.933022	2.34437	45.6253	1.43177e-11	6.60962e-10
TAF9B	0.732999	3.17112	45.5255	1.50662e-11	6.93285e-10
EFCAB13	-1.15528	0.55431	45.4682	1.55139e-11	7.11609e-10
SLC12A9	0.83547	3.31273	45.3919	1.61302e-11	7.37522e-10
WWP1	0.932357	5.30041	45.2948	1.69502e-11	7.72553e-10
THBS1	1.47536	7.04118	45.0704	1.90082e-11	8.63608e-10
DYNLT3	0.848919	3.76435	45.0222	1.9481e-11	8.82298e-10
SDC2	1.06316	2.20101	44.9571	2.01397e-11	9.09262e-10
GCHFR	-1.11879	1.21711	44.9461	2.02537e-11	9.11544e-10
TIMM13	-1.03046	2.07095	44.7347	2.25617e-11	1.01225e-09
LRFN5	-1.30736	0.0572593	44.6799	2.32029e-11	1.03777e-09
IFITM1	0.974624	2.40206	44.5981	2.41927e-11	1.07868e-09
BLNK	-1.29792	1.01283	44.4769	2.57372e-11	1.14399e-09
ASPM	-0.881542	3.45465	44.3216	2.78618e-11	1.23461e-09
FAM105A	0.819775	2.88408	44.313	2.79844e-11	1.23622e-09
FAM65C	-1.36641	2.47735	44.2777	2.84943e-11	1.25489e-09
IFIT2	2.06079	-0.157875	44.2649	2.86819e-11	1.25928e-09
PMEPA1	1.1986	5.77251	44.1412	3.05521e-11	1.33731e-09
CITED4	1.24514	1.73902	44.023	3.24544e-11	1.41626e-09
PLEKHS1	-1.82798	0.902979	43.9477	3.37272e-11	1.46734e-09
JAK1	0.834958	4.93433	43.8499	3.54544e-11	1.53782e-09
SMIM10L1	-0.73576	3.34577	43.7679	3.69728e-11	1.59885e-09
ENC1	0.746408	4.085	43.6678	3.89128e-11	1.67769e-09
LRRC10B	1.61015	0.437348	43.5803	4.06907e-11	1.74909e-09
MTURN	0.943851	2.02137	43.2218	4.88741e-11	2.09458e-09
F8	1.2789	0.0842452	43.2149	4.90457e-11	2.09568e-09
CITED2	-0.805794	3.74662	43.1998	4.94262e-11	2.10203e-09
AGRN	1.15428	5.60338	43.1974	4.94871e-11	2.10203e-09
GALK2	-0.898701	2.5166	43.1291	5.12443e-11	2.17025e-09
EPHX1	1.08514	1.83886	42.9968	5.48298e-11	2.31527e-09
PRSS23	1.41134	5.92047	42.9078	5.73828e-11	2.41597e-09
HEBP1	-1.09806	1.61203	42.8907	5.78848e-11	2.42998e-09
IGF1R	1.38938	6.48042	42.881	5.81728e-11	2.43495e-09
DDX60	3.20235	1.52305	42.8166	6.01194e-11	2.50911e-09
EFNB2	0.770885	3.3251	42.3345	7.69253e-11	3.20121e-09
PIM1	1.06828	1.8244	42.1995	8.24192e-11	3.41143e-09
PHLDB1	0.976594	2.88936	42.1988	8.24523e-11	3.41143e-09
TRAF3	0.699303	3.66223	42.1812	8.31972e-11	3.43236e-09
CPAMD8	-1.42421	0.844322	42.1697	8.36859e-11	3.44263e-09
CPNE4	-1.97555	-0.360764	42.0029	9.11371e-11	3.73844e-09
UBE4B	0.719467	4.39017	41.9738	9.25046e-11	3.78373e-09
PALM3	-1.40908	-0.238617	41.6004	1.11972e-10	4.56698e-09
SELL	1.54054	-0.347653	41.4565	1.20524e-10	4.90189e-09
LIMCH1	1.41373	1.31732	41.395	1.24378e-10	5.04432e-09
PTPRK	0.808132	5.0763	41.2451	1.34288e-10	5.43092e-09
MIR1282	-0.745516	3.81899	41.2212	1.35937e-10	5.48215e-09
CYSRT1	0.994544	1.35869	41.1977	1.37587e-10	5.53317e-09
CLCF1	1.46025	0.721602	41.0926	1.45187e-10	5.82249e-09
QKI	0.673647	3.85065	41.0451	1.48759e-10	5.94911e-09
GRIK2	2.01206	-5.0719868625982e-05	41.0137	1.51163e-10	6.02845e-09
SLC7A5	0.839823	4.97655	40.8842	1.61524e-10	6.42384e-09
FZD4	-0.697967	3.48356	40.8225	1.66703e-10	6.61149e-09
CASP7	-0.683881	3.72099	40.7528	1.72754e-10	6.83257e-09
GCNT1	-0.82863	5.01348	40.7376	1.74101e-10	6.86696e-09
MIR663A	1.01308	2.31032	40.4335	2.03424e-10	8.00152e-09
PTPRN2	-1.22925	0.732206	40.376	2.09498e-10	8.21792e-09
FSD1	1.41696	0.444731	40.3582	2.11412e-10	8.27043e-09
TXNRD1	1.25967	6.03398	40.1736	2.32366e-10	9.06543e-09
HJURP	-0.757126	3.64412	40.0997	2.4133e-10	9.38962e-09
GADD45B	-0.866645	2.68299	40.0734	2.44602e-10	9.49123e-09
WNK2	1.38334	0.704967	39.9167	2.65024e-10	1.02559e-08
HMG20B	-0.737138	4.46512	39.7272	2.92031e-10	1.12707e-08
PP14571	1.15222	0.557308	39.664	3.01639e-10	1.16103e-08
ANKRD20A5P	-1.63827	0.319268	39.5994	3.11783e-10	1.19686e-08
C12orf80	0.906615	2.82083	39.5649	3.17334e-10	1.21492e-08
ABLIM1	2.29683	4.94477	39.5338	3.22433e-10	1.23116e-08
ITGA3	0.75048	4.12609	39.5194	3.24817e-10	1.23697e-08
SLC4A10	-1.06266	1.24794	39.4283	3.40326e-10	1.29206e-08
AP1G2	-0.814401	3.52272	39.424	3.41083e-10	1.29206e-08
PADI2	-1.07534	1.3364	39.4021	3.44927e-10	1.30319e-08
ZNF3	0.669386	4.04729	39.1786	3.86766e-10	1.45743e-08
ATP2C2	-0.720004	3.51839	39.1409	3.94307e-10	1.48195e-08
ARPC1B	0.881756	5.40071	39.0692	4.09054e-10	1.53337e-08
TMEM97	0.785061	4.57553	39.0373	4.15784e-10	1.55453e-08
EPAS1	0.84605	4.26464	38.8447	4.58895e-10	1.71126e-08
EPHA7	0.837768	2.53864	38.644	5.08594e-10	1.89168e-08
SLFN5	0.700313	3.3973	38.5384	5.36861e-10	1.99166e-08
ERGIC1	-1.07235	5.96633	38.5247	5.40665e-10	2.0006e-08
SDC3	0.895953	2.5237	38.4692	5.5625e-10	2.05298e-08
AREG	3.08136	3.41628	38.4179	5.71074e-10	2.10229e-08
SNHG3	0.73418	3.27047	38.4069	5.74284e-10	2.10869e-08
BAK1	1.05337	2.77468	38.3723	5.84555e-10	2.14093e-08
SPATA13	0.705408	4.31584	38.3377	5.95029e-10	2.17375e-08
DYRK2	0.650471	4.43292	38.2286	6.2924e-10	2.29289e-08
CLN3	-0.686121	4.01085	38.1814	6.44648e-10	2.34309e-08
IFT122	0.754953	2.9194	38.1506	6.54889e-10	2.3743e-08
STC1	1.11592	1.72441	38.0004	7.07315e-10	2.55791e-08
TYRO3	-0.88098	2.50876	37.7975	7.84804e-10	2.83101e-08
CTNNBIP1	0.710709	3.70861	37.7282	8.13207e-10	2.92612e-08
SKI	0.77127	2.64771	37.6985	8.25688e-10	2.9636e-08
TUBB3	1.30496	6.25583	37.5384	8.96304e-10	3.20904e-08
EDA2R	1.30437	-0.00606531	37.3566	9.83875e-10	3.51381e-08
CCNE2	-0.757708	2.98847	37.2915	1.01728e-09	3.62409e-08
SEPT5	1.35922	0.804193	37.2415	1.04368e-09	3.70894e-08
PKIA	-0.920125	2.35918	37.1438	1.09729e-09	3.88983e-08
SORL1	-0.750965	2.91983	37.1273	1.10665e-09	3.91333e-08
SULF2	1.22302	7.00675	36.9712	1.19888e-09	4.22908e-08
PID1	1.73696	-0.281754	36.956	1.20822e-09	4.25159e-08
MAP4K4	0.705925	4.9054	36.9074	1.23878e-09	4.34844e-08
GALNT18	1.35788	0.416768	36.8896	1.25012e-09	4.37754e-08
AHCTF1	0.687581	3.47086	36.8801	1.2562e-09	4.38814e-08
LRWD1	1.14063	1.91275	36.7643	1.33309e-09	4.64542e-08
ALDH3B2	-0.789601	3.21926	36.7353	1.35306e-09	4.70359e-08
PLXNA2	1.59104	0.998771	36.7028	1.37584e-09	4.77123e-08
PRKCZ	0.632815	3.12653	36.6873	1.38677e-09	4.79757e-08
PPFIBP2	-0.904169	1.30338	36.6142	1.4398e-09	4.96904e-08
NAV3	1.54792	-0.620544	36.584	1.46231e-09	5.03461e-08
WASF2	0.776908	3.51077	36.5149	1.51502e-09	5.20363e-08
C1orf233	0.834934	2.70485	36.3008	1.69097e-09	5.79411e-08
RNF19B	0.868291	2.62257	36.2605	1.72625e-09	5.9009e-08
IFITM10	1.23769	0.357601	36.0055	1.96763e-09	6.71005e-08
MED16	-0.863397	3.48115	35.924	2.05171e-09	6.98019e-08
RASEF	0.612162	3.57352	35.8142	2.17058e-09	7.36713e-08
NEIL1	-1.63008	-0.40446	35.8043	2.18161e-09	7.38712e-08
DCXR	-0.803224	3.99769	35.7693	2.22124e-09	7.49174e-08
TBX2-AS1	-0.727597	2.96913	35.7678	2.22295e-09	7.49174e-08
SH3BGRL2	-0.633568	4.16452	35.7149	2.28414e-09	7.67994e-08
KREMEN2	-0.916736	1.93982	35.6838	2.32087e-09	7.78523e-08
FOXM1	-0.833878	2.64795	35.6705	2.33673e-09	7.82015e-08
DDX60L	1.41254	1.34548	35.639	2.3749e-09	7.9294e-08
RASSF5	-1.44058	1.43824	35.6338	2.38114e-09	7.9318e-08
LOC730101	-1.16164	0.826866	35.588	2.43781e-09	8.10178e-08
MB	-0.785964	2.45691	35.572	2.45799e-09	8.14996e-08
CHD1	0.696323	3.71934	35.5503	2.48546e-09	8.21623e-08
NAMPT	0.807228	4.6476	35.5472	2.48942e-09	8.21623e-08
GRAMD1C	-1.66279	-0.545727	35.532	2.50897e-09	8.26177e-08
DNAH5	1.4319	0.552368	35.4002	2.68459e-09	8.81984e-08
SLC8A1	0.859184	2.13716	35.3929	2.69471e-09	8.83286e-08
ABCA1	0.766597	3.94046	35.3799	2.7127e-09	8.87157e-08
GPR157	0.977961	1.27653	35.3016	2.82398e-09	9.21453e-08
CRACR2A	-1.25968	0.90941	35.22	2.94487e-09	9.5872e-08
UPP1	1.59588	0.382089	35.1698	3.02177e-09	9.81528e-08
SGSH	-1.0054	0.986792	35.0168	3.26879e-09	1.05937e-07
KNSTRN	-0.884532	2.3543	34.9687	3.35047e-09	1.08339e-07
KAZN	1.11798	1.059	34.8839	3.49957e-09	1.12906e-07
TRRAP	0.781418	4.31669	34.8442	3.57175e-09	1.14977e-07
IER5	0.661028	4.12477	34.811	3.63313e-09	1.16691e-07
ARHGEF10L	0.892866	3.40523	34.7671	3.71599e-09	1.18886e-07
ILVBL	-0.684148	2.98317	34.766	3.71803e-09	1.18886e-07
CPSF4	0.879488	2.47362	34.7347	3.7784e-09	1.20548e-07
PRC1	-0.720894	3.98217	34.7276	3.79217e-09	1.20719e-07
ECI2	-0.943351	2.06887	34.7081	3.83029e-09	1.21663e-07
DPY19L2	1.30314	-0.16467	34.602	4.045e-09	1.28055e-07
LEO1	-0.727103	3.83354	34.5998	4.04938e-09	1.28055e-07
LNPEP	0.619961	3.9425	34.5947	4.06003e-09	1.2811e-07
ADD3	-0.940215	1.58901	34.5817	4.08736e-09	1.28447e-07
TPX2	-0.77282	3.70067	34.5799	4.09114e-09	1.28447e-07
LINC01123	0.763063	3.85688	34.5768	4.09755e-09	1.28447e-07
PPARG	0.910077	1.87028	34.5669	4.11843e-09	1.2882e-07
FZD7	0.883303	2.42211	34.5505	4.1534e-09	1.29631e-07
PRKAG2	1.02442	2.03315	34.5393	4.17724e-09	1.29837e-07
SLC4A7	0.748376	4.47168	34.5389	4.17809e-09	1.29837e-07
CAPN13	1.47868	2.76933	34.5049	4.2517e-09	1.31839e-07
ARHGEF40	-0.883759	1.44623	34.4437	4.38769e-09	1.35763e-07
COPG2	0.609166	3.70945	34.4338	4.41001e-09	1.3616e-07
YARS	0.656088	3.7772	34.3977	4.49263e-09	1.38278e-07
PLA2R1	-1.17544	0.257531	34.3951	4.49845e-09	1.38278e-07
SULT1A1	-0.822259	2.41054	34.3912	4.5075e-09	1.38278e-07
ATP6V0A4	-0.936389	1.27835	34.2704	4.79627e-09	1.46823e-07
EPHB2	0.935317	2.97684	34.1955	4.98451e-09	1.52204e-07
ABHD17A	-0.714943	3.34366	34.1921	4.99325e-09	1.52204e-07
UBE2R2	0.68793	3.33122	34.1189	5.18454e-09	1.577e-07
TNFRSF10B	0.664901	3.91934	34.0672	5.32411e-09	1.61603e-07
ZFP36L1	0.906022	3.7243	34.0296	5.42807e-09	1.64411e-07
SOX9	1.19045	0.288402	33.9996	5.51237e-09	1.66613e-07
PHLDB2	1.68222	1.87821	33.9247	5.72876e-09	1.7279e-07
RLN2	-1.44085	-0.0719006	33.912	5.76631e-09	1.73558e-07
STARD4	-0.989974	2.6723	33.8556	5.93586e-09	1.78287e-07
GULP1	0.944746	2.46531	33.7405	6.29745e-09	1.88753e-07
PFKM	-0.666169	3.62839	33.7284	6.33679e-09	1.89536e-07
ZNHIT1	0.621833	4.32224	33.6013	6.76482e-09	2.01918e-07
RAB11FIP1	0.589417	4.39045	33.5357	6.99671e-09	2.08406e-07
ESPL1	-0.838079	2.21547	33.4768	7.21199e-09	2.14374e-07
OAS1	2.51993	1.86241	33.4707	7.23452e-09	2.14599e-07
SLC9A1	1.32723	1.2774	33.4553	7.29209e-09	2.15861e-07
RMND5B	0.67643	4.33784	33.4487	7.31693e-09	2.16151e-07
SUSD1	0.781898	3.11617	33.3651	7.63806e-09	2.25174e-07
AFAP1	0.633824	3.57041	33.3143	7.84045e-09	2.30667e-07
ITGA2	0.82519	3.40182	33.3044	7.88058e-09	2.31373e-07
SEPT5-GP1BB	1.2825	0.960997	33.2992	7.90153e-09	2.31515e-07
ECT2	-0.625394	4.18256	33.2404	8.14413e-09	2.38137e-07
NOC2L	0.592759	4.03752	33.1138	8.69199e-09	2.5364e-07
ACSS1	-0.926711	2.08431	33.0934	8.78356e-09	2.55792e-07
PLD1	0.971557	1.53459	33.0658	8.90912e-09	2.58924e-07
LYPLA2	0.683966	2.96428	32.9922	9.25297e-09	2.68373e-07
TANC2	1.0003	5.62468	32.8773	9.81609e-09	2.84132e-07
MIPEP	-0.76965	2.32574	32.7517	1.04712e-08	3.02485e-07
DPF3	-1.6842	-0.332157	32.7256	1.06132e-08	3.05972e-07
MLLT3	0.682822	2.59782	32.6719	1.09104e-08	3.13908e-07
ZCWPW1	1.17281	0.149607	32.6608	1.09727e-08	3.14505e-07
ABCC4	1.04678	1.73566	32.6604	1.09749e-08	3.14505e-07
LXN	0.579309	4.09209	32.5629	1.15395e-08	3.30026e-07
VEGFA	0.637163	3.04361	32.4415	1.22834e-08	3.50601e-07
PHGDH	-0.944965	2.41204	32.3758	1.2706e-08	3.61945e-07
SLC9A3R2	-0.705474	3.85558	32.2617	1.34743e-08	3.8307e-07
CAT	-0.632496	3.0102	32.2249	1.37321e-08	3.89561e-07
APBB2	0.755602	5.42842	32.2214	1.37569e-08	3.89561e-07
KCNJ3	-0.661534	4.38127	32.1868	1.40036e-08	3.95146e-07
SAMD9	2.97512	1.4762	32.1861	1.40092e-08	3.95146e-07
TSTD1	-0.672114	4.01727	32.1567	1.42227e-08	4.00384e-07
MGST3	-0.776727	2.17148	32.1466	1.4297e-08	4.01687e-07
LMCD1	-0.763576	4.29376	32.0575	1.49674e-08	4.19701e-07
YKT6	0.598013	4.49212	32.0248	1.52214e-08	4.2599e-07
NACC2	1.02978	5.34995	31.9864	1.55252e-08	4.33649e-07
RNF187	0.623411	4.12272	31.9199	1.60663e-08	4.4789e-07
GDPD3	-0.739062	3.71142	31.8738	1.64525e-08	4.57593e-07
STRA13	-0.639908	4.19056	31.8707	1.64781e-08	4.57593e-07
MPDZ	0.715297	2.69645	31.7403	1.76231e-08	4.88445e-07
UBA5	-0.643195	3.85783	31.7218	1.7791e-08	4.92148e-07
AKAP12	-0.899862	1.51284	31.6895	1.80901e-08	4.99461e-07
DLX1	-1.26963	0.490825	31.6622	1.8346e-08	5.05554e-07
ARHGEF28	0.944266	1.94916	31.5164	1.97763e-08	5.43501e-07
ZNF677	-1.54483	1.88517	31.5142	1.97988e-08	5.43501e-07
STAT4	2.36625	0.766084	31.432	2.06543e-08	5.65905e-07
RGS10	-0.777531	2.52809	31.4117	2.08722e-08	5.70785e-07
URB2	0.840859	2.16367	31.4075	2.09174e-08	5.70933e-07
PTPRE	1.02863	2.31584	31.3902	2.11047e-08	5.74952e-07
MAP7D1	0.878815	2.62339	31.3248	2.18272e-08	5.93511e-07
KNTC1	-0.656898	3.48279	31.2802	2.23351e-08	6.06171e-07
UNC5B	1.27708	0.641353	31.235	2.28609e-08	6.19271e-07
RUSC1	-0.591698	3.56332	31.211	2.31445e-08	6.24628e-07
CTSD	0.620224	4.63009	31.211	2.31457e-08	6.24628e-07
LDLRAP1	0.725816	2.40584	31.1038	2.44591e-08	6.58836e-07
RELB	1.31986	1.13457	31.0502	2.51437e-08	6.76007e-07
TMEM106C	-0.824762	5.27525	31.0374	2.53102e-08	6.79212e-07
ZBTB33	0.592431	4.30866	31.014	2.5617e-08	6.86164e-07
DOCK11	0.898471	2.72631	30.9983	2.58257e-08	6.90179e-07
SRGAP3	-1.08311	0.589128	30.9955	2.58631e-08	6.90179e-07
MISP	-0.917037	5.30493	30.9406	2.6605e-08	7.0866e-07
NR3C2	1.33665	-0.626153	30.8904	2.73015e-08	7.25865e-07
AP4M1	0.848495	1.62337	30.8841	2.73914e-08	7.26909e-07
CCNA2	-0.761189	3.08069	30.8454	2.79424e-08	7.40163e-07
RAB17	-0.656533	2.7095	30.7189	2.98252e-08	7.88582e-07
CALML3-AS1	1.13932	0.495548	30.6862	3.03321e-08	8.0051e-07
WDTC1	0.646491	3.29381	30.6679	3.06196e-08	8.06491e-07
ADAMTS19	0.580778	4.40955	30.6646	3.0671e-08	8.06491e-07
NRDE2	-0.698483	2.65619	30.6388	3.10809e-08	8.1551e-07
FAM214B	1.07286	0.773894	30.6359	3.11276e-08	8.1551e-07
NTN1	0.746612	2.08748	30.568	3.22375e-08	8.43049e-07
ANKRD50	0.845252	5.41232	30.489	3.35756e-08	8.76446e-07
SIL1	0.745682	3.58493	30.4834	3.36739e-08	8.77416e-07
CKAP2L	-0.816871	1.57154	30.4211	3.4772e-08	9.04386e-07
AURKA	-0.620958	4.30556	30.3793	3.55303e-08	9.22439e-07
ST3GAL1	0.797917	4.79989	30.3268	3.65044e-08	9.45697e-07
CISH	0.97847	1.66856	30.324	3.65579e-08	9.45697e-07
BUB1B	-0.908579	2.11161	30.2529	3.79232e-08	9.7925e-07
POF1B	0.737991	2.25435	30.1972	3.90281e-08	1.00597e-06
AGAP3	0.600852	3.87337	30.1933	3.91066e-08	1.00619e-06
ULK1	0.78357	3.40011	30.185	3.92741e-08	1.00869e-06
RAB32	1.64025	4.61375	30.1797	3.93815e-08	1.00964e-06
TGFB2	0.875199	5.55107	30.1195	4.06227e-08	1.03961e-06
SPAG5	-0.753669	2.28149	30.0998	4.10365e-08	1.04833e-06
RNF38	0.748325	2.67722	30.0954	4.11315e-08	1.04889e-06
MAN2A1	0.773317	4.97098	30.0375	4.23778e-08	1.07722e-06
CD302	-0.79244	1.57345	30.0368	4.23925e-08	1.07722e-06
MAP1B	1.73419	3.47954	29.9492	4.43525e-08	1.12503e-06
SPEN	0.679537	3.65169	29.9441	4.44694e-08	1.12601e-06
ACER2	0.799275	2.36444	29.8969	4.5564e-08	1.15078e-06
CEP112	-0.976603	0.965984	29.895	4.5608e-08	1.15078e-06
ADGRG6	-0.951699	6.28891	29.8577	4.64941e-08	1.17108e-06
CDK1	-0.766227	2.97204	29.8421	4.68692e-08	1.17846e-06
TLR2	2.5315	2.06412	29.8386	4.69544e-08	1.17854e-06
UQCR11	-0.636671	3.54846	29.6437	5.19216e-08	1.30094e-06
MACC1	1.00272	5.53802	29.6168	5.26473e-08	1.31683e-06
FAM189A2	1.00444	0.788259	29.561	5.41851e-08	1.35293e-06
SLC39A8	-0.586889	3.60533	29.5365	5.48748e-08	1.36777e-06
DARS2	-0.607187	3.46985	29.4951	5.60596e-08	1.39488e-06
NPAS2	1.05068	0.396221	29.3952	5.9024e-08	1.4661e-06
ARPC1A	0.709623	5.22253	29.3825	5.94107e-08	1.47316e-06
GALNT12	-0.91218	1.81644	29.3691	5.98233e-08	1.48083e-06
KIAA1522	0.769632	4.69837	29.351	6.03848e-08	1.49216e-06
AR	-0.558247	4.21843	29.3344	6.09052e-08	1.50243e-06
MGLL	1.17328	4.02836	29.2566	6.33997e-08	1.56129e-06
STOML2	0.573936	4.20096	29.2031	6.51742e-08	1.60224e-06
TMEM259	-0.583666	3.39557	29.1893	6.56423e-08	1.61098e-06
VDR	-0.800179	1.63727	29.1852	6.57805e-08	1.61162e-06
NOL4L	0.880789	1.93159	29.1814	6.59105e-08	1.61206e-06
PAQR7	0.710786	2.37259	29.1583	6.66998e-08	1.62766e-06
CAMK2N1	0.55996	3.73476	29.1561	6.6775e-08	1.62766e-06
DNAJB6	0.641666	4.91823	29.122	6.79595e-08	1.65372e-06
RBM38	0.630143	3.81816	29.1121	6.83086e-08	1.6594e-06
CTXN1	1.14965	0.989424	29.103	6.86315e-08	1.66443e-06
DCLK1	1.02911	1.71895	28.9931	7.26382e-08	1.75681e-06
MAGEF1	-0.583648	3.66092	28.9918	7.26855e-08	1.75681e-06
MID2	0.599126	4.70136	28.9844	7.29649e-08	1.7606e-06
PLSCR1	0.994372	2.55296	28.9709	7.34754e-08	1.76994e-06
DKK1	-0.957595	5.92664	28.9552	7.40713e-08	1.78131e-06
FLRT3	0.843834	1.30376	28.9289	7.50845e-08	1.80266e-06
CMPK2	1.98202	0.70039	28.9037	7.6068e-08	1.82322e-06
B3GALNT2	0.572382	3.69814	28.7887	8.07194e-08	1.93148e-06
ICE1	0.566609	4.06819	28.7178	8.37293e-08	2.00017e-06
CERS6	-0.552588	4.16214	28.6367	8.73103e-08	2.08225e-06
IRX3	-0.803418	2.32461	28.5786	8.99711e-08	2.14215e-06
ATP8A2	1.05288	0.028683	28.5716	9.02954e-08	2.14631e-06
TOP2A	-0.625624	4.1443	28.5311	9.22062e-08	2.18811e-06
IRF2BP2	0.629913	4.64792	28.5085	9.32863e-08	2.21009e-06
DNAJB9	0.65044	2.90264	28.4528	9.60128e-08	2.27093e-06
ZFAND5	0.618337	3.81793	28.348	1.01352e-07	2.39328e-06
PHKA2	-0.84221	1.96937	28.33	1.02298e-07	2.41164e-06
CDCA7L	-0.675499	2.69582	28.3149	1.031e-07	2.42658e-06
ITGB8	1.11267	2.83152	28.2872	1.04587e-07	2.45754e-06
RLF	0.628582	3.34627	28.2475	1.06751e-07	2.50428e-06
CD99	-0.54456	4.1867	28.2246	1.08021e-07	2.52995e-06
PLXNA4	1.01582	2.59398	28.2002	1.09392e-07	2.55789e-06
LOC389831	-1.07789	0.762739	28.1636	1.11484e-07	2.60255e-06
LDLRAD4	0.574108	3.84065	28.1334	1.13236e-07	2.63917e-06
C19orf25	-0.831262	1.80153	28.0739	1.16767e-07	2.71706e-06
WNT4	1.16202	-0.363402	28.0571	1.17785e-07	2.73588e-06
TMCO3	0.58452	3.64641	28.0543	1.17957e-07	2.73588e-06
NECAP2	0.56906	3.36864	28.0487	1.18301e-07	2.73943e-06
BRINP2	-0.988688	1.34414	28.0248	1.19769e-07	2.76897e-06
RMND1	-0.565696	3.80701	27.9756	1.22857e-07	2.83579e-06
HMGB2	-0.699236	4.25364	27.9431	1.24936e-07	2.87915e-06
PRICKLE2-AS1	1.02828	4.7864	27.9149	1.26768e-07	2.91669e-06
SNORA73B	1.05893	6.11868	27.9068	1.273e-07	2.92424e-06
KIF26A	-0.683003	3.11971	27.8536	1.30849e-07	3.00096e-06
BDH2	-1.09658	0.106713	27.8302	1.32443e-07	3.03268e-06
MBD3	-0.628991	3.98494	27.7682	1.36758e-07	3.12649e-06
MSX2	-0.738546	3.0527	27.6909	1.42334e-07	3.24433e-06
DNAH14	0.785398	2.45509	27.6904	1.42364e-07	3.24433e-06
TNFRSF10C	0.990634	0.964465	27.6462	1.45661e-07	3.31418e-06
ASNS	0.772698	2.36366	27.6221	1.47481e-07	3.35029e-06
ARSJ	1.66136	-0.0636195	27.4707	1.59493e-07	3.61743e-06
NFATC4	-0.950998	0.506224	27.4329	1.62639e-07	3.68298e-06
UBE2C	-0.887533	2.53684	27.4251	1.63301e-07	3.69215e-06
SGCG	-1.15914	0.797592	27.3915	1.66162e-07	3.74858e-06
CRYL1	-0.615879	2.72365	27.3896	1.66319e-07	3.74858e-06
ARHGAP29	0.775617	3.3956	27.3733	1.67735e-07	3.77455e-06
DRAM1	-0.541444	3.85961	27.3222	1.72222e-07	3.86328e-06
ABCC1	0.693735	3.63975	27.3199	1.72431e-07	3.86328e-06
NOL6	0.736863	2.43433	27.3193	1.72485e-07	3.86328e-06
SULT1A2	-0.924584	1.05447	27.2792	1.76095e-07	3.938e-06
LOC100506548	0.668248	3.29239	27.2477	1.7899e-07	3.99652e-06
AKIRIN1	0.683851	4.07293	27.1839	1.84996e-07	4.12421e-06
RCN1	-0.862738	2.55272	27.1517	1.88104e-07	4.18698e-06
C17orf58	-0.638107	3.03436	27.1113	1.92067e-07	4.26859e-06
AMOTL1	-0.578769	3.81963	27.091	1.94096e-07	4.307e-06
TAF5L	0.585887	2.98031	27.0619	1.9704e-07	4.36558e-06
CLIP2	0.816197	1.07649	26.9955	2.03934e-07	4.51136e-06
ST7	-0.741172	2.28195	26.9744	2.06172e-07	4.55385e-06
GPATCH2	-0.545116	4.16326	26.9644	2.07242e-07	4.57046e-06
NHS	0.847631	1.54269	26.9346	2.10456e-07	4.63159e-06
CNTROB	-0.649573	2.4759	26.9327	2.10659e-07	4.63159e-06
LOC154761	-0.825691	1.4268	26.9048	2.13724e-07	4.6918e-06
TFPI	-0.695189	5.25792	26.8814	2.16334e-07	4.74185e-06
PSD3	0.539105	4.52883	26.8339	2.21712e-07	4.85232e-06
ERP27	-0.872453	1.0468	26.8058	2.24957e-07	4.91181e-06
SCD	-1.13098	7.73779	26.8045	2.25115e-07	4.91181e-06
HIP1	0.517491	3.81876	26.7819	2.27766e-07	4.96213e-06
CRISPLD2	0.720568	2.69408	26.7658	2.29671e-07	4.99604e-06
NUSAP1	-0.651458	3.17458	26.7614	2.30184e-07	4.99963e-06
AURKAPS1	-0.936494	1.18663	26.7573	2.3068e-07	5.00283e-06
GNPAT	0.611532	3.18221	26.7515	2.31369e-07	5.01021e-06
ZDHHC9	0.581378	3.29274	26.7387	2.32915e-07	5.03572e-06
MYH14	0.725848	5.2324	26.7349	2.33372e-07	5.03572e-06
KRT86	0.682295	2.65845	26.733	2.33599e-07	5.03572e-06
ADRA2C	0.736853	3.45549	26.7191	2.35284e-07	5.06443e-06
IL4R	0.674618	3.83449	26.7162	2.35639e-07	5.06448e-06
INF2	0.634184	3.69002	26.6702	2.41313e-07	5.17866e-06
ARHGAP11A	-0.671666	3.65991	26.6298	2.46417e-07	5.2803e-06
KDM1A	0.502083	4.05648	26.6096	2.49002e-07	5.32775e-06
NME4	0.543246	4.0209	26.5712	2.54005e-07	5.42671e-06
KIF4A	-0.814026	1.78498	26.5449	2.57484e-07	5.49286e-06
GPR160	-0.596761	4.06854	26.5414	2.57948e-07	5.4946e-06
BUD31	0.569158	3.90774	26.5049	2.62872e-07	5.5912e-06
MYCL	0.989066	0.872046	26.4878	2.65208e-07	5.63253e-06
SLX1B-SULT1A4	-0.646931	4.96282	26.4844	2.65676e-07	5.63413e-06
SLX1A-SULT1A3	-0.646931	4.96282	26.4808	2.6617e-07	5.63628e-06
SLC4A2	0.595114	4.69731	26.4778	2.66581e-07	5.63667e-06
MTOR	0.586215	3.85381	26.4152	2.75363e-07	5.80882e-06
CERK	0.743679	2.65237	26.414	2.75531e-07	5.80882e-06
TOMM34	-0.58757	3.16905	26.4109	2.75972e-07	5.80958e-06
PPARGC1B	1.14443	0.706627	26.3602	2.83321e-07	5.95556e-06
ZMAT4	2.20545	-0.589929	26.346	2.85405e-07	5.99059e-06
SMAD5	0.556136	4.62546	26.3373	2.86704e-07	6.00907e-06
PTGR1	0.739777	2.05488	26.3335	2.87262e-07	6.01199e-06
LY75-CD302	-0.766722	1.55645	26.3218	2.89007e-07	6.03969e-06
G6PD	0.873521	5.51011	26.3047	2.91579e-07	6.08459e-06
CAMK1D	0.589154	3.70507	26.2033	3.07292e-07	6.40317e-06
RAD51AP1	-0.937784	0.90535	26.086	3.26545e-07	6.79451e-06
SESTD1	0.659643	2.94588	26.0647	3.30172e-07	6.86002e-06
VAMP3	0.543665	4.32955	26.0601	3.30947e-07	6.86618e-06
ZBTB5	0.613771	3.06891	26.0397	3.34466e-07	6.92919e-06
RASL11A	-1.11724	0.000292371	26.0298	3.36196e-07	6.95499e-06
ZSWIM6	0.765489	2.15505	26.0195	3.37989e-07	6.98203e-06
PRDM16	1.2977	-0.501868	25.9976	3.41838e-07	7.05139e-06
ESRRA	0.608496	4.49028	25.9884	3.4348e-07	7.07509e-06
GPSM1	0.652318	2.86019	25.9328	3.53518e-07	7.27143e-06
LRRC41	0.612594	3.74066	25.8932	3.60836e-07	7.41133e-06
ENTPD7	0.527566	3.14948	25.814	3.75943e-07	7.71059e-06
TMEM140	0.722577	2.05539	25.7916	3.80343e-07	7.7897e-06
LINC01106	0.712845	2.46084	25.768	3.8501e-07	7.87407e-06
NCR3LG1	-1.04937	0.392699	25.7292	3.92837e-07	8.02271e-06
SUSD4	1.09916	0.645856	25.679	4.03184e-07	8.22231e-06
ELOVL6	-0.938177	2.45759	25.6701	4.05054e-07	8.24874e-06
LNP1	-1.10122	-0.105252	25.6564	4.07942e-07	8.29578e-06
RBBP9	-0.573835	3.18389	25.649	4.0951e-07	8.31589e-06
CELSR1	0.638051	4.71081	25.6014	4.19745e-07	8.51169e-06
PLK1	-0.714804	2.6286	25.5639	4.27967e-07	8.66618e-06
EPRS	0.563958	4.35107	25.5578	4.29329e-07	8.68152e-06
MSMP	1.14019	0.0450867	25.5482	4.3146e-07	8.71234e-06
ZBTB34	0.534534	3.59442	25.5206	4.37686e-07	8.82564e-06
ARMC10	0.556477	4.41007	25.5113	4.39802e-07	8.85587e-06
COBL	0.618872	2.64864	25.506	4.41014e-07	8.86785e-06
WISP2	0.934627	1.23723	25.4888	4.44953e-07	8.93454e-06
ZNF365	1.23425	0.563557	25.4856	4.45695e-07	8.93692e-06
PYCR1	-0.579714	3.29283	25.4627	4.51016e-07	9.03102e-06
ID4	-0.78707	2.21307	25.4369	4.571e-07	9.14009e-06
MOSPD1	0.667815	2.88875	25.4189	4.61388e-07	9.20772e-06
CDKL5	-0.76516	1.51482	25.4173	4.61765e-07	9.20772e-06
DEF6	-0.943134	-0.0891379	25.3832	4.70001e-07	9.35894e-06
MMAB	-0.545901	3.49314	25.3781	4.71229e-07	9.37042e-06
PTGES	0.816549	1.08471	25.3535	4.77289e-07	9.47779e-06
SH3BP2	0.529779	3.90166	25.3506	4.77995e-07	9.4787e-06
SAT1	-0.640842	3.41699	25.3417	4.80211e-07	9.50951e-06
MAPK8IP3	-0.90071	2.7454	25.3358	4.81679e-07	9.52543e-06
PARP10	1.42347	-0.418556	25.2476	5.04216e-07	9.95739e-06
FAM102A	0.625658	4.74486	25.2079	5.14719e-07	1.01509e-05
SPATA18	0.71215	1.53472	25.1886	5.19887e-07	1.02387e-05
GABBR2	0.786725	2.4396	25.1728	5.24173e-07	1.0309e-05
ARL6IP5	-0.594155	3.6602	25.1636	5.26667e-07	1.03439e-05
KMT2E	0.556433	4.01453	25.1114	5.41123e-07	1.06133e-05
RACGAP1	-0.593766	4.24001	25.0807	5.49793e-07	1.07686e-05
PDE8A	-0.5236	4.17023	25.0658	5.5408e-07	1.08378e-05
FAM231D	0.930322	1.4268	25.0594	5.5592e-07	1.0859e-05
SP110	0.836229	1.60158	24.9889	5.76627e-07	1.12481e-05
OCLN	0.687418	5.3875	24.967	5.83194e-07	1.13608e-05
CEP104	0.550722	3.76075	24.9472	5.8921e-07	1.14624e-05
RHOD	0.617444	3.4422	24.879	6.10447e-07	1.18595e-05
GABRP	0.967373	0.65787	24.8475	6.2048e-07	1.20303e-05
IFIT1	1.36322	2.54021	24.8462	6.20912e-07	1.20303e-05
ESYT2	0.859137	6.12594	24.8181	6.30046e-07	1.2187e-05
KLF10	0.509796	4.02868	24.8161	6.30699e-07	1.2187e-05
CIT	-0.657479	2.44155	24.8082	6.3328e-07	1.22204e-05
CRACR2B	-0.888032	0.76358	24.8001	6.35948e-07	1.22555e-05
ZIC2	0.932816	0.551921	24.7792	6.42891e-07	1.23726e-05
OAS2	1.85159	0.0614248	24.7679	6.46657e-07	1.24285e-05
USP24	0.58038	4.11866	24.7635	6.48134e-07	1.24402e-05
INSR	0.59677	3.81108	24.7438	6.54786e-07	1.25497e-05
DCAF10	0.598776	3.73618	24.7415	6.55586e-07	1.25497e-05
AMMECR1	0.562534	3.65996	24.7141	6.64961e-07	1.27122e-05
FANCD2	-0.669137	3.63559	24.6984	6.70384e-07	1.27988e-05
LRFN4	0.783683	2.20418	24.6031	7.04375e-07	1.34299e-05
ACHE	-0.775309	1.07442	24.4815	7.50273e-07	1.4286e-05
FBXO17	-0.820643	1.69484	24.4654	7.5655e-07	1.43865e-05
COPS6	0.721445	2.51526	24.4441	7.64985e-07	1.45276e-05
DVL1	0.569786	3.78378	24.4351	7.6857e-07	1.45764e-05
LIMK1	0.548066	3.23811	24.4098	7.78721e-07	1.47495e-05
TRERF1	-0.784425	1.63751	24.3995	7.82883e-07	1.48088e-05
EFR3B	0.668327	3.56066	24.3951	7.84686e-07	1.48233e-05
ZMPSTE24	0.541599	3.90087	24.3912	7.86261e-07	1.48336e-05
LINC01468	0.706739	2.28069	24.3654	7.96865e-07	1.50139e-05
COG5	0.52211	3.84013	24.3575	8.00127e-07	1.50513e-05
CYB5A	-0.557003	3.66269	24.3556	8.00947e-07	1.50513e-05
PGM3	-0.546554	3.90886	24.3375	8.08477e-07	1.51729e-05
MECP2	0.518952	3.96671	24.3204	8.157e-07	1.52885e-05
PMAIP1	1.25175	1.80531	24.2953	8.26393e-07	1.54441e-05
SNHG12	0.963736	1.08228	24.2943	8.26814e-07	1.54441e-05
CENPF	-0.716268	3.15594	24.292	8.27843e-07	1.54441e-05
RMI2	-0.752454	2.63845	24.2909	8.28303e-07	1.54441e-05
TEAD2	0.600489	4.03899	24.2768	8.344e-07	1.55376e-05
P2RY6	-0.840161	1.05853	24.2411	8.49993e-07	1.58075e-05
TEX14	-0.959638	0.916628	24.2189	8.59857e-07	1.59682e-05
ATP7A	0.643287	2.54441	24.2166	8.6086e-07	1.59682e-05
FBXO28	0.572766	3.52448	24.2037	8.66664e-07	1.60359e-05
CDKN2A	1.17099	-0.451985	24.2035	8.66745e-07	1.60359e-05
SMYD2	0.587132	3.85287	24.1972	8.69564e-07	1.60674e-05
FXYD3	0.661	5.08311	24.1438	8.94028e-07	1.6497e-05
KPNA6	0.628802	5.10518	24.1415	8.95117e-07	1.6497e-05
C7orf43	0.795735	2.14396	24.1281	9.01377e-07	1.65911e-05
YTHDF2	0.535979	3.67799	24.123	9.03721e-07	1.6613e-05
KIAA0040	-0.679798	2.44214	24.1052	9.12156e-07	1.67375e-05
LMNB2	-0.701867	5.07809	24.1037	9.12828e-07	1.67375e-05
CLIP4	0.799093	2.20311	24.0689	9.29483e-07	1.70212e-05
ODC1	0.592867	4.01568	24.0296	9.48666e-07	1.73503e-05
NCAPG	-0.760932	2.39014	24.0095	9.5861e-07	1.75099e-05
BTF3L4	0.560758	3.75858	23.9473	9.90069e-07	1.80615e-05
CAMSAP1	0.598172	5.02401	23.9409	9.93396e-07	1.80992e-05
CADM1	0.607895	3.00523	23.9042	1.01251e-06	1.84241e-05
ZNF605	-0.792643	1.55796	23.8882	1.02093e-06	1.85394e-05
TARS	0.651588	4.93331	23.8853	1.02248e-06	1.85394e-05
DNAJA1	0.678974	4.93671	23.8849	1.02272e-06	1.85394e-05
TRIP6	0.555763	3.80272	23.8585	1.03682e-06	1.87712e-05
ACOT1	-0.579978	2.91711	23.7839	1.07778e-06	1.94883e-05
GGCT	-0.558706	3.96242	23.7504	1.0967e-06	1.97816e-05
AMH	-1.19445	0.27536	23.7503	1.09676e-06	1.97816e-05
STARD13	-0.616333	2.81235	23.7238	1.11197e-06	2.00308e-05
TRAPPC3	0.551453	3.25236	23.7205	1.1139e-06	2.00405e-05
DDI2	0.532989	2.94508	23.6453	1.15829e-06	2.08131e-05
DBI	-0.63522	5.26015	23.6334	1.16546e-06	2.09156e-05
PLAU	1.02342	-0.198159	23.6083	1.18078e-06	2.11641e-05
RIMBP3B	0.921564	1.11895	23.5607	1.21034e-06	2.16512e-05
FOXP4	0.706358	2.41968	23.5597	1.21097e-06	2.16512e-05
IGFBP5	0.495307	4.12521	23.5063	1.24507e-06	2.22331e-05
ANOS1	0.970449	0.729514	23.503	1.24721e-06	2.22437e-05
PSMC2	0.513759	4.51988	23.4887	1.25651e-06	2.23818e-05
UST	-0.610141	2.70736	23.4737	1.26635e-06	2.25291e-05
PARP8	0.657845	2.07974	23.4648	1.27221e-06	2.26048e-05
SHB	0.637223	3.17993	23.4625	1.27375e-06	2.26048e-05
SLC29A4	0.803554	1.2919	23.4546	1.27898e-06	2.26695e-05
CTSL	0.494608	3.77681	23.4487	1.28289e-06	2.27107e-05
AHCTF1P1	0.596591	2.76776	23.4234	1.29991e-06	2.29838e-05
KRTAP5-AS1	0.847062	0.773234	23.3743	1.33347e-06	2.35481e-05
STX12	0.658099	4.19627	23.2436	1.42723e-06	2.51729e-05
GLI3	0.893171	1.17689	23.2402	1.4298e-06	2.51873e-05
TDRD5	-0.732013	1.68812	23.2318	1.43604e-06	2.52661e-05
MYB	0.65649	2.65198	23.1788	1.47614e-06	2.594e-05
KIAA0754	0.686496	2.49757	23.1671	1.48513e-06	2.6066e-05
MCCC2	0.509555	4.57947	23.1484	1.49972e-06	2.62899e-05
AHDC1	0.890512	1.04413	23.1432	1.50375e-06	2.63284e-05
GINS2	-0.629022	3.54244	23.1253	1.51779e-06	2.65418e-05
RERE	0.64838	3.42913	23.0745	1.55844e-06	2.7219e-05
TMEM222	0.752924	1.4628	23.0722	1.5603e-06	2.7219e-05
MTHFD1	-0.583519	4.50994	23.0366	1.58948e-06	2.76943e-05
PCMT1	-0.531382	3.68178	23.0278	1.59676e-06	2.77668e-05
UBE2QL1	0.941375	1.13654	23.0269	1.5975e-06	2.77668e-05
UFSP1	1.00386	0.211935	23.0004	1.61971e-06	2.81186e-05
PXDN	0.556893	4.10922	22.9918	1.62693e-06	2.82099e-05
TOMM6	-0.570013	3.35104	22.9798	1.63711e-06	2.83523e-05
KIF16B	-0.540382	2.90444	22.9666	1.64842e-06	2.85137e-05
SLC6A8	0.925553	1.73313	22.9531	1.66002e-06	2.86798e-05
CASC15	2.15322	-0.562492	22.9161	1.6923e-06	2.92024e-05
SLC16A14	-0.684439	2.45191	22.8753	1.72856e-06	2.97922e-05
DENND2C	-0.591143	2.97079	22.8658	1.73715e-06	2.99045e-05
NEURL1B	0.559311	3.49476	22.8478	1.75348e-06	3.01494e-05
CCDC83	0.649783	2.23046	22.8319	1.76805e-06	3.03636e-05
DOCK8	0.717091	2.71481	22.8249	1.77455e-06	3.04387e-05
OSCP1	0.95797	0.205786	22.816	1.78275e-06	3.05429e-05
LOC440434	0.598186	3.39042	22.8137	1.78492e-06	3.05436e-05
IGF2BP2	-0.908977	1.07594	22.8004	1.7973e-06	3.07068e-05
RPS15	-0.800369	5.58021	22.7989	1.79873e-06	3.07068e-05
NDC80	-0.843147	1.3255	22.7863	1.81054e-06	3.08648e-05
CUEDC1	0.600938	3.65381	22.7844	1.81229e-06	3.08648e-05
CGN	-0.66374	3.08136	22.7633	1.83228e-06	3.11682e-05
CACNA1C	1.56847	-0.358799	22.73	1.86435e-06	3.16762e-05
TENM1	2.1391	0.795562	22.7165	1.87753e-06	3.18625e-05
CDK3	-1.11037	-0.322786	22.6514	1.9422e-06	3.29212e-05
PTPN13	-0.847363	5.68223	22.63	1.96391e-06	3.3217e-05
RIMBP3C	0.906833	1.1336	22.6297	1.96429e-06	3.3217e-05
DCAF12	0.509455	3.599	22.6211	1.97301e-06	3.3323e-05
HNRNPA0	0.562969	3.65236	22.6171	1.97722e-06	3.3323e-05
EIF2AK2	0.691848	3.80715	22.6168	1.97752e-06	3.3323e-05
ZNF469	0.817125	1.18786	22.5983	1.99662e-06	3.36054e-05
CAST	0.585121	4.85352	22.5857	2.00974e-06	3.37868e-05
TGFB2-AS1	0.839273	1.20644	22.5437	2.05422e-06	3.44941e-05
FAM204A	-0.514114	3.40732	22.5385	2.05976e-06	3.45467e-05
IGSF1	1.4312	-0.309257	22.534	2.06456e-06	3.45869e-05
ZMIZ2	0.891197	2.36243	22.484	2.119e-06	3.54574e-05
LGALSL	-0.666273	2.75675	22.4818	2.12149e-06	3.54578e-05
SPATS2L	0.539411	4.802	22.4568	2.14928e-06	3.58805e-05
PRKG1	0.732405	1.90495	22.4258	2.18425e-06	3.64219e-05
GLIS2	0.750168	1.41777	22.4092	2.20311e-06	3.66937e-05
LINC00925	-0.877259	0.523353	22.3558	2.26529e-06	3.76857e-05
NET1	0.6923	5.56869	22.3345	2.2906e-06	3.80627e-05
RALGDS	0.499932	3.52292	22.2906	2.3435e-06	3.88966e-05
PCDHGB5	0.579354	3.17154	22.2776	2.3594e-06	3.91154e-05
YBX1	0.720463	5.71613	22.2331	2.41472e-06	3.99863e-05
PRCP	-0.66755	2.53486	22.2253	2.42462e-06	4.0104e-05
DBN1	0.528282	3.93672	22.2087	2.44563e-06	4.04049e-05
TTYH3	0.626553	3.01868	22.1953	2.4628e-06	4.06418e-05
CAMTA1	0.635986	2.70763	22.1909	2.4684e-06	4.06874e-05
FBXL17	0.536221	3.55808	22.1634	2.50399e-06	4.12268e-05
AGO2	0.556689	4.80123	22.1569	2.51256e-06	4.13206e-05
GDAP1	-0.781395	1.9235	22.1403	2.53437e-06	4.16315e-05
ZMYND8	-0.53615	4.3868	22.1342	2.54233e-06	4.17146e-05
PUS7	0.497853	3.27005	22.1271	2.55186e-06	4.18231e-05
CSMD3	-0.897682	-0.0428879	22.0985	2.59014e-06	4.24022e-05
C6orf201	-0.950185	-0.1419	22.0716	2.62664e-06	4.29507e-05
ALDH4A1	-0.499154	3.88684	22.0572	2.6465e-06	4.32262e-05
TIFA	-0.777961	1.7484	22.0537	2.65125e-06	4.32546e-05
SCN1B	0.655682	2.82414	22.0197	2.69868e-06	4.39783e-05
PLCB3	0.594356	4.51839	22.0114	2.71041e-06	4.41194e-05
KIAA1467	-0.55526	4.24791	22.0035	2.72148e-06	4.42495e-05
PABPC4	0.530633	4.44901	21.979	2.75651e-06	4.47683e-05
ZBTB46	0.552192	3.71758	21.9756	2.76144e-06	4.47977e-05
PACSIN1	-0.879722	0.39392	21.9622	2.7807e-06	4.50593e-05
FAM72A	-0.979444	1.437	21.9238	2.83688e-06	4.59178e-05
MFN2	0.534455	4.2687	21.8975	2.87602e-06	4.64989e-05
PLCD3	0.638621	3.79001	21.882	2.8994e-06	4.68242e-05
CASC5	-0.767461	2.39771	21.8737	2.912e-06	4.69747e-05
BAX	0.5747	2.84689	21.8679	2.92076e-06	4.70633e-05
ADAM15	0.59996	4.45557	21.8407	2.96246e-06	4.76817e-05
MGRN1	0.537353	3.84123	21.7336	3.13257e-06	5.03632e-05
XK	0.88403	0.51749	21.7232	3.14958e-06	5.05799e-05
RASA3	-0.568786	2.7489	21.7112	3.16931e-06	5.084e-05
FGFRL1	0.587711	2.86495	21.703	3.18289e-06	5.10009e-05
MAGED4	-0.752052	2.26396	21.6991	3.18936e-06	5.10461e-05
MAGED4B	-0.752052	2.26396	21.697	3.19283e-06	5.10461e-05
PACS1	0.741679	3.95125	21.6895	3.20545e-06	5.1191e-05
ABCD4	-0.630476	2.46014	21.6857	3.21172e-06	5.12341e-05
KRT81	1.43823	3.13012	21.682	3.21792e-06	5.12759e-05
PPP1R35	0.66849	1.97161	21.6616	3.25233e-06	5.17669e-05
PAM	0.706793	3.36837	21.6038	3.35189e-06	5.32924e-05
SPIN1	0.597668	5.07122	21.5962	3.36511e-06	5.34435e-05
BORA	-0.790427	0.800721	21.59	3.37601e-06	5.35572e-05
HBP1	0.517103	4.36492	21.5665	3.41777e-06	5.416e-05
MIR3648-2	0.922933	1.61637	21.5633	3.42336e-06	5.41888e-05
MIR3648-1	0.922933	1.61637	21.5612	3.42722e-06	5.41901e-05
PSMA3-AS1	-0.520659	3.54041	21.5143	3.51196e-06	5.54688e-05
FAM72D	-0.951706	1.80821	21.5049	3.52923e-06	5.56804e-05
MGP	1.34742	-0.21848	21.4919	3.55325e-06	5.59979e-05
MYZAP	0.907563	0.640048	21.472	3.5904e-06	5.65213e-05
DUSP10	0.732909	1.24469	21.4027	3.72237e-06	5.85346e-05
PCDH19	1.31503	-0.357113	21.3788	3.76916e-06	5.92054e-05
C1orf115	-0.669989	2.52386	21.3738	3.77891e-06	5.92938e-05
TXLNA	0.482379	3.86713	21.3613	3.80366e-06	5.95824e-05
GAMT	-0.677964	2.20781	21.3603	3.80561e-06	5.95824e-05
MEX3C	0.503025	4.21228	21.351	3.82422e-06	5.98087e-05
DDIT3	0.671565	1.6705	21.3307	3.86495e-06	6.03799e-05
NRIP1	0.753426	6.02431	21.326	3.87436e-06	6.0461e-05
TNKS1BP1	-0.528292	3.53572	21.314	3.89878e-06	6.07762e-05
METTL10	-0.666423	2.26351	21.2979	3.93168e-06	6.12225e-05
H6PD	0.505227	4.17885	21.2716	3.98601e-06	6.20012e-05
KDM3B	0.472818	4.2364	21.2618	4.00633e-06	6.22498e-05
TNFAIP2	0.847117	1.95435	21.2455	4.04059e-06	6.27143e-05
CERS6-AS1	-0.624685	2.68214	21.2155	4.10436e-06	6.36354e-05
KIFC1	-0.737106	2.13849	21.2054	4.12596e-06	6.39012e-05
ARID3A	-0.562226	2.7353	21.1903	4.15865e-06	6.43381e-05
NUDT14	-0.687026	2.78903	21.1578	4.22972e-06	6.53672e-05
BAMBI	-0.596779	4.97199	21.1534	4.23956e-06	6.54488e-05
CLDN1	2.92324	2.1522	21.1474	4.25277e-06	6.55774e-05
SEPT3	0.905489	0.272088	21.1455	4.25703e-06	6.55774e-05
HSD17B11	-0.714591	1.27092	21.1285	4.29503e-06	6.60918e-05
RRM2	-0.661605	4.75601	21.1249	4.30306e-06	6.61446e-05
PECR	-0.658317	1.54277	21.0999	4.35956e-06	6.68704e-05
CASP2	0.510626	3.32848	21.0999	4.3596e-06	6.68704e-05
ZNF277	0.490293	3.62959	21.0907	4.38054e-06	6.712e-05
ISG15	1.76649	5.9039	21.0106	4.56755e-06	6.98703e-05
PRKAR1B	0.504901	3.36601	21.0096	4.56977e-06	6.98703e-05
PLS1	-0.577145	3.57233	20.9717	4.66123e-06	7.11928e-05
LOC102724814	-0.703669	2.71949	20.9674	4.67154e-06	7.12745e-05
ZDHHC21	0.550095	3.32605	20.957	4.69717e-06	7.15895e-05
SEMA6D	0.937005	-0.291523	20.9462	4.72354e-06	7.19149e-05
SIX1	-0.821463	1.2887	20.9336	4.75493e-06	7.23097e-05
TOM1L2	0.703797	4.62403	20.9317	4.75954e-06	7.23097e-05
CD44	-0.552882	2.68734	20.9187	4.79195e-06	7.27252e-05
ZSCAN25	0.668064	2.19575	20.9091	4.81598e-06	7.30127e-05
KIF11	-0.569591	3.27927	20.9003	4.83822e-06	7.32726e-05
A2M	-2.88958	-0.809832	20.8699	4.91546e-06	7.43639e-05
SLITRK6	-0.610176	2.46541	20.8512	4.96377e-06	7.49495e-05
GPBP1L1	0.521467	4.56985	20.8509	4.96462e-06	7.49495e-05
NGFRAP1	-0.560241	4.83348	20.7898	5.12544e-06	7.72779e-05
DUSP4	0.619545	4.17466	20.7883	5.12961e-06	7.72779e-05
STK38	0.608913	4.67587	20.7809	5.14949e-06	7.7496e-05
ALDH6A1	-0.556497	4.91352	20.7784	5.15599e-06	7.75127e-05
NBEA	0.564698	4.23712	20.7404	5.2594e-06	7.89474e-05
SLC35E2B	0.475731	4.25359	20.7393	5.26242e-06	7.89474e-05
DUS4L	0.639949	2.08586	20.7274	5.29539e-06	7.9359e-05
TDRD7	0.654652	2.75324	20.7234	5.30644e-06	7.93839e-05
CENPQ	-0.896001	1.00395	20.7228	5.30811e-06	7.93839e-05
ANK3	-0.476672	3.40456	20.7067	5.35283e-06	7.99693e-05
PURB	0.686158	5.18277	20.6865	5.40955e-06	8.06861e-05
MANSC1	-0.568945	2.76208	20.6856	5.41204e-06	8.06861e-05
UPK1A	-0.823707	1.26139	20.6782	5.43308e-06	8.09114e-05
FAM72C	-0.944275	1.77454	20.6763	5.43843e-06	8.09114e-05
TJP2	0.48343	3.8677	20.6714	5.45252e-06	8.10371e-05
TRIM47	1.38517	3.04166	20.6381	5.54824e-06	8.23744e-05
KIAA1804	0.545105	2.64263	20.6005	5.6582e-06	8.39203e-05
RALGPS1	0.750145	2.25743	20.5942	5.67671e-06	8.41079e-05
SERINC5	0.665552	5.11542	20.5775	5.72658e-06	8.47593e-05
UBE3C	0.61882	5.33208	20.5653	5.76316e-06	8.52129e-05
HECTD3	0.67446	2.52607	20.5547	5.79518e-06	8.55827e-05
KANK2	0.484581	3.99399	20.5531	5.80009e-06	8.55827e-05
TMEM59	0.496914	4.81717	20.5465	5.82015e-06	8.57904e-05
PSMG3-AS1	0.754768	1.85729	20.5376	5.84699e-06	8.60977e-05
DUSP3	0.515977	4.48239	20.5355	5.85357e-06	8.61063e-05
SLC45A3	1.05745	-0.146287	20.5273	5.87859e-06	8.63859e-05
IDI2-AS1	-0.6126	2.57212	20.5155	5.91511e-06	8.68336e-05
IRF3	0.505797	3.08858	20.512	5.92582e-06	8.69019e-05
TMBIM1	0.901707	0.986316	20.5075	5.9399e-06	8.70196e-05
DESI2	0.503416	3.43342	20.4757	6.03938e-06	8.83867e-05
LSM3	-0.540655	3.54902	20.4643	6.0753e-06	8.88219e-05
CLSTN2	0.851082	0.869388	20.4061	6.26287e-06	9.1471e-05
POMT1	0.478483	3.9502	20.381	6.34556e-06	9.25845e-05
TNS2	-0.816071	1.15998	20.3747	6.36649e-06	9.27956e-05
TNFAIP1	0.468455	3.88062	20.3702	6.38173e-06	9.29234e-05
RB1CC1	0.481577	4.44199	20.3672	6.3917e-06	9.29743e-05
HS6ST3	0.468755	3.14448	20.3466	6.46094e-06	9.38086e-05
TOB1	-0.581889	4.50689	20.3462	6.46213e-06	9.38086e-05
NPNT	-0.783898	6.23318	20.3213	6.54672e-06	9.49406e-05
PRICKLE1	1.70935	0.738664	20.3042	6.60546e-06	9.56959e-05
SPTSSA	-0.528386	4.09499	20.2971	6.63017e-06	9.5957e-05
PLEKHF2	-0.643646	5.52124	20.287	6.66506e-06	9.63648e-05
TET1	-0.690331	1.81621	20.252	6.78837e-06	9.80489e-05
ACOT2	-0.490233	3.89298	20.2361	6.84485e-06	9.87653e-05
SECISBP2	0.483443	3.4751	20.2302	6.86613e-06	9.89729e-05
FAHD2A	-0.628346	2.03892	20.2263	6.88009e-06	9.90747e-05
NBL1	0.492449	3.32264	20.2228	6.89272e-06	9.91571e-05
SLC30A1	0.628471	2.59901	20.2038	6.96143e-06	0.000100045
ZNF219	-0.646511	2.80306	20.1931	7.00036e-06	0.000100504
SNAR-D	9.07047	5.26659	20.1261	7.2499e-06	0.000103983
ZGRF1	-0.666997	1.99692	20.0911	7.38392e-06	0.000105745
CCDC68	-0.699727	1.08503	20.0902	7.3875e-06	0.000105745
CADM4	0.786727	1.02267	20.0881	7.39559e-06	0.000105754
CNOT6	0.622593	3.84318	20.0862	7.40288e-06	0.000105754
FBXO32	0.64023	1.55342	20.0747	7.44742e-06	0.000106241
B3GALT6	0.570002	2.89025	20.0736	7.45173e-06	0.000106241
SALL2	-0.754757	1.04866	20.0709	7.46224e-06	0.000106285
TMEM51	0.981145	0.306073	20.0642	7.48856e-06	0.000106554
STX1A	0.865114	0.72895	20.0515	7.53859e-06	0.00010716
TSPYL2	-0.694827	1.65873	20.0435	7.57023e-06	0.000107503
CDKN3	-0.735058	2.04247	19.9969	7.75676e-06	0.000110043
KIAA0195	-0.704095	2.42673	19.9754	7.84467e-06	0.000111181
HTR7P1	-0.610312	2.02023	19.969	7.87089e-06	0.000111442
KRT82	2.38654	2.75586	19.9544	7.93112e-06	0.000112184
CARM1	0.544704	4.03561	19.9377	8.00068e-06	0.000113057
C16orf62	-0.510672	3.55523	19.9209	8.07126e-06	0.000113942
GK	-0.907459	0.722217	19.8949	8.18175e-06	0.000115388
NLN	0.468933	4.19639	19.8876	8.21328e-06	0.000115719
TCAF2P1	-0.898962	1.47507	19.88	8.24568e-06	0.000116062
DIMT1	0.584928	3.08946	19.772	8.72513e-06	0.00012269
LSS	-0.597976	5.07647	19.7685	8.741e-06	0.000122793
ARHGEF34P	0.596276	2.86389	19.7219	8.95708e-06	0.000125662
AGPAT2	0.626303	3.79764	19.7207	8.96272e-06	0.000125662
ETNK2	0.729407	2.1421	19.6726	9.19076e-06	0.000128733
UBN2	0.636922	3.65844	19.6313	9.39171e-06	0.00013142
MIR99AHG	-1.05399	0.240082	19.611	9.49233e-06	0.000132699
L1CAM	0.600237	4.6009	19.5776	9.65934e-06	0.000134902
KMO	0.645602	2.05907	19.5707	9.69438e-06	0.00013526
RIMBP3	0.923333	0.177672	19.5603	9.74745e-06	0.000135868
SNORA44	0.940128	2.21402	19.5471	9.81518e-06	0.000136679
RAB18	-0.494484	4.4489	19.5411	9.8459e-06	0.000136974
IQGAP3	-0.52779	2.63452	19.5384	9.85997e-06	0.000137037
POLE2	-0.738738	1.33827	19.4879	1.01237e-05	0.000140567
PRPH	-1.01215	1.57205	19.4702	1.02183e-05	0.000141743
STAG3	0.751252	0.957107	19.4672	1.0234e-05	0.000141824
PAPD7	0.508542	2.73295	19.4615	1.0265e-05	0.000142116
SLC35D1	0.509894	2.9178	19.4553	1.0298e-05	0.000142376
MKLN1	0.463029	4.18636	19.4543	1.03036e-05	0.000142376
SCARA3	0.709721	3.43929	19.3912	1.06498e-05	0.000147018
IFITM3	0.580092	3.2487	19.3885	1.0665e-05	0.000147087
MRFAP1L1	-0.511649	4.58969	19.3858	1.06796e-05	0.000147147
TP63	1.10799	0.370402	19.38	1.07121e-05	0.000147453
NPEPPS	0.538476	4.34283	19.3302	1.09955e-05	0.000151209
FBXO42	0.600644	2.16908	19.3281	1.10076e-05	0.00015123
DPH2	0.654689	2.28188	19.3166	1.10737e-05	0.000151993
FN3KRP	-0.662461	2.19894	19.3081	1.11233e-05	0.00015249
SYDE2	-0.432456	4.26018	19.3068	1.11311e-05	0.00015249
MAP3K14	0.985824	1.61429	19.2727	1.13318e-05	0.000155091
RAPGEF6	-0.475874	3.65744	19.2451	1.14963e-05	0.000157193
MIS18BP1	-0.534808	3.59442	19.2429	1.15099e-05	0.000157228
EIF4G3	0.531533	3.5179	19.2159	1.16738e-05	0.000159316
NFIA	-0.803804	1.24577	19.213	1.16912e-05	0.000159402
CINP	-0.595221	2.7084	19.2027	1.17547e-05	0.000160116
ORC5	0.546277	2.81094	19.1877	1.18477e-05	0.00016123
FAM66C	-0.986279	0.349056	19.1796	1.18977e-05	0.000161731
TPCN1	0.776827	1.80864	19.1781	1.1907e-05	0.000161731
UNC93B1	0.478047	3.28721	19.1556	1.20484e-05	0.000163496
PPM1L	-0.615094	2.22869	19.1407	1.2143e-05	0.000164624
HEATR1	0.498414	3.64839	19.1051	1.23712e-05	0.00016756
SPIN4	-0.669874	2.55804	19.0921	1.24557e-05	0.000168489
MTRR	0.667737	1.78946	19.091	1.24633e-05	0.000168489
BAG3	-0.583052	3.8701	19.0774	1.25522e-05	0.000169532
ZSWIM3	-0.699485	1.35065	19.0523	1.27182e-05	0.000171611
BSDC1	0.458552	3.5534	19.0475	1.27506e-05	0.000171887
LOC101927668	1.23608	-0.00587284	19.0426	1.27832e-05	0.000172165
FAM111A	-0.495073	3.66052	19.0342	1.28397e-05	0.000172764
GPR143	0.793035	0.592788	19.0269	1.28889e-05	0.000173264
ZNF726	-1.77186	2.21844	19.0136	1.29788e-05	0.00017431
ST8SIA6	-0.798399	1.3666	19.0018	1.30594e-05	0.000175227
TRIQK	-0.629552	5.37459	18.9947	1.31082e-05	0.000175719
PITPNM2	1.35336	2.44226	18.9833	1.31867e-05	0.000176605
KALRN	0.652899	1.92273	18.9802	1.32079e-05	0.000176725
TRAF7	0.460648	4.41317	18.9731	1.32577e-05	0.000177227
DNAH3	0.649814	1.90689	18.9619	1.33355e-05	0.0001781
USP48	0.480278	2.89187	18.9429	1.34687e-05	0.000179712
PDZRN3	0.783705	0.949661	18.934	1.35323e-05	0.000180393
SLC6A14	0.650899	5.36554	18.9243	1.36012e-05	0.000181144
CBL	0.611789	3.64815	18.9181	1.3645e-05	0.000181558
RAB4A	0.534494	3.79635	18.9108	1.36977e-05	0.000181936
OAT	-0.513726	4.42632	18.9106	1.36988e-05	0.000181936
MRPS15	0.519747	2.92485	18.9033	1.37513e-05	0.000182355
FZD1	0.505573	3.93114	18.9027	1.37557e-05	0.000182355
RUNX2	0.701369	1.35431	18.8815	1.39094e-05	0.000184222
FIBCD1	0.734171	1.88831	18.861	1.40601e-05	0.000186046
BARD1	-0.50401	4.47022	18.8592	1.40734e-05	0.000186052
ENPP5	-0.721998	1.26401	18.8422	1.41989e-05	0.000187537
WIBG	-0.562843	2.73506	18.8296	1.4293e-05	0.000188608
TUBB2B	0.518772	4.55908	18.8156	1.43983e-05	0.000189823
DNASE1	-0.51898	2.91125	18.8088	1.44496e-05	0.000190324
EIF4A3	-0.485807	4.72583	18.796	1.45469e-05	0.00019143
EIF3I	0.560924	5.14579	18.787	1.46157e-05	0.00019216
BMP6	0.809382	1.32412	18.7678	1.47636e-05	0.000193926
C5orf42	0.671553	2.57561	18.7486	1.49132e-05	0.000195712
SDCCAG3	0.537349	3.50861	18.742	1.49647e-05	0.000196208
AHR	1.01055	5.7043	18.7304	1.50566e-05	0.000197233
MEGF8	0.657975	2.43039	18.6862	1.54095e-05	0.000201672
TTC39B	0.490083	2.86866	18.6689	1.55499e-05	0.000203324
FAM161B	-0.591546	2.21861	18.6567	1.565e-05	0.000204447
C14orf132	-0.510808	4.84389	18.6232	1.59273e-05	0.000207805
COMT	-0.620871	5.17593	18.6221	1.5936e-05	0.000207805
RBM19	-0.50979	3.19237	18.6022	1.61033e-05	0.000209796
MUC1	-0.99005	2.50241	18.5884	1.62202e-05	0.000211127
MKI67	-0.696306	3.58916	18.5783	1.63066e-05	0.000211922
SMC4	-0.581072	3.87868	18.5778	1.63108e-05	0.000211922
WDR78	0.943027	-0.0806233	18.5689	1.6387e-05	0.000212719
ANKRD6	-0.619019	1.48122	18.5643	1.64264e-05	0.000213039
CDK13	0.447102	4.25385	18.5587	1.64754e-05	0.000213482
SDHB	0.477226	3.38421	18.55	1.65507e-05	0.000214121
NEK6	0.574478	2.89131	18.5491	1.65582e-05	0.000214121
TSPYL4	-0.459995	2.80598	18.5478	1.65695e-05	0.000214121
SOAT1	-0.460246	3.43613	18.5346	1.66849e-05	0.000215418
TGIF2	0.591256	3.64768	18.5262	1.67586e-05	0.000216175
IFI27L2	-0.914217	0.224574	18.5206	1.68076e-05	0.000216612
EPB41L4A-AS1	0.521753	2.74848	18.5134	1.68715e-05	0.000217222
ATRX	0.514644	4.63828	18.5118	1.68851e-05	0.000217222
SYNE1	-0.710113	1.5857	18.4998	1.69926e-05	0.000218409
PBK	-0.744394	1.90563	18.4911	1.70704e-05	0.000219212
RHBDF2	0.868995	0.935984	18.4847	1.71273e-05	0.000219747
ZNF518A	-0.478546	3.64848	18.4775	1.71926e-05	0.000220387
LYPD6B	0.641819	1.34354	18.4597	1.73535e-05	0.000222252
ZDHHC23	-0.493403	2.91616	18.4537	1.7408e-05	0.000222751
ANKRD33B	0.811451	0.749686	18.449	1.74509e-05	0.000223101
FAM72B	-0.938683	1.71411	18.4331	1.75971e-05	0.00022477
PC	0.714363	1.6785	18.3984	1.79211e-05	0.000228705
STAT1	0.736684	5.51347	18.3927	1.7975e-05	0.00022913
RNF44	0.72923	2.26635	18.3914	1.79863e-05	0.00022913
LINC01006	1.28301	-0.429577	18.3816	1.80793e-05	0.000230111
ZNF496	0.563684	2.59026	18.3599	1.82862e-05	0.000232538
ADSS	0.52087	3.49279	18.356	1.83242e-05	0.000232815
FEN1	-0.555658	3.54336	18.353	1.83529e-05	0.000232973
GPR137B	0.748891	2.13345	18.3367	1.85108e-05	0.000234769
ALDH3A2	-0.463559	3.67257	18.3228	1.86464e-05	0.000236281
ANXA9	0.47133	3.39028	18.3031	1.88397e-05	0.00023852
CMPK1	0.493098	4.53233	18.2779	1.90911e-05	0.00024149
ALYREF	-0.554069	4.80487	18.2474	1.93994e-05	0.000245173
ZNF839	-0.476313	3.00226	18.2328	1.95482e-05	0.000246837
FMN1	0.494232	3.52552	18.2311	1.95654e-05	0.000246837
SMC2	-0.537503	2.91878	18.2233	1.96458e-05	0.000247634
PRLR	-0.542111	4.71984	18.1971	1.99181e-05	0.000250846
KCNK1	0.646547	1.80223	18.1926	1.99653e-05	0.00025122
FADS3	0.632213	2.38518	18.1797	2.01005e-05	0.000252699
GBA2	0.615554	3.09455	18.1679	2.02255e-05	0.000254049
NAB2	-0.475456	3.60422	18.1251	2.06861e-05	0.000259193
ABR	0.458401	4.54021	18.1248	2.06887e-05	0.000259193
FDPS	-0.474396	4.70907	18.1248	2.06892e-05	0.000259193
TENM4	0.671649	1.5308	18.0939	2.10269e-05	0.000263032
CYBRD1	-0.95985	0.279082	18.0935	2.10323e-05	0.000263032
DHRS7	-0.431999	3.73618	18.0861	2.11133e-05	0.000263697
OSGIN1	0.846795	0.57107	18.0853	2.11222e-05	0.000263697
AGO1	0.45861	4.07226	18.074	2.12483e-05	0.000265041
TRIM62	0.806389	0.832622	18.0714	2.12772e-05	0.000265099
NUDCD3	0.430723	3.90691	18.0703	2.12899e-05	0.000265099
NEBL	0.636326	5.68729	18.0629	2.13726e-05	0.000265899
MICU1	-0.450174	2.90038	18.0552	2.14587e-05	0.000266739
RRAGC	0.907964	1.45291	18.0439	2.15875e-05	0.000268107
HOXC9	-0.919655	0.481024	18.0216	2.1841e-05	0.000271021
IKZF2	-0.499037	3.36123	18.0015	2.20736e-05	0.000273671
TAF6	0.540099	2.62153	17.9753	2.23789e-05	0.000277217
MPDU1	-0.507006	3.48113	17.9698	2.24436e-05	0.000277779
PTPN12	0.620262	2.87823	17.963	2.25245e-05	0.000278539
CEBPG	0.471648	3.89972	17.9561	2.26062e-05	0.000279309
DHTKD1	-0.439643	4.32006	17.9507	2.26704e-05	0.000279862
TCFL5	0.474993	4.07914	17.9363	2.28424e-05	0.000281743
FAM200A	0.608983	1.55061	17.9068	2.31993e-05	0.000285899
MYO5B	0.516887	4.78066	17.8709	2.36412e-05	0.000291095
C1orf27	-0.503177	3.16461	17.8133	2.43676e-05	0.000299536
CAMK1	-0.772027	0.471615	17.812	2.43837e-05	0.000299536
ECHDC3	-0.973085	-0.110453	17.8116	2.43893e-05	0.000299536
TBX6	-0.801167	0.287055	17.8072	2.4445e-05	0.000299963
C2orf72	-0.775875	0.426693	17.7703	2.49241e-05	0.000305558
IMPDH1	-0.463455	4.48914	17.7688	2.49435e-05	0.000305558
NUF2	-0.834901	0.883367	17.7595	2.50669e-05	0.000306808
PSCA	0.770169	1.38902	17.7558	2.51144e-05	0.000307128
LOC100128494	-0.490592	4.66365	17.7322	2.54287e-05	0.000310707
LUZP1	0.643365	2.55804	17.7207	2.55823e-05	0.000312318
RFX3	0.724942	1.19117	17.7083	2.57499e-05	0.000314097
ATF3	0.84046	1.07464	17.6907	2.59899e-05	0.000316755
EPHA1	0.610622	3.06081	17.6821	2.61075e-05	0.000317918
RGS6	0.716733	1.66497	17.6703	2.627e-05	0.000319625
GNAZ	0.776836	1.18605	17.6664	2.63232e-05	0.000320001
SERF2-C15ORF63	-0.548993	5.03932	17.6579	2.64417e-05	0.000321171
ASUN	-0.529461	4.20787	17.6462	2.66053e-05	0.000322526
TTK	-0.777064	2.18638	17.646	2.6608e-05	0.000322526
PARP14	0.666841	3.80764	17.645	2.66207e-05	0.000322526
ARHGEF5	0.520605	3.8015	17.6338	2.67782e-05	0.000324121
GNPNAT1	-0.568934	5.26806	17.6316	2.68101e-05	0.000324121
MTMR7	-0.712865	1.21079	17.6309	2.68201e-05	0.000324121
ABCF2	0.444167	3.91893	17.6173	2.70113e-05	0.000326158
LUC7L	-0.641456	1.97112	17.6062	2.71702e-05	0.000327801
TXNDC5	0.583706	5.45934	17.5932	2.73572e-05	0.000329779
ECH1	-0.591039	4.48474	17.5489	2.80016e-05	0.000337135
MTERF4	-0.490701	2.6757	17.548	2.80144e-05	0.000337135
SLC46A1	0.475378	2.87703	17.5328	2.82387e-05	0.000339395
KIF15	-0.778654	1.14065	17.5321	2.82494e-05	0.000339395
PNN	-0.563516	3.16872	17.5204	2.84243e-05	0.000341211
C15orf39	0.707315	1.40247	17.5093	2.85902e-05	0.000342915
COL1A1	-0.900324	0.517046	17.4974	2.87703e-05	0.000344635
SOX4	0.678127	5.93524	17.4966	2.87816e-05	0.000344635
OAS3	0.94719	3.58389	17.4914	2.88612e-05	0.000345301
EEF1E1	0.641841	2.01846	17.4854	2.89519e-05	0.000346097
FAHD1	-0.46922	4.08064	17.459	2.93569e-05	0.000350646
ME1	0.67068	2.51392	17.4392	2.96649e-05	0.000353913
MTMR6	0.427479	3.86936	17.4382	2.96796e-05	0.000353913
SERTAD2	-0.645653	1.98995	17.4229	2.99197e-05	0.000356479
C9orf69	0.513372	4.38407	17.4192	2.99786e-05	0.000356884
MAN1A1	0.518978	2.82117	17.4044	3.02126e-05	0.000359372
ATP11A	0.578712	2.81598	17.3788	3.0623e-05	0.000363953
ACAD9	-0.448607	3.12522	17.3726	3.07216e-05	0.000364822
ARHGEF3	0.789219	0.549101	17.3686	3.07876e-05	0.000365032
DCAF4	-0.464549	2.95126	17.3682	3.07932e-05	0.000365032
ZNF433	-0.943589	1.46087	17.3668	3.08156e-05	0.000365032
MRPS28	-0.600026	2.13714	17.3539	3.10258e-05	0.00036722
HLA-DRB1	0.630304	1.46773	17.3469	3.11408e-05	0.000368277
TBCE	0.584571	2.36723	17.3289	3.14375e-05	0.00037148
BUB1	-0.645201	2.39273	17.324	3.15187e-05	0.000372134
SREBF1	-0.562961	5.13225	17.3193	3.15965e-05	0.000372745
ZBTB43	0.443824	3.65388	17.3061	3.1816e-05	0.000375026
IARS	0.501983	4.8608	17.2938	3.20232e-05	0.000377159
CDK5RAP3	-0.602309	3.72753	17.2903	3.20817e-05	0.000377539
EEPD1	1.0568	0.301599	17.2846	3.21776e-05	0.000378062
LOC146880	-0.477599	4.21725	17.2846	3.21789e-05	0.000378062
PTPN18	-0.494083	3.5873	17.2488	3.27899e-05	0.000384689
SERPINB5	2.97987	0.676687	17.2485	3.27965e-05	0.000384689
NCAPH	-0.664152	2.37886	17.2383	3.29723e-05	0.000386436
ABCC5	-0.517852	4.77184	17.2006	3.36332e-05	0.00039386
SIK1	0.709901	4.92576	17.1803	3.39944e-05	0.000397765
ANKRD13B	0.739223	1.24949	17.1749	3.40907e-05	0.000398567
BLOC1S5-TXNDC5	0.566861	5.39832	17.156	3.4432e-05	0.00040223
SNHG1	0.53459	2.68126	17.1262	3.49765e-05	0.000408258
IFFO2	1.18329	4.00773	17.0845	3.57533e-05	0.000416987
ZNF282	0.446714	3.45513	17.0725	3.59797e-05	0.000419286
WDR62	-0.763366	1.0961	17.0471	3.64642e-05	0.000424588
ERP29	-0.522671	4.1319	17.0198	3.69922e-05	0.000430387
PCCA	-0.675834	1.73543	17.0156	3.70732e-05	0.000430979
IDI1	-0.568917	5.0955	17.0099	3.71847e-05	0.000431926
CCNJL	0.631994	1.36353	16.9646	3.80842e-05	0.000442017
LOC100506990	-0.637457	2.41861	16.9556	3.82643e-05	0.000443673
TADA1	-0.486886	3.17473	16.9544	3.82887e-05	0.000443673
RNF126	-0.554562	2.99482	16.9441	3.84973e-05	0.00044573
PRDX3	-0.690853	5.77706	16.9357	3.86673e-05	0.000447338
GSTK1	0.448998	3.15252	16.9146	3.91003e-05	0.000451983
NPHP3	-0.551202	3.11983	16.9094	3.92073e-05	0.000452788
CDCA2	-0.664256	2.13174	16.9081	3.9233e-05	0.000452788
AP1S1	0.527941	5.20679	16.9055	3.92867e-05	0.00045302
SQLE	-0.630897	5.79331	16.9041	3.93162e-05	0.00045302
DNASE1L1	0.435584	3.80333	16.8987	3.94292e-05	0.000453958
GJB3	0.722105	1.43916	16.8971	3.94617e-05	0.000453968
RCL1	0.638496	2.25048	16.8919	3.95704e-05	0.000454854
TMEM263	-0.443262	4.23836	16.8854	3.97052e-05	0.000456038
TMEM251	-0.544984	2.85514	16.8546	4.03561e-05	0.000463144
LRRC45	-0.536464	2.77324	16.8463	4.05312e-05	0.000464782
GNL2	0.486125	2.63519	16.8388	4.06938e-05	0.000466274
CENPO	-0.499208	3.2001	16.835	4.07739e-05	0.000466819
NCALD	-0.892502	0.323782	16.8188	4.11231e-05	0.000470441
METRN	0.55188	4.73328	16.8104	4.13072e-05	0.000472171
BRCA2	-0.571182	3.36977	16.8043	4.14389e-05	0.0004733
RAC3	-0.670967	2.38058	16.7931	4.16843e-05	0.000475725
SQSTM1	0.686193	6.07254	16.7871	4.18173e-05	0.000476864
MLXIP	0.601343	3.841	16.7627	4.23575e-05	0.00048264
CHST11	-0.915934	0.918087	16.7485	4.26755e-05	0.000485777
LMX1B	0.460473	3.63662	16.7474	4.27005e-05	0.000485777
ANP32E	-0.580375	2.89092	16.7425	4.28109e-05	0.000486648
LINC00938	-0.612896	1.95123	16.732	4.30479e-05	0.000488954
FBXL3	-0.39998	4.2502	16.7267	4.31682e-05	0.000489933
PTCD1	0.472137	4.04762	16.722	4.32755e-05	0.000490763
SF3A2	-0.728148	1.87377	16.7137	4.34663e-05	0.000492539
CCDC176	-0.603765	3.28276	16.7059	4.36455e-05	0.000493895
LOC101929709	0.682288	1.56346	16.7055	4.36549e-05	0.000493895
JMY	0.435731	3.79472	16.7016	4.37434e-05	0.000494508
HSPA2	-0.697861	2.25888	16.6979	4.38294e-05	0.000495089
KIF18A	-0.710924	1.76746	16.6961	4.387e-05	0.000495158
SDR39U1	-0.486263	3.03165	16.6783	4.42851e-05	0.000499452
FLOT1	-0.417431	4.08148	16.6748	4.43672e-05	0.000499984
SCIN	-0.694114	1.76786	16.6517	4.49101e-05	0.000505705
TRIM59	-0.546056	3.50179	16.6475	4.50102e-05	0.000506435
CENPM	-0.658391	1.01683	16.6454	4.50605e-05	0.000506604
C19orf24	-0.704104	1.94341	16.6028	4.60821e-05	0.000517684
ARHGAP11B	-0.694469	2.41422	16.5669	4.6964e-05	0.000527179
G3BP1	0.581938	5.40889	16.5519	4.73365e-05	0.000530945
TIGAR	0.476456	3.86183	16.5457	4.74915e-05	0.000532268
TMEM57	0.440175	2.96164	16.5267	4.79699e-05	0.00053721
FMR1	0.587423	3.71593	16.4839	4.90643e-05	0.000549038
LIF	1.68771	2.09674	16.4658	4.95369e-05	0.000553895
ARHGEF9	-0.561832	2.4683	16.43	5.04787e-05	0.000563986
CCDC71L	0.552752	2.40365	16.3899	5.15604e-05	0.000575624
MGST1	-0.500481	3.72319	16.3876	5.16223e-05	0.000575867
LOC93622	-0.534542	3.33689	16.3814	5.17923e-05	0.000577315
SCUBE2	0.436083	3.99391	16.368	5.21575e-05	0.000580935
AGO3	0.684469	2.71575	16.3661	5.22112e-05	0.000581082
PLXNA3	0.752261	3.8696	16.3615	5.23374e-05	0.000582035
NEMP1	-0.524967	2.7111	16.3554	5.25062e-05	0.000583053
DUSP5	1.76875	3.2438	16.3553	5.25101e-05	0.000583053
SEZ6L2	-0.489859	3.98174	16.3291	5.32394e-05	0.000590356
NSUN2	0.415673	3.93501	16.3287	5.32501e-05	0.000590356
PNPLA6	0.569399	2.77483	16.3272	5.32933e-05	0.00059038
LOC653513	-1.04066	-0.351809	16.3143	5.36572e-05	0.000593953
GNL3	-0.426922	3.66117	16.3091	5.38041e-05	0.00059505
ADGRA2	0.841281	0.00833447	16.3079	5.38393e-05	0.00059505
JADE1	-0.438356	3.09806	16.3006	5.40477e-05	0.000596894
EFCAB14	0.468124	4.95504	16.2925	5.4278e-05	0.000598746
AADAT	-0.841964	0.460163	16.2918	5.42987e-05	0.000598746
FANCM	-0.565396	2.55242	16.2781	5.4692e-05	0.00060262
PPAP2A	0.617566	1.22423	16.2752	5.4776e-05	0.000603082
NMNAT2	1.42891	0.0415275	16.2712	5.48923e-05	0.0006039
TSKU	0.585124	2.7056	16.2662	5.50362e-05	0.000605019
CEBPA-AS1	-0.837101	-0.203441	16.2634	5.51198e-05	0.000605474
ATF2	-0.411043	3.92144	16.2599	5.52213e-05	0.000606126
MIER3	0.440325	4.17364	16.2567	5.53144e-05	0.000606684
LUZP2	0.679108	0.988941	16.2359	5.59234e-05	0.000612895
NEMP2	-0.779045	1.01866	16.2337	5.59882e-05	0.000613137
GOLIM4	-0.571756	2.61442	16.2316	5.6051e-05	0.000613187
PTPRS	0.616419	5.15459	16.2307	5.60782e-05	0.000613187
HIST1H4A	-0.905286	4.80995	16.2256	5.62305e-05	0.000614384
SZRD1	0.473583	4.47635	16.2143	5.6566e-05	0.00061758
PDAP1	0.433458	4.47251	16.1986	5.70373e-05	0.000622253
KLHL20	-0.441131	2.80231	16.1777	5.76676e-05	0.000628651
SH3BGRL3	0.723613	1.96809	16.1694	5.79213e-05	0.000630938
RPTOR	-0.489998	3.06267	16.1595	5.82259e-05	0.000633776
KRT85	1.84837	2.93217	16.1505	5.85045e-05	0.000636325
RABGAP1L	-0.43017	3.46463	16.1277	5.92102e-05	0.000643513
SORBS3	-0.740257	0.846298	16.1033	5.99791e-05	0.000651254
ARID1A	0.595994	3.24292	16.1022	6.00131e-05	0.000651254
FAM50A	0.460868	3.47786	16.0978	6.01545e-05	0.000652295
POMGNT1	0.422337	3.32665	16.0734	6.0935e-05	0.000660259
TMC6	-0.509014	3.24073	16.0662	6.1166e-05	0.000662263
SERPINB6	-0.443219	3.44093	16.0467	6.17985e-05	0.000668607
SENP7	-0.422316	2.99664	16.0123	6.29325e-05	0.000680363
ATXN1L	0.478978	4.46172	15.9975	6.34268e-05	0.000685191
CCM2	0.472571	2.88779	15.9793	6.40395e-05	0.000691289
RWDD3	-0.759325	0.590052	15.9682	6.44152e-05	0.000694823
RAB29	-0.456661	3.52458	15.9485	6.50879e-05	0.000700686
AKNA	0.556959	1.64404	15.9482	6.50996e-05	0.000700686
TSPAN9	-0.548968	2.53716	15.948	6.51052e-05	0.000700686
MAN1C1	0.653114	1.44284	15.9414	6.53332e-05	0.000702613
ZNF229	-0.512475	2.60111	15.9362	6.55139e-05	0.000704029
TSPAN17	0.467904	3.4797	15.9284	6.57848e-05	0.000706412
GPSM2	-0.412994	3.41731	15.9251	6.58986e-05	0.000707105
FAM156B	-0.700904	1.96976	15.9161	6.6212e-05	0.000709523
MYOF	0.660535	5.23054	15.9158	6.62228e-05	0.000709523
IRAK1	0.755372	6.6042	15.9031	6.66696e-05	0.000713778
URGCP	0.413023	3.20346	15.8988	6.68209e-05	0.000714864
DNAJC16	0.437545	3.42455	15.8909	6.71017e-05	0.000716755
GINS1	-0.452263	3.76847	15.8901	6.71284e-05	0.000716755
COMMD1	-0.658427	1.69838	15.8896	6.71474e-05	0.000716755
TCEAL3	-0.52019	2.61803	15.8879	6.72055e-05	0.000716842
USP3	0.416021	4.0344	15.8781	6.75566e-05	0.000720052
DPYSL2	-0.488538	3.84393	15.8717	6.77845e-05	0.000721603
CBX8	-0.581372	1.56911	15.8712	6.78026e-05	0.000721603
EDIL3	2.87331	0.901467	15.8314	6.92454e-05	0.000736412
GRPEL2	0.416541	4.26148	15.7658	7.1686e-05	0.000761803
MEPCE	0.47112	3.86793	15.7553	7.20863e-05	0.000765491
C19orf66	0.971395	0.309688	15.75	7.2288e-05	0.000766547
LZTFL1	-0.720041	0.796545	15.7499	7.22926e-05	0.000766547
OMA1	0.555868	2.38274	15.7359	7.28286e-05	0.00077166
FLYWCH2	-0.517236	3.00613	15.7011	7.41806e-05	0.000785406
PPP1R3C	-0.48805	3.54353	15.695	7.44219e-05	0.000787381
CENPE	-0.717895	1.86198	15.6851	7.48112e-05	0.000790912
SYNC	0.470888	3.09461	15.6837	7.48659e-05	0.000790912
ACTC1	-0.841876	4.74881	15.6604	7.57936e-05	0.000800125
CYBA	0.56543	4.8445	15.6441	7.64525e-05	0.000806487
ATP7B	-0.572108	2.18439	15.633	7.69023e-05	0.000810636
APH1B	-0.55123	2.20458	15.6312	7.69724e-05	0.00081078
LAMC1	0.651467	5.5816	15.6201	7.74283e-05	0.000814984
ATP11C	0.530242	4.03094	15.615	7.76349e-05	0.000816559
TARBP1	0.537444	2.27706	15.6105	7.78204e-05	0.000817912
FBXO5	-0.622418	2.02645	15.6091	7.78799e-05	0.000817939
PGS1	-0.534943	2.35499	15.6017	7.8186e-05	0.000820553
FASTK	0.459896	3.14505	15.5836	7.89382e-05	0.000827842
SKA3	-0.618943	2.56972	15.5821	7.89974e-05	0.000827858
HN1	0.439156	4.44257	15.5779	7.9174e-05	0.00082897
TNPO1	0.555178	5.51798	15.5768	7.9219e-05	0.00082897
ZSCAN31	0.648481	1.38208	15.5679	7.95927e-05	0.000832274
TUBB2A	0.480214	4.69131	15.5632	7.97906e-05	0.000833736
SACM1L	-0.590533	2.38304	15.5606	7.99038e-05	0.000834312
NUPR1	1.16501	-0.16778	15.5211	8.1589e-05	0.000851289
HOXC11	-0.59494	1.50114	15.5191	8.16779e-05	0.000851597
H1F0	-0.650557	4.53332	15.5145	8.18749e-05	0.000853032
TCAF2	-0.648398	2.57434	15.5077	8.21718e-05	0.000855079
DNMT3B	-0.536331	2.12927	15.5063	8.22324e-05	0.000855079
SUSD2	-0.877625	0.306203	15.5059	8.225e-05	0.000855079
ERMP1	0.459412	4.56074	15.4975	8.26135e-05	0.000858236
LSM7	-0.650438	2.06584	15.4691	8.38664e-05	0.000870621
RSC1A1	0.56353	2.08443	15.4637	8.41046e-05	0.000872464
FRMD8	0.515163	3.80614	15.4522	8.46162e-05	0.000877137
ZSCAN20	0.733566	0.429796	15.4486	8.47781e-05	0.000878181
ERAP1	0.522183	2.90111	15.4422	8.50655e-05	0.000880523
KRT80	0.905041	7.55526	15.4399	8.51687e-05	0.000880956
DSCAM-AS1	-0.70524	6.4567	15.4309	8.55784e-05	0.000884557
ZNF703	0.649686	1.50973	15.4292	8.56561e-05	0.000884723
CCDC12	-0.590372	1.60404	15.4224	8.59645e-05	0.00088727
CHTF18	-0.725793	1.5987	15.4023	8.68815e-05	0.000896091
MVD	-0.421329	4.22769	15.3844	8.77101e-05	0.000903941
PTPRG-AS1	-0.461256	2.61649	15.3831	8.77686e-05	0.000903941
HADH	-0.619514	2.74623	15.3541	8.91267e-05	0.00091727
TTC5	-0.470737	2.70884	15.341	8.97481e-05	0.000923004
ACIN1	-0.473847	4.6314	15.3359	8.99883e-05	0.000924812
TET3	0.471874	4.53373	15.3195	9.07724e-05	0.000932202
CLK2	-0.599836	2.05533	15.3158	9.09529e-05	0.000933224
ATAD2	-0.527467	4.88959	15.3148	9.10019e-05	0.000933224
MARVELD2	0.420395	3.96051	15.2973	9.18461e-05	0.00094121
MCM2	-0.513604	4.5531	15.2958	9.19195e-05	0.00094129
HAUS4	-0.429287	4.35336	15.2908	9.21635e-05	0.000943116
BHLHE40	0.536034	3.08078	15.2879	9.23048e-05	0.000943889
SNORD3D	-1.12439	7.54604	15.2749	9.29441e-05	0.00094975
AKR1E2	0.68335	1.68105	15.2712	9.31249e-05	0.00095092
TIMELESS	-0.447261	3.63092	15.2594	9.37071e-05	0.000956185
PCDHAC2	0.453517	3.09818	15.2532	9.40178e-05	0.000958675
RGP1	0.648562	1.34667	15.2485	9.42498e-05	0.000960358
PSME4	0.542302	4.25594	15.2316	9.50973e-05	0.000968306
PVRL3	-0.614171	1.82604	15.2225	9.55606e-05	0.000972334
PUM1	0.422074	4.49941	15.2085	9.62689e-05	0.000978847
GLA	0.571019	1.50149	15.2053	9.64331e-05	0.000979823
PRICKLE2	0.919504	5.64604	15.2003	9.66887e-05	0.000981725
AGR2	-0.50723	4.82021	15.1921	9.71088e-05	0.000985294
SLCO4C1	-0.753911	1.50725	15.1783	9.78206e-05	0.000991815
TRIT1	0.698964	1.84501	15.1715	9.81724e-05	0.00099468
RAI2	-0.911733	0.157077	15.1655	9.8485e-05	0.000997144
AURKB	-0.766069	1.45827	15.1618	9.86815e-05	0.000998428
ACOT4	-0.625613	1.80126	15.1358	0.000100047	0.00101153
NHLRC3	-0.529019	2.17299	15.1319	0.000100256	0.00101293
NCOR2	0.57409	4.00425	15.1272	0.000100506	0.00101475
GXYLT2	-0.945536	1.34964	15.1106	0.00010139	0.00102295
WBP1	-0.470321	3.88781	15.106	0.000101638	0.00102473
CCDC14	-0.622689	2.46445	15.0905	0.000102477	0.00103247
CEP55	-0.576314	2.37768	15.0761	0.000103265	0.00103967
HMCN1	-0.738846	6.75839	15.0694	0.00010363	0.00104135
ARHGEF17	-0.541026	2.96398	15.0688	0.000103664	0.00104135
ICMT	0.441597	4.79319	15.0686	0.000103671	0.00104135
HLCS	0.451872	3.86742	15.0677	0.000103722	0.00104135
ZC3H12A	0.607887	2.21151	15.0555	0.000104396	0.00104739
NKRF	0.559773	2.0842	15.0433	0.000105072	0.00105344
KLRG2	0.815012	-0.0568925	15.0402	0.000105245	0.00105443
XPC	0.411964	3.57948	15.006	0.000107169	0.00107296
IQCG	-0.767015	0.192582	15.0047	0.000107243	0.00107296
HYAL2	0.506488	2.93625	14.99	0.000108085	0.00108062
PCNXL2	0.564158	2.21075	14.9871	0.00010825	0.00108152
PALM	-0.523498	3.41949	14.9755	0.000108915	0.00108741
DCLRE1A	-0.55406	1.99885	14.9734	0.000109037	0.00108787
ACVR1	0.716246	1.98226	14.9708	0.00010919	0.00108864
TCEB3-AS1	0.684013	1.02211	14.9664	0.000109442	0.00109039
PHOSPHO2	-0.647008	0.932738	14.9536	0.00011019	0.00109708
ERF	0.424478	3.47397	14.9461	0.000110625	0.00110065
NSUN7	-0.585463	1.83846	14.9445	0.000110721	0.00110084
MAML1	0.488232	3.78846	14.9279	0.000111701	0.00110971
HAUS6	0.471567	3.02723	14.9268	0.000111767	0.00110971
RALGAPA2	0.397082	3.45788	14.9192	0.000112215	0.00111269
SLC25A52	0.84489	0.20723	14.9191	0.000112222	0.00111269
SYNJ2	0.413582	4.06436	14.89	0.000113964	0.00112918
PEX10	0.422493	2.97592	14.887	0.000114149	0.00112923
OTUD6B-AS1	-0.594446	2.45674	14.8865	0.000114178	0.00112923
PPM1G	0.599538	5.78913	14.886	0.000114205	0.00112923
CHPF2	0.443035	3.3865	14.8722	0.000115045	0.00113675
ATP2A3	-0.695144	5.81628	14.8527	0.000116239	0.00114776
CACNG4	0.687167	6.13487	14.8512	0.000116333	0.0011479
KIAA1217	-0.591585	2.64012	14.8487	0.000116487	0.00114863
DNAJC2	0.554935	2.28995	14.8413	0.000116949	0.00115239
ANGPTL4	0.876498	-0.0424874	14.8261	0.000117895	0.00116092
SLC25A5-AS1	0.528662	3.56217	14.813	0.000118712	0.00116816
PLEKHF1	-0.873367	0.327902	14.8111	0.000118834	0.00116856
BMPR1B	-0.615845	1.43321	14.8092	0.000118954	0.00116894
CFAP44	0.593905	1.44317	14.8042	0.00011927	0.00117124
GATB	-0.662819	0.885269	14.7794	0.000120848	0.00118593
B4GALT2	0.418575	3.22331	14.7679	0.000121588	0.00119237
TMEM69	0.596568	1.39391	14.7587	0.00012218	0.00119709
CEP164	0.595787	1.7394	14.7579	0.000122235	0.00119709
SNORA73A	0.876427	7.0213	14.7285	0.000124158	0.00121509
CCP110	-0.513688	3.19336	14.7243	0.000124431	0.00121693
KIF14	-0.513082	3.20825	14.7156	0.000125006	0.00122172
MFHAS1	0.446392	3.32787	14.7071	0.000125573	0.00122643
KLF13	0.459229	2.70614	14.6799	0.0001274	0.00124343
CENPU	-0.5862	1.64402	14.6758	0.000127678	0.0012453
URB1-AS1	-0.604249	1.35503	14.673	0.000127867	0.00124629
TST	0.505478	3.21742	14.6604	0.00012872	0.00125376
ZWINT	-0.523592	3.04476	14.651	0.000129366	0.00125919
KIAA2026	0.457922	2.72956	14.6324	0.000130651	0.00127084
IBTK	-0.459034	4.76516	14.6298	0.000130829	0.00127171
PAN2	-0.510306	3.00266	14.6147	0.000131879	0.00128105
FDFT1	-0.395809	4.41561	14.6099	0.000132221	0.0012835
RC3H2	0.413991	4.63066	14.6049	0.000132571	0.00128603
TAGLN2	0.586437	5.68629	14.5969	0.000133135	0.00129062
RIMS4	0.56413	1.83816	14.5886	0.000133722	0.00129524
MET	-0.383385	4.16462	14.5875	0.000133802	0.00129524
RAPGEFL1	0.65879	2.11193	14.5863	0.000133882	0.00129524
ANKRD13C	0.416395	2.92545	14.585	0.000133975	0.00129527
USP51	-0.731173	0.177059	14.5823	0.000134166	0.00129625
TBRG4	0.427207	3.33113	14.5612	0.000135679	0.00130998
CENPA	-0.780577	1.70471	14.5565	0.000136015	0.00131235
APLF	0.851989	-0.120617	14.5465	0.000136745	0.00131788
AFF4	0.540434	5.18636	14.5454	0.000136822	0.00131788
TMEM79	-0.617303	1.45223	14.5448	0.000136864	0.00131788
SNORD3C	-1.16537	8.18487	14.5412	0.00013713	0.00131956
BROX	0.392229	4.26415	14.5394	0.000137261	0.00131993
ANKRD52	0.576685	4.36982	14.5311	0.000137867	0.00132487
FAM73B	0.465526	2.89382	14.5296	0.000137971	0.00132498
ITGA6	0.584172	2.21565	14.517	0.000138903	0.00133304
AIF1L	0.59447	5.72894	14.5107	0.000139366	0.00133659
DAGLA	0.670398	0.908716	14.5048	0.000139802	0.00133988
BICD2	0.434986	3.52603	14.5023	0.000139986	0.00134005
GSTZ1	-0.444962	4.60228	14.5021	0.000140007	0.00134005
NEK3	-0.778108	0.276672	14.4914	0.000140802	0.00134677
LIN37	-0.62417	1.24106	14.473	0.00014218	0.00135904
HARS2	0.413395	3.36681	14.47	0.000142409	0.00136032
ZNF532	0.715324	1.19547	14.4586	0.000143272	0.00136765
MICAL2	0.77336	3.57335	14.4525	0.000143742	0.00137123
GPR153	0.590585	1.72145	14.4495	0.000143967	0.00137246
ALDH9A1	-0.792695	3.80429	14.4411	0.000144614	0.00137772
ZDHHC18	0.481179	2.76796	14.4363	0.000144977	0.00138026
PUSL1	0.526163	1.64059	14.4303	0.000145445	0.0013838
SDK1	0.467173	3.5936	14.4283	0.000145597	0.00138433
KLF6	0.490247	3.78905	14.425	0.000145853	0.00138584
E2F8	-0.614646	1.7321	14.4075	0.000147211	0.00139686
ABLIM2	0.822636	-0.200256	14.4073	0.000147229	0.00139686
DUT	-0.480083	3.12581	14.4064	0.000147304	0.00139686
ATP6V0B	0.456518	3.86189	14.3996	0.000147835	0.00140097
XYLT1	0.59207	1.99906	14.3852	0.000148967	0.00141077
MYO1E	0.650912	3.93667	14.382	0.00014922	0.00141223
DTL	-0.613676	1.72867	14.3756	0.000149726	0.00141609
ZNF45	-0.597716	1.63291	14.3662	0.000150476	0.00142224
RRAGB	-0.761629	0.484421	14.3508	0.000151718	0.00143304
POLR2E	-0.399236	3.94116	14.3481	0.000151932	0.00143412
BMP8B	0.594716	1.85765	14.3423	0.000152398	0.00143757
TSC22D2	0.54191	4.55945	14.3396	0.000152617	0.00143869
GALNT14	-0.750033	0.960857	14.3364	0.000152879	0.00144021
C22orf23	1.00913	1.05453	14.3298	0.000153413	0.0014443
CCDC8	0.595728	3.12394	14.3259	0.000153733	0.00144636
SLC6A9	0.879767	0.862467	14.3183	0.000154354	0.0014508
C7orf49	0.398475	3.24559	14.3177	0.000154407	0.0014508
CC2D1B	0.487902	3.35822	14.3126	0.000154825	0.00145378
BCAS1	-0.47902	4.94561	14.2966	0.000156147	0.00146523
AGFG1	0.392142	4.23207	14.2903	0.000156667	0.00146915
RNF14	0.403648	4.29931	14.2825	0.000157325	0.00147435
LOC101927267	-0.793405	1.97117	14.2685	0.000158494	0.00148434
KLF9	0.529858	2.29585	14.2655	0.000158749	0.00148576
BOD1	0.436357	4.31033	14.2487	0.000160174	0.00149786
CTSZ	1.08122	-0.138749	14.2478	0.000160251	0.00149786
HP1BP3	0.411956	4.40777	14.2428	0.000160673	0.00150084
HMMR	-0.737007	2.01739	14.2414	0.000160795	0.001501
ACP6	0.561986	2.13942	14.2277	0.000161969	0.00151018
NRBP1	0.602751	5.93085	14.2275	0.000161989	0.00151018
IL17RC	-0.493386	3.14503	14.2251	0.00016219	0.00151107
FASN	-0.79995	6.46817	14.2187	0.000162745	0.00151526
ABCD1	0.58744	1.47567	14.205	0.000163936	0.00152536
MTMR1	0.4212	3.41693	14.195	0.000164804	0.00153245
GSS	-0.401719	3.62091	14.1878	0.000165441	0.00153737
SLC10A3	0.493275	3.22506	14.1852	0.000165668	0.00153849
SLC35E2	0.416488	4.46585	14.1778	0.000166324	0.00154358
SNX10	-0.557789	2.5127	14.1685	0.000167144	0.00155019
AHRR	0.422361	2.92651	14.1615	0.000167766	0.00155495
ATXN1	0.712274	4.88952	14.1592	0.000167972	0.00155585
GLIDR	-0.561276	1.77451	14.1456	0.000169197	0.00156619
GSN-AS1	0.89953	2.9499	14.1423	0.000169487	0.00156787
ACADS	-0.632923	1.32315	14.1342	0.000170223	0.00157366
PIGH	-0.58372	1.80817	14.1257	0.000170989	0.00157972
SLC12A7	0.641218	2.22074	14.1184	0.000171661	0.00158491
LPIN1	-0.489561	2.56162	14.1128	0.000172165	0.00158854
MYO15B	-1.07683	1.63995	14.1083	0.000172583	0.00159138
GPR4	0.740315	1.81791	14.1003	0.000173315	0.0015971
ANAPC11	-0.487838	3.87353	14.0905	0.00017422	0.00160435
PRC1-AS1	-0.688334	1.15561	14.0894	0.000174325	0.00160435
MIIP	0.671601	1.65929	14.0732	0.000175828	0.00161715
PLEKHJ1	-0.435795	3.24051	14.0711	0.00017603	0.00161796
POLR1E	0.436534	2.69938	14.0491	0.000178102	0.00163596
VKORC1	-0.495033	3.13271	14.0256	0.000180337	0.00165544
AGO4	0.494102	3.73765	14.0151	0.000181347	0.00166364
AK4	-0.495425	4.31005	13.9943	0.00018337	0.00167914
UBAP2	0.449899	3.01167	13.9942	0.000183371	0.00167914
VRK1	-0.424777	3.01494	13.9941	0.000183388	0.00167914
ACBD6	-0.41957	3.13364	13.9799	0.000184773	0.00169075
DIAPH2	0.502086	2.54779	13.9761	0.000185148	0.0016931
SNORD3A	-1.03037	8.27876	13.9704	0.000185712	0.00169718
GMNN	-0.69435	1.44629	13.9603	0.00018671	0.00170521
VAMP7	0.411356	4.38516	13.9568	0.000187062	0.00170732
ZBTB21	0.404533	3.57888	13.9556	0.000187179	0.00170732
PPP1R3F	0.516876	1.62645	13.947	0.000188041	0.0017141
CDK18	-0.777119	0.550618	13.9375	0.000188989	0.00172165
HLTF	-0.444764	4.07056	13.9348	0.000189258	0.001723
ZNRF1	0.460667	4.20747	13.9336	0.000189383	0.00172305
MTO1	-0.423506	2.9211	13.923	0.000190458	0.00173173
RND1	0.897356	1.06449	13.9214	0.000190617	0.00173208
ING4	0.528753	1.53266	13.892	0.000193622	0.00175806
LTBP2	-0.591556	1.82813	13.891	0.00019372	0.00175806
KIF2A	0.423663	3.60823	13.8852	0.000194319	0.00176184
SLC39A7	-0.393105	4.18711	13.8846	0.000194383	0.00176184
IGSF3	-0.607358	5.99569	13.8728	0.000195611	0.00177185
CKS1B	-0.519229	3.39744	13.8705	0.000195848	0.00177288
PXDC1	0.992763	1.44188	13.8678	0.000196133	0.00177435
CFDP1	-0.459741	3.3021	13.8583	0.000197121	0.00178215
LAMTOR4	0.485971	3.28749	13.8367	0.000199408	0.0018017
PPIL2	-0.455752	2.66151	13.8275	0.000200386	0.00180939
CDK10	-0.441427	2.77922	13.8215	0.000201022	0.001814
ASCL2	-0.613563	2.0753	13.8136	0.000201866	0.00182047
SARM1	0.435376	2.98271	13.8112	0.000202129	0.0018217
ANKH	0.496119	3.8286	13.8021	0.000203107	0.00182937
C17orf82	-0.571183	2.12956	13.7941	0.000203975	0.00183603
CDC42SE2	0.459057	4.61411	13.7907	0.00020435	0.00183825
FAM49B	0.48739	4.82369	13.7776	0.00020577	0.00184987
C1orf198	0.39954	3.25014	13.7741	0.00020616	0.00185222
MEX3B	0.560612	1.95325	13.7529	0.000208502	0.00187208
ERI3	0.550157	2.42597	13.7451	0.000209362	0.00187863
FRMD4A	-0.715654	0.399231	13.7386	0.000210096	0.00188242
PLLP	0.706148	0.306552	13.7381	0.000210153	0.00188242
FPGS	0.442436	3.21874	13.7376	0.000210204	0.00188242
RGS3	-0.461983	3.2124	13.7367	0.000210308	0.00188242
SNX18	0.467988	3.79408	13.7069	0.000213664	0.00191126
UBAP1	0.407574	3.38672	13.7034	0.000214072	0.00191372
GNPDA2	-0.703478	0.196403	13.6935	0.000215196	0.00192252
MVP	0.452259	3.12288	13.6924	0.000215324	0.00192252
CHST14	-0.541396	1.62074	13.6895	0.000215653	0.00192426
YBX2	-0.644638	1.07771	13.6849	0.000216184	0.0019278
SLC25A12	-0.619989	1.06339	13.6713	0.000217756	0.00194061
EIF2B2	0.41538	3.91866	13.653	0.000219889	0.00195723
DGKA	0.721661	1.11487	13.653	0.000219894	0.00195723
SAYSD1	-0.441013	3.48754	13.6512	0.000220099	0.00195785
CYP24A1	0.723269	0.72529	13.6442	0.000220925	0.00196398
CIDECP	-0.650972	0.582007	13.6372	0.000221745	0.00197005
VAV2	0.473559	4.24468	13.6216	0.000223599	0.00198529
MRPL52	-0.433204	3.68946	13.6113	0.000224832	0.00199399
RNF11	0.492604	5.29778	13.6111	0.000224857	0.00199399
COQ6	-0.428058	2.65932	13.6013	0.000226027	0.00200313
C7orf60	0.653669	3.43394	13.5766	0.000229018	0.00202839
RPS19BP1	-0.541277	3.01895	13.5409	0.000233417	0.00206607
GLO1	-0.528819	5.55245	13.5394	0.000233612	0.00206653
ANKMY2	-0.580644	2.21426	13.5303	0.000234738	0.00207476
MIR4761	-0.777687	0.353972	13.5296	0.000234832	0.00207476
LRRC16A	-0.417343	3.51054	13.5284	0.00023498	0.00207479
GPHN	-0.594578	2.039	13.5231	0.000235646	0.00207939
ABHD16B	-0.585718	1.42171	13.5171	0.000236394	0.00208471
KYNU	-0.492108	5.23036	13.4987	0.000238724	0.00210294
MRPS14	-0.400696	3.0996	13.4985	0.000238754	0.00210294
TNFAIP8	0.707046	3.33841	13.4902	0.000239819	0.00211096
HIST1H3E	-0.634054	4.17319	13.4891	0.000239959	0.00211096
PHF13	0.575948	1.65944	13.4802	0.000241099	0.00211969
CAMK2B	0.685414	0.600006	13.4729	0.000242039	0.00212665
SEMA7A	1.11993	-0.095379	13.4481	0.000245258	0.00215362
HCAR1	-0.407142	3.38809	13.441	0.000246184	0.00216043
TACC3	-0.731347	1.60891	13.4239	0.000248444	0.00217893
AIDA	0.500369	3.35025	13.4224	0.00024864	0.00217932
MFI2	-0.558173	1.34827	13.4073	0.000250646	0.00219556
PAF1	-0.461297	3.2897	13.3931	0.000252549	0.00221088
EYA2	0.584534	1.69572	13.3497	0.000258466	0.0022613
PDIA3	-0.368119	4.28198	13.3316	0.00026097	0.00228182
EMD	0.454009	2.678	13.3288	0.000261361	0.00228385
LOC100132078	0.738205	1.40447	13.3095	0.000264069	0.0023061
SYF2	0.431224	2.88935	13.3011	0.000265248	0.00231499
BNIPL	-0.589823	2.45658	13.2874	0.000267201	0.00233062
ZNF746	0.417799	3.09831	13.2759	0.000268843	0.00234229
SRD5A1	0.407207	2.99485	13.2757	0.000268865	0.00234229
PRR5-ARHGAP8	-0.498119	3.16179	13.2724	0.000269346	0.00234506
PTRHD1	-0.486461	2.72612	13.2667	0.000270165	0.00235076
SUOX	-0.539353	2.36568	13.2503	0.00027253	0.0023699
SLC25A43	0.376978	3.94958	13.2374	0.000274415	0.00238485
AK3	0.42391	4.66683	13.2349	0.00027478	0.00238658
THYN1	-0.643855	0.996037	13.2334	0.000274997	0.00238702
ZNF783	0.442732	3.03039	13.2285	0.000275718	0.00239183
ACSS2	-0.434189	2.99115	13.2124	0.000278104	0.00241107
C8orf82	-0.422743	3.42863	13.2063	0.000279016	0.00241752
MPHOSPH9	-0.403876	3.20099	13.2041	0.000279334	0.00241882
TRIM14	0.444189	2.73836	13.1987	0.000280137	0.00242431
R3HDM4	-0.444157	2.75597	13.1964	0.000280491	0.00242591
SLC22A5	0.455734	3.46624	13.1951	0.00028068	0.00242608
SP4	0.463336	2.60715	13.1935	0.000280918	0.00242668
RIC1	0.607472	4.15753	13.1918	0.000281173	0.00242742
GNPTG	-0.520775	1.96873	13.1642	0.000285341	0.00246193
LOC647859	0.512365	2.56658	13.1624	0.000285618	0.00246283
ADAP1	0.408455	3.48943	13.1602	0.000285963	0.00246433
MCM3	-0.414796	4.13201	13.155	0.000286751	0.00246753
BTG1	-0.41533	4.45096	13.1548	0.000286785	0.00246753
MYRIP	0.861466	-0.561804	13.1544	0.00028685	0.00246753
GAS5	0.534701	5.56391	13.1328	0.000290169	0.00249459
SLC37A3	0.533519	2.45724	13.1282	0.000290878	0.00249918
ST7-OT3	-0.846753	-0.319586	13.1182	0.000292445	0.00251114
RAB30	0.411521	3.49001	13.1098	0.000293763	0.00252095
DLG4	-0.551495	1.32278	13.1066	0.000294263	0.00252373
PEX3	-0.561877	1.62839	13.0981	0.000295592	0.00253362
A4GALT	0.721346	0.975263	13.0876	0.000297252	0.00254633
HSD17B8	-0.666139	0.88443	13.0764	0.000299041	0.00256013
MAGEH1	-0.767773	0.383164	13.0568	0.00030218	0.00258546
ZC3H12C	0.62938	1.51465	13.0482	0.000303583	0.00259592
COA7	0.488528	2.43726	13.0372	0.000305363	0.00260819
TUBB4A	0.450064	3.74393	13.0371	0.000305382	0.00260819
JMJD4	0.546769	2.14844	13.0335	0.000305964	0.00261161
DNAJC11	0.534661	2.55859	13.0104	0.000309768	0.00264251
TNFRSF12A	0.565129	5.84464	12.9974	0.000311927	0.00265935
DDIT4	0.469339	4.67702	12.9933	0.000312603	0.00266352
POLR2J	0.394137	3.19486	12.9911	0.000312977	0.00266428
KIF22	-0.402699	4.33485	12.9906	0.000313063	0.00266428
CCSAP	0.431925	2.81196	12.973	0.000316016	0.00268782
VAV3	0.406968	3.01234	12.9709	0.00031637	0.00268924
SLC29A3	0.689303	1.17551	12.9463	0.000320562	0.00272326
ATIC	-0.743162	4.48107	12.9419	0.000321308	0.00272798
ARL1	-0.409563	4.00503	12.9348	0.000322537	0.0027368
MBOAT7	0.402552	3.78914	12.9244	0.00032433	0.00275038
PITPNM1	0.438304	2.95693	12.9193	0.000325217	0.00275628
CDK11A	0.511919	1.64868	12.9061	0.000327513	0.0027741
TPM4	0.91822	8.66611	12.9048	0.000327735	0.00277435
VTCN1	-1.23918	2.18257	12.9026	0.000328125	0.00277601
SNIP1	0.398262	2.91355	12.8969	0.000329133	0.0027829
USP11	-0.490667	3.89449	12.8773	0.000332599	0.00281055
RAP2C	0.557818	5.48747	12.8761	0.000332807	0.00281065
ATP8B1	-0.404759	4.75966	12.8721	0.00033352	0.00281502
PCDH7	0.600542	5.70264	12.8709	0.000333729	0.00281505
CYTH1	-0.482121	2.46739	12.8699	0.000333916	0.00281505
RSRC2	-0.460008	3.1998	12.8644	0.000334884	0.00282156
RBMS1	0.417014	3.6077	12.86	0.000335674	0.00282655
FBP1	-0.561413	5.03313	12.8533	0.000336885	0.00283508
DPY19L1	0.454402	3.86777	12.8412	0.000339073	0.00285182
SCAPER	-0.504003	2.27841	12.8286	0.000341368	0.00286945
EGFR	0.807251	1.23376	12.8158	0.000343707	0.00288742
GBP2	-1.15894	3.06863	12.8044	0.000345812	0.0029034
MTR	0.367802	3.83013	12.7965	0.000347273	0.00291397
ANKHD1	0.467293	3.80473	12.7937	0.000347791	0.00291661
PKP2	-0.431453	3.13255	12.792	0.000348105	0.00291753
ACBD3	0.383439	3.88877	12.7869	0.000349056	0.0029238
HIBCH	-0.607279	1.74993	12.785	0.000349409	0.00292505
HOXB7	-0.672627	0.749488	12.7823	0.000349911	0.00292755
SERPINE1	0.782203	-0.38364	12.778	0.000350729	0.00293268
NPC2	-0.425395	4.10345	12.7756	0.000351168	0.00293464
TTLL7	-0.693939	0.147215	12.7421	0.000357509	0.0029859
KIF20B	-0.557409	2.51103	12.7196	0.00036184	0.00302031
ZIC5	0.759862	0.2148	12.7034	0.000364997	0.00304489
RER1	0.393737	4.19414	12.6986	0.000365933	0.00305093
SPPL2B	-0.590426	2.44641	12.6919	0.000367244	0.00305918
NUDT9	-0.652778	1.7012	12.6914	0.000367348	0.00305918
ANKHD1-EIF4EBP3	0.462854	3.79759	12.6901	0.000367601	0.0030595
FGF12	-0.483427	2.83317	12.6853	0.000368539	0.00306554
ACACB	-0.564423	1.29806	12.6591	0.000373733	0.00310694
TMEM125	0.591133	1.9642	12.6534	0.000374886	0.00311456
NEDD8-MDP1	-0.426415	4.35746	12.6524	0.000375083	0.00311456
HERPUD2	0.405389	2.71253	12.6307	0.000379459	0.00314907
SEMA4A	-0.65346	0.91833	12.6228	0.000381079	0.00316069
ZNF607	-0.558334	2.06145	12.6074	0.000384229	0.00318498
AMIGO2	0.389918	3.16137	12.6047	0.000384777	0.00318768
PDGFA	0.641612	4.90933	12.599	0.000385955	0.00319414
EGFL7	0.436894	2.99532	12.5988	0.000386002	0.00319414
CEACAM5	0.596638	1.98947	12.5758	0.000390771	0.00323174
HMGN3	-0.537087	1.88124	12.5696	0.000392072	0.00323984
IFT22	0.395835	3.58513	12.569	0.000392202	0.00323984
NIPBL	0.578546	3.43511	12.5617	0.000393741	0.00325069
ELOVL1	0.414443	3.4828	12.5605	0.000393983	0.00325081
HIST1H3A	-0.570677	4.2192	12.5516	0.000395865	0.00326322
EXOSC9	-0.527604	2.0217	12.5513	0.000395941	0.00326322
UBAC1	0.37626	3.81772	12.538	0.000398754	0.00328451
DDOST	0.516867	5.54702	12.5301	0.000400449	0.00329659
IRF6	0.546941	4.69811	12.5204	0.000402525	0.00331178
CCDC167	-0.73263	0.0987151	12.5153	0.000403625	0.00331843
VEGFB	0.443714	2.67984	12.5145	0.000403796	0.00331843
TNIP1	0.374478	3.90353	12.5084	0.000405136	0.00332754
RICTOR	0.384325	3.89668	12.4998	0.000406992	0.00334087
MCEE	-0.668733	0.725555	12.4942	0.00040821	0.00334895
CASC10	-0.756633	0.123063	12.4874	0.000409713	0.00335937
DYNC2LI1	-0.578121	1.20399	12.4862	0.000409962	0.00335949
RNF223	0.665616	2.07119	12.4824	0.000410797	0.00336441
KLF3	0.378591	3.83638	12.4787	0.000411626	0.00336928
SPIDR	-0.36994	3.45695	12.4645	0.00041476	0.003393
RNF149	0.395838	4.03876	12.4542	0.000417058	0.00340985
TLE3	0.389227	3.44267	12.45	0.000417993	0.00341555
TAF12	0.555008	2.3519	12.4441	0.00041932	0.00342445
GPRIN1	0.527281	2.13984	12.4388	0.000420504	0.00343081
CBLL1	0.403972	3.26454	12.4385	0.000420577	0.00343081
MAMLD1	1.10541	-0.467176	12.4292	0.000422663	0.00344587
NFIL3	0.556584	1.5579	12.4264	0.000423316	0.00344923
GPR176	-0.575553	2.39173	12.4225	0.0004242	0.00345448
NUP160	0.514253	3.03341	12.4186	0.000425081	0.00345969
ERVMER34-1	-0.831864	-0.173608	12.4173	0.000425371	0.00346009
SNUPN	-0.735266	0.176249	12.4156	0.000425758	0.00346127
ZNF830	-0.658926	1.1126	12.4136	0.000426215	0.0034618
MEMO1	0.426591	3.76092	12.4132	0.000426305	0.0034618
ABHD14B	-0.542523	1.91562	12.4101	0.000427012	0.00346558
KLHL24	0.420259	4.79193	12.4047	0.00042826	0.00347374
RRM1	-0.392466	3.7624	12.3883	0.000432043	0.00350245
KIAA0391	-0.40932	3.52336	12.354	0.000440033	0.00356521
SLC25A33	0.604314	1.68211	12.353	0.000440286	0.00356525
EMBP1	0.35893	3.73566	12.3487	0.0004413	0.00357145
CRELD1	-0.591561	1.59393	12.3453	0.0004421	0.00357397
SPG7	-0.411154	3.64263	12.3452	0.00044211	0.00357397
CDKN2C	-0.665747	1.16993	12.3354	0.00044446	0.00359095
CCSER1	0.371513	3.66753	12.3255	0.000446817	0.00360796
TSC22D4	0.443393	3.35649	12.3151	0.000449313	0.00362411
CD151	0.449926	4.77215	12.315	0.000449322	0.00362411
LOC101928674	-0.756849	1.16862	12.2978	0.000453486	0.00365564
RNF150	0.588317	0.597916	12.2963	0.000453857	0.00365658
FAM83D	-0.560809	1.96761	12.2911	0.000455125	0.00366474
MBOAT2	-0.360417	4.19421	12.2853	0.000456543	0.00367409
PNPLA8	0.436331	4.17539	12.2834	0.000457016	0.00367584
ZNF572	-0.494411	2.23749	12.2818	0.000457408	0.00367694
ACADSB	-0.461235	2.85267	12.2665	0.000461157	0.003705
HADHB	-0.383855	4.54183	12.2564	0.000463675	0.00372314
CSAD	-0.594004	2.21674	12.2507	0.000465076	0.00373231
ATP6V0A2	0.395075	3.47918	12.2491	0.000465491	0.00373355
PLA2G6	-0.872606	0.453011	12.248	0.000465757	0.0037336
SMPDL3A	-0.613615	1.02396	12.2363	0.000468685	0.00375497
TEN1-CDK3	-0.5049	2.43677	12.2343	0.000469179	0.00375683
ARHGEF35	0.464856	2.94678	12.2193	0.000472975	0.00378511
SNORD3B-1	-1.03641	9.12458	12.2155	0.000473939	0.00379072
C14orf80	-0.446214	2.77284	12.2142	0.000474261	0.00379118
SNORD3B-2	-1.03641	9.12458	12.2097	0.000475418	0.00379832
MKRN1	0.39752	4.8861	12.2055	0.000476484	0.00380472
CDC6	-0.509579	2.36317	12.2011	0.000477617	0.00381165
PLK4	-0.538356	2.0171	12.1997	0.000477984	0.00381245
CASK	0.447354	3.73582	12.1863	0.00048143	0.00383781
MRFAP1	-0.832167	6.7051	12.1745	0.000484482	0.00385999
CNKSR1	0.806045	-0.0300016	12.1617	0.000487803	0.00388209
FBXO10	0.754668	-0.154684	12.1612	0.000487947	0.00388209
SMIM7	-0.3999	4.06416	12.1607	0.000488067	0.00388209
FOXO1	0.563765	2.85012	12.1479	0.000491423	0.00390663
PHYH	-0.517998	1.92048	12.1355	0.000494707	0.00393055
CDCA3	-0.837117	0.198948	12.1316	0.000495749	0.00393665
LRRC42	0.564353	1.87773	12.1294	0.000496318	0.003939
CD81	0.619412	4.6737	12.128	0.000496707	0.0039399
PDK4	1.0785	2.23077	12.1142	0.000500398	0.00396699
YRDC	0.508548	2.53953	12.1114	0.000501133	0.00397062
C5orf45	0.613098	1.23213	12.1036	0.000503239	0.00398511
RWDD2A	-0.591278	1.02461	12.102	0.00050369	0.00398648
UBALD2	0.543737	1.66098	12.0999	0.000504244	0.00398867
ZNF141	0.605377	2.37114	12.0799	0.00050968	0.00402945
CSTF3	-0.547495	1.98996	12.0706	0.000512218	0.00404433
STK39	0.44944	3.72061	12.0702	0.000512353	0.00404433
CLTA	0.391149	4.36797	12.07	0.000512408	0.00404433
LIG1	-0.411975	2.98345	12.0671	0.000513191	0.00404829
ANKRD36	-0.567481	3.18905	12.0624	0.000514491	0.00405631
TTC7B	-0.470179	2.89886	12.0602	0.00051511	0.00405897
GAS2L3	-0.376846	3.24249	12.058	0.000515716	0.00406151
ATXN7L3	0.415854	3.1709	12.0515	0.000517517	0.00407346
HIST1H1B	-0.631093	5.69396	12.0417	0.000520227	0.00409155
TNRC6C	-0.450599	2.68215	12.0412	0.000520385	0.00409155
EIF1	0.402994	3.5055	12.0393	0.00052091	0.00409343
TDP1	-0.404479	3.16091	12.0327	0.000522748	0.00410563
SLITRK4	0.644466	0.949378	12.0301	0.000523486	0.00410918
LUZP6	0.524861	5.59588	12.021	0.000526037	0.00412695
SLC27A2	0.570962	1.97079	12.0189	0.000526638	0.0041294
MTPN	0.524861	5.59588	12.0177	0.000526979	0.00412982
WDR26	0.426889	4.17713	12.0078	0.000529775	0.00414947
CDC37L1	0.526314	2.51863	12.0032	0.000531095	0.00415754
FAM46C	-0.538002	2.26921	11.9981	0.000532549	0.00416665
IPO7	0.444767	4.99092	11.977	0.000538604	0.00421173
MCM5	-0.41768	3.20414	11.9672	0.000541465	0.0042318
KLHDC4	-0.406899	2.75739	11.9656	0.000541921	0.00423305
DPY30	-0.442207	3.38829	11.9568	0.000544487	0.00425079
ISCA2	-0.455391	2.5466	11.9553	0.000544931	0.00425194
SLC7A11-AS1	0.663636	0.126584	11.9512	0.000546132	0.004259
TRAK1	-0.370754	3.11323	11.9498	0.000546537	0.0042598
AIMP2	0.404379	3.30943	11.9488	0.000546828	0.0042598
CORO7	0.457569	2.88718	11.9445	0.000548102	0.00426741
FAM64A	-0.624068	0.625234	11.9215	0.000554893	0.00431794
FAM133A	0.892122	-0.102947	11.909	0.000558621	0.00434459
JKAMP	-0.381527	3.42529	11.8968	0.000562298	0.00437082
ARMCX6	-0.380423	3.74231	11.8768	0.000568369	0.00441563
AMOT	-0.456848	2.80006	11.8709	0.000570168	0.0044272
TWF2	0.55072	1.85443	11.8624	0.000572796	0.0044452
KDM4A	0.347409	3.79861	11.8599	0.000573571	0.00444882
UTP14A	0.425658	3.0208	11.8543	0.00057529	0.00445974
NEBL-AS1	0.713481	0.711749	11.8529	0.000575731	0.00446075
PSMB10	0.55438	1.599	11.8396	0.000579831	0.00449009
NRD1	0.482629	3.61692	11.8381	0.000580319	0.00449145
HSH2D	-0.514041	2.56246	11.828	0.000583462	0.00451334
MKRN2OS	-0.610902	0.977245	11.8244	0.000584586	0.0045196
TYW3	-0.472346	2.17794	11.8193	0.000586187	0.00452954
GAS6	0.62629	0.856241	11.8125	0.000588331	0.00454366
ATP5J2-PTCD1	0.443275	4.92432	11.8087	0.000589534	0.00455051
KCMF1	0.390203	4.48264	11.7923	0.000594746	0.0045864
RAB11FIP4	0.345642	3.9017	11.7921	0.000594824	0.0045864
ADAMTS9	0.603468	1.43504	11.7883	0.000596034	0.00459327
FAM111B	-0.516498	2.83068	11.7691	0.000602234	0.00463807
TNFRSF1A	-0.411574	4.00636	11.7683	0.000602493	0.00463807
LOC441242	-0.813258	0.875854	11.7597	0.000605282	0.00465704
LRP8	0.456146	2.84676	11.7542	0.000607046	0.00466811
LOC401010	0.520915	2.04321	11.7508	0.000608177	0.0046743
EBP	-0.40882	4.19589	11.7489	0.000608806	0.00467663
HOMER2	-0.395921	3.7079	11.7203	0.000618224	0.00474493
CEP152	-0.660073	0.809541	11.7193	0.000618564	0.00474493
ANKRD36C	-0.542942	3.30446	11.7189	0.000618688	0.00474493
CCPG1	0.390475	3.13675	11.7136	0.000620456	0.00475595
FANCI	-0.428022	3.52504	11.7111	0.000621282	0.00475649
C2CD5	-0.501723	2.62622	11.7108	0.000621375	0.00475649
SSR4	0.49902	5.11214	11.7104	0.000621521	0.00475649
ARRDC3	0.40723	4.33609	11.6996	0.000625126	0.00478153
TMTC2	0.378248	3.05301	11.6943	0.000626918	0.00479268
FAM222A	0.69881	0.495799	11.6892	0.000628643	0.00480331
ZNF185	0.535101	4.44223	11.687	0.000629383	0.00480641
TRIM2	0.444244	2.43948	11.6797	0.000631841	0.00482262
FOSL2	0.464237	3.91185	11.6779	0.000632475	0.00482489
BCAT2	-0.376806	3.15234	11.6755	0.000633274	0.00482842
PHLDA2	0.733894	1.69009	11.6631	0.000637513	0.00485705
CCNB2	-0.52695	1.62598	11.662	0.000637914	0.00485705
ARMT1	-0.438691	4.70093	11.6616	0.000638044	0.00485705
HELZ2	0.494923	4.83388	11.6576	0.000639394	0.00486474
POLQ	-0.467679	2.70811	11.6552	0.000640234	0.00486856
CTSF	0.467575	2.26266	11.6375	0.000646371	0.00491262
GMIP	0.46674	2.10399	11.6311	0.000648582	0.00492682
KRT83	0.927167	1.88993	11.621	0.00065213	0.00495115
LINC00152	0.371623	4.10731	11.6184	0.000653027	0.00495534
HSPA4	0.403746	4.94388	11.6007	0.000659256	0.00499852
EIF2B5	-0.373539	3.32508	11.6003	0.000659413	0.00499852
GALNT16	-0.64651	0.247525	11.5682	0.000670907	0.00508296
FAM89B	0.431368	4.02551	11.5628	0.000672841	0.00509492
VIPR2	0.588867	1.1711	11.554	0.000676045	0.00511649
ZNF112	-0.602578	0.647886	11.5523	0.000676651	0.00511837
ERAL1	-0.48699	2.43973	11.5461	0.000678913	0.00513278
RMDN1	-0.348518	4.24431	11.5409	0.000680824	0.00514452
ZNF124	0.389714	4.88667	11.5221	0.000687739	0.00519404
TUSC1	0.521729	2.26557	11.5192	0.000688794	0.00519927
S100PBP	0.366168	3.10171	11.5133	0.000691018	0.00521332
JADE2	0.407189	3.64104	11.511	0.000691851	0.00521668
PRDM2	0.398292	2.88744	11.5101	0.00069219	0.00521668
FOXJ3	0.338813	3.69773	11.5049	0.000694127	0.00522853
MUC5B	1.17609	0.634395	11.4993	0.000696219	0.00524154
ZNF90	-1.17419	1.11375	11.4881	0.000700443	0.00527058
HERC3	0.478174	3.83007	11.4831	0.000702305	0.00528182
SNORA16A	0.725594	0.831555	11.4786	0.00070403	0.00529202
BRD9	0.406218	2.86505	11.4732	0.00070608	0.00530465
PON2	-0.468932	1.96297	11.4635	0.000709762	0.00532953
RAP2B	0.47258	5.19764	11.4605	0.00071092	0.00533543
CCDC53	-0.461315	2.21012	11.4553	0.000712899	0.00534749
DTNA	0.377964	3.82882	11.4538	0.000713487	0.0053491
OCIAD1	-0.346587	3.98464	11.4487	0.000715446	0.00536099
MED6	-0.348156	3.22009	11.4427	0.000717757	0.0053755
POLR2H	-0.376915	3.38998	11.4392	0.00071909	0.00538078
WWOX	-0.362827	3.36386	11.4389	0.000719211	0.00538078
SHPK	-0.386319	3.23146	11.4366	0.000720127	0.00538482
LOC102724163	-0.719919	0.472255	11.4282	0.000723364	0.00540622
SFSWAP	-0.427175	2.60836	11.4273	0.000723747	0.00540626
EFCAB3	-0.897471	-0.567009	11.3828	0.000741284	0.00553438
SYPL1	0.417186	4.35065	11.3811	0.000741944	0.00553643
AFF2	-0.892535	-0.492494	11.3781	0.00074317	0.0055427
HDAC4	0.508637	1.85349	11.3736	0.000744949	0.00555308
NMRK1	0.570692	0.668023	11.3689	0.000746836	0.00556426
C4orf3	-0.400636	4.76619	11.3575	0.00075144	0.00559566
TMED4	0.430048	4.92879	11.3512	0.00075398	0.00561166
SNTA1	-0.577257	1.73888	11.348	0.000755284	0.00561845
GAREM	0.380481	2.78387	11.3437	0.000757037	0.00562858
LOXL1-AS1	0.631071	2.32623	11.2994	0.00077534	0.00576167
SPTAN1	0.53789	5.47947	11.2954	0.000776979	0.00577087
ATP5J2	0.478956	4.88296	11.293	0.000777981	0.00577532
NDUFC2-KCTD14	-0.369017	3.65734	11.2912	0.000778755	0.00577808
ANKS1B	-0.55436	1.8617	11.2847	0.0007815	0.00579545
ZCCHC7	0.475724	2.50546	11.2703	0.000787562	0.00583739
SOS1	0.439061	3.87715	11.2672	0.000788896	0.00584256
SLC30A5	0.352484	4.31728	11.2668	0.000789073	0.00584256
HEXB	0.342734	3.8398	11.2546	0.000794238	0.00587772
TLE2	-0.475448	1.47965	11.2537	0.00079464	0.00587772
ZNF248	-0.509554	1.98681	11.2515	0.000795588	0.00588169
PATZ1	-0.392448	4.43166	11.2442	0.000798734	0.00590192
SMIM12	0.395992	3.39497	11.2387	0.000801108	0.00591641
IFT74	0.557534	1.24764	11.2358	0.000802329	0.00592238
LSR	0.417775	4.17502	11.2331	0.000803523	0.00592815
DNM2	0.379122	4.70456	11.2291	0.000805266	0.00593796
CHMP6	-0.581782	2.05273	11.2202	0.000809097	0.00596314
PRSS22	-0.655846	0.997063	11.209	0.000814035	0.00599646
EVA1B	0.580956	1.12255	11.2045	0.000815991	0.00600326
CHD3	-0.456045	5.47819	11.2041	0.000816163	0.00600326
SPRY1	-0.749172	-0.107666	11.204	0.000816212	0.00600326
FDX1	0.447762	2.49328	11.1999	0.000818028	0.00601353
GOT2	-0.342736	4.17297	11.1922	0.000821404	0.00603526
PPP1R26	0.364941	4.27979	11.1876	0.000823476	0.00604739
SMIM14	-0.501703	5.48502	11.1802	0.000826731	0.00606819
KCNK15	0.538055	2.2477	11.1779	0.000827754	0.00607259
ABHD10	-0.471008	2.5113	11.1746	0.000829251	0.00608047
SAMD15	-0.728753	1.53556	11.1606	0.000835511	0.00612324
FAM78A	0.553361	0.598015	11.1503	0.000840159	0.0061526
SLC25A46	0.379345	4.03775	11.1499	0.000840374	0.0061526
LOC101927550	0.483268	3.80754	11.1436	0.000843211	0.00617022
CKAP2	-0.422455	3.78704	11.138	0.000845775	0.00618295
PRNP	0.403233	3.04073	11.1379	0.000845811	0.00618295
COX14	-0.375136	3.56416	11.1318	0.000848613	0.00620027
ADGRG1	0.431075	4.37058	11.1281	0.000850295	0.0062094
SDC1	0.568956	6.03646	11.1242	0.000852095	0.00621938
ALS2CL	0.606813	4.06755	11.1162	0.000855747	0.00624286
MOAP1	-0.359264	4.4823	11.106	0.000860489	0.00627427
HDAC3	0.372184	3.33058	11.0988	0.000863813	0.00629531
IER5L	0.491738	4.74385	11.0935	0.000866287	0.00631014
DYNLT1	-0.390694	3.59704	11.092	0.000867022	0.00631229
AATBC	-0.516079	1.96776	11.085	0.000870281	0.0063328
LRRC47	0.416622	4.0589	11.0813	0.000872012	0.00634218
HBB	0.770637	0.0308549	11.0747	0.00087514	0.00636171
NGLY1	-0.449186	2.33693	11.0722	0.000876305	0.00636696
ACADM	-0.591485	1.81018	11.066	0.000879259	0.00638519
AFG3L1P	-0.462594	2.51326	11.0518	0.000886018	0.00643102
PPP1R15A	0.505721	2.35596	11.0499	0.000886943	0.00643449
LINC00592	0.767735	0.506101	11.0483	0.000887699	0.00643672
CDK5	0.466676	2.30678	11.0448	0.000889346	0.00644296
PARP9	0.566711	3.95244	11.0439	0.000889791	0.00644296
RANBP17	0.386412	3.50886	11.0437	0.000889907	0.00644296
OVOL1	0.393799	3.57239	11.0426	0.000890431	0.00644351
APCDD1	0.716048	-0.294296	11.0403	0.00089151	0.00644806
G2E3	-0.383608	3.56342	11.0344	0.000894352	0.00646536
MYEOV	1.46807	-0.81553	11.033	0.000895025	0.00646697
FAM49A	0.72857	-0.374081	11.0317	0.000895673	0.0064684
CLMN	0.396035	3.60129	11.0245	0.000899145	0.00649021
CENPN	-0.362399	4.61912	11.0149	0.000903801	0.00652054
ARHGAP8	-0.454935	3.23502	11.0107	0.000905888	0.00653231
RAD51B	-0.524511	1.20137	11.0087	0.00090685	0.00653597
LOC100130331	-0.547789	5.41323	11.0049	0.000908715	0.00654612
TEAD1	0.3872	3.97985	11.0028	0.000909755	0.00655032
ZMYM4	0.368955	3.99348	11.0009	0.000910699	0.00655384
PALLD	1.15974	5.55119	10.9973	0.000912454	0.00656318
BCL6	-0.580292	1.80027	10.9923	0.0009149	0.00657747
MCM6	-0.46484	4.181	10.9864	0.000917829	0.00659523
[truncated: 12,359 more rows]
