# Supplementary material for: Fine-tuning the metabolic rewiring and adaptation of translational machinery during an epithelial-mesenchymal transition in breast cancer cells
Source: Cancer Metab. 2020 Jul 19;8:8. doi: 10.1186/s40170-020-00216-7 (PMC7368990; doi:10.1186/s40170-020-00216-7)
Supplement: Supplementary file 23 — Additional file 23:. Supplementary File S3. Differential RPF expression analysis. [file 40170_2020_216_MOESM23_ESM.xlsx]

## Sheet: MKL1ΔN200  MKL1ΔC301
Table with results of the RPFs differential expression analysis between MKL1 ΔN200 and MKL1 ΔC301 cells
genes	logFC	logCPM	LR	PValue	FDR
PLS3	7.96216	8.61069	818.203	5.9495e-180	8.17402e-176
CALD1	7.78724	7.68753	804.284	6.31939e-177	4.3411e-173
CTGF	6.93671	8.8413	689.277	6.41853e-152	2.93947e-148
VIL1	8.47974	7.34174	685.098	5.20299e-151	1.7871e-147
MYLK	8.00967	8.74066	638.323	7.73968e-141	2.12671e-137
GLYATL1	8.66351	5.69005	588.854	4.44864e-130	1.01866e-126
CSRP1	4.98489	10.3147	575.909	2.91001e-127	5.71152e-124
LCP1	5.16128	9.44138	565.135	6.42008e-125	1.10257e-121
ITGA1	8.39379	7.83506	549.752	1.42548e-121	2.17608e-118
MATN3	5.02211	7.9322	547.515	4.37039e-121	6.00448e-118
CAV1	5.13763	10.0032	546.828	6.16617e-121	7.70155e-118
RASD1	5.44048	7.94412	542.217	6.21185e-120	7.11205e-117
MGAM	6.96711	6.11012	532.036	1.0187e-117	1.07661e-114
GBP2	6.11264	5.86309	524.353	4.78034e-116	4.69122e-113
KCNAB1	7.86565	5.26003	495.647	8.41641e-110	7.70887e-107
RGAG4	5.1779	6.44587	481.46	1.02806e-106	8.82785e-104
FHL1	6.24203	7.93823	467.523	1.10859e-103	8.95937e-101
BVES	7.69111	5.22408	459.382	6.55283e-102	5.00163e-99
CORO1C	4.08618	9.07348	445.062	8.56707e-99	6.12334e-96
MSRB3	5.16234	5.61517	444.983	8.9138e-99	6.12334e-96
ITGA5	5.56438	6.90928	444.341	1.22938e-98	8.04309e-96
DDX58	4.38001	7.38718	444.247	1.2888e-98	8.04855e-96
TPM1	4.77952	11.5051	436.417	6.51987e-97	3.89463e-94
PDLIM5	3.59461	8.26684	431.149	9.13729e-96	5.23072e-93
TAGLN	8.22327	9.80762	427.705	5.13249e-95	2.82061e-92
AOC3	7.76101	5.16363	427.534	5.59291e-95	2.95543e-92
ACTG2	7.07069	12.8491	422.309	7.67237e-94	3.9041e-91
KLHL23	5.22093	6.09629	416.689	1.28282e-92	6.18144e-90
PHOSPHO2-KLHL23	5.22093	6.09629	416.655	1.30477e-92	6.18144e-90
SCHIP1	5.38604	5.59634	406.285	2.35935e-90	1.0805e-87
TAP1	4.20163	7.24262	393.641	1.33431e-87	5.91356e-85
ANKRD1	4.6916	5.47818	389.849	8.92571e-87	3.8322e-84
ACTA2	7.82385	12.6362	389.514	1.05578e-86	4.39555e-84
AKR1C2	-4.94423	5.42305	388.966	1.39001e-86	5.61688e-84
EDN1	4.76988	5.73815	388.815	1.49917e-86	5.88489e-84
ACKR3	-4.42824	7.43815	387.275	3.24409e-86	1.23807e-83
MYL7	8.84817	8.66889	381.878	4.85484e-85	1.80272e-82
PTRF	5.54108	6.16508	377.245	4.95117e-84	1.79011e-81
GDPD3	-5.02076	6.95183	376.979	5.65889e-84	1.99353e-81
GFPT2	5.39555	5.91434	375.328	1.29454e-83	4.44641e-81
IQCJ-SCHIP1	5.43135	5.59742	374.846	1.64839e-83	5.5237e-81
RDH11	3.60185	8.24557	374.758	1.72243e-83	5.63439e-81
PLEKHO1	6.14673	5.88079	371.51	8.77798e-83	2.80467e-80
FN1	4.92137	9.55933	366.771	9.44552e-82	2.94936e-79
KCNMB1	7.53636	5.22178	365.774	1.55695e-81	4.75355e-79
KRT17	6.32186	11.166	353.784	6.35522e-79	1.89814e-76
GATM	6.16457	4.7823	351.677	1.82824e-78	5.34431e-76
OSMR	4.31512	6.16648	351.58	1.91893e-78	5.49255e-76
BCAS1	-4.03548	7.38868	351.449	2.0492e-78	5.74571e-76
PALLD	3.66239	8.24068	345.924	3.27148e-77	8.98938e-75
PDLIM7	3.83376	8.55593	331.013	5.7833e-74	1.55797e-71
AREG	4.01551	5.76034	327.773	2.9368e-73	7.75935e-71
FILIP1L	4.50164	5.27786	325.125	1.1081e-72	2.87249e-70
GBP1	6.48085	4.32423	319.649	1.72764e-71	4.39556e-69
STK38L	3.2442	7.02698	319.1	2.27481e-71	5.68248e-69
AKR1C1	-4.84476	4.99789	314.248	2.59308e-70	6.36184e-68
PKP1	3.55215	6.84355	306.229	1.44791e-68	3.48997e-66
RTN2	4.13049	6.43602	303.016	7.25718e-68	1.71908e-65
ACTN1	4.40185	11.33	296.662	1.75812e-66	4.09402e-64
VCL	3.56963	8.53139	290.641	3.60398e-65	8.25252e-63
TUFT1	3.05119	7.65114	289.622	6.01059e-65	1.35376e-62
UPK3BL	-3.28614	6.86425	286.367	3.07732e-64	6.81924e-62
GPC3	4.84284	4.3825	285.348	5.13005e-64	1.11876e-61
REEP1	5.22715	4.54798	281.539	3.4694e-63	7.44783e-61
ACTBL2	3.80813	6.26327	281.498	3.54048e-63	7.48349e-61
CAPG	3.88899	7.15537	281.021	4.49985e-63	9.36718e-61
NAV2	4.21453	4.85345	280.168	6.90124e-63	1.41517e-60
JAG1	4.05709	6.79683	276.748	3.83997e-62	7.75844e-60
ZYX	3.64469	8.78828	274.365	1.26934e-61	2.52745e-59
CAPN2	3.10044	6.9167	273.615	1.8498e-61	3.63062e-59
HSPB8	4.17378	6.14503	272.485	3.26087e-61	6.25902e-59
LDLR	3.42342	8.76889	272.473	3.28007e-61	6.25902e-59
ACTC1	3.99553	9.55031	271.573	5.15301e-61	9.69825e-59
ERBB3	-2.72927	7.99602	267.336	4.32008e-60	8.02075e-58
PTGES3L	7.48132	3.80068	260.127	1.60993e-58	2.94918e-56
NABP1	5.21207	4.56438	256.174	1.17061e-57	2.11618e-55
RAB27A	3.95904	4.81588	255.882	1.35566e-57	2.41889e-55
LAMB3	5.09478	6.74354	255.759	1.44232e-57	2.54052e-55
IGSF21	5.7042	3.96364	255.236	1.87529e-57	3.26134e-55
TCIRG1	4.51172	6.33865	252.534	7.2787e-57	1.25003e-54
ACOX3	3.11686	7.09341	251.575	1.17787e-56	1.99788e-54
ARPC5	2.52626	8.30378	251.281	1.36513e-56	2.28727e-54
CALML5	-4.44274	6.00059	250.708	1.82026e-56	3.01308e-54
ANXA1	-4.495	4.66501	249.807	2.86073e-56	4.679e-54
GUSB	-3.38624	7.69069	249.101	4.07789e-56	6.5913e-54
DIAPH1	3.00232	8.59369	247.703	8.22628e-56	1.3142e-53
TPM2	5.40883	7.9561	246.808	1.28945e-55	2.03629e-53
LGALS1	4.3751	9.51713	244.501	4.10544e-55	6.40962e-53
PPA1	3.20828	9.3936	243.777	5.90413e-55	9.11425e-53
FHL2	4.46126	6.77216	242.65	1.03943e-54	1.58675e-52
KRT16	4.9951	9.24946	241.483	1.86829e-54	2.8207e-52
SPINK5	5.10064	4.86477	241.159	2.19738e-54	3.28151e-52
GSN	4.0317	11.4691	240.284	3.41071e-54	5.03868e-52
GLIPR1	7.30405	4.54854	240.136	3.6729e-54	5.3683e-52
PPP1R12A	2.57107	8.21412	238.82	7.11183e-54	1.02852e-51
JAKMIP1	5.5813	4.85344	238.37	8.91357e-54	1.27566e-51
IGFBP5	-3.6567	6.20695	235.898	3.08438e-53	4.3687e-51
SLC6A6	3.03094	7.4678	235.829	3.19251e-53	4.4757e-51
LAMB1	3.16283	5.7881	235.663	3.47002e-53	4.81562e-51
ESYT1	3.12011	10.1297	234.682	5.68053e-53	7.80448e-51
TRIM47	3.80209	6.19769	234.365	6.65944e-53	9.05882e-51
COTL1	3.47477	6.35202	233.481	1.0382e-52	1.39841e-50
HSD17B6	5.78943	3.88003	232.941	1.36125e-52	1.81575e-50
SLC25A25	3.60881	6.25744	231.991	2.19341e-52	2.89762e-50
ATAD1	2.94833	6.77026	230.954	3.69297e-52	4.8174e-50
C4orf36	5.93727	3.81718	230.941	3.71675e-52	4.8174e-50
CDH16	7.18734	4.04896	230.757	4.07616e-52	5.23386e-50
DBNDD2	4.20961	5.16068	230.71	4.1744e-52	5.31037e-50
CLIC4	3.0447	8.16282	230.146	5.53903e-52	6.98172e-50
MID1	5.20762	4.52574	228.146	1.51269e-51	1.88935e-49
CRABP1	4.367	6.24378	227.896	1.71478e-51	2.12247e-49
TLR2	3.74128	5.08175	227.508	2.08345e-51	2.55576e-49
RANBP6	2.90904	5.58083	227.375	2.22775e-51	2.70858e-49
HBEGF	5.82807	4.32718	223.24	1.77685e-50	2.14142e-48
CNN2	3.12951	8.03505	222.914	2.09292e-50	2.5004e-48
KRT14	4.82705	8.39932	222.799	2.21762e-50	2.62654e-48
DKK1	-3.75634	8.71271	222.509	2.56475e-50	3.01171e-48
FERMT2	2.79723	7.35299	222.191	3.0099e-50	3.50449e-48
LIMS1	2.89426	6.21883	220.127	8.48442e-50	9.79559e-48
KANK1	3.2988	4.73851	219.488	1.16977e-49	1.33929e-47
SH3BGR	5.70214	5.23654	219.384	1.23255e-49	1.3995e-47
STBD1	3.23045	5.58493	218.342	2.0798e-49	2.34216e-47
RAI14	3.76831	4.54607	218.149	2.29123e-49	2.55929e-47
MSRB1	3.43196	8.00346	217.631	2.97272e-49	3.29372e-47
TSPAN2	6.05171	3.75436	216.334	5.70127e-49	6.26638e-47
PRUNE2	4.11193	4.86983	214.189	1.67458e-48	1.82595e-46
DHCR24	2.77816	9.35389	213.524	2.33923e-48	2.53061e-46
IFI27	4.46802	4.33416	213.416	2.46984e-48	2.65102e-46
CACNA2D1	5.57285	3.7721	212.921	3.16667e-48	3.37263e-46
PIFO	4.53587	4.36555	211.923	5.22867e-48	5.5259e-46
MAP1B	3.39747	6.29773	211.8	5.56228e-48	5.8336e-46
RASSF3	3.79257	6.00855	211.345	6.98969e-48	7.2751e-46
AKR1C3	-4.14086	5.17795	209.607	1.67373e-47	1.72898e-45
AK4	3.22305	5.16008	208.206	3.38251e-47	3.46808e-45
ITGAV	2.50233	8.33708	208.107	3.55615e-47	3.61911e-45
FAM46B	3.81362	5.46792	207.134	5.79636e-47	5.8556e-45
UGDH	-2.54622	9.18762	206.639	7.4332e-47	7.45436e-45
NSDHL	2.33288	6.96932	206.054	9.97183e-47	9.92775e-45
TNS1	4.72648	4.83475	205.26	1.48586e-46	1.46865e-44
ACTR3	2.21609	8.45068	203.735	3.19789e-46	3.13827e-44
VPS13D	2.69697	7.07105	203.003	4.6177e-46	4.49947e-44
PTGES3L-AARSD1	3.19395	4.86678	202.049	7.4604e-46	7.2182e-44
ILK	2.54734	7.79384	201.788	8.50477e-46	8.17112e-44
KLF7	3.23448	4.81177	201.501	9.82546e-46	9.37444e-44
CHRNA5	3.15654	5.50864	200.143	1.94334e-45	1.84135e-43
RRM2	-2.77466	7.50278	199.529	2.64676e-45	2.49067e-43
LDB3	5.37365	4.8347	199.387	2.84176e-45	2.65598e-43
ITGB1	2.23502	8.86689	198.938	3.56078e-45	3.30551e-43
LTBP1	2.77933	7.88296	198.096	5.43788e-45	5.01416e-43
FREM2	-2.90689	7.28734	198.079	5.48348e-45	5.02251e-43
ATP2A2	2.14589	8.61995	197.849	6.15572e-45	5.60089e-43
CCDC107	3.79039	4.66334	194.023	4.20901e-44	3.80445e-42
DSC2	2.75307	5.60056	193.352	5.8974e-44	5.29571e-42
ERRFI1	3.28028	5.9178	193.337	5.94215e-44	5.30125e-42
TFPI	-3.1512	7.44444	190.868	2.0551e-43	1.82162e-41
WDR1	2.71956	9.88863	190.486	2.48986e-43	2.19283e-41
SEC23A	2.25141	7.92015	190.257	2.79429e-43	2.44527e-41
NPTN	2.54784	7.21359	189.042	5.14519e-43	4.47403e-41
RSU1	3.06952	7.59892	184.757	4.43477e-42	3.83203e-40
HACD1	3.6641	5.32287	184.722	4.51268e-42	3.87498e-40
ETHE1	3.76005	5.67131	184.461	5.14511e-42	4.3906e-40
CD109	3.45379	5.15645	182.878	1.14061e-41	9.67339e-40
TEP1	3.47413	6.75804	181.348	2.46138e-41	2.07465e-39
SLC2A4	5.12562	3.84703	181.265	2.56539e-41	2.14914e-39
STON1	-4.10364	4.61142	178.702	9.30683e-41	7.74949e-39
MPZL2	2.68932	7.0393	177.58	1.6365e-40	1.35445e-38
SSFA2	2.71791	5.83224	176.935	2.26313e-40	1.86187e-38
PLAC1	5.96846	3.3901	176.659	2.60015e-40	2.1264e-38
TIMP3	2.98932	7.22986	176.354	3.03034e-40	2.46354e-38
CAP1	2.33897	8.93966	176.15	3.35848e-40	2.71424e-38
PCP4L1	6.20061	3.10096	175.443	4.79035e-40	3.84881e-38
UPK2	-2.90344	5.88083	175.09	5.72236e-40	4.5709e-38
MCAM	6.01626	3.89796	174.762	6.74973e-40	5.36038e-38
SLC6A14	-2.39797	7.37703	174.477	7.78781e-40	6.14923e-38
PCOLCE2	5.04841	3.74569	173.628	1.19335e-39	9.3688e-38
FLNA	4.09839	12.8063	173.406	1.33444e-39	1.0417e-37
PRDX3	2.31039	8.53845	172.293	2.33493e-39	1.81241e-37
DHRS2	-3.9597	5.35636	171.661	3.20841e-39	2.47643e-37
EDNRA	7.48015	2.92417	171.594	3.31838e-39	2.54699e-37
PRKACB	2.54594	5.49186	170.891	4.72668e-39	3.60777e-37
FBLIM1	3.62065	6.46783	169.59	9.09481e-39	6.90351e-37
WNT5B	5.45096	4.2188	169.216	1.09723e-38	8.28285e-37
ANKRD34B	3.02365	5.06405	168.992	1.22816e-38	9.22058e-37
VTCN1	5.91942	3.17162	167.955	2.06889e-38	1.54481e-36
CYR61	3.01998	6.06905	167.031	3.29345e-38	2.44588e-36
SBDS	2.12382	8.17452	166.984	3.37302e-38	2.4915e-36
QSOX1	2.69746	8.65759	165.61	6.73071e-38	4.94509e-36
NUAK1	2.45817	5.80304	164.294	1.30502e-37	9.53706e-36
DEGS1	2.69266	6.14392	163.984	1.52524e-37	1.10874e-35
IFFO2	3.03412	5.78051	163.776	1.6934e-37	1.22451e-35
TNIK	3.90816	3.95453	162.86	2.6841e-37	1.93073e-35
YWHAH	2.18935	7.67676	162.464	3.27582e-37	2.34409e-35
SPDEF	-2.85163	6.07256	161.994	4.15031e-37	2.95446e-35
LIMS3L	3.55964	4.32472	161.823	4.52278e-37	3.20301e-35
LIMS3	3.55964	4.32472	161.797	4.58226e-37	3.2285e-35
C12orf45	2.95713	5.17158	161.558	5.16623e-37	3.62137e-35
ADAMTS1	5.32354	3.43237	161.291	5.90977e-37	4.12154e-35
PTPN13	2.6289	6.68056	161.122	6.4344e-37	4.46476e-35
CAMSAP2	3.36758	7.08602	160.537	8.63523e-37	5.96178e-35
NEDD9	2.58524	7.22374	159.883	1.19988e-36	8.24261e-35
SYTL2	2.10209	8.31075	159.747	1.28522e-36	8.78493e-35
TMOD1	3.48327	4.55723	159.693	1.32056e-36	8.98178e-35
CLSPN	2.75868	5.87973	158.506	2.39931e-36	1.62385e-34
GREB1	-2.6485	7.59931	158.391	2.54274e-36	1.71248e-34
SMIM14	-2.75549	7.16946	158.185	2.81949e-36	1.88961e-34
TNS4	4.94418	4.56245	157.372	4.24498e-36	2.83115e-34
GPNMB	-5.10051	4.15448	157.164	4.71345e-36	3.12841e-34
HACD3	-1.98477	8.24732	156.252	7.45867e-36	4.92667e-34
STAT5B	2.38768	5.23635	156.165	7.78976e-36	5.12074e-34
SPOP	2.28125	6.43607	156.043	8.28508e-36	5.42042e-34
MRPL18	2.51484	5.90493	156.03	8.34024e-36	5.43064e-34
CAV2	4.05053	7.55076	155.391	1.15006e-35	7.45316e-34
FGD3	-4.23919	4.31824	154.503	1.79831e-35	1.15995e-33
BMF	-4.2099	4.41456	153.637	2.78017e-35	1.7849e-33
SLC20A2	2.54549	5.23018	152.496	4.93736e-35	3.15509e-33
SCG5	7.79778	3.72192	152.344	5.32826e-35	3.38912e-33
TM7SF2	-2.55902	6.95079	152.266	5.54154e-35	3.50854e-33
MAPRE2	3.63802	4.16215	152.024	6.26141e-35	3.94612e-33
TBC1D9	-1.97641	7.70504	151.813	6.96255e-35	4.36797e-33
PITPNM2	3.41505	4.3633	151.766	7.12689e-35	4.45074e-33
ACTA1	3.46053	10.7618	151.644	7.57977e-35	4.71214e-33
SELENBP1	-2.37498	7.41483	150.902	1.10093e-34	6.81335e-33
MICAL2	3.13147	4.60675	150.78	1.17086e-34	7.21365e-33
AMACR	2.47811	5.72585	150.758	1.18381e-34	7.26087e-33
CFL1	2.32345	11.7005	149.825	1.89305e-34	1.15594e-32
RPS27A	2.17622	9.37224	149.795	1.92206e-34	1.16846e-32
MAPRE1	2.20273	7.94962	148.928	2.97369e-34	1.7998e-32
CXXC5	-2.63227	6.06261	148.656	3.40943e-34	2.05448e-32
LRRC8A	2.32932	6.36647	148.434	3.81389e-34	2.28817e-32
ABRACL	2.61415	6.63608	147.026	7.74535e-34	4.62667e-32
ALAD	-2.64573	5.70368	146.84	8.50709e-34	5.05969e-32
SLC25A4	3.08441	5.94764	146.825	8.57133e-34	5.07592e-32
TUBB6	2.48796	8.01575	146.522	9.98152e-34	5.88567e-32
SLC12A2	1.995	8.28418	146.336	1.09595e-33	6.43471e-32
CBWD5	2.137	7.93734	146.037	1.27394e-33	7.44795e-32
HJURP	-3.192	4.87658	145.817	1.42358e-33	8.28751e-32
HIST1H2BG	-2.06482	7.84691	145.745	1.47633e-33	8.55834e-32
PPT1	-2.05147	6.9528	144.256	3.1227e-33	1.80264e-31
OPHN1	2.81887	4.73109	144.229	3.16688e-33	1.82049e-31
DNAJB4	3.97425	4.43426	143.711	4.11008e-33	2.35285e-31
CLMN	-2.82799	4.85292	143.44	4.71008e-33	2.68514e-31
UGP2	2.28113	7.67624	143.245	5.19466e-33	2.94915e-31
PFN1	2.11546	10.4928	142.694	6.85762e-33	3.87723e-31
SKAP2	2.22407	6.29373	142.189	8.84323e-33	4.97939e-31
SYNPO2	3.44683	3.91847	142.094	9.27576e-33	5.20162e-31
KRT24	3.83955	3.53213	141.89	1.02769e-32	5.73963e-31
SCUBE2	-2.76014	6.41878	141.418	1.30332e-32	7.2495e-31
SH3D19	2.5747	4.73688	140.466	2.10489e-32	1.16609e-30
FAXC	4.80863	3.61487	140.141	2.47961e-32	1.36817e-30
KIF22	-2.2858	7.53038	139.642	3.18867e-32	1.75236e-30
ALDH1B1	2.83779	5.45435	139.443	3.52329e-32	1.92855e-30
ULBP2	3.81868	4.71622	139.416	3.57228e-32	1.9476e-30
YPEL3	-2.65327	6.84137	139.367	3.66109e-32	1.98813e-30
PRLR	-4.0425	4.79921	138.663	5.21827e-32	2.82259e-30
NPPB	6.67843	2.65575	138.276	6.34102e-32	3.41644e-30
LPCAT1	-2.18867	7.62246	137.443	9.64565e-32	5.17662e-30
MYO1E	2.47606	6.26134	137.312	1.03038e-31	5.50832e-30
ITM2C	2.50073	4.81313	137.111	1.14022e-31	6.07191e-30
HIST1H3H	-2.15266	7.88489	137.006	1.20233e-31	6.37793e-30
ANXA3	1.93757	8.07828	136.935	1.24607e-31	6.58453e-30
TPM3	2.27045	9.74358	136.887	1.27663e-31	6.72018e-30
SLC7A1	2.3254	7.35117	136.831	1.31324e-31	6.88651e-30
CA14	5.08315	3.89897	136.813	1.32495e-31	6.92148e-30
AKR1C4	-4.49347	3.56731	136.218	1.78747e-31	9.3023e-30
PREX1	-2.00721	8.27161	135.801	2.20532e-31	1.14336e-29
HIST1H3I	-2.2237	6.74772	135.762	2.24924e-31	1.16174e-29
CTSH	-2.34774	5.40157	135.45	2.63259e-31	1.35465e-29
POTEI	2.99422	11.421	135.042	3.23194e-31	1.65685e-29
NRCAM	-1.94745	7.24168	134.701	3.83754e-31	1.96e-29
POTEJ	2.99307	11.4512	134.652	3.93464e-31	2.00215e-29
MYADM	3.06055	7.92817	134.233	4.8579e-31	2.46283e-29
TMEM237	3.09898	4.93834	134.222	4.88613e-31	2.46803e-29
TUBB2A	2.15601	8.39588	134.139	5.09423e-31	2.56372e-29
C1orf110	9.64709	2.3454	133.603	6.67132e-31	3.34516e-29
HIST1H3B	-2.74545	9.34775	133.558	6.82482e-31	3.40968e-29
MDH1	2.53426	9.08709	133.189	8.22123e-31	4.09244e-29
SMTN	2.90458	6.04409	132.436	1.20116e-30	5.95765e-29
BAG2	3.30582	4.36295	132.041	1.46594e-30	7.24481e-29
ARPC1A	2.14944	6.36626	131.629	1.80349e-30	8.88108e-29
ACTRT1	5.92509	3.39313	131.477	1.94759e-30	9.55639e-29
ACSL4	3.52625	3.54	131.327	2.09987e-30	1.02669e-28
HPCAL1	2.61279	6.02431	131.297	2.13243e-30	1.03891e-28
SRF	2.70631	5.61214	131.224	2.21199e-30	1.07387e-28
PRICKLE2	2.99281	5.56895	131.179	2.26281e-30	1.09467e-28
GLIPR2	3.1497	3.66655	131.131	2.31766e-30	1.11727e-28
PRKAB2	2.2077	5.07043	131.079	2.38006e-30	1.14334e-28
TSC22D2	2.17424	6.48181	130.348	3.43806e-30	1.64583e-28
C8orf4	4.42463	3.29697	130.339	3.45431e-30	1.64788e-28
FLNC	3.23301	5.65875	130.313	3.50029e-30	1.66403e-28
CDT1	-2.74383	5.7065	129.427	5.47012e-30	2.59152e-28
CBWD3	1.97516	6.92024	128.878	7.21195e-30	3.40498e-28
RPS6KA2	3.7838	3.3596	128.599	8.30169e-30	3.90606e-28
SELM	4.8943	5.35204	128.544	8.53494e-30	4.0021e-28
PJA2	1.95887	7.11054	128.094	1.07072e-29	5.00361e-28
POTEF	2.97215	11.4968	127.826	1.22548e-29	5.70742e-28
CTSD	-1.89729	8.53589	127.708	1.30064e-29	6.03697e-28
TUBB2B	2.11972	8.31675	127.331	1.57197e-29	7.27179e-28
PBX1	-2.97655	6.30858	126.698	2.16301e-29	9.97235e-28
FAM114A1	2.60092	5.62183	126.117	2.89889e-29	1.33203e-27
ZFP36L2	-2.4016	6.81464	125.96	3.13754e-29	1.43689e-27
RAB9B	3.99335	3.09501	125.861	3.29856e-29	1.50561e-27
CBR3	2.6522	4.69751	125.844	3.32673e-29	1.51344e-27
SOCS2	3.02691	4.30427	125.653	3.66157e-29	1.66027e-27
TFPT	2.24782	5.58428	125.48	3.99544e-29	1.8057e-27
RAB23	2.96942	4.53962	125.173	4.66526e-29	2.10151e-27
ACTN2	2.98068	5.19184	124.811	5.59825e-29	2.51354e-27
AHR	2.06968	6.99019	124.125	7.9114e-29	3.54054e-27
SPOPL	2.68357	5.86489	123.993	8.4533e-29	3.77078e-27
CSTA	-3.68643	6.55214	123.735	9.62863e-29	4.28116e-27
POTEE	3.01023	11.6141	123.2	1.2605e-28	5.58646e-27
TUBB3	2.12119	9.27123	123.033	1.37166e-28	6.05958e-27
MBD1	2.57656	5.77704	122.955	1.42666e-28	6.28231e-27
TWSG1	2.43065	6.16708	122.913	1.4572e-28	6.39633e-27
TYMS	-2.57396	6.24596	122.192	2.09552e-28	9.16888e-27
ASF1B	-2.44772	5.66441	121.926	2.39616e-28	1.04511e-26
DCK	2.9223	5.88602	121.74	2.63185e-28	1.14427e-26
STAT1	1.80129	8.20699	121.457	3.03462e-28	1.31522e-26
FAM157A	4.06289	4.40364	121.29	3.30224e-28	1.42671e-26
PSMB9	3.9424	3.65993	121.004	3.81382e-28	1.64257e-26
KCTD10	2.02199	6.303	120.665	4.52517e-28	1.94286e-26
PROM2	-2.80712	4.97482	120.534	4.83338e-28	2.06872e-26
ELMO2	2.30153	6.50705	120.347	5.31208e-28	2.26654e-26
ETS2	2.09485	5.76433	119.699	7.36085e-28	3.13098e-26
HSF2	2.55743	4.69767	119.654	7.53047e-28	3.19325e-26
YWHAZ	2.11079	11.7942	119.078	1.00677e-27	4.25599e-26
FMO3	5.21777	2.72679	118.927	1.08669e-27	4.57978e-26
HMGB2	-2.70005	7.75017	118.851	1.1292e-27	4.74437e-26
DIP2B	1.99816	6.9936	118.622	1.26733e-27	5.30849e-26
CBWD1	1.86936	6.95608	118.586	1.29022e-27	5.38792e-26
RAET1L	3.35392	4.21453	118.139	1.61676e-27	6.73112e-26
CD44	2.00327	5.80945	117.898	1.82534e-27	7.57654e-26
CCDC124	2.52032	6.61958	117.752	1.96461e-27	8.13005e-26
LDHA	1.98684	9.34766	117.157	2.65283e-27	1.09451e-25
LMOD1	5.69068	4.87817	116.777	3.21306e-27	1.32168e-25
BTN2A1	3.28615	4.27977	116.115	4.48584e-27	1.83973e-25
MFAP2	-4.25006	3.47633	116.01	4.72953e-27	1.9339e-25
RHOBTB3	-2.10385	6.65828	115.99	4.77749e-27	1.94771e-25
TUBB4A	2.10706	8.08611	115.949	4.87712e-27	1.98245e-25
RAD9B	4.27315	2.94242	115.898	5.00501e-27	2.02843e-25
PDLIM3	5.12048	3.30651	115.736	5.43072e-27	2.19449e-25
THEG	3.77492	4.18749	115.152	7.28743e-27	2.93613e-25
TMEM189-UBE2V1	2.33842	8.2301	114.995	7.89041e-27	3.16978e-25
OAT	1.97167	7.58098	114.805	8.68084e-27	3.47714e-25
CTNND2	-2.42254	5.46722	114.55	9.87466e-27	3.94384e-25
LFNG	-2.57032	6.40599	114.455	1.03593e-26	4.1254e-25
BRIP1	1.81358	7.83228	114.36	1.0866e-26	4.31469e-25
IDH2	1.95211	9.56531	114.272	1.13634e-26	4.49919e-25
CBWD6	1.94483	6.75975	113.648	1.5565e-26	6.14503e-25
ATP2A3	-2.36741	7.93152	113.598	1.59563e-26	6.28148e-25
PLEKHA6	-2.43247	5.67491	113.393	1.77002e-26	6.94808e-25
DSTN	2.7721	9.79789	113.161	1.98981e-26	7.78861e-25
THOC6	-2.45781	5.57186	112.878	2.29471e-26	8.95653e-25
TACC3	-2.13101	5.52694	112.094	3.40807e-26	1.32644e-24
KIF20A	-3.05502	5.03482	111.799	3.95401e-26	1.53458e-24
MACF1	2.58646	6.88912	111.764	4.02474e-26	1.55763e-24
CAPN13	2.28418	5.73912	111.312	5.05516e-26	1.95092e-24
GCNT1	2.08927	5.49189	111.235	5.25539e-26	2.02252e-24
ACTR2	1.70504	9.14697	111.036	5.81196e-26	2.23046e-24
ACAT2	1.77706	6.47518	110.718	6.81993e-26	2.61e-24
CREB3	1.91094	5.45332	110.195	8.88088e-26	3.38929e-24
RFTN1	-2.77374	5.24355	110.163	9.02602e-26	3.43514e-24
PDCD4	-2.03081	6.71174	110.152	9.07548e-26	3.44442e-24
MICAL1	2.55767	5.04497	109.984	9.87859e-26	3.7389e-24
MGLL	2.26206	5.77494	109.936	1.01202e-25	3.81982e-24
PRC1	-2.20879	6.73319	109.787	1.09083e-25	4.106e-24
LPP	2.25979	6.53853	109.722	1.12762e-25	4.23288e-24
TPX2	-2.14022	6.30764	109.529	1.24256e-25	4.65165e-24
MME	-3.83965	3.57512	109.398	1.32774e-25	4.95703e-24
MKI67	-2.27579	7.09172	109.217	1.45482e-25	5.41673e-24
CARD14	3.14381	4.45569	108.947	1.66719e-25	6.1907e-24
WFDC2	3.99933	3.44995	108.828	1.77032e-25	6.5559e-24
HIST1H4E	-1.86898	8.86646	108.514	2.07342e-25	7.65771e-24
CTSL	-2.26764	7.39881	108.235	2.38667e-25	8.79101e-24
LIN7A	-3.15221	4.52161	108.068	2.59704e-25	9.54029e-24
HIST1H1C	-1.88967	8.96094	108.055	2.61445e-25	9.57864e-24
ASUN	2.50514	6.46679	107.622	3.25178e-25	1.1882e-23
CREB3L4	-2.99283	6.52016	107.066	4.30583e-25	1.56917e-23
PGM5	-2.75476	5.68402	107.033	4.37899e-25	1.59161e-23
SPOCD1	4.87353	4.47033	106.292	6.362e-25	2.30627e-23
RPS4X	1.72457	9.21956	106.185	6.7152e-25	2.4279e-23
MTCH1	1.71416	7.49501	106.095	7.02906e-25	2.53471e-23
CRISPLD2	-3.10669	4.603	105.884	7.81615e-25	2.81116e-23
ALDOA	2.22212	12.556	105.558	9.21483e-25	3.30555e-23
HIST1H4D	-2.37508	7.61277	105.512	9.43133e-25	3.3744e-23
PDCL3	2.01266	7.14791	105.461	9.68065e-25	3.45461e-23
RARS	1.72133	7.35356	105.432	9.82202e-25	3.49598e-23
STON1-GTF2A1L	-2.60169	4.84843	105.237	1.08362e-24	3.847e-23
CSRP2	3.18054	3.80326	105.229	1.08789e-24	3.8522e-23
SIDT2	2.1514	4.99849	104.7	1.42073e-24	5.01783e-23
DMPK	2.96354	4.80114	104.445	1.61612e-24	5.69329e-23
GALC	-2.15702	5.6359	104.382	1.66802e-24	5.8611e-23
PLA2G3	7.70649	2.50701	104.327	1.71567e-24	6.01316e-23
BASP1	-1.8566	6.85617	104.083	1.94015e-24	6.78264e-23
C2orf54	2.84833	5.93171	104.005	2.01793e-24	7.03664e-23
TACC1	-1.96599	6.68805	103.911	2.1166e-24	7.36201e-23
MCM2	-2.46175	7.43123	103.386	2.75865e-24	9.57098e-23
HAGHL	-2.482	5.17127	103.192	3.04155e-24	1.05259e-22
ACTN4	2.39766	10.7954	103.104	3.17953e-24	1.09758e-22
ASCC3	1.78774	6.71459	103.017	3.32365e-24	1.14445e-22
STK26	2.5109	6.83977	102.83	3.65239e-24	1.2545e-22
LMCD1	2.46291	6.14183	102.807	3.6942e-24	1.2657e-22
LAMC2	2.77174	4.66941	102.743	3.81652e-24	1.30436e-22
TOP2A	-1.84367	6.86476	102.729	3.84181e-24	1.30974e-22
CTNND1	1.52942	8.2069	102.401	4.5351e-24	1.54227e-22
MBNL1	1.97952	5.99675	102.18	5.06969e-24	1.71981e-22
KIAA0232	2.25283	4.57223	101.993	5.57205e-24	1.88557e-22
TLN1	2.05821	8.40964	101.706	6.44205e-24	2.17463e-22
GPR183	5.26724	2.25315	101.632	6.68397e-24	2.24945e-22
UGT1A8	-2.68423	3.73657	101.629	6.69643e-24	2.24945e-22
SMS	1.82729	7.44546	101.621	6.72162e-24	2.2524e-22
ACTB	2.98614	15.2221	101.047	8.98172e-24	3.00243e-22
UGT1A7	-2.70085	3.72823	100.972	9.32733e-24	3.11039e-22
KIAA1324	-1.95111	7.59549	100.875	9.79919e-24	3.25983e-22
SYTL1	-3.11321	4.657	100.763	1.03663e-23	3.44017e-22
NDC80	-3.03256	4.42282	100.711	1.06425e-23	3.52332e-22
PICALM	2.27984	7.51526	100.634	1.10656e-23	3.65457e-22
CMBL	-2.46285	5.50592	100.584	1.13483e-23	3.73896e-22
DEGS2	-2.1483	5.67646	100.228	1.35831e-23	4.46454e-22
UBR7	1.61385	7.29273	99.9936	1.52892e-23	5.01334e-22
MDK	-2.07769	7.08464	99.8683	1.62878e-23	5.32805e-22
TRPC6	5.07296	2.27913	99.7245	1.75143e-23	5.71565e-22
ATL1	4.39869	2.53112	99.6764	1.79446e-23	5.84221e-22
ABHD17B	2.64422	4.7485	99.6289	1.83803e-23	5.96991e-22
ABCG1	-2.18519	5.51668	99.5215	1.94047e-23	6.28775e-22
UGT1A6	-2.605	3.96352	99.1851	2.29969e-23	7.43422e-22
NCAPD2	-1.94621	6.58022	98.8222	2.76217e-23	8.90832e-22
UGT1A1	-2.67319	3.71927	98.6864	2.95828e-23	9.51847e-22
BACE2	2.50743	5.26899	98.4904	3.26602e-23	1.04841e-21
MACC1	1.91061	5.91289	98.4772	3.28791e-23	1.05297e-21
LY6E	-2.0708	7.86244	98.2605	3.66809e-23	1.172e-21
HIST1H4F	-2.05752	7.52305	97.7941	4.64236e-23	1.47985e-21
LRRFIP1	1.75611	7.31777	97.7698	4.69962e-23	1.49463e-21
PLOD1	2.34526	6.52834	97.659	4.97015e-23	1.57702e-21
CAPZB	1.60706	8.79757	96.9974	6.9419e-23	2.19758e-21
TPM4	2.19166	11.0898	96.7376	7.91535e-23	2.49998e-21
CD46	2.0691	7.39437	96.661	8.2274e-23	2.59258e-21
CDC20	-2.27009	4.97595	96.6017	8.47755e-23	2.66529e-21
RXRA	-2.12545	6.46135	96.4647	9.08502e-23	2.84411e-21
PCMTD2	-2.61514	5.43303	96.4641	9.08775e-23	2.84411e-21
AMPH	3.32568	3.28955	96.4328	9.23227e-23	2.88278e-21
HIST1H4J	-1.85279	8.94452	96.2059	1.03537e-22	3.22561e-21
HIST1H4K	-1.85279	8.94452	96.1943	1.04143e-22	3.23716e-21
UBE2V1	2.47453	7.8174	96.1431	1.06872e-22	3.31449e-21
ESRP1	1.80447	7.97364	95.8622	1.23162e-22	3.81109e-21
DSCAM	-2.27605	5.32772	95.7729	1.28847e-22	3.97805e-21
ENAH	1.926	5.7266	95.7052	1.33328e-22	4.10498e-21
KLHL24	-2.88854	5.58296	95.7018	1.33556e-22	4.10498e-21
CCT8	1.57144	8.4653	95.6586	1.36503e-22	4.1862e-21
ARRB1	-2.40022	4.93143	95.6254	1.38813e-22	4.24756e-21
UGT1A9	-2.65797	3.73581	95.5391	1.44998e-22	4.42695e-21
HIST1H3G	-1.9011	8.00051	95.4761	1.4969e-22	4.56008e-21
MYL6B	2.86225	8.52428	95.4289	1.53298e-22	4.65965e-21
RCN1	2.1371	4.95779	95.2456	1.6817e-22	5.10041e-21
PHLDA1	2.83383	5.13232	95.2223	1.70165e-22	5.14956e-21
ADCK3	-2.91736	4.06891	95.1651	1.75151e-22	5.2888e-21
UGT1A10	-2.66298	3.73816	95.127	1.78551e-22	5.37963e-21
SDSL	2.05817	5.7473	95.0807	1.82776e-22	5.49486e-21
HIST1H4A	-2.20378	8.06656	94.8934	2.0092e-22	6.02717e-21
SCML1	2.69568	3.96832	94.7163	2.19721e-22	6.57678e-21
GPX3	3.19676	4.37531	94.4581	2.50331e-22	7.47675e-21
PLEKHS1	-4.03916	4.69425	94.4506	2.51288e-22	7.48904e-21
MYL6	2.52163	12.256	94.2793	2.74001e-22	8.14827e-21
JMJD6	3.63848	6.07806	94.0722	3.0423e-22	9.02767e-21
SNX11	2.29701	4.3159	93.7817	3.52322e-22	1.04322e-20
NRBP1	-1.61692	8.91766	93.7591	3.56352e-22	1.05289e-20
CRYZ	1.76862	5.30214	93.6732	3.72168e-22	1.09677e-20
TGFB1I1	3.16085	4.13993	93.6698	3.728e-22	1.09677e-20
PARP9	2.08067	6.06936	93.3379	4.40862e-22	1.29423e-20
EHBP1L1	2.09412	6.47958	93.2199	4.67955e-22	1.37084e-20
NDUFB6	1.90086	7.48272	93.0714	5.04403e-22	1.47447e-20
ACOT9	2.07919	5.61149	93.0619	5.06839e-22	1.47844e-20
HIST1H3D	-1.93264	7.22406	92.8956	5.51258e-22	1.60461e-20
KCNJ3	-2.59675	4.42827	92.7482	5.93897e-22	1.72506e-20
PACSIN2	1.92679	6.32249	92.6579	6.21633e-22	1.80182e-20
PPP1R3C	-2.26648	5.05104	92.4386	6.9447e-22	2.0087e-20
ZNF789	2.5895	3.63824	92.2864	7.49965e-22	2.16466e-20
HIST1H3J	-2.37706	6.98265	92.1911	7.86962e-22	2.26668e-20
CD47	-1.82865	6.90687	92.1529	8.02334e-22	2.30612e-20
ESR1	-2.06632	6.17399	92.106	8.21556e-22	2.35644e-20
CENPF	-2.00323	5.48033	92.054	8.4342e-22	2.41411e-20
HLTF	-1.91358	6.35127	91.8157	9.51349e-22	2.71738e-20
HIST1H4H	-2.02626	8.62688	91.8025	9.57747e-22	2.72998e-20
PLXND1	-2.28574	6.3212	91.333	1.21421e-21	3.45195e-20
ARID5B	1.68064	6.25547	91.33	1.21606e-21	3.45195e-20
ABHD11	-1.92143	6.92587	91.315	1.22529e-21	3.47098e-20
PVR	2.68351	5.55495	91.2425	1.27103e-21	3.59315e-20
HIST2H4A	-1.89994	10.8158	91.1682	1.31967e-21	3.72299e-20
HIST2H4B	-1.89994	10.8158	91.1429	1.33664e-21	3.76315e-20
HCAR1	-4.4442	3.66445	91.0922	1.37133e-21	3.8529e-20
GLDN	2.90998	4.32233	90.4947	1.85472e-21	5.20041e-20
ABLIM1	2.5778	4.91162	90.2571	2.09138e-21	5.85203e-20
TIMP2	2.55468	6.54783	90.2085	2.14334e-21	5.98524e-20
CBWD2	1.68183	6.79787	90.1097	2.25311e-21	6.279e-20
MAFG	2.92601	3.84368	90.0152	2.36338e-21	6.56246e-20
ISG15	2.60882	8.68918	90.0144	2.36438e-21	6.56246e-20
ITGB1BP2	6.09093	2.13034	89.9639	2.4255e-21	6.71854e-20
RUNDC1	2.5335	5.20811	89.6754	2.80627e-21	7.75762e-20
RAB32	2.04895	6.08812	89.5777	2.94822e-21	8.13365e-20
ADH5	1.85292	7.65288	89.1379	3.68219e-21	1.01382e-19
SACS	2.22347	4.46807	88.9613	4.02617e-21	1.10631e-19
PGK1	1.69109	9.10036	88.9549	4.03926e-21	1.10769e-19
HOPX	3.94538	3.21939	88.9003	4.15219e-21	1.13639e-19
DDX52	1.98091	5.31102	88.8464	4.26683e-21	1.16545e-19
COMMD6	2.6175	5.5634	88.8117	4.34245e-21	1.18375e-19
TCP11L2	-2.01595	4.99539	88.5271	5.01421e-21	1.36416e-19
PIK3R2	-2.0924	5.97544	88.4377	5.24622e-21	1.42446e-19
HIST1H1D	-2.52517	7.57613	88.3793	5.40341e-21	1.46425e-19
ABCC6	3.34325	2.94609	88.2455	5.78153e-21	1.56363e-19
PATZ1	-2.14521	5.96039	88.2241	5.84431e-21	1.5775e-19
RPL9	1.793	8.92928	88.0043	6.53116e-21	1.75944e-19
RPL5	1.66835	8.35834	87.994	6.56524e-21	1.76516e-19
PGBD1	4.1416	2.5873	87.9054	6.86612e-21	1.84245e-19
NFKB2	1.68799	6.24081	87.8793	6.95744e-21	1.86332e-19
ABCD2	5.46363	2.39155	87.7214	7.53536e-21	2.01417e-19
ATP6V0A4	-4.02632	4.17795	87.604	7.99636e-21	2.13324e-19
HBP1	-1.68062	6.38417	87.3796	8.95701e-21	2.38489e-19
LYPD3	-1.82729	7.41287	87.3332	9.16971e-21	2.4368e-19
ISG20	2.39935	4.23255	86.9114	1.13495e-20	3.01024e-19
STRN3	1.85826	6.21866	86.7823	1.21147e-20	3.20701e-19
C6orf165	-3.16473	3.86261	86.7022	1.26158e-20	3.33323e-19
CCDC176	4.04895	2.8871	86.569	1.34943e-20	3.5585e-19
SEMA3F	-2.80987	5.38208	86.3732	1.48991e-20	3.92144e-19
MCM5	-1.97932	6.3573	86.1038	1.70738e-20	4.48522e-19
ANK3	-1.78179	6.26328	86.085	1.72364e-20	4.51929e-19
ZMIZ1	-1.80696	5.88866	86.0446	1.75923e-20	4.60382e-19
TES	1.72993	6.04675	86.0403	1.76307e-20	4.60511e-19
PPP1CB	1.42704	8.51225	86.0081	1.79202e-20	4.67184e-19
PDK4	2.26542	3.98734	85.739	2.05322e-20	5.34264e-19
PCSK7	2.61197	3.85665	85.6419	2.15661e-20	5.60107e-19
MAPK3	-1.53595	8.30414	85.55	2.25921e-20	5.85647e-19
AGFG2	3.29802	5.0482	85.5034	2.31309e-20	5.98485e-19
H1FX	-2.39405	7.48234	85.4451	2.38228e-20	6.15228e-19
EPPK1	2.90867	11.1609	85.1303	2.79332e-20	7.20027e-19
WDR34	-1.6295	7.10194	85.1032	2.83191e-20	7.28608e-19
IFIH1	1.88651	4.95594	85.0761	2.871e-20	7.37285e-19
RAB12	2.02252	5.87083	84.9666	3.0344e-20	7.77793e-19
HMGCS1	1.62231	7.10522	84.8597	3.20307e-20	8.19497e-19
PARVA	2.01311	6.32361	84.8183	3.27084e-20	8.35281e-19
HIST1H2AJ	-2.06084	8.63766	84.609	3.63612e-20	9.2684e-19
SLC29A3	-2.89329	4.00641	84.5898	3.67151e-20	9.34128e-19
GBP3	4.72676	2.72715	84.58	3.68986e-20	9.37061e-19
CD55	-1.80559	6.23322	84.5021	3.83816e-20	9.72923e-19
MUC20	-3.91128	4.54188	84.133	4.62576e-20	1.17041e-18
PAN2	-2.02862	5.19449	83.9548	5.0622e-20	1.27848e-18
RPAP3	1.64736	6.10068	83.896	5.2149e-20	1.31463e-18
PLK1	-2.01206	6.19674	83.892	5.22544e-20	1.31488e-18
GFRA1	-1.81131	8.33554	83.8866	5.23991e-20	1.31611e-18
IRF6	1.72309	6.41716	83.8513	5.33421e-20	1.33735e-18
GATA3	-1.8151	9.60696	83.8337	5.38204e-20	1.34688e-18
AURKB	-2.024	5.01998	83.7293	5.67389e-20	1.41734e-18
CABLES1	-2.74402	4.0242	83.6673	5.85445e-20	1.45979e-18
LMNB1	-1.74592	7.33361	83.5419	6.23784e-20	1.55257e-18
ERMP1	-1.93095	6.56654	83.4957	6.38547e-20	1.58644e-18
FAM65C	2.21818	5.06551	83.3346	6.92754e-20	1.71801e-18
NREP	3.38336	4.33865	83.2913	7.08098e-20	1.75289e-18
HMOX1	-4.04884	2.58397	83.27	7.15771e-20	1.7687e-18
PRKCD	-1.56055	7.24163	83.2275	7.31341e-20	1.80393e-18
ACTG1	3.12635	14.2497	83.1027	7.78998e-20	1.91804e-18
PPP2R3A	2.41062	4.85302	83.0311	8.07737e-20	1.98524e-18
NDUFS8	2.07338	7.51445	82.9661	8.34721e-20	2.0479e-18
SERPINB5	3.36538	3.7954	82.9515	8.40901e-20	2.05938e-18
CYSRT1	-3.22533	3.46109	82.9427	8.44669e-20	2.06493e-18
PPME1	2.63913	6.64724	82.7988	9.0846e-20	2.21693e-18
TIGAR	1.74322	5.80147	82.5711	1.01938e-19	2.4832e-18
MCCC2	-1.58636	7.54849	82.5062	1.05341e-19	2.56155e-18
ITPRIP	2.79318	3.53223	82.2831	1.17929e-19	2.86258e-18
GRB7	-2.60922	4.42855	82.2086	1.22458e-19	2.96729e-18
CFL2	3.77109	5.90479	81.8805	1.44569e-19	3.49689e-18
PIK3R3	-1.95873	5.99826	81.8465	1.47076e-19	3.55129e-18
RBM3	1.65879	8.0629	81.8212	1.48974e-19	3.5908e-18
CPD	1.80668	6.32041	81.7696	1.52916e-19	3.67936e-18
WDR47	2.51762	5.44122	81.7077	1.57779e-19	3.78974e-18
AMOT	-2.4185	4.44611	81.5419	1.71587e-19	4.1142e-18
DUSP5	3.52173	3.75284	81.435	1.81118e-19	4.33516e-18
VANGL1	1.91765	6.65768	81.2978	1.94143e-19	4.63884e-18
KIF11	-2.27314	5.5286	81.0738	2.1744e-19	5.18646e-18
PARP14	1.68138	5.67973	81.0277	2.22573e-19	5.2997e-18
NHSL2	4.34982	2.71591	80.9509	2.31394e-19	5.5002e-18
ATP1B1	1.54249	8.22415	80.8465	2.43947e-19	5.78859e-18
SLC43A2	-2.24179	4.70356	80.6874	2.64397e-19	6.25991e-18
SLC35A1	-1.82279	6.30787	80.685	2.64721e-19	6.25991e-18
ATF7IP	-1.78334	5.88522	80.6745	2.66135e-19	6.28253e-18
RAET1G	3.40664	3.39416	80.5781	2.79439e-19	6.58527e-18
BAMBI	-1.66615	6.57416	80.5625	2.81648e-19	6.62597e-18
GEM	2.8322	3.40767	80.0573	3.63699e-19	8.54164e-18
ADAMTS19	-1.79759	5.45732	79.9983	3.74724e-19	8.78555e-18
MAPKBP1	2.86489	3.62104	79.9663	3.80855e-19	8.91408e-18
GADD45A	2.6391	4.87631	79.9497	3.84071e-19	8.97406e-18
TMEM132A	-2.07664	7.1281	79.9137	3.91127e-19	9.12342e-18
LAMA3	2.42273	4.06917	79.793	4.1577e-19	9.68181e-18
TMEM189	2.1251	6.81647	79.7317	4.28868e-19	9.96991e-18
RNF168	1.95548	5.37877	79.5016	4.81833e-19	1.11823e-17
STARD4	3.84715	2.99599	79.4049	5.05994e-19	1.17232e-17
ZNF185	1.94297	6.93637	79.2166	5.56596e-19	1.28739e-17
WWP1	-2.07857	5.67964	79.0764	5.97552e-19	1.37979e-17
SMC2	-1.84031	5.55005	79.038	6.09271e-19	1.40449e-17
PAPSS2	-1.58016	6.28236	78.9898	6.2433e-19	1.4368e-17
ZHX2	-1.96843	5.182	78.7911	6.9039e-19	1.58617e-17
TMEM165	1.68307	6.58187	78.7428	7.07446e-19	1.62264e-17
RPL10	1.6598	9.94126	78.6399	7.45306e-19	1.70663e-17
CCL22	6.62981	1.39478	78.6018	7.59782e-19	1.73688e-17
SIL1	-2.15978	6.21227	78.4593	8.16633e-19	1.86374e-17
CD59	1.6933	8.11776	78.3968	8.4287e-19	1.92043e-17
MB	-2.46588	5.07333	78.3163	8.77952e-19	1.99705e-17
RPLP1	1.59299	8.02007	78.2485	9.08593e-19	2.06333e-17
PHLDA2	2.28724	6.49979	78.0537	1.00276e-18	2.27339e-17
RNF130	-2.03104	5.23246	78.0503	1.00449e-18	2.27339e-17
FLNB	2.80006	9.16058	78.0472	1.00606e-18	2.27339e-17
ERC2	4.11667	3.7199	77.9761	1.04297e-18	2.35293e-17
UBE2A	1.59111	7.41669	77.9471	1.05838e-18	2.38379e-17
OCRL	1.64146	5.93508	77.6282	1.24383e-18	2.79689e-17
HIST1H3C	-2.45149	7.99257	77.076	1.64502e-18	3.69297e-17
PCNA	-1.61463	7.03764	77.0462	1.67003e-18	3.743e-17
PRIM1	-2.35274	4.65655	77.0228	1.68994e-18	3.78145e-17
ATP2C2	-1.78935	5.5268	76.8975	1.80065e-18	4.02262e-17
RTN4	1.59448	7.47499	76.7358	1.95425e-18	4.35868e-17
STAT5A	2.20249	3.67633	76.6492	2.04192e-18	4.54682e-17
HLCS	1.96565	4.7826	76.2827	2.45827e-18	5.45972e-17
PIK3IP1	-3.02134	4.07167	76.2815	2.45984e-18	5.45972e-17
KRT25	4.04605	2.3516	76.0398	2.78008e-18	6.16057e-17
CTPS1	2.54999	6.39203	76.0305	2.79324e-18	6.17116e-17
UPK3A	-4.28676	3.41689	76.03	2.79385e-18	6.17116e-17
TOB1	1.38682	7.67463	75.9037	2.97836e-18	6.56818e-17
VAV2	-1.58154	6.66853	75.8407	3.07498e-18	6.77038e-17
SH3BP5	-1.55118	6.69475	75.5857	3.49889e-18	7.6914e-17
IFIT1	2.15161	5.21471	75.4728	3.70467e-18	8.13074e-17
IFIT3	2.7451	3.35748	75.4118	3.82093e-18	8.37252e-17
INTS8	1.7599	5.75953	75.3099	4.02342e-18	8.80219e-17
GALNT3	1.53734	6.20546	75.2331	4.18287e-18	9.13649e-17
PLSCR1	1.83502	5.06163	75.1895	4.2764e-18	9.32596e-17
SCD5	1.97698	4.82317	75.092	4.49274e-18	9.78221e-17
CEP55	-2.57476	4.52185	75.0368	4.6201e-18	1.00436e-16
RPL21	1.57999	9.05534	74.8796	5.00313e-18	1.08591e-16
CCNA2	-2.48026	5.19374	74.8243	5.1452e-18	1.11498e-16
UGT1A4	-2.43154	3.78502	74.7221	5.41874e-18	1.1713e-16
GBE1	1.64086	5.47205	74.7208	5.42212e-18	1.1713e-16
UGT1A5	-2.47049	3.77316	74.356	6.52279e-18	1.40685e-16
C9orf85	2.29981	3.69521	74.1287	7.31851e-18	1.576e-16
HIST2H3D	-2.16513	10.124	74.0494	7.61858e-18	1.63805e-16
KRT15	2.68543	5.98199	74.0325	7.68428e-18	1.6496e-16
BIRC5	-2.44748	4.545	73.9503	8.01069e-18	1.71699e-16
RPS6KA3	1.90403	5.69344	73.8846	8.28198e-18	1.77237e-16
LAPTM4A	1.54253	8.86172	73.6437	9.35723e-18	1.99936e-16
PPP1R18	2.4954	4.28117	73.2205	1.15947e-17	2.47359e-16
MELK	-2.3237	4.45502	73.2114	1.16483e-17	2.48117e-16
EEF1A1	1.88491	11.6539	73.048	1.26533e-17	2.69108e-16
CYFIP2	1.72711	6.06608	72.8716	1.38366e-17	2.93819e-16
ZNF217	-1.53431	9.342	72.8657	1.38778e-17	2.94239e-16
FIG4	1.74057	4.79496	72.8529	1.39681e-17	2.95697e-16
GRHL3	-2.11579	5.9476	72.6798	1.52485e-17	3.22305e-16
RBP1	3.34532	2.86406	72.5864	1.59877e-17	3.37412e-16
FBXO30	2.00717	4.47931	72.5618	1.61885e-17	3.41125e-16
PFKP	1.66645	8.9803	72.4599	1.70465e-17	3.58655e-16
UGT1A3	-2.41144	3.77896	72.3896	1.76642e-17	3.71083e-16
HIST1H1B	-2.17083	8.391	72.2462	1.8996e-17	3.98452e-16
CYP1A1	-3.65702	4.31818	72.102	2.0436e-17	4.28003e-16
MCM7	-1.72256	7.74321	71.9043	2.25886e-17	4.72366e-16
NPNT	-1.50549	8.28268	71.888	2.27759e-17	4.7556e-16
SLC35E2B	-2.31527	4.49832	71.8798	2.28712e-17	4.76825e-16
QPRT	-1.93822	5.83346	71.783	2.40212e-17	5.00041e-16
CIT	-1.90167	5.38174	71.5426	2.71339e-17	5.63983e-16
STX11	5.32104	1.42281	71.4839	2.79534e-17	5.80138e-16
HIST1H4B	-1.93564	8.04628	71.1014	3.39324e-17	7.03163e-16
PSCA	-4.08478	3.79949	71.08	3.43038e-17	7.0979e-16
HIST1H4C	-2.11371	7.83667	71.0587	3.46745e-17	7.16381e-16
MLPH	-1.48621	8.66541	71.0126	3.54943e-17	7.32217e-16
SH3RF2	4.87017	2.22291	70.9981	3.57576e-17	7.36542e-16
HIST1H3F	-1.95676	8.05238	70.9488	3.66611e-17	7.54022e-16
PLSCR4	4.60081	1.79054	70.467	4.68029e-17	9.61172e-16
MAP2	1.70802	4.93496	70.3196	5.04338e-17	1.03419e-15
HIST2H3C	-2.25113	11.4507	70.2961	5.10375e-17	1.04501e-15
THBS1	1.83485	10.0729	70.289	5.12234e-17	1.04623e-15
HIST2H3A	-2.25113	11.4507	70.288	5.12492e-17	1.04623e-15
UFC1	1.75403	6.98455	70.2608	5.19606e-17	1.05918e-15
SHOC2	2.0405	5.18577	70.2102	5.33103e-17	1.08508e-15
ELL2	2.68294	3.67389	70.1589	5.4714e-17	1.11201e-15
HIF1A	1.40801	8.16139	69.9381	6.11965e-17	1.24192e-15
ACTL7A	3.50068	2.84557	69.8132	6.51952e-17	1.32112e-15
KIF5B	1.52745	7.76906	69.3519	8.2375e-17	1.66679e-15
HILPDA	-3.24183	5.32096	69.3091	8.4179e-17	1.70079e-15
SMARCC2	-1.53827	6.43076	69.2594	8.63301e-17	1.74169e-15
SPRED1	2.35878	3.3266	69.1225	9.25333e-17	1.8641e-15
RRP15	1.46983	6.63254	69.0223	9.73552e-17	1.95836e-15
HMMR	-2.36086	4.4319	68.934	1.01813e-16	2.04505e-15
MGMT	1.69124	6.41559	68.8267	1.07508e-16	2.15629e-15
TMEM106C	-1.63451	6.20915	68.7843	1.09844e-16	2.19992e-15
RAP1GDS1	1.54523	5.69643	68.7488	1.11838e-16	2.23661e-15
TCP1	1.82821	7.64334	68.7189	1.13548e-16	2.26748e-15
LIMS2	4.30447	1.9903	68.6866	1.15423e-16	2.30159e-15
INHBB	-1.88998	5.2545	68.6806	1.15773e-16	2.30523e-15
DTX3L	2.23744	6.62683	68.5859	1.21468e-16	2.41512e-15
GRM3	3.99506	1.95891	68.5702	1.2244e-16	2.43093e-15
ACSS3	-2.43601	4.76415	68.5263	1.25197e-16	2.48209e-15
BZW2	1.42483	7.20761	68.5187	1.25678e-16	2.48803e-15
LITAF	1.88426	7.19645	68.515	1.25919e-16	2.48921e-15
TNMD	6.53495	1.27027	68.4662	1.29072e-16	2.54786e-15
RPL37A	1.82856	9.11291	68.4629	1.29285e-16	2.54842e-15
HIGD1A	2.22609	5.85421	68.395	1.3382e-16	2.63402e-15
RPS18	1.44516	8.6452	68.3908	1.34103e-16	2.63582e-15
RARA	-2.01073	5.92678	68.3485	1.37008e-16	2.68908e-15
SLC2A4RG	-1.70048	5.76752	68.2767	1.42088e-16	2.7848e-15
SLC39A8	2.00378	4.24524	68.1797	1.49251e-16	2.92103e-15
OAZ2	2.28382	5.01432	68.0981	1.55562e-16	3.04021e-15
CKB	1.74885	7.24867	68.0911	1.56117e-16	3.04672e-15
ENDOD1	2.50444	4.71069	68.067	1.58037e-16	3.07982e-15
ACAD11	-2.66111	4.25652	68.0368	1.60469e-16	3.12278e-15
HIST1H3A	-2.07318	6.90446	67.9515	1.67564e-16	3.25625e-15
ANXA6	-1.52283	7.40358	67.6927	1.91074e-16	3.70787e-15
SLC25A10	-2.15231	5.31941	67.6898	1.91347e-16	3.70793e-15
TPPP	4.26441	2.17417	67.6739	1.92896e-16	3.73268e-15
GBA	-1.79567	5.87611	67.621	1.98144e-16	3.82883e-15
WDHD1	-1.869	4.88121	67.4846	2.12343e-16	4.09744e-15
TRIM45	1.8935	4.80751	67.3603	2.26155e-16	4.35784e-15
LRRC26	-2.70812	4.13183	67.3398	2.28519e-16	4.39722e-15
P2RY6	-3.21896	3.58854	67.335	2.29074e-16	4.40174e-15
NXN	2.85273	4.66033	67.2812	2.35412e-16	4.51722e-15
KIF1B	1.51591	6.4472	67.2694	2.36832e-16	4.53812e-15
KDM6A	1.62918	5.02823	67.1893	2.46646e-16	4.71405e-15
CDH3	1.56978	8.21863	67.1889	2.46699e-16	4.71405e-15
MSH2	-1.47114	6.34303	67.1357	2.53443e-16	4.83618e-15
HIST1H2AI	-2.02016	8.69036	67.1161	2.55985e-16	4.87792e-15
PCP4	3.27227	3.24802	67.0104	2.70081e-16	5.13939e-15
RERG	2.60334	3.19708	66.8679	2.90331e-16	5.51223e-15
SLC44A2	-1.44846	7.76821	66.8669	2.90476e-16	5.51223e-15
RUSC2	2.74677	3.89992	66.8518	2.92712e-16	5.54699e-15
GSE1	-1.48919	7.15955	66.8267	2.9645e-16	5.61009e-15
RPLP2	1.5894	8.45525	66.7838	3.02978e-16	5.72574e-15
TBC1D1	1.55345	5.16821	66.6107	3.30779e-16	6.24255e-15
ABCC3	1.53103	6.24483	66.5405	3.42779e-16	6.46015e-15
MICALL1	1.70174	5.09406	66.5008	3.49745e-16	6.58239e-15
MT2A	-2.57386	5.70645	66.4309	3.6237e-16	6.81068e-15
ZMYND8	-1.48735	6.35267	66.3782	3.72192e-16	6.98573e-15
MAOB	3.06143	2.56204	66.368	3.74124e-16	7.0124e-15
ST8SIA4	-2.16534	5.70107	66.3473	3.7807e-16	7.07671e-15
PLIN2	-2.2014	4.61758	66.1108	4.26278e-16	7.96821e-15
NUSAP1	-2.69956	5.72361	66.0899	4.30819e-16	8.04215e-15
TBCE	1.7244	4.82344	66.0395	4.41966e-16	8.23904e-15
PTPRU	-2.17055	5.66497	65.7398	5.14566e-16	9.57944e-15
EDIL3	3.73815	2.23186	65.6796	5.30522e-16	9.86311e-15
CCDC43	2.28787	4.87517	65.6568	5.36693e-16	9.96436e-15
FBP1	-1.61849	9.72778	65.6134	5.48633e-16	1.01723e-14
MAP3K14	2.00772	4.21865	65.4113	6.07893e-16	1.12558e-14
OAS3	2.13522	6.45427	65.3979	6.12037e-16	1.13173e-14
RPE65	3.1612	2.8856	65.3389	6.3065e-16	1.16458e-14
ALCAM	-1.39922	7.47592	65.2378	6.63848e-16	1.22424e-14
PDGFB	1.81758	4.68487	65.169	6.8742e-16	1.26601e-14
RHOQ	2.38181	4.29918	65.0631	7.25377e-16	1.33413e-14
VTN	3.81079	2.97066	65.0376	7.34825e-16	1.3497e-14
UBD	4.41833	1.64751	64.8836	7.94568e-16	1.45749e-14
SOX13	-1.92782	4.87528	64.8021	8.28104e-16	1.51698e-14
DROSHA	1.51873	6.0151	64.6167	9.09822e-16	1.66445e-14
DUT	-1.71141	5.65204	64.5882	9.23057e-16	1.68642e-14
ATXN1	2.363	4.35165	64.4649	9.82654e-16	1.79292e-14
CMAS	1.34155	5.79067	64.4328	9.98796e-16	1.81995e-14
DRAM1	-2.40974	4.36981	64.3602	1.03631e-15	1.88581e-14
GALNT6	-1.67596	5.51845	64.3473	1.04313e-15	1.8957e-14
RASL12	5.30665	1.81117	64.2636	1.0884e-15	1.97537e-14
BTC	4.54681	1.63304	64.2248	1.11004e-15	2.01199e-14
A2M	2.96759	2.99097	64.0139	1.23543e-15	2.23631e-14
FKBP5	1.91493	5.10275	63.9931	1.24854e-15	2.25707e-14
RPS7	1.43896	8.84775	63.9675	1.26488e-15	2.28361e-14
PSME4	1.51313	6.28473	63.8801	1.32225e-15	2.38404e-14
SNX18	1.93982	4.59485	63.7591	1.40604e-15	2.53179e-14
ABCE1	1.47619	6.91004	63.7163	1.43693e-15	2.58402e-14
SNTB2	1.56476	5.75609	63.6983	1.45007e-15	2.60425e-14
AARSD1	1.94464	4.06069	63.6703	1.47086e-15	2.63814e-14
MYH9	1.96283	11.7299	63.6421	1.49209e-15	2.67273e-14
CLDN1	3.11408	4.2816	63.6367	1.49613e-15	2.67648e-14
SUCLG1	1.56639	7.05764	63.5843	1.53652e-15	2.74515e-14
NFASC	2.95891	2.46328	63.542	1.56987e-15	2.8011e-14
BAIAP2L1	1.80723	5.51421	63.4825	1.61799e-15	2.88322e-14
TPT1	1.38048	8.96494	63.4474	1.64705e-15	2.9312e-14
BUB1	-2.3268	4.8323	63.4062	1.68189e-15	2.98933e-14
TRMT2B	1.80575	5.15716	63.2248	1.8441e-15	3.27339e-14
PMP22	-1.43785	7.55618	63.1855	1.88128e-15	3.33508e-14
STK24	1.35352	6.40405	63.1237	1.9412e-15	3.43687e-14
TARS	1.46222	7.3846	62.9838	2.08413e-15	3.68519e-14
OSTC	1.66454	6.09977	62.9292	2.1427e-15	3.78387e-14
TRAPPC2	1.87082	4.96949	62.9043	2.17002e-15	3.8272e-14
TMEM184C	1.78422	5.06871	62.8504	2.23015e-15	3.92788e-14
ZNF367	-2.10569	4.47223	62.8481	2.23282e-15	3.92788e-14
UPK1A	-2.39196	4.71857	62.7262	2.37529e-15	4.17316e-14
FAR1	1.5324	6.74693	62.6342	2.4889e-15	4.36718e-14
KIF4A	-2.01067	4.99589	62.5955	2.53834e-15	4.44825e-14
STAT3	1.67698	6.97142	62.5756	2.56416e-15	4.48777e-14
ALDH3B1	-2.58306	4.30852	62.5195	2.63825e-15	4.61157e-14
FOSL1	3.19238	2.3889	62.3913	2.81562e-15	4.91535e-14
ASAP2	-1.46909	5.65592	62.3445	2.88334e-15	5.02719e-14
FZD5	2.77082	5.22213	62.2464	3.03063e-15	5.27729e-14
SLITRK6	-2.35418	4.01898	62.2167	3.07672e-15	5.35077e-14
TXNRD1	1.61558	7.23046	62.1092	3.24929e-15	5.64375e-14
APOE	2.87363	3.30239	62.0546	3.34061e-15	5.79502e-14
CGN	1.86206	6.62956	62.0448	3.3574e-15	5.81682e-14
PZP	3.61321	1.99769	61.8989	3.61545e-15	6.256e-14
FANCI	-1.61768	5.68242	61.8737	3.66212e-15	6.32878e-14
CREG1	2.00649	6.40636	61.7779	3.84465e-15	6.63589e-14
CRIM1	1.39651	6.22478	61.7544	3.8909e-15	6.70728e-14
PEG10	2.0536	4.24766	61.7159	3.96759e-15	6.83092e-14
PRRT3	-2.93012	5.59515	61.7034	3.99295e-15	6.86184e-14
NPR1	3.16034	2.88726	61.7021	3.99554e-15	6.86184e-14
SQSTM1	-1.39089	8.6665	61.6901	4.0199e-15	6.89506e-14
FARP1	1.63501	5.32132	61.5786	4.25413e-15	7.28771e-14
SLC9A3R2	-1.67626	6.68961	61.3688	4.73242e-15	8.09698e-14
CDCA3	-2.64676	3.61318	61.3623	4.74815e-15	8.11379e-14
RPS20	1.49004	7.90037	61.286	4.93577e-15	8.42392e-14
CCNG2	-2.91431	5.26903	61.0864	5.46244e-15	9.31123e-14
RPS3	1.47008	9.39892	61.0802	5.47962e-15	9.32894e-14
COMT	-1.39225	8.41452	61.0752	5.49357e-15	9.34111e-14
SCRN2	-1.94038	4.60611	60.9455	5.86777e-15	9.96505e-14
NCAPH	-2.03089	4.8472	60.8832	6.05627e-15	1.02725e-13
PTTG1	-2.29255	4.23538	60.836	6.20317e-15	1.05087e-13
AOC2	4.91523	1.97002	60.8319	6.21638e-15	1.05181e-13
MTCL1	2.38811	3.84214	60.8193	6.25606e-15	1.05722e-13
PPM1G	-1.24281	7.92712	60.8012	6.314e-15	1.0657e-13
MTHFD1L	1.4814	5.59617	60.767	6.42475e-15	1.08306e-13
EEF1B2	1.29675	8.03534	60.753	6.47056e-15	1.08945e-13
SAT1	-1.96988	5.00137	60.714	6.59975e-15	1.10984e-13
RPL32	1.42145	8.94529	60.687	6.69106e-15	1.12382e-13
SLC16A3	-1.63744	5.41997	60.581	7.06118e-15	1.18454e-13
RGPD3	1.33882	6.60251	60.4642	7.49274e-15	1.2554e-13
COX20	2.57069	3.75391	60.4409	7.58228e-15	1.26884e-13
SULT2B1	-1.4996	6.30196	60.4385	7.59142e-15	1.26884e-13
HIST1H2AM	-1.50607	8.56187	60.3684	7.86649e-15	1.31322e-13
PKMYT1	-2.02379	5.14061	60.3506	7.93787e-15	1.32352e-13
DMKN	1.77611	5.21503	60.3052	8.12342e-15	1.35282e-13
DECR1	1.70653	7.74294	60.2899	8.18682e-15	1.36173e-13
GTF2IRD2B	-1.46112	5.83593	60.2733	8.25603e-15	1.37158e-13
FRMD7	4.2066	1.34778	60.2656	8.28815e-15	1.37525e-13
HPRT1	1.43151	6.45169	60.2202	8.48191e-15	1.4057e-13
MSX2	-1.93551	5.62896	60.1682	8.70868e-15	1.44155e-13
ACSS2	1.49811	5.12131	60.1602	8.7443e-15	1.4457e-13
ACTN3	2.31847	5.26962	60.1413	8.82858e-15	1.45788e-13
GTF2IRD2	-1.4454	5.81998	59.8761	1.0102e-14	1.66616e-13
PDIA6	1.27894	8.76706	59.7969	1.05171e-14	1.73255e-13
SLC39A14	1.52834	5.18041	59.7019	1.1037e-14	1.81601e-13
MAGED2	-1.36657	8.38839	59.6688	1.12244e-14	1.84464e-13
TFPI2	2.50566	3.80272	59.3506	1.31943e-14	2.16579e-13
PRELID2	3.58039	2.48275	59.2871	1.36267e-14	2.2341e-13
KLHL42	1.687	5.39621	59.276	1.37038e-14	2.24407e-13
NCAPG	-1.88592	4.73369	59.1719	1.44485e-14	2.3632e-13
PLA2G10	-3.4074	3.33223	59.132	1.4744e-14	2.40865e-13
C5orf34	2.79677	2.9157	59.126	1.47893e-14	2.41318e-13
KLHL18	2.01052	4.17299	59.1048	1.49495e-14	2.43644e-13
CYP2R1	2.74678	3.22249	59.0747	1.51802e-14	2.47109e-13
DNAJB5	2.64626	3.50022	59.0153	1.56448e-14	2.54371e-13
HS2ST1	-1.93737	4.82253	58.9253	1.63769e-14	2.6596e-13
SLC35E2	-2.3458	4.08227	58.8871	1.66981e-14	2.70856e-13
MYL12A	1.57118	11.1307	58.8595	1.69345e-14	2.74367e-13
ESPN	-4.33719	6.05265	58.7966	1.7484e-14	2.82936e-13
CUL1	1.31625	6.65454	58.7551	1.78575e-14	2.8864e-13
RHEB	2.09152	6.25109	58.7447	1.79518e-14	2.89823e-13
FAM117B	-2.64189	4.13888	58.6022	1.93001e-14	3.11225e-13
GINS2	-2.2385	6.32835	58.5631	1.96876e-14	3.17101e-13
TSKU	-2.11462	4.26968	58.5297	2.00249e-14	3.22157e-13
AGR3	-4.79291	3.71943	58.4976	2.03542e-14	3.27072e-13
CTSC	-2.44128	4.29179	58.4342	2.10208e-14	3.37389e-13
TRAF5	1.90339	5.01704	58.4075	2.13074e-14	3.41589e-13
KIAA1217	1.84072	4.80144	58.3961	2.1431e-14	3.43171e-13
TTK	-2.10083	4.10444	58.3636	2.17882e-14	3.48484e-13
IPO8	1.55461	5.96084	58.3471	2.19721e-14	3.51017e-13
DUSP6	3.57032	2.55008	58.2688	2.28644e-14	3.64848e-13
CAMK1D	-2.36262	3.67761	58.2626	2.29368e-14	3.65578e-13
EPS8	-1.38131	6.06	58.2388	2.32153e-14	3.69588e-13
CAPS	-2.26606	3.66629	58.2029	2.36436e-14	3.75971e-13
HIST1H2AC	-1.52731	8.28028	58.1905	2.37922e-14	3.77897e-13
MTM1	1.50513	5.12743	58.1732	2.40031e-14	3.80807e-13
JUN	1.70924	6.50225	58.1343	2.44819e-14	3.87955e-13
SAMD9	2.66381	2.98388	58.1188	2.46754e-14	3.90571e-13
CLDN3	-1.847	8.8734	58.1138	2.47385e-14	3.91119e-13
TCEA2	-1.54926	5.72625	58.0327	2.578e-14	4.07117e-13
RCBTB1	1.80969	4.14221	57.9737	2.65641e-14	4.19018e-13
POLA2	-1.76464	4.93827	57.9696	2.66205e-14	4.19426e-13
TJP3	-1.63726	5.79263	57.9413	2.70055e-14	4.25004e-13
GSPT1	1.13053	8.23028	57.768	2.94924e-14	4.63571e-13
HPS3	-1.48916	5.98518	57.766	2.95236e-14	4.63571e-13
COL5A1	-1.60925	6.02193	57.5255	3.3362e-14	5.23243e-13
HIST1H4I	-1.965	7.54647	57.4611	3.44727e-14	5.40047e-13
GAA	-1.63812	7.80673	57.34	3.66619e-14	5.73688e-13
TSPAN9	-2.21172	4.49259	57.2841	3.77194e-14	5.89564e-13
RPS15A	1.31888	9.04533	57.2028	3.93109e-14	6.13742e-13
C1QTNF6	-2.7243	3.95959	57.003	4.3514e-14	6.78591e-13
MALRD1	-2.68698	3.81003	56.975	4.41389e-14	6.87556e-13
ARSG	-2.81751	3.48552	56.9553	4.45841e-14	6.93705e-13
FBXL13	5.33773	1.46525	56.7223	5.01922e-14	7.8008e-13
CARS2	1.74877	4.25535	56.6641	5.16985e-14	8.02582e-13
FAM83B	-1.5837	6.55687	56.6516	5.20287e-14	8.06797e-13
KDM3A	1.38509	6.1992	56.6379	5.23916e-14	8.11509e-13
ACER2	-2.27754	3.37487	56.6278	5.2663e-14	8.14794e-13
ASAH1	1.33292	7.42659	56.5697	5.42414e-14	8.3827e-13
COL12A1	1.8491	6.04686	56.5128	5.58328e-14	8.61896e-13
ASNSD1	2.02159	4.84063	56.4959	5.6317e-14	8.68394e-13
FAM184A	3.22406	3.01449	56.4909	5.64576e-14	8.69587e-13
CA5B	-2.10306	5.24699	56.4268	5.83311e-14	8.97437e-13
CABYR	2.82816	3.39415	56.3228	6.14975e-14	9.45094e-13
SEMA4F	2.20066	3.72144	56.3058	6.2031e-14	9.52227e-13
SUOX	-1.90024	4.59838	56.2718	6.31135e-14	9.67764e-13
BHLHE40	1.39646	5.23679	56.2587	6.35357e-14	9.73151e-13
METRNL	-1.67362	5.58898	56.1534	6.70318e-14	1.02556e-12
RABGEF1	1.52038	5.93882	56.1218	6.81181e-14	1.04102e-12
ITPRIPL2	2.97134	2.85977	56.0133	7.1981e-14	1.09883e-12
JMY	-2.17778	4.72517	55.992	7.27659e-14	1.10958e-12
EFNA1	-2.19968	6.53885	55.9582	7.40292e-14	1.12657e-12
HID1	-1.3813	7.19716	55.9578	7.40444e-14	1.12657e-12
P2RY2	-3.3777	3.78414	55.8425	7.85164e-14	1.19329e-12
RIT1	2.24148	6.23863	55.7014	8.43575e-14	1.28065e-12
AMDHD2	-2.05326	4.51754	55.666	8.58921e-14	1.30251e-12
ARG2	2.19256	3.19599	55.622	8.78369e-14	1.33053e-12
KCNK15	-2.39616	4.61286	55.6161	8.80974e-14	1.33301e-12
MPZL1	1.8863	5.85714	55.5094	9.30116e-14	1.40582e-12
RPS17	1.28185	8.34353	55.4372	9.64929e-14	1.45683e-12
EVA1C	4.0088	1.95348	55.4074	9.79671e-14	1.47746e-12
NEK9	-2.71106	3.57224	55.3866	9.9009e-14	1.49154e-12
KNTC1	-1.84324	4.87029	55.3482	1.00961e-13	1.51929e-12
CAMK2N1	-1.90438	4.66268	55.3455	1.01102e-13	1.51974e-12
IPO7	1.40089	7.00555	55.148	1.11788e-13	1.67853e-12
UHRF1	-1.98693	6.47635	55.116	1.13621e-13	1.70419e-12
TUBA1C	1.34815	10.9278	55.0019	1.20412e-13	1.80409e-12
TFAP4	-2.34551	4.29497	54.958	1.23134e-13	1.84285e-12
AK9	2.06764	3.58165	54.9405	1.24234e-13	1.85729e-12
STK10	1.3682	5.98824	54.903	1.26628e-13	1.89103e-12
ESCO2	-2.75734	3.68922	54.886	1.27728e-13	1.90537e-12
RPL6	1.26063	9.5826	54.8679	1.28909e-13	1.92091e-12
SLC2A10	-1.68344	4.95578	54.8258	1.31703e-13	1.96041e-12
DUSP19	3.86899	2.34719	54.8048	1.33115e-13	1.9793e-12
LMNTD1	3.91569	2.39916	54.7719	1.3536e-13	2.0105e-12
VDAC2	1.17275	7.511	54.7662	1.35754e-13	2.01417e-12
CDK1	-2.14649	5.64268	54.7562	1.36448e-13	2.02229e-12
CAPN5	-2.19365	4.50239	54.6445	1.44426e-13	2.13822e-12
USP15	1.30089	6.13984	54.6422	1.44598e-13	2.13846e-12
KBTBD7	-1.66489	5.01188	54.586	1.48794e-13	2.19816e-12
P2RX2	-2.57018	4.54559	54.5766	1.49502e-13	2.20587e-12
ZNHIT6	2.52839	4.45905	54.5749	1.49637e-13	2.20587e-12
IQGAP3	-1.82483	5.09186	54.5084	1.54788e-13	2.27935e-12
PYGB	1.47492	7.87342	54.4551	1.59043e-13	2.3395e-12
CD276	1.55716	7.47971	54.4521	1.59281e-13	2.34049e-12
BUB1B	-2.07007	4.60685	54.448	1.59618e-13	2.34293e-12
TMC7	2.253	3.15777	54.3939	1.64074e-13	2.40577e-12
HIST1H2AB	-1.85415	7.04855	54.3849	1.64823e-13	2.41418e-12
VASP	1.62426	7.20662	54.2981	1.72267e-13	2.51908e-12
UCHL3	1.45135	5.35265	54.2972	1.72352e-13	2.51908e-12
ATP5E	1.34756	10.0498	54.226	1.78706e-13	2.60918e-12
RCC2	-1.28513	7.49811	54.2197	1.7928e-13	2.61478e-12
VWA1	-1.52172	5.55028	54.1926	1.81766e-13	2.64823e-12
XPC	-1.65169	6.14267	54.1561	1.85182e-13	2.69514e-12
SCD	1.28852	9.31606	54.108	1.8977e-13	2.75899e-12
NINJ1	-2.00435	5.55178	54.0913	1.91389e-13	2.77959e-12
PPM1H	1.79943	5.53515	54.051	1.95348e-13	2.83409e-12
STXBP4	1.78841	4.79953	54.0435	1.96103e-13	2.84205e-12
PPIL1	1.70679	5.67661	53.8849	2.1259e-13	3.07774e-12
LAMC1	1.34121	7.74908	53.7924	2.22833e-13	3.22264e-12
FRMD6	1.65246	6.20544	53.6778	2.36213e-13	3.41254e-12
ABHD4	-1.41694	5.80035	53.6686	2.37331e-13	3.4251e-12
TRIP13	-1.93114	4.45048	53.6412	2.40656e-13	3.46944e-12
ZFP36	2.11139	4.73787	53.5684	2.4974e-13	3.59662e-12
DNAJA1	1.31132	8.41284	53.5548	2.51481e-13	3.6179e-12
DDIT4	-2.01193	6.30975	53.5449	2.52744e-13	3.63227e-12
HIST1H2AL	-1.34685	8.5783	53.5165	2.56434e-13	3.68145e-12
HERC3	1.54942	6.02599	53.4335	2.67503e-13	3.83635e-12
MESDC2	1.44172	6.9576	53.4249	2.68663e-13	3.84897e-12
PRSS23	1.54182	6.99271	53.3902	2.73455e-13	3.91354e-12
SNX29	-1.6725	5.11363	53.3174	2.83781e-13	4.0552e-12
FAM120C	-1.57859	5.05297	53.3163	2.83944e-13	4.0552e-12
TPD52	1.56404	6.83782	53.2805	2.89158e-13	4.12538e-12
SGMS1	1.77517	4.54521	53.1998	3.01295e-13	4.29408e-12
THEM6	-1.8042	6.67584	53.1557	3.08125e-13	4.38687e-12
HBS1L	1.32994	5.67004	53.1517	3.08764e-13	4.38772e-12
ACSF2	-1.80961	4.7397	53.1513	3.08823e-13	4.38772e-12
UBE2C	-2.33461	5.39293	53.1262	3.12794e-13	4.43955e-12
LMO7	-1.92074	4.84839	53.1179	3.14116e-13	4.4537e-12
NARS	1.23195	7.56012	53.1143	3.14694e-13	4.4573e-12
RPL7A	1.66685	10.4976	53.0424	3.26427e-13	4.61873e-12
SKA3	-2.52755	3.91675	53.0216	3.29902e-13	4.66309e-12
SUFU	1.517	4.83542	52.9889	3.35436e-13	4.73643e-12
EIF2AK2	1.36554	6.79526	52.9646	3.39614e-13	4.79051e-12
PDP1	1.5359	4.85479	52.94	3.43894e-13	4.84591e-12
PAIP2B	1.98348	4.68093	52.9309	3.45492e-13	4.86343e-12
CLINT1	1.1639	7.07383	52.8687	3.56609e-13	5.01478e-12
SPSB3	-1.59083	5.5066	52.8599	3.58215e-13	5.03222e-12
MAD2L1	-1.83787	5.0521	52.8499	3.60029e-13	5.05254e-12
NBEAL2	-1.38628	6.34033	52.8186	3.65816e-13	5.12851e-12
PDGFRL	-1.63016	4.7383	52.7874	3.7168e-13	5.20541e-12
RBM19	1.45879	5.1676	52.76	3.76908e-13	5.27326e-12
APBB2	-1.43157	5.94824	52.6932	3.8993e-13	5.4499e-12
SQLE	1.2395	7.96588	52.6742	3.9372e-13	5.49727e-12
RPS6KC1	1.8299	3.63956	52.5494	4.19568e-13	5.85223e-12
AGPAT4	3.21852	2.36365	52.5061	4.28919e-13	5.97659e-12
TSPAN15	-1.41756	6.35231	52.4879	4.32901e-13	6.02597e-12
RRP7A	1.49737	5.41417	52.4723	4.36349e-13	6.06782e-12
REEP6	-2.09347	4.91171	52.4223	4.47623e-13	6.2183e-12
PCDH10	-2.20743	5.80065	52.3365	4.67606e-13	6.48933e-12
GLUL	-1.26521	7.81639	52.2785	4.81616e-13	6.67701e-12
GRM4	-2.54656	3.77433	52.0925	5.29476e-13	7.33313e-12
TMPRSS2	-1.7435	5.29988	51.9771	5.61508e-13	7.76894e-12
NAALADL2	-2.63711	3.33184	51.8979	5.8462e-13	8.08058e-12
RPL3	1.25909	8.66074	51.7413	6.3316e-13	8.7427e-12
DGKH	1.70708	4.09219	51.5705	6.90713e-13	9.52782e-12
ENTPD3	-3.80554	2.71874	51.5224	7.07856e-13	9.75449e-12
ESPL1	-1.79395	4.75177	51.4979	7.16726e-13	9.86683e-12
DLGAP5	-1.94054	4.8938	51.4222	7.44913e-13	1.02446e-11
EHD4	1.79745	6.38513	51.3874	7.58232e-13	1.04173e-11
GPR161	3.22502	2.47203	51.3779	7.61897e-13	1.04573e-11
PCDHGB2	-1.99125	4.64045	51.3335	7.79337e-13	1.06859e-11
WDR43	1.35853	6.63675	51.3087	7.8927e-13	1.08114e-11
MYBL2	-2.11608	4.44653	51.2332	8.2021e-13	1.1224e-11
RAB27B	-1.46988	5.51226	51.2223	8.24748e-13	1.12748e-11
TAP2	2.05862	4.94663	51.1778	8.43673e-13	1.15221e-11
ATP5J2	1.50026	7.87996	51.1379	8.61004e-13	1.17471e-11
PLOD2	1.52909	6.73372	51.1238	8.67196e-13	1.18199e-11
NUDT4	-1.77857	5.40575	51.0664	8.92915e-13	1.21583e-11
ELOVL5	2.58459	5.07378	51.0604	8.95686e-13	1.2184e-11
PDPR	-1.40523	5.67877	50.9523	9.46369e-13	1.28607e-11
CA2	1.19235	5.76593	50.9422	9.51247e-13	1.29142e-11
ERBB4	-2.00423	4.66036	50.8437	1.0002e-12	1.35654e-11
DSN1	-2.00936	4.39494	50.8316	1.00639e-12	1.36359e-11
MRPS17	1.9061	5.44707	50.8283	1.0081e-12	1.36456e-11
LRP10	1.41927	8.67418	50.816	1.01443e-12	1.37178e-11
DLD	1.20442	7.45671	50.8069	1.01914e-12	1.3768e-11
CYB561D2	-2.31934	3.37444	50.7661	1.04055e-12	1.40433e-11
RBL2	-1.55955	5.1858	50.7554	1.04622e-12	1.4106e-11
EXO1	-2.82651	3.01286	50.7118	1.06974e-12	1.44089e-11
C12orf54	7.59938	0.556705	50.6213	1.12025e-12	1.50746e-11
RNASE4	2.41707	3.86304	50.5889	1.13886e-12	1.531e-11
WDR45	-1.6386	5.3267	50.5697	1.15004e-12	1.54452e-11
UPK3B	-1.91961	5.89934	50.5561	1.15808e-12	1.5538e-11
IGFBP4	-1.6822	6.77839	50.5527	1.1601e-12	1.55499e-11
FAM157B	3.45279	3.29035	50.4949	1.19472e-12	1.59983e-11
ADAMTSL3	4.56129	5.21483	50.4564	1.21843e-12	1.62964e-11
HDAC6	1.44312	5.1111	50.4549	1.21935e-12	1.62964e-11
NADK	-1.60652	5.06709	50.4481	1.22355e-12	1.63366e-11
TRIO	1.53973	6.90984	50.442	1.2274e-12	1.63721e-11
TTC39A	-1.6026	6.02046	50.4221	1.23989e-12	1.65226e-11
NUP210	-1.39189	6.86236	50.3828	1.26495e-12	1.68403e-11
MTMR11	2.20109	3.38814	50.3561	1.28232e-12	1.7055e-11
RPS12	1.26338	7.07368	50.3285	1.30048e-12	1.72797e-11
PRKAR2B	-2.33849	3.29886	50.2676	1.34144e-12	1.78068e-11
RPS26	1.45961	8.8166	50.2639	1.34397e-12	1.78232e-11
TIMELESS	-1.46936	5.91266	50.212	1.38002e-12	1.82836e-11
BCAM	-1.94406	8.22911	50.196	1.39128e-12	1.84033e-11
ANKRD22	3.87437	2.18878	50.1954	1.39173e-12	1.84033e-11
CYB5D2	-1.6001	4.39833	50.1833	1.40035e-12	1.84995e-11
ASCL5	4.35771	1.55427	50.1424	1.42981e-12	1.88705e-11
MKNK2	-1.70049	5.17062	50.1096	1.45396e-12	1.91708e-11
SPAG9	1.22444	7.0149	50.0769	1.47836e-12	1.94738e-11
EMP2	-1.50846	7.41512	49.9235	1.59858e-12	2.10372e-11
ERP29	-1.19059	7.38122	49.905	1.61371e-12	2.1216e-11
SAMD11	-2.56962	4.10637	49.9027	1.61562e-12	2.12209e-11
RPS19	1.81549	8.75085	49.8786	1.63558e-12	2.14625e-11
OSR2	-1.6565	5.17367	49.7869	1.71383e-12	2.24678e-11
CDC6	-2.37562	4.45354	49.719	1.77418e-12	2.32369e-11
SERHL2	-2.88824	3.47636	49.7148	1.77804e-12	2.32652e-11
ESRRG	4.96852	1.26791	49.6982	1.79308e-12	2.34397e-11
WWTR1	1.54252	5.55314	49.6961	1.79498e-12	2.34423e-11
SIDT1	-1.51303	5.20506	49.6824	1.80764e-12	2.35852e-11
NECAB1	-1.43139	6.59873	49.6271	1.85932e-12	2.42364e-11
ZNF93	1.82945	4.21128	49.6245	1.86172e-12	2.42447e-11
NPY1R	-2.3819	3.8251	49.6037	1.88163e-12	2.44808e-11
PQLC3	-1.90802	5.25099	49.5909	1.89387e-12	2.46167e-11
TDRD9	4.62036	1.51388	49.4959	1.98785e-12	2.58139e-11
DGAT1	1.7561	4.49229	49.3681	2.12164e-12	2.75032e-11
HIRIP3	-1.49107	5.32081	49.3679	2.12195e-12	2.75032e-11
ASPH	1.54931	5.27121	49.3632	2.12697e-12	2.75424e-11
SH2D4A	-1.6715	4.72087	49.3441	2.14778e-12	2.77857e-11
RPS16	1.30488	8.0905	49.3201	2.17421e-12	2.81011e-11
AOX1	-2.36462	4.24046	49.3071	2.18867e-12	2.82613e-11
IFRD1	1.64482	4.81087	49.2883	2.20973e-12	2.85066e-11
GCNT4	3.76391	2.27826	49.283	2.21571e-12	2.85569e-11
KIF2C	-1.85159	4.42992	49.265	2.23618e-12	2.87937e-11
PTCH2	3.80338	1.9884	49.1389	2.38466e-12	3.06768e-11
ACSS1	-1.93885	4.37126	49.1324	2.39255e-12	3.07496e-11
RPL24	1.52067	8.96172	49.1078	2.42273e-12	3.11083e-11
CETN3	-1.50403	4.95691	49.076	2.46237e-12	3.15878e-11
FAM46A	-1.60142	4.90519	48.9265	2.6573e-12	3.40566e-11
FAM84A	-1.57317	5.31078	48.9006	2.69264e-12	3.44774e-11
BPIFB1	-3.13425	2.7921	48.7266	2.94246e-12	3.7641e-11
PSMB10	-1.71857	4.75716	48.661	3.04255e-12	3.88852e-11
RFC5	-1.55802	5.61051	48.6465	3.06521e-12	3.91384e-11
TNFRSF11B	-3.14734	2.72391	48.6331	3.08623e-12	3.93702e-11
EEF2	1.67197	11.0484	48.6237	3.10105e-12	3.95226e-11
COQ10B	1.49774	5.91629	48.5501	3.21959e-12	4.09953e-11
BTG1	-2.24178	6.09804	48.4642	3.36368e-12	4.27903e-11
DCAF5	1.27521	5.96132	48.4425	3.40117e-12	4.32273e-11
ACTL9	3.35857	2.24617	48.4277	3.42685e-12	4.35134e-11
CMPK1	1.29969	5.13396	48.4131	3.45246e-12	4.37981e-11
LARP1B	1.81541	4.36217	48.3891	3.49506e-12	4.42976e-11
DAPK3	1.30082	6.59661	48.3537	3.55864e-12	4.50619e-11
HSPA12A	2.84982	3.30525	48.2362	3.77852e-12	4.78021e-11
PRKDC	1.16418	8.36409	48.1751	3.89815e-12	4.92702e-11
CDK10	-1.46153	5.08955	48.0084	4.24405e-12	5.35928e-11
TUBB4B	1.26419	10.2012	48.0006	4.26083e-12	5.37553e-11
SLC35B4	2.15202	3.93091	47.986	4.29272e-12	5.4108e-11
RANBP2	1.32459	7.81698	47.9725	4.32238e-12	5.44319e-11
SAMHD1	1.50691	4.88494	47.965	4.3389e-12	5.45899e-11
HELLS	-1.87272	5.54427	47.9148	4.45138e-12	5.59538e-11
RRAS	1.8263	5.8545	47.9036	4.4769e-12	5.62231e-11
CORO2A	-1.92353	4.10912	47.851	4.59879e-12	5.77012e-11
CLN3	-1.44736	6.99293	47.7915	4.74033e-12	5.94229e-11
SLC16A6	1.70171	4.2446	47.7606	4.81566e-12	6.03121e-11
TUSC3	1.25967	6.31962	47.7318	4.88707e-12	6.11507e-11
ARPIN	-2.08501	3.93783	47.7224	4.91055e-12	6.13886e-11
HMGCR	1.11292	6.92748	47.698	4.97209e-12	6.21015e-11
RIN2	-2.60468	3.15532	47.6691	5.04577e-12	6.29645e-11
NMD3	-1.05927	8.34051	47.6659	5.05416e-12	6.30119e-11
TRIP6	-1.35114	6.44393	47.659	5.07192e-12	6.31759e-11
RGPD1	1.34387	7.2452	47.6393	5.12319e-12	6.37567e-11
PSTPIP2	2.23652	3.3553	47.636	5.13186e-12	6.38069e-11
HEATR5B	1.27304	5.52793	47.6171	5.18134e-12	6.43638e-11
CASC5	-2.09089	4.02483	47.5982	5.23156e-12	6.48983e-11
ZNF444	2.37824	5.81519	47.5974	5.23381e-12	6.48983e-11
PLXNB2	-1.56336	7.93282	47.581	5.27772e-12	6.53837e-11
CCNB2	-2.35426	4.49291	47.5179	5.45045e-12	6.74629e-11
HNRNPF	-1.09888	8.56661	47.5086	5.47618e-12	6.77203e-11
BRINP2	3.70817	2.08599	47.4979	5.50635e-12	6.80322e-11
FAM69A	2.80908	2.9985	47.4365	5.68154e-12	7.01336e-11
ZNF704	-2.10182	3.27496	47.4167	5.73927e-12	7.07827e-11
TRIM21	2.36117	3.76122	47.4092	5.76123e-12	7.09897e-11
PMAIP1	3.5542	3.21233	47.3761	5.85932e-12	7.21337e-11
RGPD2	1.33624	7.25006	47.3641	5.89512e-12	7.25094e-11
CAPZA2	1.35176	7.12363	47.3361	5.98014e-12	7.34894e-11
GOT2	1.3192	7.20894	47.2885	6.12695e-12	7.52263e-11
MSMO1	1.40592	6.38597	47.2866	6.13309e-12	7.52344e-11
ELOF1	1.32451	5.15954	47.2834	6.14315e-12	7.52905e-11
S100A10	1.31721	9.75549	47.2577	6.22398e-12	7.62132e-11
IFT140	-1.95741	5.53791	47.216	6.35786e-12	7.77832e-11
STC1	-2.44453	3.51658	47.1163	6.68954e-12	8.17684e-11
GATSL3	-2.28275	3.37429	47.0458	6.93479e-12	8.46907e-11
GDI1	1.12408	7.92043	47.0278	6.99869e-12	8.53952e-11
MATN2	1.2951	6.01998	46.9475	7.29123e-12	8.88857e-11
REG4	-3.15252	2.29613	46.9426	7.30973e-12	8.90007e-11
MYB	-2.2755	4.10001	46.9415	7.31361e-12	8.90007e-11
ACY1	-1.89493	4.70945	46.8662	7.60035e-12	9.24081e-11
BTBD2	-2.12773	5.79174	46.8629	7.6132e-12	9.24825e-11
SAMD4A	2.00775	4.50776	46.8245	7.76351e-12	9.42251e-11
BTN2A2	2.48169	2.95113	46.7475	8.07481e-12	9.79169e-11
KLHL21	1.77443	5.12642	46.603	8.69252e-12	1.05263e-10
SFXN2	-2.04213	4.78484	46.6023	8.69595e-12	1.05263e-10
HLA-B	1.37911	6.47126	46.6003	8.70463e-12	1.05275e-10
STT3B	1.26069	7.40405	46.5861	8.76796e-12	1.05948e-10
TACSTD2	1.77785	10.2515	46.5836	8.77928e-12	1.05992e-10
YBX3	1.15054	6.83519	46.4659	9.32257e-12	1.12452e-10
ZNF618	-2.72504	3.23839	46.4139	9.57327e-12	1.15375e-10
ANKH	2.87826	3.98462	46.3641	9.81984e-12	1.18243e-10
CCNF	-1.49439	4.95611	46.3528	9.87666e-12	1.18823e-10
FABP5	2.85093	2.89615	46.3464	9.90879e-12	1.19105e-10
EIF6	1.31791	8.11812	46.2303	1.05136e-11	1.26264e-10
DVL3	1.42889	6.49548	46.2086	1.06307e-11	1.2756e-10
FEM1B	1.64535	6.10041	46.2059	1.06457e-11	1.27628e-10
RPL10L	1.52813	5.56831	46.2021	1.06662e-11	1.27752e-10
ATP6V1D	1.28168	6.70626	46.2006	1.06746e-11	1.27752e-10
HIST1H2AK	-1.37164	8.13309	46.1841	1.07646e-11	1.28716e-10
NSF	1.18069	6.15148	46.1664	1.08624e-11	1.29773e-10
GPR20	4.74598	1.87266	46.1557	1.09218e-11	1.30369e-10
MTMR14	1.37024	6.22298	46.1498	1.09551e-11	1.30653e-10
ARPC2	1.62642	8.76339	46.1439	1.09881e-11	1.30932e-10
AP1S3	2.16845	3.68005	46.1372	1.10254e-11	1.31264e-10
MAPK14	1.24756	5.92731	46.1115	1.11712e-11	1.32884e-10
GPRC5A	-1.30842	7.91266	46.0611	1.14619e-11	1.36225e-10
CA12	-1.32829	5.72574	46.0577	1.14823e-11	1.36349e-10
PCMTD1	-1.82415	4.48342	46.0172	1.1722e-11	1.39075e-10
NUMA1	-1.25335	8.80843	45.9893	1.18902e-11	1.40948e-10
RPL38	1.40835	8.43367	45.977	1.19652e-11	1.41716e-10
MICALCL	3.22228	1.65535	45.9726	1.19918e-11	1.41838e-10
GPC4	1.29308	5.2513	45.9719	1.19962e-11	1.41838e-10
SMARCD2	-1.03131	8.22778	45.9684	1.20173e-11	1.41965e-10
NT5C3B	1.90455	3.81734	45.9426	1.21766e-11	1.43724e-10
JADE2	-1.72993	4.45745	45.9399	1.21937e-11	1.43802e-10
GSR	-1.24038	6.61421	45.9044	1.24169e-11	1.46308e-10
RRAGA	1.24998	7.08086	45.773	1.32779e-11	1.5632e-10
CD81	1.20063	8.76373	45.7319	1.35593e-11	1.59496e-10
PCBD1	1.52891	6.22022	45.6439	1.41826e-11	1.66684e-10
MCCC1	-1.34294	6.06297	45.6054	1.44643e-11	1.69851e-10
MKL2	-1.29134	5.52965	45.6023	1.44871e-11	1.69973e-10
PTPRG	-1.42108	5.06013	45.5069	1.52101e-11	1.78303e-10
MSRB2	1.68674	6.2832	45.4005	1.60594e-11	1.88099e-10
HCK	2.51531	3.19069	45.3721	1.62938e-11	1.90682e-10
SIK1	1.45139	6.05403	45.3185	1.67464e-11	1.95811e-10
RASA4B	-1.33268	5.45054	45.3024	1.68846e-11	1.97259e-10
PLEKHG2	1.74689	4.56204	45.2945	1.69522e-11	1.97881e-10
PPIP5K2	1.58059	4.81144	45.2678	1.71848e-11	2.00427e-10
POF1B	-2.04243	3.77609	45.2383	1.74458e-11	2.03298e-10
FAM198A	-3.85643	1.93115	45.222	1.75919e-11	2.04826e-10
CD58	2.23741	5.282	45.2083	1.77154e-11	2.0609e-10
CLUAP1	-1.62353	5.56948	45.1341	1.83994e-11	2.13865e-10
HOOK3	1.51477	5.29895	45.0388	1.93169e-11	2.24341e-10
EHMT2	-1.61322	6.17271	45.0247	1.94565e-11	2.25771e-10
CDIPT	-1.34815	6.59095	45.0107	1.95958e-11	2.27195e-10
SLC25A21	2.28906	3.96023	44.9957	1.9747e-11	2.28756e-10
SUN2	1.39476	5.95407	44.9801	1.99047e-11	2.30389e-10
ACTL6B	2.87698	2.18098	44.9723	1.9984e-11	2.31112e-10
SHC4	4.02832	1.50249	44.9023	2.07116e-11	2.39325e-10
KIAA0101	-2.01591	5.88642	44.8224	2.15736e-11	2.49076e-10
NR4A1	2.3095	3.88726	44.7819	2.20253e-11	2.54076e-10
ZSWIM4	2.66498	4.3456	44.7646	2.22206e-11	2.56115e-10
SLC25A23	2.23613	3.0408	44.7194	2.27392e-11	2.61837e-10
IGSF9	-2.04623	4.24718	44.718	2.27552e-11	2.61837e-10
LGR4	1.68877	4.05077	44.7083	2.28691e-11	2.62927e-10
DDX60	2.22149	4.11709	44.6971	2.29998e-11	2.63994e-10
HMGN2	-1.71382	8.16481	44.6971	2.30003e-11	2.63994e-10
ACER3	2.0675	3.97325	44.591	2.42804e-11	2.78454e-10
DPP7	-1.24029	6.60794	44.4828	2.56602e-11	2.94033e-10
PTPRE	1.67581	3.93128	44.4611	2.59465e-11	2.97066e-10
MCM10	-2.13763	4.4066	44.4126	2.65973e-11	3.04263e-10
CMYA5	-1.97629	4.18001	44.377	2.70846e-11	3.0958e-10
TMEM87B	1.21749	6.16838	44.3517	2.74373e-11	3.1335e-10
MAZ	-1.36245	7.0511	44.3499	2.74633e-11	3.13387e-10
NME1	1.0478	8.24615	44.205	2.95725e-11	3.37175e-10
EVL	-1.83253	5.39539	44.1711	3.00893e-11	3.42783e-10
HIST1H1E	-1.63188	8.7323	44.0109	3.26549e-11	3.71704e-10
JPH2	3.41577	2.14377	43.9744	3.32696e-11	3.78386e-10
HIST1H3E	-1.61525	6.63403	43.9184	3.42363e-11	3.8906e-10
FGB	4.4465	1.06512	43.9014	3.45335e-11	3.92112e-10
C8orf88	4.00662	2.26279	43.888	3.47719e-11	3.94493e-10
PYROXD2	-1.79408	4.25078	43.8281	3.58528e-11	4.06421e-10
PSMD6	1.2363	11.2072	43.8128	3.6133e-11	4.09259e-10
DSCC1	-2.00669	3.9444	43.7551	3.72138e-11	4.21154e-10
TXNDC12	-1.81943	4.38223	43.7431	3.74436e-11	4.23406e-10
NPTXR	-1.62787	4.101	43.74	3.75021e-11	4.23718e-10
MEIS3	1.89301	3.91705	43.7253	3.77861e-11	4.26577e-10
RNF144B	-3.2531	2.81684	43.7185	3.79173e-11	4.27618e-10
HIST1H2AE	-1.99551	7.55808	43.7173	3.79406e-11	4.27618e-10
PPIA	1.20824	11.0341	43.6779	3.87125e-11	4.35959e-10
PCSK9	2.75239	2.60582	43.5998	4.02881e-11	4.52914e-10
LONRF2	1.47172	4.94801	43.5993	4.02991e-11	4.52914e-10
RPS14	1.35057	8.1262	43.5984	4.03169e-11	4.52914e-10
CCDC6	1.14953	6.67454	43.5625	4.10642e-11	4.60932e-10
IFI6	1.27968	7.33798	43.5292	4.17689e-11	4.6846e-10
SLC22A5	-1.49814	4.99733	43.5212	4.19394e-11	4.69988e-10
KDM2A	1.08358	7.1083	43.496	4.24823e-11	4.75684e-10
CERS4	-2.12896	4.50975	43.4481	4.35354e-11	4.87078e-10
ITGAE	2.60141	3.59256	43.2991	4.69808e-11	5.25198e-10
PRR15L	-1.86976	4.58326	43.2449	4.82999e-11	5.39506e-10
NME1-NME2	1.37911	9.38514	43.2123	4.91122e-11	5.48134e-10
PIEZO1	-1.41901	8.17977	43.2022	4.93658e-11	5.50517e-10
MEPCE	-1.2225	5.41399	43.1009	5.19875e-11	5.79283e-10
CUL4B	1.30808	6.524	43.095	5.21441e-11	5.80558e-10
IGF1R	1.10109	7.85513	43.0896	5.22886e-11	5.81695e-10
PCDHGB1	-1.80105	4.87783	43.0822	5.24882e-11	5.83443e-10
TMEM123	1.52407	6.0559	43.0682	5.28639e-11	5.87071e-10
HR	-2.01483	3.74573	43.0669	5.29001e-11	5.87071e-10
ADIRF	-2.09328	4.06482	43.0328	5.38305e-11	5.96914e-10
GNA11	1.36117	6.47905	42.9711	5.55557e-11	6.15549e-10
P2RX5	2.71193	2.20691	42.8865	5.80083e-11	6.42205e-10
DTL	-2.19459	3.98782	42.8839	5.8086e-11	6.42547e-10
ARFGEF3	-1.35103	6.2986	42.7873	6.10256e-11	6.74522e-10
VPS29	1.14839	7.07383	42.7696	6.15822e-11	6.80127e-10
RILPL2	-2.5826	2.92103	42.7661	6.16906e-11	6.80777e-10
MRPS35	1.38092	6.80656	42.7538	6.20822e-11	6.84549e-10
LIG1	-1.64658	5.62213	42.677	6.45684e-11	7.11392e-10
CALCOCO1	-1.57306	5.39109	42.6693	6.48208e-11	7.136e-10
POLH	1.70911	4.26916	42.5201	6.99614e-11	7.69213e-10
APLP1	2.13704	3.64716	42.5194	6.99845e-11	7.69213e-10
NET1	-1.40607	7.09848	42.4401	7.2882e-11	8.0042e-10
PEX11A	-1.77869	4.26	42.4175	7.37281e-11	8.0902e-10
SH3GLB2	-1.20812	8.00847	42.416	7.37828e-11	8.0902e-10
KIFC1	-1.88506	5.19387	42.3736	7.54001e-11	8.26094e-10
DNAJB1	1.24224	7.54007	42.3368	7.68341e-11	8.41134e-10
CAV3	4.72702	0.580296	42.2965	7.84336e-11	8.57961e-10
FEN1	-1.74336	6.43045	42.2938	7.85408e-11	8.5845e-10
ADAM19	3.42745	1.63594	42.2916	7.86282e-11	8.58722e-10
MAGED1	-1.18058	8.13298	42.2642	7.97404e-11	8.70177e-10
RND1	1.87163	4.43789	42.2509	8.02846e-11	8.75421e-10
UBE2L6	2.08181	3.13112	42.2275	8.12489e-11	8.85233e-10
ABTB1	-2.21708	3.95916	42.0851	8.73863e-11	9.51146e-10
HINT1	1.33555	7.39552	42.084	8.74371e-11	9.51146e-10
EPOR	-2.35898	2.93124	41.9567	9.33174e-11	1.01431e-09
RBM11	3.73534	1.79354	41.8975	9.61845e-11	1.04465e-09
HMCN1	-1.57448	8.35272	41.847	9.87028e-11	1.07115e-09
TNK2	-1.68665	4.60241	41.7545	1.03482e-10	1.12213e-09
RCOR1	1.09736	6.74863	41.7525	1.03587e-10	1.12239e-09
SPTSSB	-2.48578	8.2584	41.7035	1.06218e-10	1.14998e-09
RFC3	-1.47441	5.47004	41.6254	1.10549e-10	1.19593e-09
MYLIP	-1.38567	5.01758	41.5994	1.12028e-10	1.21098e-09
OSBPL6	2.28653	3.44419	41.5112	1.172e-10	1.26589e-09
RGPD4	1.29517	6.63008	41.4978	1.18006e-10	1.27359e-09
RBM47	-1.25033	5.9523	41.4887	1.18551e-10	1.27848e-09
CDCA2	-1.80157	4.29843	41.4542	1.20664e-10	1.30023e-09
CCDC125	-1.85965	3.8858	41.4254	1.22453e-10	1.31848e-09
HIST3H3	-2.03657	7.02075	41.4031	1.23863e-10	1.33261e-09
MLX	1.33739	5.30741	41.3639	1.26368e-10	1.35851e-09
HSPB1	1.77379	12.6686	41.3113	1.29817e-10	1.39449e-09
FHL3	2.46131	3.52542	41.3066	1.30129e-10	1.39675e-09
IL1R1	-3.06986	2.82064	41.2695	1.32625e-10	1.42243e-09
TUBA1A	1.16855	10.8219	41.2663	1.32839e-10	1.42362e-09
PRMT9	1.39881	4.28731	41.2193	1.36076e-10	1.45717e-09
NAA10	1.29574	6.79275	41.2172	1.36219e-10	1.45726e-09
CALR	-1.10246	9.84487	41.2161	1.36297e-10	1.45726e-09
ADM	3.59078	2.19719	41.2037	1.37165e-10	1.4654e-09
LYST	1.8671	3.56303	41.1871	1.38331e-10	1.47671e-09
TOP2B	-1.06003	8.16089	41.182	1.38695e-10	1.47945e-09
CCT3	1.07232	9.22193	41.1572	1.40468e-10	1.49719e-09
CHORDC1	1.45923	5.24844	41.1548	1.40636e-10	1.49782e-09
MREG	-1.57478	5.34134	41.1255	1.4276e-10	1.51928e-09
FANCD2	-1.65459	5.51091	41.0929	1.45163e-10	1.54365e-09
IL18RAP	3.60656	0.825174	41.0426	1.48949e-10	1.58268e-09
CCDC102A	2.1379	3.8138	40.9808	1.53734e-10	1.63227e-09
GJC3	5.29548	0.464337	40.8734	1.62414e-10	1.7231e-09
GPD1L	-1.25065	6.54377	40.8707	1.62641e-10	1.72417e-09
INPP1	2.19197	2.73843	40.8628	1.63299e-10	1.72981e-09
ZNF561	1.63321	4.16675	40.861	1.63449e-10	1.73006e-09
CTSF	-1.56343	4.42977	40.7531	1.72732e-10	1.82691e-09
FAM63A	-1.52312	4.82266	40.7501	1.72992e-10	1.82826e-09
MARCKS	1.8291	7.06728	40.7213	1.75562e-10	1.85399e-09
NR4A3	2.5997	2.69086	40.719	1.75766e-10	1.85473e-09
IFI44	2.81004	1.9363	40.7026	1.77255e-10	1.869e-09
RPL11	1.16903	8.0703	40.68	1.79309e-10	1.88921e-09
CTDSP2	-1.56609	5.37008	40.6653	1.80668e-10	1.90206e-09
NME2	1.41073	8.90472	40.5527	1.91382e-10	2.01332e-09
RPS9	1.34765	7.90189	40.5134	1.95277e-10	2.05272e-09
KRT13	2.66547	6.41604	40.4931	1.97308e-10	2.07249e-09
DPYD	-1.68127	4.64056	40.4781	1.98827e-10	2.08685e-09
NCOA7	1.34089	5.10479	40.4379	2.02961e-10	2.12861e-09
IPO5	1.09231	6.28938	40.436	2.03159e-10	2.12907e-09
PCDHGB4	-1.32912	5.14688	40.4343	2.0334e-10	2.12934e-09
TRIT1	1.8468	4.06341	40.4228	2.04539e-10	2.14026e-09
EML3	-1.46374	5.49551	40.41	2.05885e-10	2.1527e-09
ZNF740	-1.53534	4.40028	40.3942	2.07551e-10	2.16848e-09
GXYLT2	3.27361	1.38514	40.3224	2.15323e-10	2.24797e-09
SYT7	-1.81242	5.05425	40.3157	2.16064e-10	2.25398e-09
KLHL10	3.59867	1.33278	40.1489	2.35322e-10	2.45302e-09
ATP11A	-1.56	4.38519	40.1034	2.40863e-10	2.50889e-09
IL13RA1	1.24947	6.15249	39.9702	2.5787e-10	2.684e-09
GRAMD1A	1.39757	6.05999	39.9679	2.58166e-10	2.68505e-09
RPS3A	1.14167	8.85863	39.8695	2.71516e-10	2.82176e-09
CBFA2T3	-1.54721	5.44993	39.8549	2.73553e-10	2.84077e-09
RPL26	1.48142	8.12279	39.8185	2.78696e-10	2.892e-09
MED22	1.49758	5.64848	39.7948	2.8209e-10	2.92501e-09
KIF18A	-1.96711	3.35188	39.7258	2.92245e-10	3.02802e-09
TCF3	-1.23053	5.79844	39.6855	2.98327e-10	3.08871e-09
CDC42BPG	-1.57936	5.61681	39.6659	3.0134e-10	3.11755e-09
RPS5	1.41569	8.54094	39.6512	3.03624e-10	3.13881e-09
MEMO1	1.41897	5.46343	39.6187	3.08716e-10	3.18906e-09
PDK2	-1.67263	4.76398	39.6139	3.09474e-10	3.19449e-09
RARG	-1.30778	5.60778	39.5689	3.1669e-10	3.26652e-09
LDHD	-1.95695	3.88155	39.5561	3.18775e-10	3.28556e-09
BCKDHB	-1.72423	4.17384	39.4681	3.33458e-10	3.43432e-09
SLC25A3	0.989687	8.67603	39.4229	3.41271e-10	3.51215e-09
COX17	1.33136	5.37215	39.3617	3.52135e-10	3.62124e-09
PFKM	-1.30983	6.07523	39.3359	3.56821e-10	3.66668e-09
TCAF1	-1.28067	6.47362	39.3192	3.59891e-10	3.69548e-09
TPRN	-1.42021	5.21898	39.3117	3.61269e-10	3.70685e-09
UNG	-1.15233	6.54239	39.3037	3.62763e-10	3.7194e-09
EIF1	1.60969	7.67293	39.2831	3.66598e-10	3.75592e-09
MRPL15	1.21426	5.8295	39.2625	3.70493e-10	3.793e-09
RMND1	-1.59046	5.29021	39.2029	3.81976e-10	3.90765e-09
COG8	-1.36895	5.41144	39.087	4.05325e-10	4.14343e-09
CEACAM21	4.34107	1.30464	39.0468	4.13759e-10	4.2265e-09
SDCBP	1.41472	6.46032	39.0389	4.15434e-10	4.24045e-09
ADCY1	-2.00914	3.45213	39.0142	4.20738e-10	4.29141e-09
KCNN4	-2.85999	2.68376	39.0047	4.22781e-10	4.30904e-09
FOXRED2	-1.66696	4.57759	38.9533	4.34058e-10	4.4207e-09
EYA2	-1.77721	4.17991	38.9328	4.38655e-10	4.46421e-09
UPF3B	-1.96305	4.44305	38.911	4.4358e-10	4.51099e-09
SLC35C1	-2.13834	4.977	38.8389	4.60268e-10	4.67723e-09
RPL35	1.10649	8.91307	38.8337	4.61485e-10	4.68614e-09
CNPY2	-1.36807	5.92618	38.814	4.66165e-10	4.73016e-09
CITED1	4.40028	0.461155	38.7835	4.7351e-10	4.80115e-09
RPS25	1.26951	8.01268	38.7246	4.8802e-10	4.94463e-09
RPL22	1.14651	7.70295	38.7127	4.90998e-10	4.97113e-09
CTTN	0.940711	8.39044	38.7011	4.93933e-10	4.99717e-09
LGALSL	2.33626	3.17578	38.6955	4.95341e-10	5.00772e-09
PCDHGB5	-1.21795	6.42069	38.6548	5.05791e-10	5.10961e-09
MAN1A1	-1.73571	5.14569	38.5984	5.20607e-10	5.25541e-09
RPRD2	-1.10317	6.23295	38.5564	5.31945e-10	5.36593e-09
MAN2A1	1.29708	6.39041	38.5506	5.33519e-10	5.37785e-09
MCF2L	-1.79069	4.4922	38.5453	5.34967e-10	5.3885e-09
PCNP	1.50763	6.02743	38.5394	5.36588e-10	5.40086e-09
SARM1	1.96656	3.35192	38.5339	5.381e-10	5.41212e-09
ABCC1	1.30652	6.18588	38.4874	5.51092e-10	5.53873e-09
PGM2	1.16767	6.65068	38.4594	5.59055e-10	5.61466e-09
GAB2	1.76641	4.12064	38.4551	5.60278e-10	5.62283e-09
SDCBP2	2.64469	2.28417	38.4373	5.65406e-10	5.67016e-09
PSME2	1.00223	7.41462	38.4346	5.66195e-10	5.67393e-09
PLEKHM1	1.34339	4.62791	38.4213	5.70055e-10	5.70844e-09
CYP4B1	-3.54726	2.19919	38.402	5.75742e-10	5.76119e-09
AAAS	-1.34615	5.65915	38.3904	5.79163e-10	5.79121e-09
SUMF2	-1.09558	7.05236	38.3781	5.82834e-10	5.82367e-09
SMURF1	1.09312	5.80595	38.3599	5.88278e-10	5.8738e-09
ZBTB38	1.856	4.63108	38.3172	6.01315e-10	5.99961e-09
RMND5B	-1.25583	6.11274	38.3073	6.04371e-10	6.02573e-09
B3GALNT1	-1.6405	4.96788	38.2818	6.12301e-10	6.10036e-09
TXNIP	-1.10649	8.40305	38.2448	6.2403e-10	6.21272e-09
HIST1H2AH	-1.47554	8.3842	38.2225	6.31206e-10	6.27961e-09
PLGRKT	-2.08879	3.77001	38.2204	6.3187e-10	6.28166e-09
ZNF850	1.64871	3.8083	38.2167	6.33072e-10	6.28907e-09
FUCA1	-1.21388	5.26552	38.203	6.37533e-10	6.32881e-09
RPL23	1.20205	7.65031	38.2014	6.38052e-10	6.32938e-09
ANG	2.55582	2.57318	38.1873	6.42685e-10	6.37074e-09
SULF1	1.42188	4.64528	38.1284	6.62397e-10	6.5614e-09
CCDC50	1.49977	5.84309	38.0815	6.78493e-10	6.716e-09
KCNJ8	-2.5791	2.40789	38.0418	6.92437e-10	6.84909e-09
FAM49A	-3.02078	1.70124	38.0123	7.02986e-10	6.94843e-09
MPZL3	1.51052	4.71888	37.992	7.10354e-10	7.01621e-09
ROCK2	1.08189	6.35133	37.9453	7.27559e-10	7.18098e-09
HSPA1A	1.39483	10.762	37.9005	7.44464e-10	7.34257e-09
RIC1	2.10685	4.886	37.8935	7.47121e-10	7.36349e-09
TUBA1B	1.10156	10.999	37.8761	7.53818e-10	7.42416e-09
JRK	-1.99284	3.48222	37.873	7.55044e-10	7.43091e-09
GGA2	-1.13905	5.94517	37.8711	7.55774e-10	7.43277e-09
RIPK4	1.48282	5.39673	37.8333	7.70535e-10	7.57252e-09
NCOA2	-1.30732	5.37889	37.8284	7.72496e-10	7.58636e-09
PDHB	1.53873	5.85936	37.827	7.73051e-10	7.58639e-09
RPL36A	1.50215	8.17829	37.814	7.78194e-10	7.63142e-09
TMEM150C	-1.68766	6.18879	37.8111	7.79351e-10	7.63731e-09
LHFP	3.4638	0.94777	37.7564	8.0155e-10	7.84925e-09
USP18	1.76001	4.02655	37.7152	8.18648e-10	8.01097e-09
GABBR2	-2.12086	3.48603	37.7122	8.19922e-10	8.01772e-09
FNDC3A	1.23556	5.43836	37.7041	8.2333e-10	8.04533e-09
PBK	-1.41044	4.98251	37.659	8.42583e-10	8.22761e-09
HLA-C	1.22264	7.27369	37.6177	8.60608e-10	8.39765e-09
HIST1H4L	-2.23204	4.91257	37.5822	8.76401e-10	8.54568e-09
AKR1A1	-1.22863	5.51359	37.5587	8.8704e-10	8.64329e-09
EPHB2	1.75779	4.1179	37.5524	8.89889e-10	8.6649e-09
TPK1	-2.56337	2.87207	37.5245	9.02736e-10	8.78378e-09
C7orf60	1.75584	3.32698	37.502	9.1319e-10	8.87921e-09
SLC30A1	-1.56092	4.33094	37.4883	9.19608e-10	8.93529e-09
APEX1	-1.0361	8.02784	37.4797	9.2371e-10	8.9688e-09
SLC29A2	-1.51772	4.80601	37.4244	9.50238e-10	9.21986e-09
MYH11	2.01232	6.69644	37.4194	9.52719e-10	9.23741e-09
OTUD3	1.90713	3.29149	37.4083	9.58132e-10	9.28334e-09
POGK	1.39986	6.14497	37.3604	9.81957e-10	9.50748e-09
STX18	1.46845	4.51404	37.3112	1.00705e-09	9.74352e-09
DCUN1D3	1.82811	3.32701	37.3032	1.01119e-09	9.77673e-09
VSIG10	-2.07273	3.81074	37.2356	1.04684e-09	1.01143e-08
HN1	1.54618	7.56555	37.203	1.06451e-09	1.02778e-08
FUNDC2	1.25879	5.70624	37.1681	1.08373e-09	1.0456e-08
PAEP	3.59014	0.766205	37.1606	1.08792e-09	1.04891e-08
WDR76	-2.18666	3.6214	37.1405	1.09917e-09	1.05901e-08
SORBS1	2.16053	2.39881	37.1308	1.10464e-09	1.06353e-08
ME1	1.1705	5.34039	37.0581	1.1466e-09	1.10316e-08
BNIP3	1.77616	5.69123	37.0391	1.15783e-09	1.11318e-08
SKP2	-2.2355	3.10672	37.0123	1.17388e-09	1.12782e-08
FMNL1	2.51441	3.56895	37.0096	1.17551e-09	1.12861e-08
BRD8	-1.28157	5.31014	36.9958	1.18386e-09	1.13583e-08
FTL	-1.78487	4.56966	36.9353	1.22116e-09	1.1708e-08
DBI	1.3059	8.83699	36.9181	1.23197e-09	1.18034e-08
MTMR9	1.81846	3.86737	36.8944	1.24703e-09	1.19393e-08
PRNP	1.45684	5.08318	36.8546	1.27274e-09	1.2177e-08
FAM102B	-1.34073	4.98481	36.853	1.27381e-09	1.21788e-08
PACS1	-1.12313	7.14304	36.8181	1.29678e-09	1.23897e-08
YPEL2	-2.18196	3.93136	36.7933	1.31342e-09	1.254e-08
IFI44L	3.62421	0.886048	36.6603	1.40615e-09	1.3416e-08
SOX3	-1.88613	4.62493	36.6526	1.41173e-09	1.34599e-08
SSPN	2.32823	2.20235	36.6471	1.41568e-09	1.34883e-08
SULT1A1	-1.58625	5.04437	36.6065	1.44548e-09	1.37626e-08
PCDHGB7	-1.59749	4.11333	36.5984	1.45152e-09	1.38106e-08
MED12L	1.5008	3.92398	36.5743	1.46957e-09	1.39726e-08
PRSS56	4.51459	1.33728	36.5226	1.50905e-09	1.4338e-08
SH3BGRL3	1.43101	7.17341	36.5194	1.51154e-09	1.43518e-08
RPLP0	1.00299	8.46003	36.518	1.51262e-09	1.43521e-08
SH2D3C	3.70629	2.12267	36.5029	1.52438e-09	1.44537e-08
LIMA1	1.30141	6.20173	36.4438	1.57131e-09	1.48884e-08
AGO3	1.63708	3.95225	36.4198	1.59081e-09	1.50628e-08
RAB39B	-2.82603	2.53111	36.4163	1.59368e-09	1.50796e-08
STMN1	-1.13507	8.03778	36.3865	1.61816e-09	1.53007e-08
SEZ6L2	-1.31862	7.72622	36.3739	1.62867e-09	1.53895e-08
CNNM2	-2.13467	3.40246	36.3138	1.6797e-09	1.58608e-08
NAMPT	1.04778	7.22779	36.3014	1.69045e-09	1.59513e-08
ANKRD45	3.89169	0.918373	36.2761	1.71254e-09	1.61486e-08
RHOB	-1.30979	7.62393	36.2325	1.75128e-09	1.65026e-08
SLC4A7	1.34802	5.49874	36.2158	1.7663e-09	1.66328e-08
C12orf29	1.72125	4.74809	36.1707	1.80766e-09	1.70105e-08
NACC2	1.49965	5.6944	36.1412	1.83522e-09	1.72581e-08
NMNAT1	-1.73743	3.81294	36.1247	1.85084e-09	1.73931e-08
RPL18A	1.42414	7.90418	36.1219	1.8535e-09	1.74062e-08
GRB2	1.09264	8.25732	36.0843	1.8896e-09	1.77331e-08
RACGAP1	-1.04824	6.66231	36.0753	1.8984e-09	1.78035e-08
HSPA1B	1.37547	10.7364	36.0625	1.91086e-09	1.79081e-08
PRKG1	-1.84517	3.26281	36.0193	1.95377e-09	1.82978e-08
DEPDC1	-2.31695	3.30815	36.0055	1.96758e-09	1.84145e-08
TMEM106B	-1.40473	4.88269	35.9527	2.02171e-09	1.89083e-08
ATAD2	-1.17319	7.12239	35.9423	2.03246e-09	1.89959e-08
THYN1	-2.02552	3.63654	35.9216	2.05419e-09	1.91859e-08
NEK2	-2.24629	3.4882	35.8857	2.09237e-09	1.95293e-08
ANXA7	0.932587	7.66593	35.8286	2.1546e-09	2.00965e-08
RPL36A-HNRNPH2	1.46976	8.17806	35.801	2.18538e-09	2.03697e-08
CCDC88C	-1.51567	5.6466	35.6616	2.34751e-09	2.18592e-08
NMNAT2	2.84279	2.50976	35.6609	2.34836e-09	2.18592e-08
TMPO	-1.14776	7.13705	35.6471	2.36505e-09	2.19996e-08
DMRTA1	-1.6778	3.31956	35.631	2.38466e-09	2.2167e-08
TBC1D5	-1.26988	5.35031	35.6127	2.40719e-09	2.23613e-08
TRIM25	1.09323	7.29314	35.5765	2.45232e-09	2.27652e-08
TUBG1	1.25362	6.14525	35.5276	2.51467e-09	2.33282e-08
ZRANB1	1.24818	5.02411	35.5248	2.51826e-09	2.33458e-08
GPR135	2.66467	2.2767	35.5102	2.53721e-09	2.35055e-08
RPL34	1.32674	8.19206	35.4784	2.5789e-09	2.38757e-08
CEACAM6	-1.59514	4.5733	35.4661	2.59533e-09	2.40116e-08
ATP5L	1.78039	7.44332	35.4629	2.5995e-09	2.4034e-08
PODXL2	-1.31872	4.71678	35.4476	2.62007e-09	2.42079e-08
ZAK	1.18524	5.61285	35.4374	2.63377e-09	2.43182e-08
KLHDC3	-1.51131	5.14868	35.4286	2.64574e-09	2.44122e-08
PLBD1	-1.69384	4.46149	35.3445	2.76243e-09	2.54718e-08
RAP2C	1.22891	6.03394	35.3203	2.79698e-09	2.57731e-08
RPL31	1.16013	9.18466	35.3188	2.79918e-09	2.57761e-08
PRICKLE1	2.20232	2.6014	35.3113	2.81002e-09	2.58586e-08
EEPD1	2.44746	2.48169	35.3086	2.81384e-09	2.5863e-08
SMARCA1	2.49385	2.56942	35.3083	2.81427e-09	2.5863e-08
PHTF2	1.08313	5.44712	35.302	2.82344e-09	2.59188e-08
RELB	1.6736	3.40627	35.3015	2.82411e-09	2.59188e-08
NT5E	-1.91669	3.32396	35.2929	2.83658e-09	2.60159e-08
PSRC1	-1.9713	3.3384	35.208	2.96303e-09	2.71575e-08
FBXO5	-2.81272	3.31232	35.2066	2.96523e-09	2.71596e-08
CTU2	1.37251	4.63736	35.1938	2.98478e-09	2.73025e-08
ATP5J2-PTCD1	1.12895	7.40055	35.1937	2.98482e-09	2.73025e-08
TBC1D15	-1.57864	5.39609	35.1605	3.03619e-09	2.7754e-08
CSTF3	-1.15409	5.11997	35.1473	3.05684e-09	2.79242e-08
CASP2	1.07906	5.89521	35.1376	3.07205e-09	2.80444e-08
PPP2R1B	1.12749	5.17441	35.0958	3.13882e-09	2.8635e-08
PAWR	1.06061	8.00855	35.0871	3.15275e-09	2.87429e-08
UBL3	-1.97395	4.78664	35.0569	3.20204e-09	2.9173e-08
RPL22L1	1.95556	5.80315	35.0388	3.23206e-09	2.94269e-08
RPL39	1.28142	7.57086	35.0278	3.25035e-09	2.95739e-08
CHST14	-1.4012	4.34094	35.0182	3.2664e-09	2.97002e-08
LRRC42	1.18952	5.08315	34.9844	3.32353e-09	3.01997e-08
ZKSCAN1	-1.45181	6.08535	34.9831	3.32577e-09	3.02001e-08
FAM126A	2.11048	2.35556	34.8364	3.58608e-09	3.25423e-08
HOXB9	3.76956	1.87112	34.8064	3.6417e-09	3.30253e-08
GATSL2	-1.78022	4.99972	34.799	3.65555e-09	3.3129e-08
TOP1	0.965329	8.81539	34.7844	3.68318e-09	3.33574e-08
RAB26	-3.31428	2.89943	34.753	3.74303e-09	3.38771e-08
GLB1	-1.14288	6.60697	34.7262	3.79491e-09	3.43241e-08
RAD23B	0.935954	8.83843	34.6359	3.97516e-09	3.59307e-08
SORD	-1.41431	5.38731	34.6296	3.98793e-09	3.60224e-08
ZNF644	1.18689	5.29109	34.601	4.04701e-09	3.65321e-08
WDR54	-1.47915	5.91941	34.5798	4.09127e-09	3.69074e-08
HIST1H2BH	-1.04215	7.68239	34.5781	4.09477e-09	3.69148e-08
MGME1	-1.21465	5.02104	34.5449	4.16538e-09	3.75266e-08
GRN	-1.16918	9.20144	34.5395	4.17681e-09	3.76049e-08
SLC38A2	-1.22271	8.07976	34.503	4.25606e-09	3.82933e-08
SEC11C	1.41543	5.61976	34.4847	4.2962e-09	3.86292e-08
MAP7	1.25105	6.40991	34.4574	4.35678e-09	3.91305e-08
DAG1	-1.14802	6.73822	34.457	4.35764e-09	3.91305e-08
DCAF11	-1.24035	6.19352	34.3901	4.51006e-09	4.04727e-08
ARMCX1	-1.32415	4.53946	34.2887	4.75126e-09	4.26093e-08
CDC25B	-1.0544	6.09408	34.2833	4.76442e-09	4.26995e-08
BCAS4	-1.80077	7.37047	34.282	4.76772e-09	4.27012e-08
GPR176	4.52177	1.09556	34.2547	4.83512e-09	4.32766e-08
GNB2L1	1.127	9.96686	34.1963	4.98237e-09	4.45656e-08
SLC26A7	2.35343	1.99094	34.1607	5.07442e-09	4.53594e-08
KLC2	1.37099	6.31684	34.1592	5.07835e-09	4.5365e-08
ACTRT2	3.57544	2.11904	34.1577	5.08216e-09	4.53696e-08
P3H2	2.74016	1.4076	34.136	5.13928e-09	4.58498e-08
ATF6B	-1.76734	5.86335	34.1109	5.2058e-09	4.6413e-08
DLX3	-4.24246	1.7656	34.0517	5.36662e-09	4.78159e-08
ZNRF1	-1.32575	5.51901	34.0463	5.38172e-09	4.79193e-08
MFN2	0.991458	5.82233	33.9985	5.51556e-09	4.90792e-08
TP53I3	1.56255	4.187	33.989	5.54242e-09	4.92863e-08
EIF2B3	1.31808	4.74103	33.9546	5.64126e-09	5.01328e-08
MT1G	-2.30453	4.53504	33.8673	5.90025e-09	5.24005e-08
OXCT1	1.00338	5.47558	33.8616	5.91758e-09	5.25205e-08
CTCF	-1.03309	6.45883	33.8232	6.03537e-09	5.35313e-08
ANKRD29	3.44135	0.845717	33.7746	6.18826e-09	5.48519e-08
ATP8B2	-1.72938	4.67469	33.7643	6.22112e-09	5.51077e-08
ATL3	0.991581	7.4964	33.7588	6.23878e-09	5.52285e-08
SMC4	-1.08903	6.56462	33.7551	6.25038e-09	5.52955e-08
PCED1A	-2.10377	2.68737	33.7463	6.27886e-09	5.55118e-08
GNS	-1.01239	7.3453	33.7378	6.30648e-09	5.57201e-08
DTD2	-1.4811	4.36408	33.7277	6.33903e-09	5.59717e-08
PAGR1	-1.4848	4.95872	33.7165	6.37562e-09	5.62586e-08
ITM2B	-0.959823	8.57696	33.6978	6.43719e-09	5.67654e-08
SP140L	1.60921	4.62279	33.6424	6.62332e-09	5.83694e-08
STX12	2.393	6.59908	33.6257	6.68038e-09	5.88344e-08
EPHX1	-1.09088	5.48592	33.6145	6.71883e-09	5.91352e-08
OAS1	2.5565	5.74928	33.5733	6.86275e-09	6.03632e-08
EHD2	1.53464	4.77757	33.5236	7.04051e-09	6.18871e-08
ITGB4	-1.25124	9.2906	33.5202	7.05275e-09	6.19296e-08
CTSA	-1.13266	7.68094	33.5198	7.05436e-09	6.19296e-08
ITPKB	1.87087	3.73908	33.5176	7.06223e-09	6.19591e-08
ETV5	2.47372	2.67147	33.4922	7.15518e-09	6.27346e-08
GTF2IRD1	-1.43586	4.8512	33.4873	7.17292e-09	6.285e-08
MBD4	-1.78948	4.9325	33.4535	7.29874e-09	6.38781e-08
EGR4	3.00676	2.66949	33.4533	7.29956e-09	6.38781e-08
NEK6	1.09588	5.40719	33.4513	7.30727e-09	6.39049e-08
NIPSNAP1	-1.09068	6.69699	33.4421	7.34174e-09	6.41655e-08
RPL30	1.1992	10.0185	33.4198	7.42651e-09	6.48651e-08
TSPO	-1.18857	5.26505	33.3877	7.55003e-09	6.5902e-08
EHD3	1.63532	4.22858	33.3789	7.58432e-09	6.61594e-08
CCT2	0.90033	8.74298	33.375	7.59951e-09	6.62498e-08
TMEM60	2.1968	4.51982	33.3599	7.6587e-09	6.67234e-08
SLC5A6	-1.00998	7.00449	33.3526	7.6875e-09	6.69319e-08
INPP4B	-1.07807	6.7986	33.3483	7.70455e-09	6.70379e-08
TLE1	-1.30338	5.7673	33.3251	7.79712e-09	6.78004e-08
SIN3B	1.21872	5.24743	33.3107	7.85473e-09	6.82582e-08
RPS4Y1	2.5775	4.06238	33.2861	7.95473e-09	6.90814e-08
KIFC3	-2.09236	3.95909	33.285	7.95952e-09	6.90814e-08
UBTF	-1.21837	7.21109	33.2767	7.99355e-09	6.93329e-08
KIF15	-2.20695	3.59818	33.2044	8.29614e-09	7.19121e-08
SIX5	-1.71608	4.18623	33.1861	8.37451e-09	7.25457e-08
HIST3H2A	-1.21286	7.94608	33.1786	8.40698e-09	7.2781e-08
CDC42SE2	1.72874	4.51201	33.1697	8.44568e-09	7.307e-08
MINPP1	1.1992	5.04794	33.1575	8.49891e-09	7.34843e-08
SPC25	-2.43827	3.96332	33.1559	8.50563e-09	7.34961e-08
ZC3H15	1.1749	6.67798	33.1513	8.5261e-09	7.36267e-08
KIF26A	-1.86259	3.9833	33.1448	8.5547e-09	7.38232e-08
PSIP1	-1.92649	5.36154	33.1436	8.5596e-09	7.38232e-08
CRK	1.18876	5.72782	33.1306	8.61717e-09	7.42731e-08
PSD4	-1.30304	5.17536	33.1291	8.62364e-09	7.42822e-08
RAB17	-2.13152	3.79421	33.1129	8.69611e-09	7.48595e-08
EIF3K	0.927822	7.01233	33.0932	8.78452e-09	7.55733e-08
PDGFA	1.35873	4.50504	33.0416	9.02065e-09	7.75561e-08
RPL14	1.09896	8.15958	33.0154	9.14321e-09	7.85607e-08
P4HA2	1.4676	5.46974	33.0033	9.20038e-09	7.90025e-08
UBE3B	1.04484	5.26111	32.9952	9.23876e-09	7.92825e-08
TTC28	2.08693	3.41656	32.9755	9.33258e-09	8.00377e-08
PGK2	1.59955	4.84451	32.9334	9.5371e-09	8.17406e-08
ODC1	-1.71013	4.80594	32.8994	9.70525e-09	8.313e-08
FOXO1	1.27916	4.64676	32.8697	9.85488e-09	8.4359e-08
ZNF362	-1.6247	3.70853	32.8612	9.89814e-09	8.46765e-08
FAM53B	-2.16377	3.16603	32.8383	1.00152e-08	8.56248e-08
SLC25A5	0.898119	9.23178	32.8342	1.00366e-08	8.57541e-08
TUBB	0.989175	9.87162	32.8002	1.02136e-08	8.71868e-08
FAM19A4	6.55895	-0.160032	32.7995	1.0217e-08	8.71868e-08
SALL4	-2.52801	2.84604	32.7902	1.02663e-08	8.75539e-08
REEP2	3.4008	1.91504	32.7786	1.03275e-08	8.80208e-08
SCPEP1	-1.6317	4.63896	32.7735	1.03548e-08	8.81989e-08
SULT1A2	-1.66271	4.30052	32.7589	1.04328e-08	8.88083e-08
LIG4	1.96807	2.98623	32.7479	1.04918e-08	8.92546e-08
RAD51AP1	-3.16604	2.8321	32.7461	1.05016e-08	8.92831e-08
SDC2	1.47528	4.2625	32.7285	1.05974e-08	9.00416e-08
PRR14L	1.08393	5.9687	32.6459	1.10574e-08	9.3892e-08
SFI1	-1.50853	4.31777	32.6144	1.12378e-08	9.53651e-08
SLC39A6	-1.08427	8.30702	32.5849	1.14098e-08	9.67519e-08
ADAM2	-3.14623	1.60736	32.584	1.14153e-08	9.67519e-08
HSDL2	-1.1808	5.60942	32.5727	1.14819e-08	9.72565e-08
NUDT6	-2.77626	2.62691	32.4583	1.21778e-08	1.03086e-07
INTS9	1.35855	4.78267	32.4571	1.21852e-08	1.03086e-07
LAGE3	-1.16217	5.59557	32.4448	1.22628e-08	1.03679e-07
PPL	1.21561	8.14178	32.4218	1.24087e-08	1.04848e-07
HSD3B7	-1.24525	5.81041	32.4117	1.24733e-08	1.05329e-07
DNM1L	1.01567	6.16419	32.4061	1.25092e-08	1.05567e-07
SHCBP1	-1.69017	3.90191	32.3796	1.2681e-08	1.06951e-07
ZCCHC24	3.74327	1.67816	32.3715	1.2734e-08	1.07333e-07
ZNF296	-1.94259	3.1261	32.3696	1.27466e-08	1.07373e-07
UNC45B	3.47028	0.935926	32.3317	1.29973e-08	1.09418e-07
TSC22D4	1.16999	4.92743	32.3206	1.30718e-08	1.09977e-07
RASA4	-1.28993	4.5409	32.3116	1.31327e-08	1.10422e-07
GAMT	-1.95158	4.17526	32.3096	1.3146e-08	1.10467e-07
IKZF2	-2.50117	2.86275	32.2776	1.33646e-08	1.12235e-07
EBP	1.64262	7.34442	32.2339	1.36685e-08	1.14717e-07
IVD	-1.10721	6.42377	32.2192	1.37723e-08	1.15517e-07
GAPDH	1.07706	11.587	32.2142	1.38078e-08	1.15745e-07
FAM177A1	1.12782	6.32524	32.2031	1.38871e-08	1.1629e-07
CDC14B	2.32782	2.61569	32.2027	1.38898e-08	1.1629e-07
ASCL2	-2.34156	3.62335	32.2003	1.39072e-08	1.16365e-07
CYSTM1	1.50212	5.32638	32.1813	1.40435e-08	1.17433e-07
CDK6	-1.70143	4.90518	32.1015	1.46321e-08	1.22282e-07
MCM3	-1.04583	7.38686	32.0904	1.47165e-08	1.22912e-07
AMOTL1	-1.36932	5.19098	32.0797	1.47977e-08	1.23515e-07
HTATIP2	1.1986	6.17795	32.0585	1.49597e-08	1.24791e-07
NPC1	1.13983	6.4045	32.0559	1.498e-08	1.24885e-07
FDXR	-1.40672	4.46549	32.0362	1.51326e-08	1.26081e-07
OAS2	2.77451	3.21473	31.95	1.58196e-08	1.31725e-07
TRUB2	-1.16525	7.3532	31.9364	1.59301e-08	1.32564e-07
SEPT6	2.72593	1.8999	31.9329	1.59588e-08	1.32723e-07
PTK2B	2.06795	3.73622	31.9306	1.5978e-08	1.32802e-07
RAP1B	1.24741	7.15179	31.8827	1.63767e-08	1.36034e-07
SERPINB9	2.80649	2.37715	31.8677	1.65039e-08	1.37008e-07
PPP2R2C	1.306	4.13039	31.819	1.69226e-08	1.40398e-07
DUSP3	1.4051	4.82582	31.8126	1.69789e-08	1.4078e-07
HADH	1.04012	6.16832	31.8002	1.70874e-08	1.41594e-07
RPS28	1.51806	7.3774	31.7588	1.74558e-08	1.4456e-07
IFT122	-1.61906	5.47417	31.7252	1.77605e-08	1.46995e-07
CCNA1	3.38337	0.888436	31.7082	1.79168e-08	1.48199e-07
PITPNC1	-1.72198	3.77332	31.7049	1.79469e-08	1.48359e-07
SMPD4	1.28336	6.36524	31.7032	1.79628e-08	1.48401e-07
ALG13	1.17463	5.47032	31.7005	1.79873e-08	1.48514e-07
CAST	1.16742	7.81846	31.6927	1.80603e-08	1.49028e-07
PCDHGC3	-1.34847	4.91686	31.6357	1.85983e-08	1.53375e-07
DBP	-2.21925	3.52706	31.6028	1.89158e-08	1.55814e-07
DHFR	-1.56462	4.98945	31.6027	1.89167e-08	1.55814e-07
FLRT3	-2.64471	2.4559	31.6001	1.89416e-08	1.55844e-07
FEM1C	1.41594	4.21239	31.6	1.89431e-08	1.55844e-07
TMEM179B	-1.16528	5.36293	31.5825	1.91149e-08	1.57163e-07
EFHD1	-1.08849	6.93962	31.5752	1.91864e-08	1.57656e-07
ACSL6	4.88217	1.03727	31.5686	1.92515e-08	1.58097e-07
TTC30A	-1.48927	4.24266	31.529	1.96481e-08	1.61258e-07
CETN2	1.34678	6.91009	31.51	1.98414e-08	1.62747e-07
ZSCAN2	-1.9159	2.89152	31.5026	1.99172e-08	1.63213e-07
PFDN1	1.28308	5.12426	31.5021	1.9922e-08	1.63213e-07
PRR11	-1.57404	4.6983	31.4694	2.02603e-08	1.65886e-07
APOD	-0.957849	8.43479	31.4656	2.03e-08	1.66112e-07
MTUS2	3.00671	1.70875	31.4447	2.052e-08	1.67812e-07
PDE5A	-1.74216	3.13194	31.4098	2.08919e-08	1.70752e-07
APEX2	1.43683	4.25783	31.408	2.09119e-08	1.70814e-07
BCKDHA	-1.24234	6.26253	31.3924	2.10806e-08	1.7209e-07
RPS21	1.18201	8.6148	31.3878	2.11304e-08	1.72393e-07
LRRC1	-1.07025	5.42202	31.3802	2.12138e-08	1.72971e-07
SEMA6D	-3.48822	1.16929	31.3364	2.16977e-08	1.76812e-07
ACTR1A	1.02702	7.13565	31.3296	2.17739e-08	1.77328e-07
TGM2	1.38934	5.70645	31.3275	2.17973e-08	1.77413e-07
TRPM7	-1.14278	5.68234	31.3194	2.18878e-08	1.78044e-07
RNF39	2.17819	2.48857	31.3162	2.19247e-08	1.78239e-07
ABCG2	1.30399	4.5627	31.3136	2.19532e-08	1.78365e-07
LYN	-1.8047	3.36284	31.2478	2.27106e-08	1.84409e-07
ALDOC	1.46805	6.15161	31.246	2.27318e-08	1.84473e-07
CRY1	1.303	4.51262	31.2368	2.28392e-08	1.85235e-07
ULK3	-1.56708	4.84006	31.2116	2.31384e-08	1.8755e-07
PIP5K1C	1.3652	4.57793	31.2039	2.32294e-08	1.88178e-07
CENPU	-2.06456	3.46095	31.1961	2.33235e-08	1.88828e-07
ATP11C	1.27478	4.73023	31.187	2.3433e-08	1.89603e-07
C18orf8	1.40521	4.5824	31.168	2.36632e-08	1.91353e-07
C5orf38	-1.47337	3.88574	31.1319	2.41079e-08	1.94834e-07
CTNNA1	0.909362	9.41287	31.0417	2.5254e-08	2.03977e-07
PDGFC	3.5283	1.07876	31.0186	2.55566e-08	2.06265e-07
AEN	1.82056	3.98461	31.0178	2.55673e-08	2.06265e-07
TIAM1	-1.67727	4.3607	31.0162	2.55888e-08	2.06317e-07
GALNT14	1.53169	3.38663	31.0012	2.57863e-08	2.07788e-07
SPAG5	-1.44179	4.56484	30.9596	2.63461e-08	2.12174e-07
MT1A	-2.56572	3.84099	30.9339	2.66963e-08	2.14869e-07
IRS1	-1.11309	6.72585	30.9222	2.6858e-08	2.16043e-07
CDK4	-1.40652	7.79417	30.909	2.70413e-08	2.17173e-07
RPL37	1.05858	8.31268	30.9087	2.70453e-08	2.17173e-07
GNA14	-2.07926	3.24348	30.9087	2.70459e-08	2.17173e-07
SFN	1.27147	7.91528	30.874	2.7534e-08	2.20963e-07
TUBB8	1.1991	7.09172	30.8704	2.75841e-08	2.21237e-07
USP40	-1.30714	4.86359	30.8658	2.76502e-08	2.21535e-07
APOBEC3B	-1.29325	5.1706	30.8656	2.76536e-08	2.21535e-07
MT1E	-2.66407	2.66779	30.8203	2.83055e-08	2.26625e-07
METRN	-2.17194	3.33458	30.8175	2.83472e-08	2.26827e-07
CEP120	1.44762	4.05541	30.804	2.85454e-08	2.2828e-07
AGPAT2	-1.29341	5.51969	30.8006	2.85956e-08	2.28548e-07
RPS6	1.0595	8.55174	30.7701	2.90473e-08	2.32023e-07
GLG1	-0.949465	8.23558	30.7598	2.92029e-08	2.33131e-07
EIF5	0.930319	7.52868	30.7412	2.94841e-08	2.35239e-07
C16orf45	-1.94831	4.13692	30.7064	3.00174e-08	2.39355e-07
PARP12	1.33303	4.18614	30.7042	3.00517e-08	2.3949e-07
CCNB1	-1.57899	6.53087	30.6922	3.02372e-08	2.40828e-07
MBTPS1	-0.999966	6.45943	30.6909	3.02581e-08	2.40855e-07
INMT	4.42976	0.369334	30.6882	3.02997e-08	2.41046e-07
RPS24	1.1894	8.49702	30.6835	3.0374e-08	2.41498e-07
RCCD1	-1.83092	3.91751	30.6679	3.06195e-08	2.43309e-07
SEMA4C	-1.00835	6.54244	30.6571	3.07899e-08	2.44522e-07
POLE	-1.17105	6.04457	30.635	3.11422e-08	2.47177e-07
PLD2	-1.30656	4.53212	30.6216	3.13582e-08	2.48747e-07
LSM11	1.99617	2.8577	30.607	3.15954e-08	2.50484e-07
EEF1D	1.12623	8.5703	30.6059	3.16136e-08	2.50484e-07
VAMP5	-1.78486	3.57317	30.5716	3.21772e-08	2.54802e-07
PCDHGA7	-1.72269	3.98469	30.5524	3.24969e-08	2.57186e-07
FAM126B	1.84854	2.97908	30.5504	3.25307e-08	2.57305e-07
CBX5	-1.03834	7.15949	30.5306	3.2865e-08	2.598e-07
SHPK	-1.16136	4.92136	30.5188	3.30655e-08	2.61234e-07
CRY2	-1.4762	4.90522	30.4793	3.37441e-08	2.66442e-07
FUT9	-2.30545	2.19982	30.4751	3.38176e-08	2.6687e-07
RUFY3	1.58198	3.45535	30.4571	3.41328e-08	2.68996e-07
MPC1	2.05628	3.2312	30.4568	3.41384e-08	2.68996e-07
HIST1H4G	-1.66002	5.36753	30.4564	3.41458e-08	2.68996e-07
DCLK1	1.30924	3.92095	30.4166	3.48526e-08	2.74407e-07
STARD13	-1.79627	3.93655	30.3568	3.59443e-08	2.8284e-07
TSC22D1	-1.05901	5.68779	30.3513	3.60459e-08	2.83478e-07
NME3	-1.4342	5.9714	30.3498	3.60748e-08	2.83542e-07
RETSAT	1.31069	5.40251	30.3333	3.63832e-08	2.85802e-07
LANCL2	-1.19887	5.14368	30.3043	3.69306e-08	2.89937e-07
MXD3	-2.44169	3.40366	30.292	3.71647e-08	2.91608e-07
ULBP1	1.95697	2.72849	30.2788	3.74193e-08	2.93438e-07
COL18A1	-1.4549	7.70797	30.2703	3.7583e-08	2.94554e-07
MAOA	-1.47411	4.75206	30.2297	3.83791e-08	3.00622e-07
ERV3-1	1.33294	3.74142	30.2112	3.87471e-08	3.03331e-07
ATP1A1	0.895162	9.88168	30.2019	3.89331e-08	3.04614e-07
MT1F	-2.67791	2.66083	30.1864	3.92442e-08	3.06873e-07
RPL36AL	1.43277	8.36793	30.1843	3.92876e-08	3.07038e-07
MAFK	2.16969	4.02933	30.1657	3.96661e-08	3.09819e-07
OASL	1.82617	3.29914	30.1609	3.97652e-08	3.10417e-07
MRPS6	1.16199	5.20805	30.14	4.01947e-08	3.13592e-07
DDAH2	-1.28742	6.07648	30.1292	4.04205e-08	3.15174e-07
GLMP	-1.85322	3.88088	30.1151	4.07156e-08	3.17295e-07
RPS29	1.98868	8.44112	30.1085	4.0854e-08	3.18065e-07
RAD54L	-2.64282	2.66297	30.1082	4.08606e-08	3.18065e-07
S1PR2	2.1455	2.38735	30.0795	4.14685e-08	3.22614e-07
CENPM	-2.03502	3.71435	30.0735	4.15973e-08	3.23433e-07
ANKRD50	-1.00333	6.34048	30.0663	4.17518e-08	3.2445e-07
APP	-0.887836	9.60777	30.03	4.25417e-08	3.30402e-07
FAR2	-2.08078	3.72987	30.0212	4.27355e-08	3.31719e-07
ATP8A1	-1.92162	2.92924	30.0075	4.30372e-08	3.33873e-07
MIER3	1.04083	5.14478	29.9957	4.33012e-08	3.35652e-07
NAAA	-1.39875	4.89947	29.995	4.33154e-08	3.35652e-07
SDF4	-1.02796	6.5861	29.9902	4.34225e-08	3.36134e-07
JAZF1	3.13537	1.22977	29.9898	4.34324e-08	3.36134e-07
SLC35C2	-1.31203	4.72929	29.989	4.34511e-08	3.36134e-07
HIST1H2BI	-1.02131	8.49535	29.9602	4.41015e-08	3.40974e-07
EIF4E3	1.69199	3.01109	29.9487	4.43637e-08	3.42808e-07
ABHD2	-0.989659	6.8288	29.9329	4.4726e-08	3.45413e-07
CCT6A	0.817686	8.01276	29.8983	4.55319e-08	3.5144e-07
WFDC12	4.87535	-0.00457583	29.8572	4.65057e-08	3.58755e-07
EPHA1	1.14775	5.27721	29.8479	4.67314e-08	3.60293e-07
ITGB5	-1.02223	5.93897	29.8459	4.67796e-08	3.60463e-07
ERGIC1	-1.11645	6.74128	29.8394	4.69357e-08	3.61463e-07
CDKN1B	1.00105	6.88259	29.8313	4.7131e-08	3.62764e-07
SUSD1	1.26967	4.15384	29.765	4.8772e-08	3.75184e-07
SMARCA2	-1.13226	5.7626	29.7571	4.89714e-08	3.76507e-07
STK39	1.02195	5.82746	29.7537	4.90577e-08	3.7696e-07
LMBR1L	1.74747	3.47768	29.6847	5.08348e-08	3.90397e-07
ITGB8	1.89595	2.67488	29.6333	5.22012e-08	4.00666e-07
RRM1	-1.02204	6.4835	29.5859	5.34923e-08	4.10346e-07
FIBCD1	-1.45966	4.16414	29.5702	5.39278e-08	4.13457e-07
MGAM2	2.23846	3.35484	29.5411	5.47434e-08	4.19394e-07
ARSD	-0.957396	6.57908	29.5404	5.47632e-08	4.19394e-07
OIP5	-2.41934	2.56409	29.5344	5.49336e-08	4.20464e-07
DIXDC1	3.50496	2.0759	29.5244	5.52183e-08	4.22382e-07
FDX1L	2.02468	4.0471	29.5234	5.52456e-08	4.22382e-07
SNX8	-1.1893	4.6494	29.5203	5.53349e-08	4.22829e-07
SEC24D	1.19781	5.6139	29.4922	5.61425e-08	4.28761e-07
PARP1	0.865519	7.45084	29.4616	5.70354e-08	4.35339e-07
TRIM36	1.45222	3.21923	29.4448	5.75325e-08	4.38889e-07
ERLIN1	-1.3946	4.54031	29.4349	5.78265e-08	4.40887e-07
IGFBP2	1.22661	7.5237	29.427	5.80635e-08	4.42448e-07
CSAD	-1.7222	3.81281	29.4237	5.81623e-08	4.42956e-07
GATA2	-1.48434	4.23901	29.3872	5.92674e-08	4.51122e-07
RBBP7	0.943589	8.59414	29.3835	5.93797e-08	4.51726e-07
DLC1	1.1777	5.05836	29.2296	6.42888e-08	4.88801e-07
UTP11L	0.941569	5.77228	29.2125	6.48603e-08	4.92874e-07
CACNA1H	1.36532	6.08198	29.1909	6.55871e-08	4.98121e-07
DDX6	0.884622	8.02042	29.1421	6.72589e-08	5.10536e-07
EFR3B	1.1669	4.65763	29.1049	6.85637e-08	5.20153e-07
TBC1D30	-1.27984	4.9517	29.0652	6.99814e-08	5.30615e-07
EEF1G	1.2313	9.10469	29.0179	7.17123e-08	5.43439e-07
LGALS8	-1.06783	5.27811	28.9843	7.29671e-08	5.52643e-07
CPE	1.21176	4.8107	28.9808	7.30979e-08	5.53329e-07
CBX6	-1.11027	6.8836	28.9373	7.47587e-08	5.65589e-07
MYZAP	-2.463	2.67453	28.9336	7.49026e-08	5.66366e-07
GTF3C4	-1.02909	5.69095	28.9292	7.50716e-08	5.67332e-07
PER3	-1.80289	3.67896	28.9272	7.51507e-08	5.67617e-07
COL3A1	1.96426	2.84117	28.9122	7.57348e-08	5.71714e-07
DLL1	-1.9128	3.21597	28.904	7.60547e-08	5.73814e-07
IGFBP7	3.43829	1.59505	28.8942	7.64424e-08	5.76423e-07
CPEB2	1.49237	4.42465	28.87	7.74011e-08	5.83332e-07
KIF20B	-1.578	4.23213	28.8659	7.75677e-08	5.84267e-07
SYNM	2.13566	4.41328	28.7854	8.08566e-08	6.08706e-07
TAF1L	-1.47947	3.73458	28.7787	8.11378e-08	6.10489e-07
RAD21	-0.959445	7.70944	28.7664	8.1657e-08	6.14059e-07
KIZ	1.78453	3.43991	28.7568	8.20606e-08	6.16756e-07
BARD1	1.25919	5.14271	28.7127	8.39516e-08	6.30624e-07
SAR1B	0.9503	6.88633	28.711	8.40246e-08	6.3068e-07
BCL2L14	4.13585	0.874272	28.7104	8.40509e-08	6.3068e-07
ECI1	-1.32469	6.54559	28.6904	8.4925e-08	6.36687e-07
CROT	-1.20146	5.14201	28.6899	8.49441e-08	6.36687e-07
TBCB	0.912633	7.01893	28.6848	8.51694e-08	6.38028e-07
RTN4RL1	-2.07581	3.10748	28.6789	8.54293e-08	6.39626e-07
SYT1	-1.20633	4.57924	28.671	8.57782e-08	6.41888e-07
MCEE	-2.41296	3.07169	28.6532	8.65724e-08	6.47478e-07
MB21D2	-1.19913	4.89733	28.651	8.66702e-08	6.47857e-07
NTHL1	-1.4313	5.34061	28.6409	8.71225e-08	6.50884e-07
NBR1	-0.979328	5.94507	28.5624	9.07247e-08	6.77428e-07
PLAUR	2.54069	2.20399	28.5588	9.08937e-08	6.78065e-07
LSM7	-1.0112	5.91538	28.5585	9.09087e-08	6.78065e-07
PITRM1	0.997038	7.42086	28.5428	9.16523e-08	6.83239e-07
STARD7	-1.28578	5.82951	28.5299	9.22619e-08	6.87411e-07
ENO1	0.985759	11.0838	28.5152	9.29657e-08	6.9228e-07
OGT	-1.08815	6.67635	28.455	9.59036e-08	7.1377e-07
PDS5B	-0.926351	6.2353	28.4263	9.73345e-08	7.24027e-07
PSEN2	1.54277	3.88883	28.3835	9.95119e-08	7.39824e-07
MT1M	-2.88712	1.67458	28.3799	9.96959e-08	7.40791e-07
FUBP1	0.983211	7.38197	28.3763	9.98782e-08	7.41733e-07
NHSL1	1.27667	4.29334	28.3753	9.99307e-08	7.41733e-07
GTF2I	-0.819816	9.11246	28.3233	1.02655e-07	7.61541e-07
ARPC4	1.25085	8.39928	28.3083	1.03449e-07	7.67022e-07
PCDHGB6	-1.4623	3.94296	28.2962	1.04099e-07	7.71422e-07
CREB3L2	-1.04226	5.03113	28.2951	1.04157e-07	7.71439e-07
JARID2	0.938489	5.40189	28.2794	1.05006e-07	7.77304e-07
AGTRAP	-1.49516	3.88151	28.2568	1.0624e-07	7.86018e-07
EPB41L1	-1.4935	5.00671	28.2422	1.07043e-07	7.91529e-07
GNPDA1	-1.45536	5.28628	28.2034	1.09213e-07	8.07139e-07
ARHGEF28	1.38643	3.62613	28.1839	1.10317e-07	8.1486e-07
LPPR2	1.67057	4.43405	28.1663	1.11328e-07	8.21888e-07
EIF4A3	-0.815232	8.2189	28.1488	1.12339e-07	8.2891e-07
POLE2	-2.09996	3.41512	28.1183	1.14122e-07	8.4161e-07
COG7	-1.04159	5.41358	28.1043	1.14948e-07	8.47245e-07
DAGLA	-2.55805	2.58339	28.1024	1.15064e-07	8.47646e-07
MGAT4A	-1.53191	4.44627	28.0916	1.15707e-07	8.5193e-07
NKIRAS2	1.96341	4.33171	28.0532	1.18024e-07	8.68525e-07
RPA2	-1.09582	5.4024	28.0253	1.1974e-07	8.80681e-07
CD99	1.27934	6.6317	28.0228	1.19892e-07	8.81327e-07
MRAS	2.93544	0.956592	27.9843	1.22304e-07	8.98575e-07
FOXO3	-1.10231	5.83779	27.9689	1.23282e-07	9.05276e-07
RPS13	1.07147	8.2672	27.9435	1.24911e-07	9.1675e-07
SPPL2B	-1.58472	4.95762	27.9363	1.25376e-07	9.19669e-07
UPP1	1.95007	2.37877	27.8416	1.31666e-07	9.65292e-07
EIF3M	1.21341	7.35379	27.8401	1.31767e-07	9.65521e-07
GLRX3	1.20532	6.4159	27.8381	1.31905e-07	9.66017e-07
AMOTL2	-1.049	6.44632	27.8347	1.32138e-07	9.67205e-07
UQCRFS1	1.06955	7.07969	27.8197	1.33165e-07	9.74205e-07
LRCH1	1.10387	5.2578	27.8077	1.33992e-07	9.79733e-07
DEPTOR	-1.38937	4.88821	27.8041	1.34241e-07	9.81031e-07
CBX4	1.25455	5.96815	27.7834	1.35684e-07	9.91045e-07
ETV6	1.62271	3.72891	27.779	1.35992e-07	9.92768e-07
MLF1	1.0132	5.41352	27.7623	1.37175e-07	1.00088e-06
RMND5A	-1.15797	5.13365	27.7329	1.39272e-07	1.01564e-06
TRIOBP	-1.06874	5.37041	27.6855	1.42727e-07	1.04028e-06
AKR7A2	-1.17319	6.52734	27.6593	1.44673e-07	1.0539e-06
FZR1	1.17691	5.40059	27.654	1.45072e-07	1.05625e-06
KRBOX1	-4.57878	0.731178	27.6327	1.4668e-07	1.0674e-06
SLC12A6	1.74488	3.54514	27.6151	1.48022e-07	1.07659e-06
NCAPG2	-1.0568	5.4591	27.6007	1.49128e-07	1.08406e-06
SMPDL3A	-2.13147	3.00056	27.5933	1.49694e-07	1.0876e-06
RPSA	1.04928	7.98114	27.5847	1.50364e-07	1.09189e-06
CISD1	1.22328	4.82551	27.5757	1.51067e-07	1.09641e-06
MARC1	-1.65457	3.66889	27.5675	1.51703e-07	1.10045e-06
ARHGDIA	0.796075	8.90416	27.537	1.54118e-07	1.11737e-06
SLC36A1	1.59295	3.11103	27.5237	1.55183e-07	1.12451e-06
ATM	-1.44922	3.95179	27.4915	1.5779e-07	1.14279e-06
C1orf106	-2.36766	2.17304	27.4771	1.58963e-07	1.15068e-06
TNFRSF10A	1.21557	4.57446	27.4652	1.5995e-07	1.15721e-06
TFDP2	-1.77054	4.03323	27.4414	1.61924e-07	1.17033e-06
ZNF397	-1.66477	3.64868	27.4413	1.61934e-07	1.17033e-06
PEX3	1.34868	4.45307	27.433	1.62634e-07	1.17478e-06
ADGRG5	3.10927	0.966401	27.4301	1.6288e-07	1.17594e-06
FAHD2B	1.09862	4.84912	27.4026	1.65207e-07	1.19211e-06
IDH1	-0.864335	7.66583	27.3999	1.65436e-07	1.19314e-06
PCDHB8	-1.34116	4.65212	27.381	1.67063e-07	1.20424e-06
PCDHGA2	-1.55643	4.72904	27.369	1.68105e-07	1.21111e-06
ZNF114	-2.05119	2.98726	27.3618	1.68734e-07	1.21501e-06
FRK	2.28057	1.92326	27.3568	1.6917e-07	1.21751e-06
PLA2G6	-2.01486	3.261	27.3472	1.70011e-07	1.22293e-06
MIS18BP1	-1.49236	4.80326	27.3203	1.72396e-07	1.23943e-06
AZIN1	1.09388	5.90688	27.3189	1.72518e-07	1.23965e-06
RASEF	-1.38546	4.8661	27.3065	1.73628e-07	1.24698e-06
DNAH7	2.2461	2.08398	27.2386	1.79828e-07	1.29083e-06
RPL17	1.00185	7.89282	27.1981	1.83634e-07	1.31747e-06
IFITM1	1.01763	7.57367	27.1528	1.87992e-07	1.34803e-06
MXD4	-0.991555	5.81692	27.1514	1.88126e-07	1.34828e-06
TREX1	-2.24231	2.22862	27.1192	1.91293e-07	1.37027e-06
BRD3	-0.982609	5.81901	27.0823	1.94976e-07	1.39592e-06
FTH1	-1.01259	7.80058	27.0444	1.98831e-07	1.42278e-06
TMEM97	-1.04844	5.42717	27.035	1.99806e-07	1.42901e-06
CCDC109B	-1.52329	4.00065	27.0292	2.00408e-07	1.43257e-06
ONECUT2	2.74541	2.57538	26.9866	2.04871e-07	1.46371e-06
ELOVL7	1.42313	5.32728	26.9795	2.05621e-07	1.46831e-06
RPL27A	1.25939	6.98876	26.9784	2.05745e-07	1.46843e-06
TMEM64	-1.01554	6.925	26.9773	2.05864e-07	1.46852e-06
SPAG17	2.35663	2.97117	26.9634	2.07348e-07	1.47834e-06
ARFGEF1	-1.08326	5.88164	26.9361	2.10295e-07	1.49855e-06
NUDT5	0.98654	6.17794	26.9351	2.10402e-07	1.49855e-06
APMAP	-0.882086	7.55794	26.8678	2.17861e-07	1.55085e-06
NUDT7	-1.5547	3.88185	26.8668	2.1797e-07	1.55085e-06
RECQL4	-1.56573	3.94208	26.8401	2.21004e-07	1.57162e-06
ORC1	-1.95969	3.45434	26.839	2.21125e-07	1.57167e-06
BDH1	-1.16993	5.01855	26.8312	2.22018e-07	1.5772e-06
CHMP7	1.0046	5.37347	26.8229	2.22974e-07	1.58317e-06
RPL36	1.07169	8.1522	26.8167	2.23697e-07	1.58749e-06
DOCK1	-1.36252	5.02552	26.8083	2.24667e-07	1.59355e-06
KCNK1	-1.18562	4.33098	26.8013	2.25489e-07	1.59855e-06
SIK2	1.32261	4.73067	26.7712	2.29025e-07	1.62278e-06
SYTL5	-1.49303	4.14531	26.7405	2.32695e-07	1.64794e-06
RAB33A	3.71702	0.758386	26.7371	2.33103e-07	1.64998e-06
CCNB1IP1	2.43304	2.11214	26.7274	2.34281e-07	1.65746e-06
SUSD2	-1.83369	4.10872	26.7228	2.34829e-07	1.66048e-06
HSPH1	0.843836	7.69225	26.7197	2.35211e-07	1.66233e-06
EXOSC5	-1.11783	4.58147	26.6889	2.38987e-07	1.68815e-06
KHDRBS3	2.60269	1.19711	26.6435	2.4467e-07	1.7274e-06
ZNF281	1.04477	5.34892	26.631	2.46256e-07	1.7377e-06
GNAI3	0.825891	7.63478	26.6168	2.4808e-07	1.74967e-06
HSD17B12	1.01615	5.14849	26.6003	2.5021e-07	1.7638e-06
CHI3L1	3.31753	1.07137	26.5726	2.53822e-07	1.78834e-06
LASP1	0.888328	7.58229	26.5362	2.5864e-07	1.82135e-06
ZWINT	-1.21282	5.79528	26.5237	2.60325e-07	1.83228e-06
ID1	1.35993	5.89799	26.5176	2.61148e-07	1.83713e-06
SLC25A6	1.18909	7.91493	26.5056	2.62774e-07	1.84762e-06
EIF4G2	1.03845	8.29708	26.5031	2.63119e-07	1.84827e-06
RTCA	1.23132	4.39616	26.503	2.63136e-07	1.84827e-06
REPIN1	-1.43442	5.10333	26.5	2.6354e-07	1.85017e-06
TTC30B	-1.3389	4.18207	26.4789	2.66434e-07	1.86953e-06
PCDHB11	-1.79746	3.61303	26.4531	2.70019e-07	1.89371e-06
SCIN	-1.91999	4.76914	26.4504	2.70392e-07	1.89537e-06
TTC39B	1.37464	4.51928	26.4397	2.71892e-07	1.90491e-06
PCDHB2	-1.20896	4.66774	26.4326	2.72891e-07	1.91093e-06
PXDC1	2.56095	2.0138	26.4172	2.75075e-07	1.92525e-06
ABCB6	-1.21135	4.53777	26.4078	2.76416e-07	1.93364e-06
UGT2B7	3.35637	0.37695	26.3965	2.78042e-07	1.94403e-06
PERP	-1.213	7.32493	26.3814	2.80232e-07	1.95834e-06
MICA	1.08782	4.9708	26.3759	2.81029e-07	1.96291e-06
PHGDH	-1.06228	5.55853	26.3651	2.82607e-07	1.97294e-06
EFCAB11	-1.79504	4.31078	26.3503	2.84773e-07	1.98705e-06
TNS3	-1.2287	5.59097	26.3491	2.84949e-07	1.98727e-06
BAIAP3	-1.46518	4.12503	26.3465	2.85338e-07	1.98897e-06
LAMB2	-1.21563	8.27838	26.3153	2.89985e-07	2.02034e-06
SLC39A1	-0.935329	6.77936	26.3129	2.90347e-07	2.02183e-06
MYO1D	1.02644	7.07524	26.3065	2.91313e-07	2.02753e-06
FAM151B	2.34203	1.74828	26.2934	2.93294e-07	2.04028e-06
HSPA8	0.940721	10.7801	26.2725	2.96483e-07	2.06143e-06
RPL10A	0.775993	8.43478	26.2508	2.99828e-07	2.08363e-06
UBP1	-1.36936	4.75826	26.2452	3.00701e-07	2.08864e-06
C6orf203	-1.73359	3.67546	26.2137	3.05647e-07	2.12193e-06
KLHL13	-1.56131	3.56027	26.1777	3.11402e-07	2.16078e-06
GRPEL1	0.922595	5.95109	26.1653	3.13409e-07	2.17361e-06
PRKAG2	2.09735	2.84696	26.0647	3.30167e-07	2.28868e-06
HIST1H2AD	-1.10947	7.68707	26.0622	3.30591e-07	2.29047e-06
DDX60L	2.09908	3.6644	26.0505	3.32606e-07	2.30327e-06
GSTA1	3.07545	1.23352	26.0456	3.33442e-07	2.30789e-06
ZBTB10	-0.907737	5.63498	26.0275	3.36594e-07	2.32853e-06
GPR137	-1.56118	3.58328	26.0237	3.37256e-07	2.33194e-06
MVD	1.37108	6.59612	26.0006	3.41304e-07	2.35874e-06
TRAF6	1.26348	3.91325	25.9826	3.44501e-07	2.37964e-06
GLT8D1	-1.6049	3.76162	25.9715	3.46488e-07	2.39216e-06
AJUBA	-1.32399	5.42596	25.922	3.55493e-07	2.4531e-06
SLCO4A1	1.13775	4.6736	25.918	3.56229e-07	2.45694e-06
ARHGAP42	1.84194	2.66585	25.9149	3.56802e-07	2.45966e-06
FKBP10	-1.72091	4.27165	25.8868	3.62039e-07	2.49451e-06
CXCL8	3.32643	0.414867	25.8628	3.66571e-07	2.52447e-06
SEPSECS	-1.85891	3.17928	25.8593	3.67226e-07	2.52772e-06
CASQ2	2.4908	1.61273	25.8565	3.6776e-07	2.53013e-06
COX4I1	1.04489	9.1805	25.8432	3.70306e-07	2.54636e-06
[truncated: 11,741 more rows]

## Sheet: MKL1ΔN200  MCF7control
Table with results of the RPFs differential expression analysis between MKL1 ΔN200 and MCF7 control cells
genes	logFC	logCPM	LR	PValue	FDR
PLS3	9.3452	8.61069	782.372	3.66997e-172	5.04217e-168
CALD1	8.22491	7.68753	708.748	3.7451e-156	2.5727e-152
LCP1	6.22484	9.44138	669.923	1.03812e-147	4.75426e-144
CTGF	6.96944	8.8413	616.605	4.09484e-136	1.40648e-132
MYLK	8.38171	8.74066	591.661	1.09051e-130	2.99651e-127
DDX58	6.14587	7.38718	585.749	2.10628e-129	4.82303e-126
VIL1	8.56712	7.34174	574.566	5.70193e-127	1.11913e-123
CSRP1	5.04745	10.3147	564.596	8.40928e-125	1.44419e-121
CAV1	5.24191	10.0032	540.871	1.21886e-119	1.86066e-116
MATN3	5.36152	7.9322	514.683	6.07114e-114	8.34114e-111
PDLIM5	4.28195	8.26684	511.133	3.59489e-113	4.49001e-110
GLYATL1	10.7817	5.69005	497.725	2.97212e-110	3.40283e-107
RASD1	5.54558	7.94412	489.001	2.35011e-108	2.48371e-105
MGAM	8.04121	6.11012	477.624	7.02542e-106	6.89445e-103
MSRB3	7.36819	5.61517	477.126	9.02037e-106	8.26206e-103
TPM1	5.0806	11.5051	469.647	3.82477e-104	3.28428e-101
ITGA1	8.3678	7.83506	469.39	4.34957e-104	3.51522e-101
GDPD3	-5.68377	6.95183	462.464	1.39822e-102	1.06723e-99
AREG	6.69644	5.76034	454.414	7.89672e-101	5.71016e-98
ANKRD1	6.99522	5.47818	449.779	8.05667e-100	5.53453e-97
CSTA	-6.83535	6.55214	447.5	2.52441e-99	1.65157e-96
RGAG4	5.66768	6.44587	443.961	1.48735e-98	9.28852e-96
TAGLN	9.21116	9.80762	442.831	2.62008e-98	1.5651e-95
PALLD	4.54876	8.24068	442.511	3.07556e-98	1.76063e-95
CORO1C	4.1619	9.07348	433.078	3.47582e-96	1.91017e-93
PDLIM7	4.75577	8.55593	429.681	1.90682e-95	1.00761e-92
FHL1	6.44415	7.93823	424.727	2.2828e-94	1.16161e-91
PREX1	-3.69198	8.27161	412.325	1.14302e-91	5.60858e-89
BCAS1	-4.43639	7.38868	407.599	1.22103e-90	5.78473e-88
EDN1	5.99336	5.73815	404.252	6.53532e-90	2.99296e-87
BVES	9.44147	5.22408	391.636	3.64498e-87	1.61543e-84
GBP2	5.53908	5.86309	391.341	4.22711e-87	1.81488e-84
ACTG2	6.73572	12.8491	390.899	5.27547e-87	2.19636e-84
KCNAB1	7.7894	5.26003	389.042	1.33764e-86	5.40524e-84
ITGA5	5.6156	6.90928	387.67	2.66107e-86	1.04458e-83
ACKR3	-4.43743	7.43815	381.625	5.5111e-85	2.10325e-82
CAPN2	4.1355	6.9167	368.234	4.53597e-82	1.68431e-79
PKP1	4.38559	6.84355	361.239	1.51312e-80	5.47072e-78
STK38L	3.86077	7.02698	361.114	1.61067e-80	5.67408e-78
KRT17	6.50118	11.166	360.211	2.53308e-80	8.70051e-78
ACTA2	7.41077	12.6362	357.046	1.23804e-79	4.14864e-77
PLEKHO1	7.35275	5.88079	356.885	1.34242e-79	4.39131e-77
AOC3	7.91367	5.16363	344.19	7.80669e-77	2.49433e-74
ZYX	4.35663	8.78828	343.997	8.5999e-77	2.68532e-74
SPDEF	-4.2114	6.07256	343.421	1.1478e-76	3.50437e-74
MYL7	8.98703	8.66889	342.804	1.5639e-76	4.67097e-74
TAP1	4.1429	7.24262	341.407	3.15156e-76	9.21261e-74
KLHL23	5.10457	6.09629	340.886	4.09123e-76	1.16194e-73
PHOSPHO2-KLHL23	5.10458	6.09629	340.861	4.14405e-76	1.16194e-73
PTRF	5.878	6.16508	340.172	5.8538e-76	1.60851e-73
CAPG	4.74046	7.15537	335.951	4.86007e-75	1.30926e-72
GSN	5.01363	11.4691	333.591	1.58729e-74	4.1938e-72
FN1	4.72411	9.55933	329.169	1.458e-73	3.77951e-71
ACTN1	4.70987	11.33	325.878	7.59741e-73	1.93298e-70
SCHIP1	5.35291	5.59634	325.773	8.00585e-73	1.99986e-70
OSMR	4.62881	6.16648	324.904	1.23815e-72	3.03767e-70
RFTN1	-4.62395	5.24355	321.541	6.68594e-72	1.61155e-69
DIAPH1	3.59868	8.59369	313.828	3.20088e-70	7.58221e-68
TLR2	5.9211	5.08175	312.438	6.42882e-70	1.49704e-67
GFPT2	5.44918	5.91434	311.693	9.34001e-70	2.13871e-67
JAG1	4.87002	6.79683	311.18	1.20802e-69	2.72082e-67
DKK1	-4.59566	8.71271	310.319	1.86125e-69	4.12448e-67
UPK3BL	-3.4964	6.86425	309.244	3.19019e-69	6.95715e-67
GATM	7.11522	4.7823	308.384	4.91231e-69	1.05454e-66
TRIM47	5.2251	6.19769	301.477	1.57e-67	3.3185e-65
IQCJ-SCHIP1	5.35221	5.59742	299.201	4.91756e-67	1.02367e-64
LAMB3	6.5723	6.74354	298.647	6.49338e-67	1.33153e-64
RRM2	-3.51345	7.50278	298.152	8.32396e-67	1.68181e-64
KCNMB1	7.42926	5.22178	293.344	9.28801e-66	1.84939e-63
CLIC4	3.61875	8.16282	288.331	1.14893e-64	2.25501e-62
DHRS2	-5.1017	5.35636	287.786	1.51021e-64	2.92237e-62
IFI6	3.91838	7.33798	280.85	4.90227e-63	9.35448e-61
ACOX3	3.60043	7.09341	280.123	7.06061e-63	1.32885e-60
NEDD9	3.89863	7.22374	278.954	1.2694e-62	2.35679e-60
TUFT1	3.19732	7.65114	278.925	1.28797e-62	2.35939e-60
MAP1B	4.62708	6.29773	278.373	1.69886e-62	3.07114e-60
GUSB	-3.60113	7.69069	272.79	2.79737e-61	4.99131e-59
QPRT	-3.78898	5.83346	271.888	4.39927e-61	7.74892e-59
PPP1R12A	2.86725	8.21412	266.981	5.16341e-60	8.97976e-58
IFI27	7.95833	4.33416	266.369	7.01851e-60	1.20534e-57
NAV2	4.8717	4.85345	266.242	7.48098e-60	1.2689e-57
GBP1	7.05323	4.32423	265.87	9.01478e-60	1.51042e-57
ERRFI1	4.59787	5.9178	263.591	2.83004e-59	4.68457e-57
PPA1	3.37372	9.3936	257.263	6.7777e-58	1.10856e-55
ERBB3	-2.71764	7.99602	256.387	1.05235e-57	1.70096e-55
CREB3L4	-4.831	6.52016	255.886	1.35298e-57	2.16146e-55
VCL	3.45694	8.53139	254.073	3.36127e-57	5.3081e-55
LAMB1	3.77027	5.7881	253.968	3.54403e-57	5.53312e-55
TPM2	5.85289	7.9561	253.829	3.79923e-57	5.8649e-55
RANBP6	3.53999	5.58083	253.691	4.07255e-57	6.21697e-55
RTN2	3.97636	6.43602	251.749	1.07931e-56	1.62952e-54
NUAK1	3.5811	5.80304	250.99	1.58015e-56	2.35974e-54
CAP1	2.94984	8.93966	250.723	1.80632e-56	2.6685e-54
SELENBP1	-3.15258	7.41483	249.476	3.37832e-56	4.93774e-54
ISG15	4.98472	8.68918	247.47	9.24917e-56	1.33762e-53
FHL2	5.04539	6.77216	244.01	5.25324e-55	7.51815e-53
ITGB1	2.58018	8.86689	242.047	1.4075e-54	1.99357e-52
TFPI	-3.63797	7.44444	241.127	2.23308e-54	3.13064e-52
STBD1	3.88752	5.58493	239.589	4.83319e-54	6.70739e-52
STAT1	2.73987	8.20699	237.939	1.10689e-53	1.52076e-51
SLC12A2	2.71236	8.28418	236.995	1.77838e-53	2.41912e-51
CAPN13	4.07858	5.73912	234.23	7.12628e-53	9.59881e-51
HSPB8	4.17085	6.14503	234.202	7.22641e-53	9.63919e-51
IFIT1	5.22475	5.21471	233.734	9.14253e-53	1.20778e-50
MKL1	4.32715	7.34829	233.609	9.73337e-53	1.27359e-50
RDH11	2.85263	8.24557	232.837	1.43411e-52	1.85879e-50
ESYT1	3.13167	10.1297	230.974	3.65535e-52	4.69353e-50
SYTL2	2.68601	8.31075	230.954	3.69201e-52	4.69672e-50
FILIP1L	4.13114	5.27786	230.902	3.78973e-52	4.7768e-50
ACTR3	2.48198	8.45068	230.806	3.97652e-52	4.96667e-50
PMP22	-2.86072	7.55618	230.275	5.19254e-52	6.42705e-50
HACD3	-2.47403	8.24732	229.823	6.51489e-52	7.99179e-50
SLC6A6	3.21984	7.4678	229.677	7.0112e-52	8.5245e-50
DHCR24	2.94518	9.35389	228.331	1.37817e-51	1.66094e-49
ARPC5	2.49715	8.30378	227.093	2.56662e-51	3.06632e-49
GLIPR1	11.8824	4.54854	226.038	4.35983e-51	5.16377e-49
MACC1	3.45043	5.91289	224.443	9.71308e-51	1.14058e-48
APOD	-2.66718	8.43479	222.145	3.0795e-50	3.58553e-48
IFFO2	4.16692	5.78051	221.571	4.10811e-50	4.74297e-48
GPC3	4.72937	4.3825	221.394	4.4914e-50	5.14228e-48
ANKRD34B	4.26849	5.06405	220.674	6.4472e-50	7.3205e-48
ANXA3	2.62754	8.07828	220.519	6.96774e-50	7.8467e-48
KRT16	4.8356	9.24946	220.481	7.10348e-50	7.93453e-48
KRT14	4.93723	8.39932	219.949	9.27844e-50	1.02804e-47
DSC2	3.35973	5.60056	219.655	1.07568e-49	1.1823e-47
HBEGF	7.98115	4.32718	219.37	1.241e-49	1.35318e-47
TUBB3	2.99691	9.27123	219.282	1.29711e-49	1.40322e-47
LGALS1	4.12517	9.51713	217.711	2.8554e-49	3.06487e-47
PLEKHS1	-5.82906	4.69425	216.873	4.3495e-49	4.63239e-47
CNN2	3.23157	8.03505	216.77	4.57982e-49	4.84016e-47
FBLIM1	4.63675	6.46783	216.236	5.98985e-49	6.28203e-47
TCIRG1	4.34582	6.33865	213.493	2.3753e-48	2.47229e-46
IGSF21	6.10634	3.96364	212.176	4.60512e-48	4.75713e-46
PIFO	5.59724	4.36555	211.891	5.3115e-48	5.44587e-46
NABP1	5.37719	4.56438	211.111	7.86104e-48	8.00021e-46
MSRB1	3.48594	8.00346	210.386	1.13141e-47	1.14297e-45
PRUNE2	4.77657	4.86983	210.011	1.36595e-47	1.36984e-45
ITGAV	2.61092	8.33708	209.892	1.45028e-47	1.44387e-45
ANXA6	-2.78257	7.40358	209.128	2.12827e-47	2.10362e-45
PRSS23	3.5507	6.99271	207.894	3.95615e-47	3.88239e-45
VPS13D	2.95709	7.07105	207.268	5.41989e-47	5.28113e-45
JAKMIP1	5.99903	4.85344	206.917	6.46375e-47	6.25391e-45
RAB32	3.64186	6.08812	205.521	1.30372e-46	1.25258e-44
KANK1	3.67067	4.73851	204.905	1.77625e-46	1.69471e-44
PTGES3L	7.4682	3.80068	203.559	3.49383e-46	3.31047e-44
TUBB6	3.12627	8.01575	202.61	5.62779e-46	5.29591e-44
MID1	5.81276	4.52574	202.572	5.73683e-46	5.36179e-44
FLNA	4.51488	12.8063	201.693	8.91853e-46	8.27917e-44
QSOX1	3.10788	8.65759	201.16	1.16621e-45	1.07534e-43
CAMSAP2	4.0723	7.08602	200.928	1.31017e-45	1.20003e-43
SPINK5	5.31522	4.86477	200.426	1.68582e-45	1.53387e-43
CCDC107	4.58138	4.66334	200.33	1.76942e-45	1.59935e-43
LIMS1	2.97712	6.21883	199.934	2.15901e-45	1.93873e-43
ACTBL2	3.3534	6.26327	199.312	2.95114e-45	2.63284e-43
NPNT	-2.60696	8.28268	199.032	3.39703e-45	3.01108e-43
SMIM14	-3.16285	7.16946	198.837	3.74563e-45	3.2988e-43
LRRC8A	2.99885	6.36647	198.482	4.47851e-45	3.91913e-43
LDB3	7.02212	4.8347	198.376	4.72237e-45	4.10637e-43
TSC22D2	2.97798	6.48181	198.077	5.49013e-45	4.74395e-43
ACTC1	3.35689	9.55031	197.607	6.95206e-45	5.96964e-43
ABCG1	-3.15471	5.51668	197.313	8.05668e-45	6.8752e-43
AHR	2.91503	6.99019	196.653	1.12291e-44	9.52322e-43
ABLIM1	5.11795	4.91162	196.14	1.45308e-44	1.22477e-42
FREM2	-2.94312	7.28734	195.984	1.57145e-44	1.31647e-42
RASSF3	3.97292	6.00855	195.869	1.66444e-44	1.38592e-42
FAM46B	4.15553	5.46792	195.61	1.89637e-44	1.56953e-42
MPZL2	3.02653	7.0393	194.975	2.60866e-44	2.14613e-42
COTL1	3.34563	6.35202	194.797	2.8535e-44	2.33359e-42
UGDH	-2.49002	9.18762	194.629	3.10483e-44	2.5241e-42
SLC25A25	3.53478	6.25744	194.178	3.89471e-44	3.14761e-42
YPEL3	-3.20581	6.84137	192.267	1.0177e-43	8.17668e-42
TSPAN2	7.41684	3.75436	192.204	1.05025e-43	8.38918e-42
ATAD1	2.893	6.77026	191.514	1.48543e-43	1.17967e-41
KLF7	3.64187	4.81177	190.447	2.53996e-43	2.00555e-41
NSDHL	2.41211	6.96932	189.711	3.67677e-43	2.88658e-41
ATP2A2	2.17724	8.61995	189.234	4.67323e-43	3.64804e-41
TIMP3	3.29952	7.22986	189.097	5.0043e-43	3.88441e-41
HJURP	-3.70202	4.87658	189.033	5.16918e-43	3.98985e-41
SBDS	2.37628	8.17452	188.666	6.21739e-43	4.77211e-41
TYMS	-3.31591	6.24596	188.281	7.54513e-43	5.75903e-41
TGFBI	4.89891	5.53915	187.54	1.09452e-42	8.3081e-41
HSD17B6	5.87496	3.88003	187.131	1.34435e-42	1.01484e-40
PRLR	-4.70676	4.79921	186.302	2.03944e-42	1.53114e-40
FERMT2	2.70056	7.35299	184.286	5.61987e-42	4.19627e-40
WDR1	2.70771	9.88863	184.105	6.15336e-42	4.56978e-40
HIST1H3H	-2.55022	7.88489	182.807	1.18158e-41	8.72779e-40
ABCC3	2.97169	6.24483	181.982	1.78899e-41	1.31438e-39
LDLR	2.77031	8.76889	180.391	3.98201e-41	2.91005e-39
KIF22	-2.67278	7.53038	179.628	5.84387e-41	4.24809e-39
HIST1H3B	-3.25715	9.34775	179.425	6.47047e-41	4.67883e-39
REEP1	4.24104	4.54798	179.197	7.2572e-41	5.22025e-39
IGFBP5	-3.23724	6.20695	179.107	7.5937e-41	5.43384e-39
ATP2A3	-3.06433	7.93152	178.669	9.4624e-41	6.73595e-39
PRC1	-2.9103	6.73319	176.663	2.59501e-40	1.83777e-38
CA2	2.69829	5.76593	176.508	2.80483e-40	1.97618e-38
PBX1	-3.63536	6.30858	175.961	3.6929e-40	2.58861e-38
RAB27A	3.44696	4.81588	175.729	4.14878e-40	2.87995e-38
SSFA2	2.99149	5.83224	175.729	4.15045e-40	2.87995e-38
PITPNM2	4.56921	4.3633	175.123	5.62825e-40	3.88576e-38
TUBB2A	2.57513	8.39588	174.83	6.52086e-40	4.46663e-38
CFL1	2.54086	11.7005	174.826	6.53463e-40	4.46663e-38
CBWD1	2.48336	6.95608	173.3	1.40771e-39	9.57449e-38
RSU1	3.14991	7.59892	172.399	2.21379e-39	1.49829e-37
HIST1H4A	-3.06359	8.06656	171.512	3.45948e-39	2.32989e-37
SH3BGR	5.29512	5.23654	171.394	3.67075e-39	2.46012e-37
ASF1B	-2.98311	5.66441	171.212	4.02124e-39	2.68193e-37
CDH16	6.41324	4.04896	171.111	4.23182e-39	2.80874e-37
MGLL	3.24559	5.77494	170.645	5.34869e-39	3.53296e-37
HIST1H3G	-2.61923	8.00051	170.316	6.31032e-39	4.14821e-37
C12orf45	3.44273	5.17158	170.298	6.36847e-39	4.16649e-37
THBS1	3.03506	10.0729	170.243	6.54661e-39	4.26274e-37
HIST1H4F	-2.79346	7.52305	169.373	1.01402e-38	6.5715e-37
TBC1D9	-2.14024	7.70504	169.255	1.07609e-38	6.94102e-37
CD109	3.74321	5.15645	168.922	1.2723e-38	8.16826e-37
CBWD3	2.46925	6.92024	168.901	1.28575e-38	8.21625e-37
CBWD5	2.423	7.93734	168.6	1.49634e-38	9.51766e-37
MKI67	-2.88825	7.09172	166.782	3.73323e-38	2.36363e-36
TNIK	4.83093	3.95453	166.569	4.15504e-38	2.61863e-36
TUBB2B	2.53242	8.31675	165.831	6.02183e-38	3.7778e-36
SLC25A4	3.58373	5.94764	165.767	6.22034e-38	3.88461e-36
YWHAH	2.33032	7.67676	165.58	6.83384e-38	4.24842e-36
RPS27A	2.34169	9.37224	165.202	8.26244e-38	5.11341e-36
HIST1H4E	-2.36389	8.86646	165.041	8.96298e-38	5.52208e-36
RAI14	3.56445	4.54607	164.896	9.63786e-38	5.91136e-36
C4orf36	5.20967	3.81718	164.095	1.44247e-37	8.80806e-36
HIST1H3I	-2.51135	6.74772	163.87	1.61461e-37	9.81555e-36
ILK	2.36192	7.79384	163.496	1.94943e-37	1.17988e-35
TGM2	3.94596	5.70645	163.46	1.98455e-37	1.19586e-35
IGF1R	2.35479	7.85513	162.208	3.7254e-37	2.23508e-35
CKMT1B	-2.78156	6.40131	161.327	5.80443e-37	3.46726e-35
KIAA1324	-2.54349	7.59549	160.832	7.44533e-37	4.4282e-35
CACNA2D1	5.27008	3.7721	160.01	1.12554e-36	6.63978e-35
PGK1	2.36583	9.10036	160.01	1.12604e-36	6.63978e-35
MRPL18	2.7639	5.90493	159.602	1.38219e-36	8.11532e-35
TNS4	5.98524	4.56245	159.323	1.59089e-36	9.30096e-35
ATP2C2	-2.64898	5.5268	158.822	2.04656e-36	1.19142e-34
TM7SF2	-2.66962	6.95079	157.836	3.36028e-36	1.94797e-34
MYO1E	3.01824	6.26134	157.814	3.399e-36	1.96214e-34
SH3D19	3.14756	4.73688	157.571	3.83964e-36	2.20723e-34
TACC3	-2.59318	5.52694	157.537	3.90586e-36	2.23594e-34
AMACR	2.77307	5.72585	157.511	3.95738e-36	2.25376e-34
TPX2	-2.64678	6.30764	157.505	3.96979e-36	2.25376e-34
PLK1	-2.82736	6.19674	157.299	4.40437e-36	2.49019e-34
HIST1H4D	-2.97871	7.61277	157.225	4.57096e-36	2.57379e-34
ZFP36L2	-2.74341	6.81464	157.053	4.98417e-36	2.795e-34
ABRACL	2.914	6.63608	156.417	6.86407e-36	3.83355e-34
PCP4L1	8.11105	3.10096	155.882	8.98371e-36	4.99706e-34
CDT1	-3.08735	5.7065	155.833	9.20846e-36	5.10141e-34
TARS	2.50672	7.3846	155.551	1.06096e-35	5.85404e-34
MYADM	3.45569	7.92817	155.46	1.11108e-35	6.10606e-34
CYR61	3.14128	6.06905	154.587	1.72399e-35	9.43662e-34
SLC16A3	-2.64432	5.41997	154.49	1.81006e-35	9.86839e-34
TPM4	2.85851	11.0898	154.322	1.96918e-35	1.06935e-33
MAPRE1	2.35164	7.94962	153.597	2.83649e-35	1.53427e-33
TRIM16	2.56814	6.69131	152.804	4.22852e-35	2.27826e-33
TOP2A	-2.3174	6.86476	152.513	4.89461e-35	2.62684e-33
SEC23A	2.08462	7.92015	151.024	1.03555e-34	5.53598e-33
THOC6	-2.90557	5.57186	150.825	1.14473e-34	6.0959e-33
NCAPD2	-2.49266	6.58022	150.538	1.32266e-34	7.01621e-33
PRICKLE2	3.59113	5.56895	150.445	1.38563e-34	7.32198e-33
CD59	2.49088	8.11776	150.026	1.71152e-34	9.00942e-33
CBWD6	2.43834	6.75975	149.909	1.81454e-34	9.51524e-33
TIGAR	2.68536	5.80147	148.986	2.88784e-34	1.50859e-32
ETHE1	3.55466	5.67131	148.389	3.90095e-34	2.03012e-32
HIST1H3D	-2.50791	7.22406	148.118	4.47008e-34	2.31753e-32
TMEM189-UBE2V1	2.78725	8.2301	147.901	4.98605e-34	2.57531e-32
PTGES3L-AARSD1	2.9293	4.86678	147.517	6.05063e-34	3.11347e-32
ALDH1B1	3.23801	5.45435	147.377	6.49146e-34	3.32784e-32
SRF	3.20588	5.61214	147.253	6.90837e-34	3.5284e-32
GEM	5.8735	3.40767	146.823	8.57667e-34	4.36426e-32
PROM2	-3.19883	4.97482	146.609	9.55457e-34	4.84392e-32
CHRNA5	2.86933	5.50864	146.421	1.05046e-33	5.30596e-32
PARP9	2.94016	6.06936	146.365	1.0804e-33	5.43721e-32
MICAL2	3.51353	4.60675	145.676	1.52833e-33	7.66342e-32
CBWD2	2.35305	6.79787	145.546	1.63166e-33	8.15179e-32
TNS1	4.15712	4.83475	145.425	1.73377e-33	8.63053e-32
CRABP1	3.47889	6.24378	145.323	1.82513e-33	9.05252e-32
CKMT1A	-2.79726	6.40212	145.314	1.83327e-33	9.06016e-32
MAPRE2	4.10355	4.16215	144.265	3.10983e-33	1.5314e-31
STAT5B	2.55375	5.23635	144.1	3.3792e-33	1.6581e-31
STON1	-3.80539	4.61142	144.063	3.44131e-33	1.68257e-31
TUBB4A	2.45383	8.08611	143.799	3.93127e-33	1.91531e-31
TACC1	-2.38247	6.68805	143.053	5.723e-33	2.77838e-31
PCOLCE2	5.17377	3.74569	142.523	7.47261e-33	3.61501e-31
KCNJ3	-3.2687	4.42827	142.297	8.37351e-33	4.03662e-31
ALAD	-2.66706	5.70368	142.063	9.41992e-33	4.52518e-31
NPTN	2.31275	7.21359	141.813	1.0683e-32	5.11409e-31
CALML5	-3.35961	6.00059	141.371	1.3349e-32	6.36811e-31
BAMBI	-2.27171	6.57416	140.638	1.93053e-32	9.17768e-31
WNT5B	5.61574	4.2188	140.578	1.99003e-32	9.42795e-31
LAMC2	4.0211	4.66941	140.294	2.29589e-32	1.08396e-30
C8orf4	6.4644	3.29697	140.285	2.30592e-32	1.08497e-30
STK26	3.13276	6.83977	140.162	2.45394e-32	1.15067e-30
TLN1	2.53388	8.40964	140.127	2.49775e-32	1.16723e-30
PARP14	2.57104	5.67973	140.105	2.5249e-32	1.17592e-30
TEP1	3.20496	6.75804	140.035	2.61583e-32	1.21415e-30
DNAJA1	2.2629	8.41284	139.952	2.72723e-32	1.2616e-30
HIST1H2BG	-2.0589	7.84691	139.554	3.3321e-32	1.53623e-30
DEGS1	2.68247	6.14392	139.35	3.69211e-32	1.69652e-30
PHLDA2	3.41806	6.49979	139.065	4.26363e-32	1.9526e-30
TPM3	2.3224	9.74358	138.872	4.69682e-32	2.14384e-30
TXNRD1	2.69205	7.23046	138.841	4.77131e-32	2.17063e-30
SYNPO2	4.0388	3.91847	138.367	6.05927e-32	2.74747e-30
BMF	-4.09883	4.41456	138.348	6.11574e-32	2.76395e-30
CLSPN	2.82344	5.87973	137.44	9.66038e-32	4.35161e-30
ADAMTS1	5.88156	3.43237	137.17	1.10705e-31	4.97053e-30
TMEM106C	-2.38368	6.20915	137.054	1.17331e-31	5.25086e-30
ENAH	2.63174	5.7266	136.612	1.46628e-31	6.54068e-30
MAGED1	-2.19927	8.13298	136.562	1.50308e-31	6.68313e-30
SCG5	11.0696	3.72192	136.46	1.5829e-31	7.0153e-30
ERGIC1	-2.47493	6.74128	136.295	1.71944e-31	7.59596e-30
PJA2	2.14375	7.11054	135.637	2.39595e-31	1.05506e-29
ETS2	2.44564	5.76433	135.403	2.69528e-31	1.18308e-29
PHLDA1	3.98159	5.13232	135.171	3.02977e-31	1.32567e-29
PDCD4	-2.31868	6.71174	134.393	4.48175e-31	1.95475e-29
SERPINA3	3.93518	4.47135	134.27	4.7679e-31	2.07298e-29
PSMB9	5.28062	3.65993	134.255	4.80406e-31	2.08211e-29
PDK4	3.53419	3.98734	133.585	6.73372e-31	2.90927e-29
LPP	2.73733	6.53853	133.569	6.78849e-31	2.92373e-29
CCDC124	2.8452	6.61958	133.292	7.80532e-31	3.35117e-29
MCM2	-2.8345	7.43123	131.413	2.011e-30	8.60722e-29
EDNRA	7.12182	2.92417	131.344	2.08175e-30	8.88234e-29
PFN1	2.04164	10.4928	131.178	2.26385e-30	9.62943e-29
SPOP	2.22691	6.43607	129.747	4.65432e-30	1.97363e-28
CTNND2	-2.65867	5.46722	129.633	4.92964e-30	2.08395e-28
BAIAP2L1	3.09013	5.51421	129.556	5.12439e-30	2.15963e-28
ULBP2	4.08257	4.71622	128.974	6.87081e-30	2.88679e-28
CLDN1	6.27294	4.2816	128.921	7.05802e-30	2.95641e-28
CMBL	-2.89785	5.50592	128.859	7.2828e-30	3.04129e-28
MCM5	-2.49648	6.3573	128.734	7.75537e-30	3.22882e-28
SLC9A3R2	-2.51231	6.68961	128.682	7.95999e-30	3.304e-28
YWHAZ	2.20842	11.7942	128.603	8.28446e-30	3.42832e-28
GADD45A	4.03324	4.87631	128.302	9.64012e-30	3.97735e-28
MCAM	5.49643	3.89796	128.17	1.03044e-29	4.23868e-28
FLNC	3.6003	5.65875	128.152	1.0398e-29	4.26441e-28
SLC7A1	2.35963	7.35117	128.128	1.05247e-29	4.30355e-28
DBNDD2	3.21169	5.16068	127.935	1.1596e-29	4.72753e-28
DNAJB4	4.17443	4.43426	127.823	1.22727e-29	4.98859e-28
ANK3	-2.24052	6.26328	127.758	1.26797e-29	5.13885e-28
HILPDA	-4.60183	5.32096	127.391	1.52534e-29	6.16372e-28
PRKACB	2.37024	5.49186	127.092	1.77334e-29	7.14486e-28
FAR2	-3.96747	3.72987	126.214	2.76102e-29	1.10917e-27
IFIH1	2.66006	4.95594	126.145	2.85835e-29	1.14492e-27
HIST1H2AJ	-2.57141	8.63766	126.046	3.00416e-29	1.19983e-27
ACTA1	3.11395	10.7618	125.69	3.5954e-29	1.4318e-27
UBE2V1	2.97203	7.8174	125.676	3.62066e-29	1.43568e-27
SERPINB5	5.643	3.7954	125.673	3.62604e-29	1.43568e-27
ATP6V0A4	-4.88911	4.17795	125.554	3.85015e-29	1.52003e-27
SMS	2.14557	7.44546	125.348	4.27019e-29	1.68104e-27
TMOD1	3.37905	4.55723	124.888	5.38513e-29	2.1139e-27
RPL9	2.21022	8.92928	124.729	5.8352e-29	2.28404e-27
HMGB2	-2.79895	7.75017	124.716	5.87264e-29	2.29216e-27
GPNMB	-4.70102	4.15448	124.649	6.07374e-29	2.36394e-27
KRT24	4.20773	3.53213	124.566	6.33336e-29	2.45803e-27
ELMO2	2.46851	6.50705	124.145	7.83233e-29	3.03122e-27
HIST1H4H	-2.3959	8.62688	124.028	8.30654e-29	3.20572e-27
PLEKHA6	-2.62959	5.67491	123.873	8.98267e-29	3.44954e-27
MAPK3	-1.89013	8.30414	123.871	8.98854e-29	3.44954e-27
PLSCR1	2.70973	5.06163	123.501	1.08322e-28	4.1455e-27
ZNF789	3.71273	3.63824	123.261	1.22291e-28	4.65871e-27
SAMD9	6.43205	2.98388	123.259	1.2241e-28	4.65871e-27
RARS	1.99664	7.35356	123.084	1.33649e-28	5.07237e-27
ESR1	-2.44746	6.17399	122.841	1.51071e-28	5.71783e-27
IFIT3	4.84531	3.35748	122.733	1.59497e-28	6.02013e-27
ISG20	3.47548	4.23255	122.557	1.74362e-28	6.56319e-27
UPK2	-2.50843	5.88083	122.332	1.95317e-28	7.33186e-27
SLC2A4	4.37279	3.84703	121.888	2.4425e-28	9.14373e-27
SKAP2	2.18983	6.29373	121.379	3.15645e-28	1.17844e-26
CAV2	3.68565	7.55076	121.068	3.69183e-28	1.37458e-26
PKMYT1	-2.97403	5.14061	120.642	4.57665e-28	1.69942e-26
LTBP1	2.18142	7.88296	120.445	5.05525e-28	1.87208e-26
CREB3	2.22037	5.45332	120.309	5.41479e-28	1.99983e-26
COMT	-2.00012	8.41452	120.201	5.71778e-28	2.10608e-26
PATZ1	-2.57377	5.96039	120.024	6.25121e-28	2.2964e-26
FGD3	-3.87058	4.31824	119.874	6.74102e-28	2.46973e-26
HSF2	2.86772	4.69767	119.742	7.20417e-28	2.6324e-26
CAPZB	1.85298	8.79757	119.049	1.02187e-27	3.72399e-26
KIF4A	-2.86692	4.99589	118.978	1.05879e-27	3.84835e-26
ABCE1	2.20715	6.91004	118.82	1.14654e-27	4.15628e-26
HIST1H3J	-2.74848	6.98265	118.341	1.4601e-27	5.27902e-26
PGM5	-2.96777	5.68402	118.274	1.51014e-27	5.43668e-26
ALDOA	2.36874	12.556	118.272	1.51162e-27	5.43668e-26
HPCAL1	2.63043	6.02431	118.233	1.54157e-27	5.52994e-26
ACOT9	2.59266	5.61149	118.103	1.64586e-27	5.88865e-26
DSTN	2.87127	9.79789	117.57	2.15335e-27	7.68438e-26
PGM2L1	2.59174	5.39609	117.514	2.21522e-27	7.88469e-26
AURKB	-2.46804	5.01998	117.288	2.48208e-27	8.80067e-26
HIST2H4A	-2.17998	10.8158	117.286	2.48538e-27	8.80067e-26
HIST2H4B	-2.17998	10.8158	117.253	2.52635e-27	8.92277e-26
ARPC1A	2.18692	6.36626	117.05	2.79856e-27	9.85883e-26
KIF1B	2.20098	6.4472	117.029	2.82897e-27	9.94047e-26
RAD9B	5.55459	2.94242	117.004	2.86529e-27	1.00424e-25
NAMPT	2.05296	7.22779	116.53	3.63742e-27	1.27162e-25
FBP1	-2.20336	9.72778	116.4	3.88535e-27	1.35484e-25
HIST1H4J	-2.06724	8.94452	116.193	4.31116e-27	1.49952e-25
HIST1H4K	-2.06724	8.94452	116.18	4.34122e-27	1.50616e-25
NDC80	-3.34485	4.42282	116.152	4.40266e-27	1.52363e-25
PCSK2	4.59597	4.21816	115.997	4.76084e-27	1.64345e-25
CIT	-2.48449	5.38174	115.972	4.81945e-27	1.65951e-25
DIP2B	2.07687	6.9936	115.962	4.8439e-27	1.66376e-25
FBXO30	3.06032	4.47931	115.81	5.23158e-27	1.79244e-25
RPL10	2.06607	9.94126	115.795	5.26977e-27	1.80103e-25
PICALM	2.56186	7.51526	115.516	6.06527e-27	2.06776e-25
HIST1H4C	-2.76763	7.83667	115.295	6.78252e-27	2.30656e-25
UGP2	2.12893	7.67624	114.755	8.9051e-27	3.02092e-25
MDH1	2.36785	9.08709	114.572	9.76483e-27	3.30441e-25
ME1	2.38462	5.34039	113.859	1.39934e-26	4.72372e-25
C2orf54	3.18284	5.93171	113.851	1.40492e-26	4.73094e-25
ACTR2	1.76734	9.14697	113.745	1.48169e-26	4.97724e-25
PRKAB2	2.27377	5.07043	113.558	1.62865e-26	5.45756e-25
CCNA2	-3.12969	5.19374	113.293	1.86126e-26	6.22188e-25
GLIPR2	3.31658	3.66655	113.253	1.89912e-26	6.33302e-25
LDHA	1.98406	9.34766	112.845	2.33335e-26	7.76221e-25
ATP5J2	2.36775	7.87996	112.792	2.39636e-26	7.95255e-25
IFRD1	3.03783	4.81087	112.781	2.40966e-26	7.97744e-25
KIF20A	-3.13201	5.03482	112.513	2.75881e-26	9.11137e-25
OAS3	3.0919	6.45427	112.049	3.4852e-26	1.14828e-24
LIMS3L	3.17294	4.32472	112.001	3.57154e-26	1.17391e-24
LIMS3	3.17294	4.32472	111.983	3.60317e-26	1.18148e-24
RTN4	2.04286	7.47499	111.593	4.38711e-26	1.43511e-24
ACTN2	3.10555	5.19184	111.384	4.87433e-26	1.5907e-24
TRIM16L	2.53821	6.05172	111.349	4.96094e-26	1.61513e-24
ACTRT1	6.60361	3.39313	111.286	5.12105e-26	1.66331e-24
RBP1	6.3839	2.86406	111.177	5.41063e-26	1.75322e-24
ABHD11	-2.16607	6.92587	110.722	6.80889e-26	2.20111e-24
RAET1L	3.66928	4.21453	110.245	8.66143e-26	2.79341e-24
MBD1	2.58937	5.77704	110.053	9.54046e-26	3.0697e-24
NPPB	6.84234	2.65575	109.967	9.9644e-26	3.19862e-24
CRISP3	-4.18596	3.36699	109.882	1.04007e-25	3.33089e-24
PPP1R3C	-2.54085	5.05104	109.501	1.26067e-25	4.02799e-24
DMPK	3.39735	4.80114	109.326	1.37661e-25	4.38822e-24
UPK1A	-3.21635	4.71857	108.936	1.67609e-25	5.33051e-24
AGFG2	4.33244	5.0482	108.877	1.7264e-25	5.47782e-24
MLPH	-1.88482	8.66541	108.845	1.75454e-25	5.55431e-24
PHGDH	-2.18926	5.55853	108.081	2.57974e-25	8.14784e-24
LMO7	-2.82568	4.84839	108.031	2.64644e-25	8.33933e-24
FMO3	6.3222	2.72679	107.795	2.98082e-25	9.3715e-24
HCAR1	-4.95191	3.66445	107.477	3.50003e-25	1.09787e-23
NDUFB6	2.17206	7.48272	107.311	3.80479e-25	1.19075e-23
SULT1A3	-2.70117	6.53039	107.208	4.00749e-25	1.25134e-23
SULT1A4	-2.70117	6.53039	107.195	4.03496e-25	1.25706e-23
SLITRK6	-3.13356	4.01898	107.136	4.15684e-25	1.2921e-23
CENPF	-2.2437	5.48033	106.961	4.54087e-25	1.40829e-23
GALC	-2.2529	5.6359	106.587	5.48239e-25	1.69645e-23
FKBP10	-3.38226	4.27165	106.364	6.1348e-25	1.89407e-23
MYH9	2.6044	11.7299	106.295	6.35258e-25	1.95691e-23
HIST1H3A	-2.66749	6.90446	105.764	8.3081e-25	2.55358e-23
EPPK1	3.30732	11.1609	105.592	9.05706e-25	2.77757e-23
PFKM	-2.21314	6.07523	105.421	9.87804e-25	3.02259e-23
KIAA0232	2.58295	4.57223	105.37	1.0132e-24	3.09341e-23
ESRP1	1.94983	7.97364	105.174	1.11847e-24	3.40725e-23
SOCS2	3.01922	4.30427	104.721	1.40619e-24	4.27426e-23
HIGD1A	3.02627	5.85421	104.62	1.4796e-24	4.48748e-23
COL12A1	2.90475	6.04686	104.455	1.60822e-24	4.86682e-23
PLAC1	4.3022	3.3901	104.298	1.74028e-24	5.25487e-23
HLTF	-2.10622	6.35127	104.126	1.89825e-24	5.71931e-23
LAMA3	3.27053	4.06917	103.886	2.14279e-24	6.44197e-23
CLMN	-2.55473	4.85292	103.778	2.26327e-24	6.78931e-23
ZHX2	-2.34105	5.182	103.654	2.40903e-24	7.21082e-23
MACF1	2.65703	6.88912	103.594	2.48381e-24	7.41849e-23
LAPTM4A	1.89528	8.86172	103.543	2.54847e-24	7.5951e-23
ATP5J2-PTCD1	2.0849	7.40055	103.4	2.73866e-24	8.14425e-23
HIST1H1C	-1.86082	8.96094	103.072	3.2324e-24	9.59177e-23
CKB	2.26717	7.24867	103.056	3.25812e-24	9.64727e-23
ABHD17B	3.08602	4.7485	102.965	3.41119e-24	1.00788e-22
HIST2H3D	-2.59723	10.124	102.897	3.53003e-24	1.04075e-22
PAN2	-2.33111	5.19449	102.849	3.61737e-24	1.06422e-22
RPS7	1.89284	8.84775	102.802	3.70392e-24	1.08735e-22
SLC2A4RG	-2.16663	5.76752	102.78	3.74536e-24	1.09718e-22
DDX60	4.30633	4.11709	102.618	4.06506e-24	1.18829e-22
GREB1	-2.20453	7.59931	102.428	4.47314e-24	1.30481e-22
AMOT	-2.78433	4.44611	102.403	4.52925e-24	1.31838e-22
KCTD10	1.96722	6.303	102.025	5.48263e-24	1.59251e-22
PLOD1	2.53113	6.52834	101.971	5.63431e-24	1.63312e-22
FAM114A1	2.46567	5.62183	101.915	5.79615e-24	1.67649e-22
CLN3	-2.18131	6.99293	101.832	6.04296e-24	1.74421e-22
MYL6	2.63272	12.256	101.603	6.78365e-24	1.95389e-22
SPOPL	2.58217	5.86489	101.299	7.91107e-24	2.27385e-22
AK4	2.28807	5.16008	101.239	8.15154e-24	2.33808e-22
LIN7A	-3.17341	4.52161	101.091	8.78597e-24	2.5148e-22
BTN2A1	3.37521	4.27977	101.041	9.01077e-24	2.57378e-22
TBCE	2.4511	4.82344	100.985	9.26773e-24	2.64169e-22
HIST1H3F	-2.37862	8.05238	100.824	1.00546e-23	2.86004e-22
PDLIM1	1.91472	7.05841	100.814	1.01057e-23	2.86864e-22
IRF6	2.05807	6.41716	100.718	1.06046e-23	3.00405e-22
DEGS2	-2.21775	5.67646	100.713	1.06345e-23	3.00632e-22
S100A16	-2.33186	6.71627	100.436	1.22307e-23	3.45046e-22
PIK3R2	-2.3019	5.97544	100.412	1.23799e-23	3.4854e-22
P2RY6	-3.97046	3.58854	100.394	1.24908e-23	3.50942e-22
IQGAP3	-2.53864	5.09186	100.331	1.28927e-23	3.61496e-22
DLC1	2.60261	5.05836	100.322	1.29518e-23	3.62412e-22
PPT1	-1.7601	6.9528	100.313	1.30142e-23	3.63419e-22
EFNA1	-3.07403	6.53885	100.236	1.35286e-23	3.77016e-22
KIF11	-2.59217	5.5286	99.9814	1.53839e-23	4.27852e-22
PTPN13	2.12266	6.68056	99.8095	1.67786e-23	4.657e-22
ACTN4	2.36458	10.7954	99.7116	1.76283e-23	4.88296e-22
TRIO	2.3399	6.90984	99.4556	2.00609e-23	5.54562e-22
HIST1H2AI	-2.50977	8.69036	99.408	2.05491e-23	5.66917e-22
PRRT3	-3.89527	5.59515	99.2202	2.25935e-23	6.22069e-22
UBE2A	1.88655	7.41669	99.1773	2.30878e-23	6.34405e-22
CD46	2.21345	7.39437	99.0455	2.46762e-23	6.76698e-22
SDSL	2.2862	5.7473	98.5919	3.10278e-23	8.49186e-22
GAA	-2.20193	7.80673	98.2138	3.75568e-23	1.02583e-21
PACSIN2	2.1232	6.32249	98.167	3.8455e-23	1.04828e-21
MICAL1	2.63421	5.04497	98.1317	3.91463e-23	1.06501e-21
HACD1	2.77144	5.32287	98.029	4.123e-23	1.11797e-21
EHD2	3.17243	4.77757	98.0278	4.12557e-23	1.11797e-21
HIST1H2AL	-1.86055	8.5783	97.7075	4.84982e-23	1.31165e-21
OPHN1	2.45448	4.73109	97.5027	5.37839e-23	1.45174e-21
CDC20	-2.36127	4.97595	97.3933	5.68379e-23	1.53117e-21
DCK	2.75075	5.88602	96.9719	7.03177e-23	1.8906e-21
HIF1A	1.7344	8.16139	96.8391	7.51965e-23	2.01782e-21
LYPD3	-1.9615	7.41287	96.7175	7.99605e-23	2.14148e-21
SH3BGRL3	2.4916	7.17341	96.5714	8.60818e-23	2.30093e-21
DUSP5	4.69934	3.75284	96.286	9.94313e-23	2.6526e-21
GSR	-1.85772	6.61421	96.1102	1.08661e-22	2.8932e-21
SMURF1	1.9824	5.80595	96.0784	1.10423e-22	2.93442e-21
MBNL1	2.05096	5.99675	96.0253	1.13426e-22	3.00842e-21
UPK3A	-4.8036	3.41689	95.5108	1.47084e-22	3.89362e-21
STRN3	2.11818	6.21866	95.4362	1.52738e-22	4.03551e-21
HIST1H3C	-2.77064	7.99257	95.3507	1.5948e-22	4.20556e-21
RPAP3	1.9045	6.10068	95.3453	1.59915e-22	4.20895e-21
EIF2AK2	1.98742	6.79526	95.255	1.67377e-22	4.39692e-21
TFPT	2.08114	5.58428	94.8612	2.04218e-22	5.35448e-21
RPL5	1.80146	8.35834	94.1934	2.86154e-22	7.48852e-21
CCDC170	-2.40993	5.7699	94.1596	2.91077e-22	7.60288e-21
RPS17	1.74774	8.34353	94.136	2.9457e-22	7.67949e-21
RAB12	2.29367	5.87083	93.9685	3.20579e-22	8.34174e-21
SULT1A1	-2.56982	5.04437	93.8415	3.41831e-22	8.87792e-21
HIST1H2AM	-1.91262	8.56187	93.7682	3.54725e-22	9.1954e-21
SELM	4.46628	5.35204	93.6903	3.68966e-22	9.54655e-21
RPS4X	1.65002	9.21956	93.5295	4.00188e-22	1.03349e-20
TK1	-1.84205	7.2052	93.5027	4.05653e-22	1.04564e-20
ZMYND8	-1.82509	6.35267	93.4273	4.21397e-22	1.08419e-20
LPCAT1	-1.8262	7.62246	93.3663	4.34587e-22	1.11604e-20
PARP12	2.87982	4.18614	93.0185	5.18071e-22	1.32794e-20
PARVA	2.22854	6.32361	92.842	5.66393e-22	1.4491e-20
P2RX2	-3.37979	4.54559	92.7802	5.84375e-22	1.49233e-20
SLC35A1	-2.02643	6.30787	92.7269	6.00335e-22	1.53024e-20
RPLP1	1.80859	8.02007	92.6352	6.28798e-22	1.59983e-20
SCUBE2	-2.26075	6.41878	92.5848	6.45012e-22	1.63805e-20
MB	-2.73554	5.07333	92.4983	6.73827e-22	1.70584e-20
GRM4	-3.39452	3.77433	92.4972	6.74189e-22	1.70584e-20
PVR	2.90064	5.55495	92.4068	7.05704e-22	1.78229e-20
KIF5B	1.83592	7.76906	92.3754	7.16999e-22	1.8075e-20
STAT3	2.14526	6.97142	92.3161	7.3882e-22	1.85909e-20
MAFG	3.40182	3.84368	92.1655	7.97225e-22	2.00239e-20
HIST2H3C	-2.61339	11.4507	92.056	8.42566e-22	2.11241e-20
HIST2H3A	-2.61339	11.4507	92.0453	8.47134e-22	2.12e-20
POTEI	2.42017	11.421	91.9378	8.94429e-22	2.23428e-20
ACSS1	-2.68874	4.37126	91.8569	9.31754e-22	2.3233e-20
HMMR	-2.80531	4.4319	91.828	9.45466e-22	2.35322e-20
WDR47	2.89372	5.44122	91.7654	9.75871e-22	2.4245e-20
NCAPG	-2.41286	4.73369	91.7056	1.00578e-21	2.4943e-20
BIRC5	-2.82249	4.545	91.6769	1.0205e-21	2.52625e-20
POTEF	2.4708	11.4968	91.6029	1.05939e-21	2.61779e-20
AMDHD2	-2.68688	4.51754	91.036	1.41082e-21	3.47994e-20
POTEJ	2.40937	11.4512	91.0111	1.42866e-21	3.51762e-20
CD81	1.76037	8.76373	90.9452	1.47707e-21	3.63031e-20
LRRFIP1	1.76485	7.31777	90.9401	1.48091e-21	3.63326e-20
KLHL24	-2.91671	5.58296	90.798	1.59117e-21	3.89681e-20
BAG2	3.00112	4.36295	90.788	1.5992e-21	3.90951e-20
SUOX	-2.47934	4.59838	90.5548	1.79926e-21	4.39078e-20
DDX52	2.20126	5.31102	90.4879	1.86111e-21	4.53366e-20
TES	1.92141	6.04675	90.4662	1.88168e-21	4.57564e-20
C1orf110	6.53152	2.3454	90.2161	2.13516e-21	5.18285e-20
RPL6	1.66354	9.5826	90.1654	2.19057e-21	5.30799e-20
SYT7	-2.81161	5.05425	90.0734	2.29486e-21	5.5509e-20
MAOB	4.99003	2.56204	90.011	2.36844e-21	5.71881e-20
TACSTD2	2.55276	10.2515	89.9688	2.41943e-21	5.83168e-20
PCMTD2	-2.59712	5.43303	89.8469	2.57315e-21	6.19134e-20
METTL7A	-4.78937	2.79371	89.6232	2.88119e-21	6.9204e-20
FAM157A	3.87764	4.40364	89.564	2.96876e-21	7.1183e-20
DLD	1.71085	7.45671	89.3636	3.2853e-21	7.86354e-20
LMNB1	-1.86222	7.33361	89.2927	3.40519e-21	8.12874e-20
PCNA	-1.78975	7.03764	89.2911	3.40793e-21	8.12874e-20
SLC20A2	2.0421	5.23018	89.2467	3.48521e-21	8.29866e-20
SULT2B1	-1.8887	6.30196	89.211	3.54871e-21	8.43524e-20
TMEM165	1.89635	6.58187	88.9238	4.10309e-21	9.73615e-20
RUNDC1	2.70971	5.20811	88.8804	4.19413e-21	9.93502e-20
PDLIM3	4.86254	3.30651	88.8405	4.27963e-21	1.01201e-19
TIMELESS	-2.0404	5.91266	88.7895	4.39132e-21	1.03664e-19
HIST1H1B	-2.43723	8.391	88.7028	4.5882e-21	1.08126e-19
EHBP1L1	2.16794	6.47958	88.6564	4.69699e-21	1.105e-19
RPL11	1.83971	8.0703	88.6475	4.71831e-21	1.10812e-19
TMEM132A	-2.23161	7.1281	88.6233	4.77635e-21	1.11897e-19
PDCL3	1.91478	7.14791	88.6214	4.78079e-21	1.11897e-19
MTCH1	1.6355	7.49501	88.5567	4.93994e-21	1.15425e-19
PADI2	-3.42159	4.03609	88.3932	5.36557e-21	1.25157e-19
HIST1H2AC	-1.91773	8.28028	88.2614	5.73507e-21	1.33549e-19
CA14	4.33511	3.89897	88.158	6.04302e-21	1.40482e-19
MTHFD1L	1.9907	5.59617	88.1369	6.10768e-21	1.41746e-19
RPS3	1.80845	9.39892	88.1214	6.15571e-21	1.42619e-19
HAGHL	-2.3943	5.17127	88.0801	6.28571e-21	1.45386e-19
DCLK1	2.79297	3.92095	88.0001	6.54511e-21	1.51132e-19
BRIP1	1.63867	7.83228	87.9532	6.70232e-21	1.54502e-19
VASP	2.17702	7.20662	87.9459	6.72684e-21	1.54807e-19
RXRA	-2.08062	6.46135	87.6723	7.72498e-21	1.77481e-19
WDHD1	-2.19445	4.88121	87.3895	8.91203e-21	2.04169e-19
RHOB	-2.09798	7.62393	87.3886	8.91633e-21	2.04169e-19
PTPRU	-2.61208	5.66497	87.0204	1.07408e-20	2.45536e-19
KLHL21	2.73893	5.12642	86.9934	1.08883e-20	2.48495e-19
INTS8	2.0379	5.75953	86.9303	1.12415e-20	2.56132e-19
TMEM189	2.38163	6.81647	86.8364	1.1788e-20	2.68137e-19
HIST1H1D	-2.52194	7.57613	86.6055	1.32478e-20	3.00844e-19
C9orf85	2.88215	3.69521	86.2525	1.58367e-20	3.59044e-19
RPL37	1.86184	8.31268	85.9111	1.88205e-20	4.25989e-19
VANGL1	2.07828	6.65768	85.7407	2.05143e-20	4.63561e-19
SMTN	2.37852	6.04409	85.7352	2.05714e-20	4.6409e-19
BUB1B	-2.64457	4.60685	85.5745	2.23132e-20	5.02558e-19
PPIA	1.72367	11.0341	85.5362	2.27501e-20	5.1156e-19
RPS18	1.67409	8.6452	85.5104	2.30487e-20	5.17428e-19
CCNG2	-3.57444	5.26903	85.2872	2.58031e-20	5.78318e-19
THEG	3.5897	4.18749	85.1074	2.82597e-20	6.32345e-19
IDH2	1.68846	9.56531	84.9785	3.01627e-20	6.73829e-19
H1FX	-2.40499	7.48234	84.9306	3.09027e-20	6.8924e-19
HIST1H4B	-2.14084	8.04628	84.8246	3.26035e-20	7.25997e-19
IGSF9	-2.88926	4.24718	84.6872	3.49499e-20	7.76984e-19
RAET1G	4.14179	3.39416	84.6259	3.6051e-20	8.0017e-19
GATA3	-1.83276	9.60696	84.5408	3.7637e-20	8.34024e-19
POTEE	2.43957	11.6141	84.4307	3.97917e-20	8.8035e-19
TMEM237	2.58996	4.93834	84.2392	4.38381e-20	9.68315e-19
RPS14	1.96297	8.1262	84.0689	4.7784e-20	1.05378e-18
AMPH	3.61903	3.28955	83.9882	4.97736e-20	1.0959e-18
SPRED1	3.10291	3.3266	83.9368	5.10841e-20	1.12295e-18
DSCAM	-2.2109	5.32772	83.8638	5.30075e-20	1.16337e-18
FIG4	2.0951	4.79496	83.842	5.35937e-20	1.17436e-18
EPS8	-1.72991	6.06	83.8107	5.44496e-20	1.19122e-18
PRDX3	1.612	8.53845	83.7241	5.68862e-20	1.24254e-18
COMMD6	2.7223	5.5634	83.7001	5.7581e-20	1.25572e-18
RUSC2	3.63935	3.89992	83.5615	6.17649e-20	1.34483e-18
MSX2	-2.3477	5.62896	83.546	6.22518e-20	1.35197e-18
MSH2	-1.71149	6.34303	83.5448	6.22894e-20	1.35197e-18
NCAPH	-2.46307	4.8472	83.5211	6.3039e-20	1.36608e-18
ABCD2	7.3688	2.39155	83.5008	6.36891e-20	1.37799e-18
ERP29	-1.58675	7.38122	83.4413	6.56374e-20	1.41791e-18
SNX11	2.44566	4.3159	83.4294	6.60317e-20	1.42419e-18
TRPC6	5.45736	2.27913	83.4226	6.62602e-20	1.42688e-18
DECR1	2.08424	7.74294	83.4111	6.66463e-20	1.43295e-18
CLUAP1	-2.30085	5.56948	83.3982	6.70846e-20	1.44012e-18
PSME4	1.89717	6.28473	83.1128	7.75041e-20	1.6612e-18
ANXA1	-2.81438	4.66501	83.0532	7.98761e-20	1.70937e-18
MYL12A	1.892	11.1307	82.8884	8.6817e-20	1.85502e-18
RAB27B	-1.94566	5.51226	82.6489	9.80018e-20	2.09076e-18
LY6E	-1.91658	7.86244	82.6154	9.9678e-20	2.12322e-18
FANCI	-1.93504	5.68242	82.5881	1.01066e-19	2.14945e-18
RNF168	2.18662	5.37877	82.452	1.08269e-19	2.29908e-18
RPS6KA3	2.1862	5.69344	82.4086	1.10672e-19	2.34648e-18
UFC1	1.99193	6.98455	82.3548	1.13724e-19	2.40747e-18
PPP2R3A	2.60961	4.85302	82.2262	1.2137e-19	2.56539e-18
SMC2	-1.95814	5.55005	82.1748	1.24567e-19	2.62891e-18
SYTL1	-2.8936	4.657	82.0786	1.30782e-19	2.75584e-18
PTPRE	2.72726	3.93128	81.9052	1.42774e-19	3.00275e-18
GPR183	5.4319	2.25315	81.9029	1.42936e-19	3.00275e-18
SACS	2.36139	4.46807	81.8507	1.46765e-19	3.07849e-18
RPS6	1.80348	8.55174	81.8466	1.47073e-19	3.08023e-18
HIST1H2AK	-1.86531	8.13309	81.7185	1.56915e-19	3.28137e-18
STON1-GTF2A1L	-2.38893	4.84843	81.6723	1.60627e-19	3.35388e-18
ATP1B1	1.61478	8.22415	81.607	1.66022e-19	3.46126e-18
AOX1	-3.07593	4.24046	81.4824	1.76831e-19	3.68104e-18
TUBB4B	1.67952	10.2012	81.459	1.78933e-19	3.71915e-18
CD55	-1.82832	6.23322	81.1781	2.06267e-19	4.28081e-18
PRKCD	-1.59016	7.24163	81.1439	2.0987e-19	4.34903e-18
RPL21	1.6857	9.05534	81.1167	2.12779e-19	4.40266e-18
IRF9	2.23521	6.18878	81.099	2.14683e-19	4.43539e-18
SULT1A2	-2.63618	4.30052	80.9649	2.29763e-19	4.7398e-18
SHOC2	2.40552	5.18577	80.9549	2.30927e-19	4.75669e-18
SPOCD1	4.53557	4.47033	80.7108	2.61287e-19	5.37399e-18
KBTBD7	-2.11461	5.01188	80.6564	2.68583e-19	5.5158e-18
PRIM1	-2.5045	4.65655	80.604	2.75795e-19	5.65544e-18
WDR43	1.82922	6.63675	80.5721	2.80296e-19	5.73917e-18
ESPL1	-2.30316	4.75177	80.539	2.85019e-19	5.82719e-18
SEMA3F	-2.75361	5.38208	80.5347	2.8564e-19	5.83121e-18
TAP2	2.91844	4.94663	80.396	3.06419e-19	6.24614e-18
PPP1CB	1.41763	8.51225	80.2748	3.25798e-19	6.63132e-18
ZNF367	-2.45549	4.47223	80.2643	3.27536e-19	6.65684e-18
ZMIZ1	-1.8097	5.88866	80.2382	3.31885e-19	6.73525e-18
SEZ6L2	-2.01413	7.72622	80.038	3.67272e-19	7.4424e-18
NXN	3.45159	4.66033	79.7965	4.15036e-19	8.39791e-18
ENDOD1	3.02577	4.71069	79.7663	4.21426e-19	8.51466e-18
WDR34	-1.63169	7.10194	79.7548	4.23876e-19	8.55159e-18
MKNK2	-2.20004	5.17062	79.6599	4.44742e-19	8.9594e-18
GINS2	-2.66098	6.32835	79.6495	4.47082e-19	8.99335e-18
CTPS1	2.87241	6.39203	79.4902	4.84624e-19	9.73429e-18
GAMT	-3.06447	4.17526	79.4481	4.95053e-19	9.92924e-18
ATXN1	3.01822	4.35165	79.0573	6.03341e-19	1.20835e-17
KLHL18	2.67446	4.17299	78.8881	6.57285e-19	1.31447e-17
KIFC1	-2.66412	5.19387	78.5326	7.869e-19	1.5714e-17
TPT1	1.57986	8.96494	78.4974	8.0102e-19	1.59727e-17
DTX3L	2.60503	6.62683	78.2403	9.12397e-19	1.81673e-17
RPS25	1.89531	8.01268	78.1847	9.38417e-19	1.86583e-17
MAOA	-2.39953	4.75206	78.1163	9.71513e-19	1.92885e-17
NDUFS8	2.06253	7.51445	78.0684	9.95335e-19	1.97329e-17
C1QTNF6	-3.21692	3.95959	78.0211	1.01944e-18	2.01817e-17
NUMA1	-1.66472	8.80843	78	1.0304e-18	2.03694e-17
HERC3	2.00313	6.02599	77.8569	1.10785e-18	2.18688e-17
RRP15	1.66433	6.63254	77.6316	1.24169e-18	2.44757e-17
TWSG1	1.98631	6.16708	77.5265	1.3095e-18	2.57755e-17
TFPI2	3.36293	3.80272	77.4589	1.35515e-18	2.66358e-17
DNAJB1	1.76343	7.54007	77.3049	1.46505e-18	2.87548e-17
STC2	1.58934	7.15082	77.1395	1.59299e-18	3.12213e-17
LOXL1	3.53	4.41276	77.0803	1.64147e-18	3.21257e-17
RPL39	2.02472	7.57086	77.0685	1.6513e-18	3.22721e-17
VTCN1	3.51276	3.17162	76.8933	1.80447e-18	3.52154e-17
ITGB1BP2	7.08454	2.13034	76.7049	1.98512e-18	3.86859e-17
RAP1GDS1	1.79794	5.69643	76.6889	2.00127e-18	3.89454e-17
SIK1	2.05801	6.05403	76.5198	2.1802e-18	4.23674e-17
TTK	-2.47446	4.10444	76.4867	2.21703e-18	4.30222e-17
FRMD6	2.10649	6.20544	76.4418	2.26801e-18	4.39495e-17
ASCC3	1.62753	6.71459	76.4009	2.31548e-18	4.48061e-17
TCEA2	-1.85832	5.72625	76.2723	2.47124e-18	4.7753e-17
SAT1	-2.27675	5.00137	76.2335	2.52027e-18	4.86321e-17
HMGCS1	1.60773	7.10522	76.2011	2.56195e-18	4.9367e-17
SCD5	2.18157	4.82317	76.1788	2.59104e-18	4.98576e-17
SDC2	2.67143	4.2625	76.0136	2.81715e-18	5.41325e-17
MYBL2	-2.63902	4.44653	75.9552	2.9017e-18	5.56795e-17
SCIN	-3.42562	4.76914	75.9511	2.90779e-18	5.57185e-17
RBM47	-1.74868	5.9523	75.8197	3.10792e-18	5.94703e-17
SIDT2	1.97152	4.99849	75.8028	3.13449e-18	5.98953e-17
PTTG1	-2.62019	4.23538	75.778	3.17422e-18	6.05702e-17
UBD	8.8098	1.64751	75.5817	3.5059e-18	6.68066e-17
PLOD2	1.98781	6.73372	75.5656	3.53468e-18	6.72072e-17
HELLS	-2.46803	5.54427	75.5645	3.53671e-18	6.72072e-17
GLDN	2.89813	4.32233	75.4726	3.70517e-18	7.03112e-17
PSME2	1.49407	7.41462	75.3658	3.91099e-18	7.41146e-17
MYOF	1.47992	7.88973	75.0339	4.62692e-18	8.75609e-17
HIST1H3E	-2.15915	6.63403	75.0237	4.65092e-18	8.78942e-17
CEP55	-2.65358	4.52185	75.019	4.66216e-18	8.79854e-17
MFAP2	-3.63327	3.47633	74.8844	4.99102e-18	9.40626e-17
RPL38	1.85349	8.43367	74.8373	5.1115e-18	9.62013e-17
GRB7	-2.61251	4.42855	74.7468	5.3513e-18	1.00577e-16
HNRNPF	-1.41	8.56661	74.6566	5.60128e-18	1.05131e-16
BZW2	1.57154	7.20761	74.6184	5.71084e-18	1.07041e-16
ELOVL2	2.89734	3.87333	74.5266	5.98261e-18	1.11982e-16
IFITM1	1.77957	7.57367	74.4749	6.14156e-18	1.14801e-16
ATL1	4.11866	2.53112	74.0517	7.60961e-18	1.42049e-16
UTP11L	1.68673	5.77228	74.0104	7.77058e-18	1.44858e-16
ELOVL7	2.6947	5.32728	74.0041	7.79564e-18	1.45128e-16
NACC2	2.34413	5.6944	73.929	8.09778e-18	1.50548e-16
CCT8	1.42229	8.4653	73.7161	9.02002e-18	1.67468e-16
RAB23	2.45264	4.53962	73.5966	9.58314e-18	1.7747e-16
BACE2	2.29321	5.26899	73.5963	9.5846e-18	1.7747e-16
TIMP2	2.43449	6.54783	73.5535	9.79469e-18	1.81116e-16
JUN	2.04591	6.50225	73.4243	1.04571e-17	1.93105e-16
UHRF1	-2.34752	6.47635	73.3081	1.10912e-17	2.04539e-16
GBA	-1.9318	5.87611	73.2601	1.13642e-17	2.09292e-16
NMD3	-1.34468	8.34051	73.1592	1.19602e-17	2.19975e-16
ACAT2	1.53175	6.47518	72.9988	1.29727e-17	2.38277e-16
ACTB	2.4846	15.2221	72.8857	1.37382e-17	2.52001e-16
P2RY2	-3.9089	3.78414	72.8462	1.4016e-17	2.56755e-16
FLNB	2.70985	9.16058	72.8278	1.41473e-17	2.58815e-16
RAB9B	3.06093	3.09501	72.6976	1.51119e-17	2.76093e-16
LAMC1	1.64339	7.74908	72.6924	1.51517e-17	2.76453e-16
CAPN5	-2.59335	4.50239	72.629	1.56464e-17	2.85101e-16
RRM1	-1.66861	6.4835	72.4175	1.74162e-17	3.16929e-16
PDGFRL	-1.97636	4.7383	72.3686	1.78535e-17	3.24456e-16
RACGAP1	-1.53141	6.66231	72.3416	1.8099e-17	3.28484e-16
CDKN1A	2.77087	7.62526	72.2812	1.86613e-17	3.38243e-16
SLC25A10	-2.28528	5.31941	72.255	1.89115e-17	3.42326e-16
HLCS	2.14068	4.7826	72.1922	1.9523e-17	3.5293e-16
RPL36A	2.17067	8.17829	72.1133	2.03192e-17	3.66841e-16
EDIL3	5.29084	2.23186	72.0823	2.06408e-17	3.72158e-16
FAXC	3.33429	3.61487	72.0713	2.07557e-17	3.73739e-16
SUCLG1	1.73994	7.05764	71.9603	2.19568e-17	3.94848e-16
ACY1	-2.45684	4.70945	71.9209	2.23995e-17	4.02283e-16
MUC20	-3.7008	4.54188	71.8839	2.28243e-17	4.09378e-16
ITM2C	1.89795	4.81313	71.8096	2.37002e-17	4.24533e-16
NT5C3B	2.81731	3.81734	71.7438	2.45028e-17	4.38338e-16
GALNT6	-1.8499	5.51845	71.6478	2.57248e-17	4.596e-16
CERS4	-2.86078	4.50975	71.5384	2.71912e-17	4.85168e-16
SLC4A7	2.09076	5.49874	71.5247	2.73803e-17	4.87909e-16
HID1	-1.59778	7.19716	71.3936	2.92615e-17	5.20757e-16
NUSAP1	-2.84639	5.72361	71.3875	2.9352e-17	5.21691e-16
PDGFB	2.10802	4.68487	71.3259	3.02842e-17	5.37564e-16
PCDH10	-2.68704	5.80065	71.2832	3.09455e-17	5.48594e-16
LMOD1	4.63561	4.87817	70.939	3.68435e-17	6.5231e-16
MAP3K14	2.41759	4.21865	70.9331	3.69542e-17	6.52747e-16
CTNNA1	1.41346	9.41287	70.9326	3.69632e-17	6.52747e-16
STAT5A	2.36598	3.67633	70.5946	4.38727e-17	7.7377e-16
DRAM1	-2.60659	4.36981	70.5467	4.49494e-17	7.91744e-16
AK9	2.75263	3.58165	70.5386	4.51342e-17	7.9398e-16
HN1	2.23287	7.56555	70.5279	4.53798e-17	7.97279e-16
CSAD	-2.67269	3.81281	70.522	4.55171e-17	7.98671e-16
MAN2A1	1.91651	6.39041	70.4421	4.73984e-17	8.3062e-16
SH3BP5	-1.55341	6.69475	70.4231	4.78553e-17	8.37559e-16
FANCD2	-2.25917	5.51091	70.0472	5.79033e-17	1.01213e-15
TRIP13	-2.27043	4.45048	70.0398	5.81211e-17	1.01465e-15
FEN1	-2.33871	6.43045	69.9857	5.97367e-17	1.04153e-15
PIK3IP1	-2.96472	4.07167	69.9655	6.0352e-17	1.05092e-15
TNK2	-2.24154	4.60241	69.9532	6.07287e-17	1.05614e-15
RPL36A-HNRNPH2	2.14877	8.17806	69.9291	6.14745e-17	1.06776e-15
MT2A	-2.68482	5.70645	69.9264	6.15585e-17	1.06787e-15
CARD14	2.65923	4.45569	69.8701	6.33412e-17	1.09741e-15
TRMT2B	2.12889	5.15716	69.541	7.48412e-17	1.29502e-15
NAALADL2	-3.09729	3.33184	69.3947	8.06044e-17	1.39299e-15
ASNSD1	2.59115	4.84063	69.3825	8.11036e-17	1.39841e-15
CBR3	2.10482	4.69751	69.3821	8.11216e-17	1.39841e-15
RMND1	-2.20535	5.29021	69.3567	8.21712e-17	1.41473e-15
ZC3H15	1.81907	6.67798	69.2631	8.61659e-17	1.48164e-15
ACSF2	-2.12906	4.7397	69.1851	8.96423e-17	1.53949e-15
S100A10	1.62481	9.75549	69.1497	9.12655e-17	1.56541e-15
GSE1	-1.55615	7.15955	69.0648	9.52822e-17	1.63227e-15
PDP1	1.94346	4.85479	68.9778	9.95772e-17	1.70372e-15
WDR54	-2.18879	5.91941	68.9728	9.9833e-17	1.70598e-15
FUNDC2	1.91257	5.70624	68.908	1.03165e-16	1.76072e-15
RHOQ	2.72923	4.29918	68.8574	1.05848e-16	1.80305e-15
HIST1H2AB	-2.12473	7.04855	68.8563	1.05908e-16	1.80305e-15
HIST1H4I	-2.18811	7.54647	68.7735	1.10449e-16	1.87805e-15
AP1S3	3.15433	3.68005	68.7648	1.10937e-16	1.88402e-15
DNAJB6	1.45609	7.44667	68.4588	1.29558e-16	2.19753e-15
GDI1	1.41806	7.92043	68.4359	1.31069e-16	2.22041e-15
METRNL	-1.93441	5.58898	68.4026	1.33302e-16	2.25546e-15
SCML1	2.46762	3.96832	68.3477	1.37063e-16	2.31626e-15
MYO1B	1.38751	9.21587	68.319	1.39078e-16	2.34741e-15
DROSHA	1.69949	6.0151	68.2944	1.40822e-16	2.37393e-15
HIRIP3	-1.8151	5.32081	68.2031	1.47495e-16	2.48338e-15
MTCL1	2.87609	3.84214	68.1791	1.49298e-16	2.51066e-15
CD58	3.00347	5.282	68.1642	1.50432e-16	2.52663e-15
IDH1	-1.40516	7.66583	68.1156	1.54188e-16	2.58655e-15
RPS12	1.58646	7.07368	68.0872	1.56422e-16	2.62084e-15
TARP	-5.18204	2.17893	68.0674	1.58005e-16	2.64413e-15
KIAA0101	-2.5564	5.88642	68.0575	1.58796e-16	2.65414e-15
ACSL4	2.55139	3.54	68.0277	1.61218e-16	2.69134e-15
VWA1	-1.77963	5.55028	67.909	1.71219e-16	2.85227e-15
EEF1B2	1.43107	8.03534	67.9084	1.71273e-16	2.85227e-15
CHST14	-1.99697	4.34094	67.8092	1.8011e-16	2.9958e-15
KRT25	4.50678	2.3516	67.6578	1.94485e-16	3.23099e-15
EIF5	1.46218	7.52868	67.5939	2.00892e-16	3.33341e-15
MIER3	1.75602	5.14478	67.5572	2.04663e-16	3.39188e-15
RELB	2.82379	3.40627	67.5411	2.06337e-16	3.4155e-15
ABCC1	1.90474	6.18588	67.1911	2.46425e-16	4.07416e-15
ALDH3B1	-2.77916	4.30852	67.1438	2.52406e-16	4.16803e-15
LMCD1	2.03737	6.14183	66.9725	2.75327e-16	4.53837e-15
ADGRG6	-1.26918	7.99453	66.9713	2.75493e-16	4.53837e-15
ILVBL	-1.70339	6.68563	66.8366	2.94964e-16	4.8533e-15
PGBD1	3.95413	2.5873	66.7595	3.06731e-16	5.04088e-15
TXN	1.67046	8.76287	66.6863	3.18334e-16	5.22531e-15
DUT	-1.80731	5.65204	66.6788	3.19546e-16	5.23896e-15
MYH11	2.85613	6.69644	66.6141	3.3022e-16	5.4075e-15
BUB1	-2.44538	4.8323	66.6005	3.32502e-16	5.43839e-15
MICALL1	1.86164	5.09406	66.5851	3.35104e-16	5.47443e-15
ADH5	1.65476	7.65288	66.5019	3.49561e-16	5.70383e-15
HIST1H1E	-2.03927	8.7323	66.4759	3.54199e-16	5.77264e-15
ACAD11	-2.70069	4.25652	66.4372	3.61227e-16	5.88022e-15
TRIM21	3.25522	3.76122	66.4345	3.61713e-16	5.88115e-15
ACSS3	-2.46245	4.76415	66.4117	3.65923e-16	5.94257e-15
SMARCD2	-1.26886	8.22778	66.3869	3.70557e-16	6.01073e-15
RND1	2.64975	4.43789	66.3519	3.7719e-16	6.1111e-15
STT3B	1.57768	7.40405	66.2784	3.91524e-16	6.33587e-15
PFKP	1.62548	8.9803	66.2118	4.04975e-16	6.54582e-15
LGALS3BP	2.6395	5.25172	66.1491	4.18066e-16	6.74949e-15
SLC25A5	1.31345	9.23178	66.1446	4.19016e-16	6.75688e-15
RHEB	2.33827	6.25109	66.1342	4.21253e-16	6.78498e-15
ESCO2	-3.16148	3.68922	66.0657	4.3613e-16	7.01638e-15
TMEM123	2.05223	6.0559	65.9465	4.63326e-16	7.44519e-15
PRELID2	4.7754	2.48275	65.8567	4.84939e-16	7.78338e-15
IL13RA1	1.77724	6.15249	65.7827	5.0348e-16	8.07154e-15
MLST8	-2.25098	4.70571	65.6565	5.36779e-16	8.59534e-15
SCRN2	-2.10668	4.60611	65.5903	5.55113e-16	8.87858e-15
AMOTL1	-2.03248	5.19098	65.5209	5.75004e-16	9.18603e-15
RNASE4	3.15816	3.86304	65.4805	5.86922e-16	9.36553e-15
RPL22	1.57241	7.70295	65.285	6.48142e-16	1.03304e-14
BCAM	-2.25156	8.22911	65.2805	6.49605e-16	1.03417e-14
CMPK1	1.69382	5.13396	65.2742	6.51687e-16	1.03629e-14
CTSC	-2.71222	4.29179	65.1797	6.83701e-16	1.08594e-14
RPS19	2.11787	8.75085	65.1745	6.85496e-16	1.08753e-14
SLC38A1	-1.31604	8.61424	65.1716	6.86502e-16	1.08787e-14
SERINC5	1.67392	6.52023	65.0589	7.26912e-16	1.15058e-14
BASP1	-1.50648	6.85617	65.0081	7.45917e-16	1.1793e-14
POLA2	-1.93852	4.93827	64.9684	7.61074e-16	1.20188e-14
ZNF618	-3.32868	3.23839	64.9252	7.77956e-16	1.22713e-14
EPHB2	2.70256	4.1179	64.8368	8.13663e-16	1.28199e-14
SCARA3	2.57547	4.23683	64.8117	8.24104e-16	1.29695e-14
UNG	-1.5297	6.54239	64.5979	9.18528e-16	1.4439e-14
IL1R1	-3.84769	2.82064	64.5371	9.47298e-16	1.48742e-14
RFC3	-1.90496	5.47004	64.2558	1.0927e-15	1.71376e-14
RPL7A	1.85268	10.4976	64.1141	1.17418e-15	1.83945e-14
DHTKD1	-1.58267	5.82717	64.0702	1.20062e-15	1.87874e-14
CDCA3	-2.78103	3.61318	64.0488	1.21377e-15	1.89531e-14
CD44	1.5512	5.80945	64.0484	1.21397e-15	1.89531e-14
SPSB3	-1.8157	5.5066	63.9658	1.26599e-15	1.97429e-14
SNX29	-1.89521	5.11363	63.9251	1.29239e-15	2.01317e-14
TUBA1C	1.46512	10.9278	63.8416	1.34834e-15	2.09795e-14
APOBEC3B	-1.9409	5.1706	63.7473	1.41447e-15	2.19835e-14
OCRL	1.6207	5.93508	63.6848	1.46009e-15	2.26669e-14
INHBB	-1.90421	5.2545	63.6084	1.5178e-15	2.35362e-14
FOSL1	3.89448	2.3889	63.5963	1.52716e-15	2.36546e-14
EPHA1	1.90708	5.27721	63.514	1.59229e-15	2.46357e-14
NME2	1.80555	8.90472	63.499	1.60452e-15	2.47969e-14
COX20	2.99332	3.75391	63.4014	1.68599e-15	2.60268e-14
GRHL3	-2.01015	5.9476	63.3944	1.69202e-15	2.60905e-14
MTM1	1.73525	5.12743	63.3064	1.76924e-15	2.72507e-14
MAPKBP1	2.7958	3.62104	63.2822	1.79112e-15	2.75567e-14
VTN	4.35855	2.97066	63.2273	1.8418e-15	2.83048e-14
ECE1	1.57927	6.78208	63.1638	1.90209e-15	2.91987e-14
ALDH6A1	-1.48688	6.7813	63.0793	1.98545e-15	3.04443e-14
SGMS1	2.13831	4.54521	63.0768	1.98807e-15	3.04504e-14
LDHD	-2.5586	3.88155	63.0571	2.00797e-15	3.07211e-14
CSRP2	2.54612	3.80326	63.0536	2.01162e-15	3.07427e-14
RBM11	8.88188	1.79354	62.9176	2.15541e-15	3.29036e-14
STK39	1.65673	5.82746	62.8147	2.27099e-15	3.46294e-14
KNTC1	-2.04929	4.87029	62.7948	2.29403e-15	3.4942e-14
MGMT	1.69422	6.41559	62.7916	2.2978e-15	3.49606e-14
ZNF93	2.3321	4.21128	62.6854	2.42513e-15	3.68571e-14
MELK	-2.25557	4.45502	62.6517	2.46687e-15	3.74501e-14
NME1-NME2	1.69066	9.38514	62.6387	2.48326e-15	3.76574e-14
STX11	6.31985	1.42281	62.3904	2.81698e-15	4.26709e-14
RPS15A	1.40956	9.04533	62.3555	2.86735e-15	4.3386e-14
CTSD	-1.34074	8.53589	62.3467	2.88012e-15	4.35313e-14
ITPRIP	2.65703	3.53223	62.3336	2.89936e-15	4.37739e-14
RPL35	1.44726	8.91307	62.3157	2.92587e-15	4.41258e-14
SORD	-1.94073	5.38731	62.3031	2.94454e-15	4.43586e-14
NPR1	3.77843	2.88726	62.2204	3.07087e-15	4.6211e-14
RPL24	1.75739	8.96172	62.1955	3.11003e-15	4.67491e-14
RPS6KA2	2.66602	3.3596	62.1546	3.17525e-15	4.76774e-14
APOE	3.31379	3.30239	62.0533	3.34293e-15	5.01403e-14
RPL32	1.47922	8.94529	62.0297	3.38319e-15	5.06889e-14
RPS26	1.65827	8.8166	61.963	3.49964e-15	5.23765e-14
MBTPS1	-1.4757	6.45943	61.7786	3.84332e-15	5.74574e-14
CALR	-1.36582	9.84487	61.7561	3.8874e-15	5.80533e-14
RARA	-1.96594	5.92678	61.7422	3.91491e-15	5.84007e-14
CABYR	3.49826	3.39415	61.6982	4.00355e-15	5.96581e-14
FHL3	3.58621	3.52542	61.4876	4.45549e-15	6.63206e-14
VPS29	1.44815	7.07383	61.3724	4.72385e-15	7.02391e-14
NUDC	1.42137	7.04168	61.3621	4.7487e-15	7.05323e-14
MDK	-1.65468	7.08464	61.3018	4.89641e-15	7.26478e-14
ALG13	1.80095	5.47032	61.2688	4.97904e-15	7.3794e-14
PBK	-1.87282	4.98251	61.239	5.05504e-15	7.48396e-14
RAP2C	1.77316	6.03394	61.2106	5.12838e-15	7.58437e-14
IPO7	1.54124	7.00555	61.1506	5.28723e-15	7.81089e-14
IGFBP4	-1.90689	6.77839	61.1024	5.41823e-15	7.99582e-14
OAS1	4.10254	5.74928	61.0758	5.49185e-15	8.09576e-14
KLK11	4.44505	3.11231	61.0606	5.53446e-15	8.14983e-14
TBCA	1.76842	7.85142	61.0522	5.55801e-15	8.17575e-14
BNIPL	-3.76027	2.80551	60.9907	5.73447e-15	8.4263e-14
GALK2	-2.05764	4.69133	60.974	5.7833e-15	8.48898e-14
NEDD4L	-1.78653	5.52659	60.957	5.83338e-15	8.55334e-14
WDR76	-2.8257	3.6214	60.9085	5.97902e-15	8.75754e-14
GBP3	4.47662	2.72715	60.8001	6.31758e-15	9.24358e-14
HS2ST1	-2.05236	4.82253	60.7664	6.4265e-15	9.39295e-14
NFKB2	1.49381	6.24081	60.745	6.49667e-15	9.48542e-14
PLCB4	-2.52849	4.51903	60.6678	6.75673e-15	9.85464e-14
FRMD7	6.07183	1.34778	60.6034	6.98148e-15	1.01716e-13
CDK1	-2.30822	5.64268	60.5995	6.99527e-15	1.01809e-13
NCOA7	1.80981	5.10479	60.5469	7.18478e-15	1.04457e-13
KIF2C	-2.12743	4.42992	60.498	7.36514e-15	1.06966e-13
USP15	1.4785	6.13984	60.4928	7.38463e-15	1.07136e-13
THSD4	2.12395	4.96091	60.4017	7.73443e-15	1.12092e-13
ARPC4	1.88657	8.39928	60.3213	8.05701e-15	1.16644e-13
MYL6B	2.25119	8.52428	60.3096	8.10506e-15	1.17216e-13
ENTPD3	-4.1904	2.71874	60.258	8.32038e-15	1.20204e-13
ARSG	-2.98541	3.48552	60.1969	8.58275e-15	1.23864e-13
ATF6B	-2.45215	5.86335	60.1847	8.63628e-15	1.24506e-13
PPIP5K2	2.01596	4.81144	60.1505	8.78759e-15	1.26554e-13
CAPZA2	1.60809	7.12363	60.1094	8.97276e-15	1.29086e-13
PDGFA	2.07628	4.50504	60.0804	9.10603e-15	1.30837e-13
SLC44A2	-1.40506	7.76821	60.0788	9.11357e-15	1.30837e-13
LMNTD1	5.21938	2.39916	60.0249	9.36652e-15	1.34328e-13
TMEM87B	1.53868	6.16838	59.796	1.05218e-14	1.50739e-13
CDK10	-1.70788	5.08955	59.71	1.09915e-14	1.57304e-13
BTF3	1.43093	9.0845	59.7025	1.10337e-14	1.57745e-13
NBEAL2	-1.52934	6.34033	59.6958	1.1071e-14	1.58113e-13
FKBP5	1.98855	5.10275	59.675	1.11891e-14	1.59634e-13
PHLDB2	3.10111	3.408	59.6046	1.15962e-14	1.65269e-13
CAST	1.69327	7.81846	59.5858	1.17076e-14	1.66684e-13
HINT1	1.6465	7.39552	59.4221	1.27234e-14	1.8096e-13
ITGB8	3.5044	2.67488	59.4101	1.28011e-14	1.81876e-13
TNMD	8.4919	1.27027	59.3918	1.29207e-14	1.83385e-13
TMC7	2.71227	3.15777	59.3513	1.3189e-14	1.86957e-13
SEMA5A	2.35929	3.95594	59.3498	1.31995e-14	1.86957e-13
IFI44	4.65646	1.9363	59.243	1.39358e-14	1.97182e-13
ST8SIA4	-2.12962	5.70107	59.1896	1.43191e-14	2.02397e-13
PAPSS2	-1.4254	6.28236	59.139	1.46916e-14	2.07449e-13
DLGAP5	-2.14021	4.8938	59.136	1.47139e-14	2.07551e-13
PEG10	2.21978	4.24766	59.1308	1.47532e-14	2.07891e-13
FEM1B	1.95816	6.10041	59.0987	1.49956e-14	2.11091e-13
LSM7	-1.51117	5.91538	59.0827	1.51181e-14	2.12598e-13
KLHL42	1.82177	5.39621	59.0088	1.56966e-14	2.20507e-13
ATAD2	-1.55932	7.12239	58.9843	1.58932e-14	2.23041e-13
TCF3	-1.54983	5.79844	58.8904	1.66707e-14	2.33713e-13
PRKAR2B	-2.62574	3.29886	58.87	1.68443e-14	2.35905e-13
CYP2R1	3.13322	3.22249	58.8623	1.69097e-14	2.36581e-13
RGPD3	1.42321	6.60251	58.8595	1.69338e-14	2.36677e-13
RPS9	1.67611	7.90189	58.8241	1.72416e-14	2.40734e-13
FZD5	2.9505	5.22213	58.8043	1.74159e-14	2.42921e-13
CARS2	1.98126	4.25535	58.6674	1.86705e-14	2.60157e-13
WWTR1	1.80729	5.55314	58.5672	1.96469e-14	2.73484e-13
ROCK2	1.45141	6.35133	58.5391	1.99291e-14	2.77132e-13
EIF4A3	-1.20419	8.2189	58.4835	2.05001e-14	2.84784e-13
CASC5	-2.41044	4.02483	58.3529	2.19072e-14	3.04024e-13
UBE2C	-2.49306	5.39293	58.3093	2.23986e-14	3.10529e-13
RPL10L	1.87927	5.56831	58.2642	2.29179e-14	3.17409e-13
CBX5	-1.47577	7.15949	58.2493	2.30918e-14	3.19495e-13
ACTG1	2.55602	14.2497	58.2455	2.31361e-14	3.19786e-13
RPS8	1.71947	8.45517	58.1987	2.36937e-14	3.27163e-13
DTL	-2.63148	3.98782	58.0955	2.49695e-14	3.44434e-13
AAAS	-1.71853	5.65915	58.0699	2.52968e-14	3.48599e-13
ARHGAP29	2.08355	4.72614	58.0497	2.55575e-14	3.51838e-13
NEK2	-2.88112	3.4882	58.0401	2.56832e-14	3.53072e-13
CRISPLD2	-2.37016	4.603	58.0373	2.57195e-14	3.53072e-13
PPP1R18	2.38611	4.28117	58.0369	2.57242e-14	3.53072e-13
RFC5	-1.75505	5.61051	58.0106	2.60705e-14	3.57468e-13
ALCAM	-1.34669	7.47592	57.9554	2.68127e-14	3.67278e-13
ZNF185	1.74276	6.93637	57.9003	2.75746e-14	3.77338e-13
CD47	-1.49073	6.90687	57.8585	2.81662e-14	3.85051e-13
SDCBP	1.81687	6.46032	57.8527	2.82503e-14	3.85815e-13
SDCBP2	4.27067	2.28417	57.8362	2.84875e-14	3.88669e-13
NFASC	3.24149	2.46328	57.7676	2.94995e-14	4.02077e-13
HIST3H2A	-1.63504	7.94608	57.7478	2.9798e-14	4.05742e-13
RPL3	1.3657	8.66074	57.6974	3.05702e-14	4.15846e-13
RPS20	1.48693	7.90037	57.6888	3.07052e-14	4.17269e-13
SNX18	2.03317	4.59485	57.6591	3.11711e-14	4.23182e-13
DCAF11	-1.67859	6.19352	57.5989	3.214e-14	4.35904e-13
TKFC	-1.57306	6.63691	57.5384	3.31449e-14	4.4909e-13
DNAJB5	3.0386	3.50022	57.4561	3.45613e-14	4.6782e-13
CAT	-1.44876	6.32041	57.4484	3.46961e-14	4.69183e-13
CCDC176	3.45618	2.8871	57.4354	3.49261e-14	4.71828e-13
C7orf60	2.59954	3.32698	57.2867	3.76693e-14	5.08388e-13
PSTPIP2	2.85587	3.3553	57.2496	3.83859e-14	5.17551e-13
TMEM150C	-2.16103	6.18879	57.2348	3.86758e-14	5.20949e-13
TBC1D15	-2.11909	5.39609	57.224	3.88895e-14	5.23314e-13
STK24	1.37266	6.40405	57.1969	3.94283e-14	5.30044e-13
PDPR	-1.56022	5.67877	57.1757	3.98575e-14	5.35291e-13
RPS3A	1.40343	8.85863	57.1104	4.12015e-14	5.528e-13
MRPS17	2.17039	5.44707	56.8862	4.61782e-14	6.18968e-13
RPS5	1.74003	8.54094	56.8516	4.69981e-14	6.29344e-13
RAB17	-2.80807	3.79421	56.8353	4.73888e-14	6.33957e-13
TMEM64	-1.53583	6.925	56.8257	4.76201e-14	6.36432e-13
MAD2L1	-1.99495	5.0521	56.7859	4.85942e-14	6.48821e-13
LIMCH1	2.86116	3.06353	56.7061	5.06074e-14	6.75044e-13
RAP1B	1.75273	7.15179	56.6948	5.08992e-14	6.78278e-13
BCKDHA	-1.73693	6.26253	56.6815	5.12426e-14	6.82192e-13
STK10	1.51586	5.98824	56.6676	5.16074e-14	6.86383e-13
CCDC57	-1.88163	4.52471	56.601	5.33857e-14	7.09348e-13
H2AFX	-1.6131	8.55963	56.4922	5.64212e-14	7.48957e-13
CENPM	-2.81797	3.71435	56.4757	5.68959e-14	7.5453e-13
HIST1H2AE	-2.29809	7.55808	56.4166	5.86332e-14	7.76819e-13
FAR1	1.51701	6.74693	56.3852	5.95776e-14	7.88571e-13
CLDN3	-1.82717	8.8734	56.3621	6.02801e-14	7.97101e-13
SHCBP1	-2.2608	3.90191	56.3461	6.07732e-14	8.02849e-13
SLC39A14	1.63436	5.18041	56.3162	6.17046e-14	8.1437e-13
MPZL3	2.03198	4.71888	56.3018	6.21596e-14	8.19589e-13
LAMB2	-1.82078	8.27838	56.2985	6.22634e-14	8.20169e-13
EEF1A1	1.64699	11.6539	56.2657	6.33089e-14	8.33143e-13
HMCN1	-1.85437	8.35272	56.2544	6.36764e-14	8.37177e-13
PHLDB1	1.71645	4.75005	56.1976	6.55399e-14	8.60854e-13
ARFGEF3	-1.60264	6.2986	56.1347	6.76736e-14	8.8803e-13
GRM3	4.19162	1.95891	56.118	6.82496e-14	8.94735e-13
ATF7IP	-1.54709	5.88522	56.0126	7.20075e-14	9.431e-13
REEP6	-2.21759	4.91171	56.0032	7.23524e-14	9.46715e-13
RPL37A	1.6666	9.11291	55.9545	7.41666e-14	9.69529e-13
CDH3	1.4585	8.21863	55.9315	7.50399e-14	9.80012e-13
GALNT3	1.40276	6.20546	55.8626	7.77189e-14	1.01404e-12
ABHD4	-1.49488	5.80035	55.8291	7.90511e-14	1.03044e-12
ADI1	-1.35099	7.78952	55.8255	7.91967e-14	1.03136e-12
TUBB8	1.6929	7.09172	55.8178	7.95067e-14	1.03442e-12
SLC6A14	-1.37605	7.37703	55.7101	8.3987e-14	1.09167e-12
LASP1	1.34993	7.58229	55.6543	8.64043e-14	1.12203e-12
CRAT	-2.79009	3.50401	55.5747	8.99736e-14	1.16728e-12
NUP210	-1.51827	6.86236	55.5683	9.02656e-14	1.16996e-12
RPLP2	1.47904	8.45525	55.5098	9.29944e-14	1.20419e-12
TFAP4	-2.46324	4.29497	55.3999	9.83405e-14	1.27222e-12
CDCA2	-2.17569	4.29843	55.3959	9.85414e-14	1.27362e-12
AKT1	-1.28649	7.58303	55.3843	9.91273e-14	1.27999e-12
HIST3H3	-2.39386	7.02075	55.338	1.01488e-13	1.30924e-12
HBS1L	1.46033	5.67004	55.1857	1.09664e-13	1.41339e-12
CCL22	5.47674	1.39478	55.0835	1.15515e-13	1.48741e-12
SLC29A3	-2.46686	4.00641	55.0747	1.16033e-13	1.49267e-12
CTNND1	1.14883	8.2069	55.0714	1.16231e-13	1.49383e-12
ULK3	-2.16494	4.84006	55.0595	1.16934e-13	1.50145e-12
PZP	3.99285	1.99769	55.055	1.17207e-13	1.50355e-12
CTSA	-1.48686	7.68094	54.9513	1.23555e-13	1.58351e-12
TRIM36	2.41092	3.21923	54.9309	1.24842e-13	1.59851e-12
TDRD7	1.63817	5.32974	54.8709	1.28715e-13	1.64657e-12
S1PR3	3.00972	3.94545	54.832	1.31285e-13	1.67789e-12
GPC4	1.53373	5.2513	54.8145	1.32457e-13	1.69129e-12
BHLHE40	1.51201	5.23679	54.7109	1.39631e-13	1.78124e-12
STXBP4	2.00391	4.79953	54.6713	1.42469e-13	1.81575e-12
TJP3	-1.64249	5.79263	54.6424	1.44586e-13	1.84102e-12
C5orf34	3.04796	2.9157	54.6085	1.471e-13	1.87131e-12
EEPD1	3.89382	2.48169	54.569	1.50087e-13	1.90754e-12
ZNF561	2.15694	4.16675	54.5264	1.53372e-13	1.94748e-12
TUBA1A	1.35646	10.8219	54.5026	1.55242e-13	1.96941e-12
OSTC	1.64585	6.09977	54.4768	1.57292e-13	1.99358e-12
ATP11C	1.8928	4.73023	54.4659	1.58168e-13	2.00283e-12
LRRC42	1.70291	5.08315	54.4526	1.59241e-13	2.01456e-12
ELL2	2.54721	3.67389	54.4123	1.62545e-13	2.05446e-12
CABLES1	-2.32276	4.0242	54.3502	1.6776e-13	2.11843e-12
TRAF5	2.04682	5.01704	54.2234	1.78945e-13	2.25706e-12
NUDT4	-1.88679	5.40575	54.222	1.79067e-13	2.25706e-12
LITAF	1.71273	7.19645	54.196	1.81453e-13	2.28504e-12
TPPP	4.29737	2.17417	54.1833	1.82636e-13	2.29783e-12
CHORDC1	1.84875	5.24844	54.1591	1.84898e-13	2.32417e-12
PCDHB8	-1.95512	4.65212	54.055	1.94958e-13	2.44838e-12
NREP	2.99285	4.33865	54.0455	1.95901e-13	2.45798e-12
SUSD2	-2.63267	4.10872	54.0418	1.96269e-13	2.46035e-12
ERC2	3.75074	3.7199	54.0007	2.00422e-13	2.51011e-12
RAB29	-1.94033	4.47224	53.9763	2.02923e-13	2.53912e-12
SPAG9	1.35475	7.0149	53.8448	2.16972e-13	2.71245e-12
CCT3	1.25341	9.22193	53.8229	2.19405e-13	2.74036e-12
HIST1H2AH	-1.77194	8.3842	53.6529	2.39229e-13	2.98525e-12
RPL26	1.77703	8.12279	53.6477	2.39868e-13	2.99051e-12
HSD3B7	-1.6497	5.81041	53.5322	2.5439e-13	3.16868e-12
NAAA	-1.91412	4.89947	53.5076	2.57592e-13	3.20567e-12
KDM6A	1.57509	5.02823	53.4577	2.64217e-13	3.28514e-12
PRICKLE1	3.39852	2.6014	53.4337	2.6747e-13	3.32038e-12
MCM3	-1.39813	7.38686	53.4332	2.67534e-13	3.32038e-12
KBTBD6	-1.92685	4.61534	53.4018	2.71853e-13	3.37093e-12
CMAS	1.31397	5.79067	53.3353	2.8121e-13	3.48381e-12
SUMF2	-1.3275	7.05236	53.2913	2.87584e-13	3.55798e-12
EEF2	1.76073	11.0484	53.2904	2.87715e-13	3.55798e-12
DGKH	1.92683	4.09219	53.2858	2.88379e-13	3.56298e-12
NHSL2	3.79284	2.71591	53.2775	2.89607e-13	3.57494e-12
IVD	-1.47383	6.42377	53.2603	2.92144e-13	3.60303e-12
CTSL	-1.5877	7.39881	53.2526	2.93296e-13	3.61399e-12
GLG1	-1.2794	8.23558	53.2286	2.96901e-13	3.65513e-12
DSN1	-2.16967	4.39494	53.199	3.01411e-13	3.70733e-12
MAZ	-1.52946	7.0511	53.1845	3.0365e-13	3.73152e-12
CD82	-3.05532	3.46006	53.1527	3.08596e-13	3.78892e-12
EIF3M	1.7409	7.35379	52.9943	3.3452e-13	4.10355e-12
FAM20C	-1.66239	4.41525	52.9909	3.35097e-13	4.10696e-12
PDE8A	-2.11693	4.45532	52.9775	3.37397e-13	4.13086e-12
PLXNB2	-1.66933	7.93282	52.976	3.37649e-13	4.13086e-12
SUSD1	1.93065	4.15384	52.9151	3.48282e-13	4.25716e-12
SLC5A6	-1.32171	7.00449	52.8988	3.51185e-13	4.28883e-12
UPK3B	-2.02395	5.89934	52.8719	3.56021e-13	4.34403e-12
FOXRED2	-2.00659	4.57759	52.7911	3.70977e-13	4.52249e-12
SP140L	2.28424	4.62279	52.7085	3.86919e-13	4.71266e-12
UBR7	1.21437	7.29273	52.6487	3.98878e-13	4.85402e-12
CENPU	-2.71857	3.46095	52.4673	4.37477e-13	5.31902e-12
PLGRKT	-2.55194	3.77001	52.433	4.45184e-13	5.40794e-12
PPME1	2.14307	6.64724	52.3874	4.55637e-13	5.53004e-12
TLE4	2.05483	4.32328	52.3465	4.6522e-13	5.64135e-12
KHNYN	-1.54311	5.97581	52.3116	4.73573e-13	5.73759e-12
SOX13	-1.80622	4.87528	52.3094	4.74108e-13	5.739e-12
NDRG2	-2.55847	4.54036	52.2635	4.85312e-13	5.86946e-12
PRR14L	1.48534	5.9687	52.2586	4.86533e-13	5.87905e-12
HOPX	3.0779	3.21939	52.2536	4.87761e-13	5.88871e-12
KRT15	2.35975	5.98199	52.2204	4.96072e-13	5.98378e-12
LARP1B	2.12708	4.36217	52.2161	4.9717e-13	5.99178e-12
ZNF644	1.63417	5.29109	52.189	5.04079e-13	6.06971e-12
POLE2	-2.87056	3.41512	52.1735	5.08066e-13	6.11237e-12
PGK2	2.24968	4.84451	52.1003	5.27365e-13	6.33899e-12
SKA3	-2.58497	3.91675	52.097	5.28244e-13	6.344e-12
SPATS2L	1.54171	7.10811	52.0726	5.34867e-13	6.41676e-12
EHMT2	-1.78017	6.17271	52.0712	5.35236e-13	6.41676e-12
PPIL1	1.77645	5.67661	52.0504	5.40953e-13	6.47965e-12
TNFRSF11B	-3.34915	2.72391	51.9376	5.72936e-13	6.85676e-12
ADCK3	-2.30686	4.06891	51.9051	5.82476e-13	6.96488e-12
HSPA12A	3.47793	3.30525	51.8824	5.89253e-13	7.03978e-12
EML3	-1.71609	5.49551	51.8619	5.95435e-13	7.10745e-12
UCHL3	1.56067	5.35265	51.8447	6.00695e-13	7.16402e-12
CPD	1.53388	6.32041	51.7982	6.15083e-13	7.32925e-12
RCN1	1.67075	4.95779	51.7446	6.32106e-13	7.52557e-12
SLX1A	-2.22591	8.12372	51.6871	6.50891e-13	7.7425e-12
SLX1B	-2.22591	8.12372	51.6847	6.51682e-13	7.74521e-12
TNFRSF21	1.92441	4.99379	51.6681	6.57215e-13	7.80421e-12
GTF2IRD2B	-1.41635	5.83593	51.6015	6.79894e-13	8.06655e-12
GCNT4	4.77117	2.27826	51.5618	6.93779e-13	8.22419e-12
SLFN5	1.81395	5.05193	51.5466	6.99183e-13	8.2811e-12
LFNG	-1.75489	6.40599	51.516	7.1015e-13	8.40375e-12
PLXNA4	2.28773	3.88571	51.4486	7.34947e-13	8.68971e-12
DNM1L	1.3917	6.16419	51.3793	7.61357e-13	8.99422e-12
RAD23B	1.1725	8.83843	51.3523	7.71918e-13	9.11116e-12
AGO3	2.20353	3.95225	51.3492	7.7313e-13	9.11762e-12
CRYZ	1.39228	5.30214	51.3005	7.92554e-13	9.33868e-12
PSEN2	2.39777	3.88883	51.25	8.13215e-13	9.57392e-12
TSPAN9	-2.15335	4.49259	51.2392	8.177e-13	9.61848e-12
TRERF1	-2.61217	3.38317	51.231	8.2113e-13	9.65056e-12
PLD2	-1.75369	4.53212	51.2166	8.27154e-13	9.71305e-12
CCNF	-1.63836	4.95611	51.1862	8.40056e-13	9.85614e-12
PLSCR4	4.20827	1.79054	51.1805	8.42495e-13	9.87506e-12
COQ10B	1.64537	5.91629	51.1783	8.43443e-13	9.87506e-12
CPEB2	2.27278	4.42465	51.1774	8.43825e-13	9.87506e-12
IFITM3	1.55562	8.50806	51.1679	8.47952e-13	9.91491e-12
MTHFD1	-1.13599	7.91438	51.1038	8.76065e-13	1.02349e-11
CXXC5	-1.58833	6.06261	51.0538	8.9871e-13	1.04906e-11
TGFB1I1	2.39386	4.13993	51.0431	9.03596e-13	1.05386e-11
COL5A1	1.77908	6.02193	50.962	9.41722e-13	1.0974e-11
WFDC2	2.70095	3.44995	50.8199	1.01242e-12	1.17879e-11
TBC1D1	1.47439	5.16821	50.8134	1.01579e-12	1.18171e-11
PCSK7	2.10084	3.85665	50.7799	1.03327e-12	1.20102e-11
SPC24	-1.92303	4.82898	50.7469	1.05077e-12	1.22033e-11
IL4R	1.84201	5.19446	50.7244	1.06288e-12	1.23336e-11
OAS2	4.26004	3.21473	50.7212	1.06462e-12	1.23433e-11
HIST1H2BH	-1.30015	7.68239	50.6924	1.08036e-12	1.25152e-11
FGD6	3.18979	2.83782	50.679	1.08778e-12	1.25906e-11
GPR161	3.75346	2.47203	50.5682	1.15094e-12	1.33104e-11
FGFR4	-2.20141	4.27536	50.5644	1.15318e-12	1.33251e-11
RPL34	1.62853	8.19206	50.5428	1.16596e-12	1.34615e-11
MEIS3	2.27499	3.91705	50.5038	1.18933e-12	1.37193e-11
IGSF1	3.89645	2.57452	50.5013	1.19084e-12	1.37193e-11
VDAC2	1.18381	7.511	50.5006	1.19129e-12	1.37193e-11
BAIAP3	-2.08624	4.12503	50.4881	1.19888e-12	1.37952e-11
GTF2IRD2	-1.39178	5.81998	50.4541	1.21987e-12	1.40249e-11
OAT	1.32849	7.58098	50.4229	1.23939e-12	1.42374e-11
SALL4	-3.21825	2.84604	50.4208	1.24074e-12	1.42411e-11
TMEM184C	1.72065	5.06871	50.3746	1.27028e-12	1.45679e-11
HOOK3	1.73703	5.29895	50.3167	1.3083e-12	1.49914e-11
GLB1	-1.43069	6.60697	50.2871	1.32819e-12	1.52067e-11
JMJD6	2.72987	6.07806	50.2837	1.33049e-12	1.5214e-11
GATSL3	-2.45681	3.37429	50.2829	1.33105e-12	1.5214e-11
STARD10	-1.30947	8.56805	50.2745	1.33675e-12	1.52665e-11
STK38	1.75009	6.9623	50.2046	1.38524e-12	1.58072e-11
GGA2	-1.37255	5.94517	50.1294	1.43935e-12	1.6411e-11
KDM3A	1.41059	6.1992	50.1218	1.4449e-12	1.64606e-11
CUL1	1.28174	6.65454	50.1125	1.4518e-12	1.65255e-11
MCM6	-1.39281	7.5087	50.1067	1.45606e-12	1.65603e-11
CCDC102A	2.67792	3.8138	50.1048	1.45752e-12	1.65631e-11
MAPK14	1.39895	5.92731	50.0961	1.46394e-12	1.66224e-11
MICALCL	4.26313	1.65535	50.0766	1.47857e-12	1.67747e-11
XPC	-1.65185	6.14267	50.0112	1.52875e-12	1.73296e-11
ANKRD22	4.68485	2.18878	49.9975	1.53942e-12	1.74362e-11
NMNAT2	4.23212	2.50976	49.9676	1.56309e-12	1.76897e-11
PLIN2	-1.98173	4.61758	49.8621	1.64939e-12	1.8651e-11
ERV3-1	1.97956	3.74142	49.7769	1.72261e-12	1.9463e-11
OSR2	-1.70665	5.17367	49.7529	1.7438e-12	1.96862e-11
CLINT1	1.19661	7.07383	49.7495	1.7468e-12	1.97039e-11
EVA1C	4.47028	1.95348	49.7438	1.75189e-12	1.9745e-11
CDCA5	-1.85307	4.54086	49.7113	1.78119e-12	2.00589e-11
AIM1	-1.40912	5.91985	49.6648	1.8239e-12	2.0523e-11
EIF4G2	1.46994	8.29708	49.6215	1.86457e-12	2.09634e-11
CUL4B	1.48729	6.524	49.606	1.87941e-12	2.1113e-11
CYFIP2	1.52657	6.06608	49.5997	1.88538e-12	2.11628e-11
CCNB2	-2.46159	4.49291	49.5706	1.91357e-12	2.14617e-11
RPL23	1.42752	7.65031	49.5308	1.95277e-12	2.18835e-11
ETV5	3.72173	2.67147	49.5292	1.95443e-12	2.18842e-11
CFL2	3.05175	5.90479	49.4961	1.98765e-12	2.2238e-11
RBM3	1.312	8.0629	49.4665	2.01792e-12	2.25584e-11
HPRT1	1.37616	6.45169	49.4622	2.02229e-12	2.25889e-11
MAGED2	-1.26127	8.38839	49.4544	2.03033e-12	2.26602e-11
SORL1	-2.08628	5.20824	49.4258	2.0602e-12	2.29749e-11
ZNF704	-2.24476	3.27496	49.4172	2.06925e-12	2.30571e-11
MCM10	-2.30808	4.4066	49.3451	2.14669e-12	2.39007e-11
MAGEH1	-2.7591	3.19874	49.2709	2.22946e-12	2.48021e-11
DUSP3	1.95802	4.82582	49.2315	2.27468e-12	2.52847e-11
TMPO	-1.3863	7.13705	49.2277	2.27908e-12	2.53131e-11
GBE1	1.40602	5.47205	49.1921	2.32086e-12	2.57563e-11
ACHE	-1.8907	4.23689	49.1875	2.32623e-12	2.57951e-11
GDF15	2.02116	6.64914	49.1616	2.35718e-12	2.61172e-11
NEK6	1.46593	5.40719	49.1435	2.37904e-12	2.63381e-11
EIF3E	1.24958	7.97883	49.1081	2.42243e-12	2.67969e-11
EIF1	1.86467	7.67293	49.1044	2.42695e-12	2.68253e-11
SHC2	-2.46327	3.51876	49.0727	2.46655e-12	2.72411e-11
FOXO1	1.73724	4.64676	48.9853	2.57894e-12	2.84595e-11
IFI44L	7.81001	0.886048	48.9573	2.61597e-12	2.88449e-11
TRIT1	2.26353	4.06341	48.8982	2.69602e-12	2.97038e-11
RAB20	-1.81965	4.60958	48.8374	2.78088e-12	3.06141e-11
FAM161B	-2.27699	3.75127	48.6301	3.09093e-12	3.40002e-11
PABPC4L	3.79624	2.28831	48.583	3.16608e-12	3.4799e-11
RERG	2.44245	3.19708	48.5523	3.21605e-12	3.532e-11
WNK2	2.42445	4.3478	48.4919	3.31658e-12	3.6395e-11
PRNP	1.80996	5.08318	48.4006	3.4746e-12	3.80986e-11
RCBTB1	1.82954	4.14221	48.3933	3.48755e-12	3.82101e-11
ELOVL5	2.63948	5.07378	48.3783	3.51443e-12	3.84739e-11
CBFA2T3	-1.75553	5.44993	48.3653	3.53775e-12	3.86983e-11
ZSWIM4	2.984	4.3456	48.238	3.7751e-12	4.12618e-11
ASCL2	-2.8977	3.62335	48.2344	3.78192e-12	4.13035e-11
FAM46A	-1.65768	4.90519	48.1514	3.9454e-12	4.30547e-11
CTTN	1.08963	8.39044	48.1476	3.95321e-12	4.31056e-11
KRT10	2.20279	4.32378	48.1134	4.02266e-12	4.38282e-11
BTBD2	-2.19984	5.79174	48.098	4.05441e-12	4.41391e-11
CSTF3	-1.41575	5.11997	48.0196	4.2198e-12	4.59033e-11
THYN1	-2.41156	3.63654	47.9539	4.3637e-12	4.74311e-11
SLC43A2	-1.81454	4.70356	47.9299	4.41741e-12	4.79769e-11
BTG1	-2.24844	6.09804	47.8738	4.54547e-12	4.93287e-11
PLA2G3	3.98137	2.50701	47.802	4.71517e-12	5.11301e-11
SLC2A10	-1.63661	4.95578	47.7728	4.78576e-12	5.18545e-11
RPE65	3.01582	2.8856	47.7629	4.81017e-12	5.2078e-11
DYNLT3	2.26595	4.23636	47.7526	4.83551e-12	5.23111e-11
RIT1	2.16817	6.23863	47.723	4.90891e-12	5.30634e-11
HSPH1	1.19518	7.69225	47.7196	4.91749e-12	5.31143e-11
AKR1A1	-1.44688	5.51359	47.6767	5.02629e-12	5.42468e-11
GFRA1	-1.36917	8.33554	47.6607	5.0676e-12	5.46497e-11
ZNHIT6	2.52348	4.45905	47.6056	5.21206e-12	5.61635e-11
AOC2	4.80447	1.97002	47.5176	5.4513e-12	5.86955e-11
PPFIBP2	-2.73713	3.21576	47.514	5.46114e-12	5.87554e-11
LIMS2	3.77588	1.9903	47.5096	5.47364e-12	5.88438e-11
GSPT1	1.06144	8.23028	47.4627	5.60597e-12	6.02193e-11
UBTF	-1.50335	7.21109	47.4502	5.64184e-12	6.05572e-11
PAWR	1.28831	8.00855	47.3755	5.86107e-12	6.28613e-11
P2RX5	3.42622	2.20691	47.317	6.03862e-12	6.47149e-11
CREB3L2	-1.40283	5.03113	47.2393	6.28269e-12	6.72782e-11
PYGB	1.41584	7.87342	47.2234	6.33391e-12	6.77738e-11
ARPC2	1.66325	8.76339	47.1008	6.74269e-12	7.20917e-11
C12orf29	2.15688	4.74809	47.0962	6.7588e-12	7.22077e-11
NCOA2	-1.53392	5.37889	47.0577	6.89269e-12	7.3581e-11
BTC	4.1784	1.63304	47.047	6.93063e-12	7.39286e-11
SPIN4	-2.15593	4.45962	47.0335	6.9784e-12	7.43804e-11
CCDC43	2.07625	4.87517	47.0104	7.06106e-12	7.52031e-11
PRR15L	-2.01888	4.58326	46.9939	7.12097e-12	7.57823e-11
CCT2	1.10769	8.74298	46.9812	7.16702e-12	7.62134e-11
KIF2A	1.56286	5.60036	46.9335	7.34361e-12	7.80308e-11
GRB10	2.48572	3.47186	46.8635	7.61059e-12	8.08051e-11
SLC29A2	-1.75054	4.80601	46.8199	7.78183e-12	8.25595e-11
DLX3	-4.84458	1.7656	46.7652	8.002e-12	8.48298e-11
DTD2	-1.80341	4.36408	46.7282	8.15457e-12	8.63806e-11
CTCF	-1.26446	6.45883	46.7189	8.19356e-12	8.67268e-11
MRE11A	-1.74297	4.56926	46.7015	8.26675e-12	8.74341e-11
ITM2B	-1.1515	8.57696	46.6806	8.35505e-12	8.83e-11
RABGEF1	1.46967	5.93882	46.6704	8.39893e-12	8.86955e-11
TFF3	-2.37488	6.83259	46.6622	8.4341e-12	8.89985e-11
NUP205	1.36879	6.44795	46.6236	8.60195e-12	9.07001e-11
ZNF444	2.42112	5.81519	46.5557	8.90497e-12	9.38232e-11
TCP11L2	-1.55657	4.99539	46.5542	8.9119e-12	9.38242e-11
PSMD6	1.2805	11.2072	46.5399	8.9772e-12	9.44393e-11
SKP2	-2.57275	3.10672	46.5203	9.06752e-12	9.53165e-11
ATP13A2	1.55673	4.87674	46.4911	9.20354e-12	9.66724e-11
MTMR11	2.36872	3.38814	46.4875	9.22043e-12	9.67758e-11
MLX	1.54751	5.30741	46.4527	9.38557e-12	9.84338e-11
DMKN	1.64197	5.21503	46.3397	9.94287e-12	1.04199e-10
EFR3B	1.64053	4.65763	46.3257	1.00144e-11	1.04869e-10
LMNB2	-1.3606	6.72073	46.3166	1.00607e-11	1.05273e-10
BPIFB1	-3.15568	2.7921	46.3143	1.00725e-11	1.05316e-10
USP24	1.49076	5.74335	46.3072	1.0109e-11	1.05618e-10
RECQL4	-2.09441	3.94208	46.2888	1.02046e-11	1.06535e-10
APP	-1.11402	9.60777	46.1455	1.09789e-11	1.14532e-10
POLE	-1.48446	6.04457	45.9883	1.18964e-11	1.24009e-10
BZW1	1.17199	8.48798	45.9721	1.1995e-11	1.24943e-10
FBXL13	5.51253	1.46525	45.9476	1.21461e-11	1.26421e-10
DPP7	-1.30023	6.60794	45.8959	1.24709e-11	1.29704e-10
RRP7A	1.49656	5.41417	45.8915	1.24988e-11	1.29884e-10
MPZL1	1.76942	5.85714	45.8902	1.25072e-11	1.29884e-10
FAM102B	-1.55246	4.98481	45.8631	1.26811e-11	1.31591e-10
CDC6	-2.34676	4.45354	45.7957	1.31254e-11	1.36098e-10
SPAG5	-1.81164	4.56484	45.7784	1.32416e-11	1.372e-10
ASPM	-2.07931	4.5659	45.7673	1.33166e-11	1.37872e-10
TRUB2	-1.43502	7.3532	45.753	1.34141e-11	1.38778e-10
LZTS2	-1.50733	5.41266	45.7162	1.3669e-11	1.41308e-10
CDC42SE2	2.22336	4.51201	45.6671	1.40154e-11	1.4478e-10
HIST1H4L	-2.50384	4.91257	45.6522	1.41228e-11	1.45779e-10
SLIRP	1.54993	7.94864	45.6489	1.41463e-11	1.45913e-10
LTBP3	-1.55901	7.24577	45.6074	1.44497e-11	1.48919e-10
CEP97	-2.7693	3.51358	45.6061	1.44594e-11	1.48919e-10
WWOX	-1.91746	5.90573	45.6036	1.44772e-11	1.4899e-10
C6orf165	-2.4061	3.86261	45.5458	1.49108e-11	1.53338e-10
ARID5B	1.25071	6.25547	45.5248	1.50715e-11	1.54875e-10
TDRD9	5.48005	1.51388	45.5038	1.52341e-11	1.56429e-10
CYP2J2	-2.69358	3.57809	45.4956	1.52979e-11	1.56966e-10
PIEZO1	-1.47642	8.17977	45.4053	1.60198e-11	1.64251e-10
PDK2	-1.86926	4.76398	45.3096	1.68225e-11	1.72352e-10
MAP7D1	1.49094	5.04178	45.2663	1.71981e-11	1.76069e-10
ETF1	1.18464	7.03263	45.243	1.74042e-11	1.78046e-10
PSMB7	1.26919	7.27204	45.2298	1.75222e-11	1.7912e-10
RASL12	4.63908	1.81117	45.1045	1.86798e-11	1.90812e-10
RPS23	1.99638	7.76083	45.0689	1.9022e-11	1.94162e-10
RPS21	1.44911	8.6148	45.0411	1.92945e-11	1.96798e-10
VAMP5	-2.23801	3.57317	45.0162	1.95408e-11	1.99162e-10
FAM126A	2.91295	2.35556	45.0003	1.97003e-11	2.00639e-10
DAPK3	1.32092	6.59661	44.9654	2.00545e-11	2.04095e-10
RPL18A	1.63415	7.90418	44.952	2.01924e-11	2.05347e-10
EPOR	-2.53677	2.93124	44.9274	2.04471e-11	2.07783e-10
FAT1	1.86302	4.70827	44.8989	2.07476e-11	2.10681e-10
CRACR2A	-2.48612	3.04905	44.8776	2.0974e-11	2.12822e-10
FAM53B	-2.59529	3.16603	44.8713	2.10416e-11	2.13351e-10
PRKDC	1.15249	8.36409	44.7616	2.22541e-11	2.25479e-10
MTAP	4.18823	2.28973	44.7514	2.23713e-11	2.26499e-10
SPIRE2	-3.53016	3.70292	44.7457	2.24354e-11	2.26981e-10
RDX	1.45916	7.5256	44.7122	2.28229e-11	2.30634e-10
PLBD1	-1.99683	4.46149	44.7116	2.283e-11	2.30634e-10
MRPS35	1.47149	6.80656	44.7061	2.28939e-11	2.31108e-10
PDS5B	-1.21229	6.2353	44.6662	2.33651e-11	2.35693e-10
CRYL1	-1.95121	5.38116	44.64	2.36808e-11	2.38702e-10
CHD3	-1.39229	6.228	44.5874	2.43249e-11	2.45015e-10
ASUN	1.65989	6.46679	44.5139	2.52559e-11	2.54205e-10
RAC3	-2.01126	4.58671	44.5042	2.53815e-11	2.55283e-10
TSC22D4	1.51147	4.92743	44.4947	2.5505e-11	2.56338e-10
SAMD11	-2.56618	4.10637	44.4586	2.59799e-11	2.60919e-10
ELMO3	-1.76658	5.29334	44.424	2.64426e-11	2.65372e-10
EFHD1	-1.33425	6.93962	44.4165	2.65439e-11	2.66195e-10
DUSP6	3.40013	2.55008	44.3723	2.71503e-11	2.72077e-10
PNPLA7	-2.4192	3.20402	44.3576	2.73552e-11	2.73931e-10
COG7	-1.37827	5.41358	44.3013	2.8153e-11	2.81714e-10
RPS13	1.3908	8.2672	44.2657	2.86696e-11	2.86675e-10
TSKU	-1.94646	4.26968	44.2234	2.92964e-11	2.9273e-10
ANXA2	1.16257	10.9305	44.1976	2.96839e-11	2.96386e-10
CYB5D2	-1.58819	4.39833	44.1656	3.01735e-11	3.01056e-10
FMNL1	3.12548	3.56895	44.1625	3.02212e-11	3.01313e-10
TRIM41	-1.66461	4.41918	44.131	3.07111e-11	3.05976e-10
CDIPT	-1.3825	6.59095	44.1215	3.08612e-11	3.07248e-10
PVRL4	-1.55467	5.024	44.1069	3.10921e-11	3.09322e-10
MEMO1	1.66418	5.46343	44.0563	3.19059e-11	3.17189e-10
MAP2	1.47277	4.93496	44.0543	3.19384e-11	3.17283e-10
EVL	-1.90418	5.39539	44.0412	3.21535e-11	3.19189e-10
SERPINH1	1.236	8.24674	44.001	3.28215e-11	3.25584e-10
ACTN3	2.12672	5.26962	43.9824	3.31343e-11	3.28451e-10
FKBP11	-1.66855	4.50927	43.9245	3.41285e-11	3.38061e-10
PPM1L	-1.86794	4.2046	43.9067	3.44403e-11	3.40905e-10
STX18	1.74443	4.51404	43.8877	3.47767e-11	3.43986e-10
IER5	1.62966	5.58246	43.859	3.529e-11	3.48813e-10
SLC35C1	-2.31481	4.977	43.8493	3.54663e-11	3.50303e-10
PMAIP1	3.97079	3.21233	43.8177	3.60437e-11	3.5575e-10
RRAGA	1.28769	7.08086	43.8145	3.61029e-11	3.56079e-10
RPS16	1.25791	8.0905	43.795	3.64631e-11	3.59374e-10
ATP5L	2.01697	7.44332	43.6789	3.86915e-11	3.81062e-10
NME3	-1.77545	5.9714	43.6596	3.90761e-11	3.84575e-10
ARID3A	-1.64381	4.91371	43.6114	4.00492e-11	3.93869e-10
C17orf58	-2.63907	3.20462	43.577	4.07608e-11	4.00581e-10
GLUL	-1.18395	7.81639	43.5484	4.13599e-11	4.06178e-10
LIG1	-1.71046	5.62213	43.5127	4.21213e-11	4.1336e-10
TUBA1B	1.18847	10.999	43.5015	4.23625e-11	4.1543e-10
RNF19A	1.30285	5.67861	43.4724	4.29978e-11	4.2136e-10
TIMM13	-1.63154	4.70646	43.4595	4.32824e-11	4.23847e-10
AGPAT4	3.26506	2.36365	43.4205	4.41527e-11	4.32061e-10
EFCAB11	-2.40439	4.31078	43.4174	4.42231e-11	4.32442e-10
TSPO	-1.41914	5.26505	43.4151	4.4276e-11	4.32652e-10
LANCL2	-1.51176	5.14368	43.3488	4.58019e-11	4.47244e-10
GLRX3	1.58539	6.4159	43.31	4.67191e-11	4.55877e-10
NME1	1.07217	8.24615	43.2748	4.75667e-11	4.63818e-10
PFDN1	1.65754	5.12426	43.1732	5.01028e-11	4.882e-10
CASP2	1.29712	5.89521	43.1507	5.06809e-11	4.93483e-10
SFI1	-1.82252	4.31777	43.135	5.1089e-11	4.97105e-10
POLH	1.91506	4.26916	43.1274	5.12881e-11	4.98689e-10
PIK3R3	-1.48386	5.99826	43.0966	5.21017e-11	5.06241e-10
FUCA1	-1.35874	5.26552	43.0765	5.26413e-11	5.11123e-10
RAB26	-3.72708	2.89943	43.0598	5.30915e-11	5.1513e-10
GNB2L1	1.28366	9.96686	43.0259	5.40209e-11	5.23778e-10
RPL31	1.30209	9.18466	42.9629	5.57885e-11	5.40535e-10
TXNIP	-1.18896	8.40305	42.9367	5.65409e-11	5.47439e-10
CASQ2	4.45663	1.61273	42.8969	5.77031e-11	5.58298e-10
SULF1	1.68182	4.64528	42.8943	5.77796e-11	5.58644e-10
DUSP19	3.73056	2.34719	42.8438	5.92889e-11	5.72834e-10
HPS3	-1.34144	5.98518	42.8316	5.96607e-11	5.76021e-10
UBE3B	1.31545	5.26111	42.8205	6.00003e-11	5.78893e-10
ASAH1	1.20696	7.42659	42.7776	6.13311e-11	5.91317e-10
KCNK15	-2.17068	4.61286	42.7639	6.17625e-11	5.9506e-10
THEM6	-1.63777	6.67584	42.7389	6.25556e-11	6.02278e-10
AEN	2.41477	3.98461	42.7322	6.27702e-11	6.03922e-10
PSMC2	1.16992	7.64828	42.702	6.37484e-11	6.12903e-10
MED22	1.63794	5.64848	42.6871	6.42347e-11	6.17147e-10
DCAF4	-1.31261	5.49997	42.6547	6.5309e-11	6.2703e-10
ASAP3	-1.95231	3.85943	42.6171	6.6575e-11	6.38738e-10
APEX1	-1.1311	8.02784	42.6108	6.67885e-11	6.4034e-10
ELF5	-3.07089	2.37918	42.5323	6.9526e-11	6.66122e-10
TSTD1	-1.32627	6.65065	42.5261	6.97442e-11	6.67746e-10
RNF130	-1.57254	5.23246	42.5064	7.04504e-11	6.74038e-10
SLC26A7	3.1947	1.99094	42.5003	7.0672e-11	6.75688e-10
HIST1H2AG	-1.6006	8.89222	42.4886	7.10941e-11	6.79251e-10
EMP2	-1.41404	7.41512	42.4481	7.25824e-11	6.92988e-10
AP1G2	-1.4058	6.87836	42.4028	7.42842e-11	7.08744e-10
MCM7	-1.33458	7.74321	42.3244	7.73221e-11	7.37216e-10
IMP3	-1.29304	6.13696	42.2385	8.07939e-11	7.69783e-10
SAMHD1	1.54096	4.88494	42.192	8.2737e-11	7.8775e-10
ARPC4-TTLL3	1.79415	7.62708	42.1423	8.48687e-11	8.07487e-10
PMEPA1	1.60537	5.80807	42.1257	8.55894e-11	8.1378e-10
PCMTD1	-1.85113	4.48342	42.1094	8.63082e-11	8.20047e-10
RCOR1	1.16466	6.74863	42.1057	8.64729e-11	8.20536e-10
MSRB2	1.69398	6.2832	42.1055	8.6479e-11	8.20536e-10
NLN	1.50884	5.95193	42.0256	9.00856e-11	8.54165e-10
DGAT1	1.77785	4.49229	42.0011	9.12206e-11	8.6433e-10
SMC4	-1.26172	6.56462	41.8724	9.74286e-11	9.22517e-10
NSA2	1.68128	6.29382	41.8606	9.80204e-11	9.27481e-10
ASNS	1.48441	5.9286	41.8546	9.83206e-11	9.29681e-10
BCKDHB	-1.8546	4.17384	41.8224	9.99501e-11	9.44439e-10
RPS24	1.42549	8.49702	41.814	1.00384e-10	9.47887e-10
CEP120	1.90308	4.05541	41.8123	1.00471e-10	9.4806e-10
SNTB2	1.36381	5.75609	41.7899	1.01628e-10	9.58318e-10
CYP1A1	-2.88872	4.31818	41.7628	1.03044e-10	9.71003e-10
PNPLA8	1.61692	5.03651	41.6889	1.07014e-10	1.00772e-09
PDXK	1.05596	8.29324	41.6178	1.10977e-10	1.04433e-09
MRPL15	1.34816	5.8295	41.5957	1.12241e-10	1.05531e-09
RPL7	1.24046	8.3953	41.5939	1.12342e-10	1.05531e-09
LYST	2.09112	3.56303	41.5934	1.12374e-10	1.05531e-09
IL18RAP	4.68387	0.825174	41.4981	1.17987e-10	1.10726e-09
FSCN1	1.68764	5.54154	41.4755	1.1936e-10	1.11938e-09
SLC25A23	2.40088	3.0408	41.4664	1.19913e-10	1.12379e-09
ZFP36	1.99328	4.73787	41.4337	1.21936e-10	1.14198e-09
SMPDL3A	-2.64049	3.00056	41.4263	1.22398e-10	1.14552e-09
ERBB4	-1.91006	4.66036	41.4211	1.22726e-10	1.14781e-09
SPTSSB	-2.48338	8.2584	41.4177	1.22939e-10	1.14902e-09
CDCA7L	-1.72165	4.52195	41.3844	1.25049e-10	1.16794e-09
MGP	3.08893	3.31486	41.3759	1.25594e-10	1.17224e-09
HTATIP2	1.43632	6.17795	41.3741	1.25713e-10	1.17255e-09
CEACAM6	-1.81429	4.5733	41.3036	1.30331e-10	1.2148e-09
STK17A	2.23111	4.43571	41.2986	1.3066e-10	1.21704e-09
HIST1H2BI	-1.21839	8.49535	41.2524	1.33788e-10	1.24533e-09
RNF144B	-3.24513	2.81684	41.2407	1.3459e-10	1.25195e-09
KIFC3	-2.38891	3.95909	41.2081	1.36851e-10	1.27212e-09
SMARCC2	-1.23573	6.43076	41.1693	1.39597e-10	1.29677e-09
SHPK	-1.40704	4.92136	41.1648	1.39918e-10	1.29887e-09
PALD1	3.82032	2.27394	41.1556	1.40578e-10	1.30412e-09
NEK9	-2.45777	3.57224	41.1348	1.42087e-10	1.31723e-09
MXD3	-2.89026	3.40366	41.1278	1.42595e-10	1.32104e-09
AARSD1	1.66572	4.06069	41.1159	1.43466e-10	1.32822e-09
SEMA4F	2.03607	3.72144	41.1056	1.44221e-10	1.33431e-09
MYO5B	1.44402	6.11524	40.9622	1.55199e-10	1.43491e-09
AFF4	1.21583	6.4371	40.955	1.55776e-10	1.43928e-09
ABCC6	2.27793	2.94609	40.9458	1.5651e-10	1.44509e-09
PHTF2	1.27049	5.44712	40.9297	1.57804e-10	1.45583e-09
KIF18A	-2.09886	3.35188	40.9287	1.57886e-10	1.45583e-09
FARP1	1.42336	5.32132	40.9231	1.58338e-10	1.4587e-09
IKZF2	-2.86449	2.86275	40.9222	1.58409e-10	1.4587e-09
RBL2	-1.45678	5.1858	40.9176	1.58788e-10	1.46121e-09
SUB1	1.54822	8.00489	40.9146	1.59027e-10	1.46243e-09
ARPIN	-2.02134	3.93783	40.9021	1.60045e-10	1.47081e-09
ARHGEF10L	1.67061	4.9916	40.8905	1.61004e-10	1.47864e-09
HLA-B	1.37339	6.47126	40.8814	1.61752e-10	1.48451e-09
ATP5E	1.1746	10.0498	40.8596	1.63565e-10	1.50015e-09
APOL2	1.94638	3.57417	40.8573	1.63757e-10	1.50091e-09
HERC6	1.67119	4.50298	40.8251	1.66483e-10	1.52487e-09
CRIM1	1.20311	6.22478	40.7776	1.70579e-10	1.56135e-09
RTN4RL1	-2.59642	3.10748	40.6828	1.79052e-10	1.63782e-09
PLEKHG2	1.78327	4.56204	40.6796	1.79351e-10	1.63945e-09
PCNP	1.62739	6.02743	40.6609	1.81078e-10	1.65414e-09
LHFP	4.75398	0.94777	40.6551	1.81609e-10	1.6579e-09
CDC42EP3	4.99605	1.27015	40.6161	1.85276e-10	1.69024e-09
BCOR	-1.52255	5.5122	40.5887	1.87894e-10	1.71299e-09
UQCRFS1	1.35357	7.07969	40.5618	1.90491e-10	1.73552e-09
TCF25	-1.04166	7.9765	40.515	1.95117e-10	1.77648e-09
CITED1	7.1536	0.461155	40.4914	1.97488e-10	1.79688e-09
NSF	1.18156	6.15148	40.4887	1.97752e-10	1.79809e-09
INPP1	2.47386	2.73843	40.4832	1.98315e-10	1.80185e-09
SNX10	-1.85328	4.26981	40.4821	1.98428e-10	1.80185e-09
RPS6KC1	1.74079	3.63956	40.4585	2.00836e-10	1.82251e-09
VAT1L	-4.34248	1.28025	40.4427	2.0247e-10	1.83613e-09
PSRC1	-2.18584	3.3384	40.3956	2.07405e-10	1.87964e-09
PCSK9	3.17579	2.60582	40.3171	2.15913e-10	1.95546e-09
MKL2	-1.27857	5.52965	40.2563	2.22735e-10	2.01592e-09
DSG2	1.20383	6.48656	40.2413	2.24457e-10	2.03016e-09
GRAMD1A	1.50992	6.05999	40.2153	2.27458e-10	2.05487e-09
DDX60L	2.9498	3.6644	40.2151	2.27489e-10	2.05487e-09
ZWINT	-1.52843	5.79528	40.1907	2.30347e-10	2.07933e-09
NRBP1	-1.06198	8.91766	40.1763	2.32042e-10	2.09325e-09
DARS2	-1.38158	6.48099	40.1387	2.36555e-10	2.13257e-09
MED12L	1.74795	3.92398	40.0834	2.43353e-10	2.19241e-09
RANBP2	1.25923	7.81698	39.9272	2.63611e-10	2.37336e-09
PPOX	-1.67912	3.87276	39.9158	2.65146e-10	2.38562e-09
CCNB1IP1	3.81698	2.11214	39.9093	2.66029e-10	2.39199e-09
OASL	2.4576	3.29914	39.9057	2.66527e-10	2.3949e-09
ARHGAP42	2.9127	2.66585	39.8939	2.68134e-10	2.40778e-09
OSBPL6	2.48795	3.44419	39.874	2.70886e-10	2.4309e-09
IPO8	1.37242	5.96084	39.8659	2.72016e-10	2.43944e-09
IMPA2	-1.76131	4.15055	39.8487	2.74418e-10	2.45938e-09
NARS	1.11656	7.56012	39.8118	2.7965e-10	2.50379e-09
ANG	2.99583	2.57318	39.8112	2.79737e-10	2.50379e-09
TAGLN2	1.33001	8.80009	39.8001	2.81333e-10	2.51643e-09
CSK	-1.53898	6.25043	39.7907	2.82681e-10	2.52684e-09
ATP8B2	-1.93513	4.67469	39.7744	2.85056e-10	2.54641e-09
BLVRB	-1.19045	7.51822	39.7725	2.85334e-10	2.54724e-09
DCXR	-1.32929	7.42786	39.7696	2.85754e-10	2.54933e-09
CPAMD8	-2.67054	3.35045	39.7518	2.88381e-10	2.5711e-09
PHLDA3	1.6638	6.07387	39.6614	3.02034e-10	2.69108e-09
PAGR1	-1.68282	4.95872	39.6541	3.03172e-10	2.69947e-09
EIF3K	1.07292	7.01233	39.6273	3.0736e-10	2.73498e-09
CCDC50	1.59683	5.84309	39.571	3.1634e-10	2.81307e-09
ITGAE	2.70915	3.59256	39.5654	3.17252e-10	2.81935e-09
RILPL2	-2.57639	2.92103	39.5411	3.2123e-10	2.85286e-09
NECAB1	-1.32803	6.59873	39.5253	3.23832e-10	2.87411e-09
SLC16A6	1.69186	4.2446	39.4359	3.39006e-10	3.00685e-09
KIAA1217	1.63791	4.80144	39.4279	3.40401e-10	3.01727e-09
HSPD1	1.05526	9.49603	39.4126	3.43082e-10	3.03908e-09
MGAT4A	-1.87207	4.44627	39.406	3.44238e-10	3.04735e-09
GPX3	2.13663	4.37531	39.396	3.45999e-10	3.06097e-09
C12orf54	7.59938	0.556705	39.3885	3.47339e-10	3.07084e-09
JRK	-2.13067	3.48222	39.3859	3.47801e-10	3.07295e-09
SLC35E2B	-1.82031	4.49832	39.303	3.62886e-10	3.20417e-09
LONRF2	1.5262	4.94801	39.2947	3.64422e-10	3.21567e-09
RPL10A	0.984732	8.43478	39.2595	3.71063e-10	3.27216e-09
SUV39H1	-1.94418	4.12305	39.232	3.76328e-10	3.31647e-09
ARHGEF28	1.86852	3.62613	39.2158	3.79466e-10	3.34198e-09
GPR160	-3.68743	2.56104	39.1834	3.85816e-10	3.39572e-09
CYP4B1	-3.66875	2.19919	39.1603	3.90403e-10	3.4339e-09
HCK	2.62502	3.19069	39.1524	3.91971e-10	3.44549e-09
PSCA	-3.06761	3.79949	39.1285	3.96801e-10	3.48571e-09
HMG20B	-1.41612	6.692	39.0813	4.06529e-10	3.56889e-09
PCBD1	1.48022	6.22022	39.0745	4.07928e-10	3.57887e-09
BCAR1	1.50271	6.86262	39.0562	4.1178e-10	3.61037e-09
NCAM2	-1.83878	5.27674	39.0541	4.12217e-10	3.6119e-09
RAB39B	-3.0056	2.53111	39.0528	4.12492e-10	3.612e-09
ADD3	-2.19039	3.23977	39.0467	4.13791e-10	3.62107e-09
WDR45	-1.49092	5.3267	39.0182	4.19863e-10	3.67186e-09
KIF26A	-2.09504	3.9833	39.0105	4.21539e-10	3.68417e-09
ORC1	-2.43958	3.45434	38.9944	4.25025e-10	3.71228e-09
SEPP1	-3.00278	2.81193	38.9763	4.28972e-10	3.74438e-09
MAFK	2.72121	4.02933	38.9679	4.30829e-10	3.7582e-09
COG4	-1.11305	6.69809	38.9591	4.32789e-10	3.7729e-09
NUDT7	-1.91818	3.88185	38.9386	4.37357e-10	3.8103e-09
DBP	-2.51678	3.52706	38.9344	4.38287e-10	3.81599e-09
ABCA12	-2.76259	2.93993	38.8596	4.55412e-10	3.96258e-09
SARM1	2.18786	3.35192	38.7724	4.76219e-10	4.141e-09
PTPRG	-1.39046	5.06013	38.7701	4.7678e-10	4.14325e-09
TEX264	-1.49529	5.7142	38.7685	4.77159e-10	4.14392e-09
SLCO2A1	3.8103	2.04933	38.7488	4.82002e-10	4.18334e-09
DUSP4	1.68205	4.85006	38.7286	4.87014e-10	4.22417e-09
CYCS	1.78201	6.48288	38.7062	4.92635e-10	4.27023e-09
GRN	-1.24908	9.20144	38.6826	4.98635e-10	4.31951e-09
CEP192	-1.91358	3.97015	38.6784	4.99702e-10	4.32603e-09
GOT2	1.2329	7.20894	38.6742	5.00772e-10	4.33256e-09
RMI2	-1.65944	4.639	38.655	5.05723e-10	4.37264e-09
MICU1	-1.15026	5.62596	38.6036	5.19226e-10	4.48657e-09
RPRD2	-1.15855	6.23295	38.6011	5.19883e-10	4.48943e-09
PTPN18	-1.44665	4.94685	38.5775	5.26231e-10	4.54139e-09
POLD1	-1.45186	5.14753	38.5693	5.28448e-10	4.55766e-09
MT1G	-2.51078	4.53504	38.5665	5.29202e-10	4.56129e-09
CA5B	-1.77312	5.24699	38.5459	5.34814e-10	4.60677e-09
DIMT1	1.93444	5.41501	38.4738	5.54941e-10	4.77715e-09
SLC35E2	-2.00587	4.08227	38.4535	5.60725e-10	4.82392e-09
TROAP	-2.07067	3.91736	38.4464	5.62794e-10	4.83869e-09
SALL2	-2.32557	3.34071	38.4438	5.63531e-10	4.842e-09
TOMM20	1.23443	5.91426	38.4394	5.64807e-10	4.84992e-09
RPL13A	1.17004	8.43984	38.4219	5.69906e-10	4.89065e-09
ZBTB42	-1.56412	4.76958	38.4192	5.70675e-10	4.89419e-09
RGL2	-1.81256	4.80609	38.3637	5.87145e-10	5.03231e-09
NAA10	1.31942	6.79275	38.3612	5.87885e-10	5.03551e-09
TPD52	1.36369	6.83782	38.3338	5.96223e-10	5.10375e-09
CYB561D2	-2.12789	3.37444	38.2864	6.10871e-10	5.22588e-09
PSD4	-1.44411	5.17536	38.064	6.84617e-10	5.85312e-09
MYL12B	1.17155	10.9739	38.0612	6.85602e-10	5.85789e-09
HMGCR	1.04774	6.92748	38.001	7.07074e-10	6.03759e-09
B3GALNT1	-1.69795	4.96788	37.9734	7.17164e-10	6.11995e-09
EIF2B3	1.53211	4.74103	37.97	7.18391e-10	6.1256e-09
ACTL9	3.4029	2.24617	37.9692	7.18718e-10	6.1256e-09
RGPD2	1.25986	7.25006	37.8979	7.45468e-10	6.34965e-09
PLA2G6	-2.41786	3.261	37.8554	7.61858e-10	6.48523e-09
YPEL5	1.17599	7.07139	37.8264	7.73263e-10	6.57824e-09
EPN3	-1.78727	4.57373	37.813	7.78613e-10	6.61966e-09
CYP1B1	1.37104	7.40265	37.8013	7.83309e-10	6.65546e-09
CLU	1.12963	10.4488	37.7856	7.89625e-10	6.70498e-09
SLC25A3	0.993652	8.67603	37.7522	8.03253e-10	6.81649e-09
RAB40B	-2.36418	2.6084	37.7182	8.17404e-10	6.93229e-09
SPATA13	1.61397	4.69463	37.6669	8.3916e-10	7.11241e-09
DNASE1	-3.35545	2.384	37.5722	8.80923e-10	7.46178e-09
VHL	-1.87411	5.7462	37.5578	8.8742e-10	7.51218e-09
HIST1H2AD	-1.35387	7.68707	37.5565	8.88037e-10	7.51277e-09
RGPD1	1.25713	7.2452	37.554	8.89185e-10	7.51786e-09
FGF13	2.06151	4.09542	37.5211	9.04272e-10	7.64071e-09
RPL14	1.20779	8.15958	37.49	9.18806e-10	7.75874e-09
TCP1	1.38439	7.64334	37.458	9.34015e-10	7.88233e-09
RAD51	-2.16945	4.33444	37.441	9.42195e-10	7.94648e-09
TBC1D5	-1.35952	5.35031	37.4374	9.43943e-10	7.95634e-09
LRCH1	1.39484	5.2578	37.4251	9.49894e-10	8.00159e-09
GNPDA1	-1.7631	5.28628	37.3722	9.76013e-10	8.21657e-09
UPP1	2.72503	2.37877	37.3469	9.88772e-10	8.31889e-09
ACAD10	-1.33527	5.10863	37.344	9.90234e-10	8.32608e-09
CDC27	1.50373	5.26377	37.3274	9.98722e-10	8.39232e-09
HDAC5	-2.22204	3.37422	37.3231	1.00091e-09	8.40559e-09
NUF2	-2.14769	4.22656	37.2791	1.02376e-09	8.59224e-09
GCNT1	1.25596	5.49189	37.2765	1.02514e-09	8.59857e-09
STARD13	-2.04502	3.93655	37.2729	1.02704e-09	8.60924e-09
UBE2E2	1.87674	4.05295	37.2709	1.02807e-09	8.60971e-09
TTC5	-1.6871	4.70164	37.2704	1.02835e-09	8.60971e-09
CBX6	-1.29631	6.8836	37.2409	1.044e-09	8.73536e-09
SLC1A2	-3.17924	2.65591	37.239	1.04505e-09	8.73887e-09
FAM63A	-1.53072	4.82266	37.2336	1.04793e-09	8.75761e-09
DOCK11	2.13702	4.14508	37.2141	1.05844e-09	8.84009e-09
BNIP3	1.84211	5.69123	37.188	1.07271e-09	8.94909e-09
PRR11	-1.79732	4.6983	37.1879	1.0728e-09	8.94909e-09
TRAPPC2	1.5435	4.96949	37.1686	1.08347e-09	9.03265e-09
SLC35B4	2.16135	3.93091	37.1486	1.09462e-09	9.12006e-09
TCAF1	-1.29194	6.47362	37.1127	1.11495e-09	9.27867e-09
KIAA0895	2.17105	3.60873	37.1126	1.11501e-09	9.27867e-09
FAM120C	-1.38468	5.05297	37.0818	1.13275e-09	9.42059e-09
PCGF2	-1.98734	4.01558	37.0759	1.13621e-09	9.44368e-09
HSPB1	1.67414	12.6686	36.9753	1.19634e-09	9.93745e-09
BAG3	-1.13841	7.54452	36.9117	1.23601e-09	1.02608e-08
ALDOC	1.68087	6.15161	36.9078	1.23847e-09	1.02749e-08
SPC25	-2.61792	3.96332	36.901	1.24282e-09	1.03048e-08
TMPRSS2	-1.54124	5.29988	36.8863	1.25224e-09	1.03767e-08
RPL12	1.26632	8.34106	36.8704	1.26246e-09	1.0455e-08
NPIPB3	-3.00463	5.77111	36.8599	1.26928e-09	1.05052e-08
CTU2	1.53838	4.63736	36.8378	1.28376e-09	1.06187e-08
ABHD14B	-1.48093	4.61612	36.8311	1.2882e-09	1.0649e-08
SCPEP1	-1.7754	4.63896	36.8197	1.29574e-09	1.07048e-08
FEM1C	1.68082	4.21239	36.8077	1.30373e-09	1.07644e-08
MCF2L	-1.82616	4.4922	36.8011	1.30814e-09	1.07943e-08
DAG1	-1.23412	6.73822	36.7904	1.3154e-09	1.08477e-08
HAUS4	-1.40972	5.63986	36.775	1.32576e-09	1.09266e-08
DAAM1	1.02221	7.61711	36.7671	1.33117e-09	1.09646e-08
ZDHHC9	1.78135	5.23471	36.7416	1.34872e-09	1.11025e-08
FAM49B	1.44907	6.71338	36.7367	1.35207e-09	1.11234e-08
MFN2	1.1208	5.82233	36.7239	1.36098e-09	1.119e-08
RPSA	1.26036	7.98114	36.7182	1.36496e-09	1.1216e-08
SEMA3D	2.82189	3.62652	36.6695	1.39952e-09	1.14931e-08
TSPAN15	-1.23762	6.35231	36.6387	1.42184e-09	1.16694e-08
DDX6	1.03222	8.02042	36.6105	1.44253e-09	1.18322e-08
STARD4	2.54708	2.99599	36.5916	1.45661e-09	1.19405e-08
COG8	-1.38522	5.41144	36.5726	1.47084e-09	1.205e-08
TUBG1	1.34296	6.14525	36.5578	1.48205e-09	1.21346e-08
FAM184A	2.99983	3.01449	36.5486	1.48903e-09	1.21845e-08
OAZ2	1.77305	5.01432	36.5362	1.49853e-09	1.22498e-08
PQLC3	-1.68689	5.25099	36.5359	1.4988e-09	1.22498e-08
TMEM135	-1.84863	4.00603	36.5057	1.52218e-09	1.24335e-08
NMRAL1	-1.2739	5.49542	36.4474	1.5684e-09	1.28035e-08
ZNF217	-1.08417	9.342	36.4454	1.57002e-09	1.28091e-08
PLOD3	1.33778	7.09175	36.4316	1.58119e-09	1.2888e-08
SERHL2	-2.57478	3.47636	36.4311	1.58157e-09	1.2888e-08
DNAJC21	1.22046	5.52067	36.3974	1.60917e-09	1.31051e-08
APEX2	1.71142	4.25783	36.3923	1.61342e-09	1.3132e-08
POGK	1.43718	6.14497	36.3867	1.61804e-09	1.31618e-08
ACTL6B	2.86594	2.18098	36.3449	1.65314e-09	1.34394e-08
PDHB	1.59734	5.85936	36.2765	1.71212e-09	1.39106e-08
RPL15	1.12647	9.39324	36.2687	1.71905e-09	1.39586e-08
ZNF397	-2.00213	3.64868	36.2459	1.73926e-09	1.41144e-08
LPCAT2	1.65205	3.71685	36.2436	1.74132e-09	1.41228e-08
GNG13	-3.3472	1.90371	36.2208	1.76181e-09	1.42805e-08
GTSE1	-2.33975	3.3164	36.1405	1.83588e-09	1.48722e-08
OLFML3	-2.45089	3.65254	36.1332	1.84283e-09	1.49196e-08
ENO1	1.11697	11.0838	36.079	1.89478e-09	1.53267e-08
C7orf43	1.66012	4.33643	36.0784	1.89534e-09	1.53267e-08
LRP10	1.20781	8.67418	36.0249	1.94816e-09	1.57446e-08
FUBP1	1.15159	7.38197	36.0007	1.97246e-09	1.59316e-08
MCCC1	-1.23207	6.06297	35.9419	2.03289e-09	1.64101e-08
MAN1A1	-1.78138	5.14569	35.9006	2.07646e-09	1.67519e-08
MSMO1	1.28378	6.38597	35.8923	2.08536e-09	1.68138e-08
SOX9	2.37808	2.8432	35.8848	2.09331e-09	1.6868e-08
KCNT1	3.30044	2.00521	35.8296	2.15348e-09	1.73427e-08
KIF14	-2.0022	3.7777	35.8226	2.16124e-09	1.7395e-08
RAD21	-1.09585	7.70944	35.7859	2.2024e-09	1.77159e-08
S100A11	1.38969	11.0949	35.7715	2.21865e-09	1.78362e-08
CCDC6	1.10539	6.67454	35.7345	2.26121e-09	1.81677e-08
NUDT6	-2.98977	2.62691	35.7061	2.2944e-09	1.84236e-08
DNAH5	2.29258	2.81247	35.6789	2.3267e-09	1.8672e-08
FAM72B	-2.89456	2.54127	35.6701	2.33725e-09	1.87458e-08
NPIPB5	-3.07917	5.58751	35.6663	2.34175e-09	1.87709e-08
CC2D1B	1.66953	4.72189	35.646	2.36635e-09	1.8957e-08
USP18	1.88203	4.02655	35.5892	2.43631e-09	1.95061e-08
RFC2	-1.26081	5.79147	35.5656	2.4661e-09	1.97331e-08
NTHL1	-1.63231	5.34061	35.5555	2.47891e-09	1.9824e-08
SORBS1	2.39341	2.39881	35.5487	2.48755e-09	1.98816e-08
TXNRD2	-1.25052	5.49136	35.5456	2.49146e-09	1.98934e-08
FOXM1	-2.06037	3.47753	35.5453	2.49192e-09	1.98934e-08
EPHA2	1.66751	4.76864	35.4568	2.60768e-09	2.08054e-08
FAM69A	2.62125	2.9985	35.4201	2.65728e-09	2.11889e-08
JARID2	1.15463	5.40189	35.3689	2.72814e-09	2.17412e-08
GRB2	1.11605	8.25732	35.3628	2.73669e-09	2.17968e-08
KYNU	-1.04527	7.74379	35.3488	2.75641e-09	2.19411e-08
PPIAL4A	1.50136	9.00229	35.3276	2.78662e-09	2.21687e-08
CCSER2	1.87521	3.81549	35.3017	2.82383e-09	2.24518e-08
FBXO5	-2.89258	3.31232	35.2689	2.87175e-09	2.28195e-08
ABTB1	-2.09827	3.95916	35.2612	2.88312e-09	2.28967e-08
ITGB3	2.92456	2.38733	35.2411	2.91312e-09	2.31215e-08
MESDC2	1.22467	6.9576	35.2375	2.91848e-09	2.31507e-08
RAD51AP1	-3.37196	2.8321	35.2215	2.94264e-09	2.33289e-08
PARPBP	-3.03091	3.73175	35.2155	2.95168e-09	2.3387e-08
PARP1	0.999248	7.45084	35.211	2.95842e-09	2.34269e-08
PCDHB13	-1.69067	4.31581	35.184	2.99976e-09	2.37406e-08
ZFYVE19	-1.46201	4.82572	35.1775	3.00977e-09	2.38061e-08
SLC50A1	-1.07491	6.04768	35.1615	3.03464e-09	2.3989e-08
COX17	1.34042	5.37215	35.1521	3.04927e-09	2.40908e-08
SH3RF2	3.20365	2.22291	35.1369	3.07328e-09	2.42666e-08
SEPT5	2.44218	3.16662	35.095	3.14e-09	2.47791e-08
TYMSOS	-2.53254	3.11955	35.0911	3.14643e-09	2.48156e-08
TTC39A	-1.37149	6.02046	35.089	3.14979e-09	2.48205e-08
IFIT1B	3.99921	1.72692	35.0884	3.15066e-09	2.48205e-08
FAM64A	-2.46585	2.72029	35.0855	3.15543e-09	2.48438e-08
RPL36AL	1.56811	8.36793	35.0677	3.18443e-09	2.50578e-08
OCIAD2	1.40488	5.82851	35.0589	3.19883e-09	2.51566e-08
TRIM3	-1.77264	3.63944	35.0355	3.23742e-09	2.54456e-08
UBASH3B	4.67629	1.06487	35.0329	3.24181e-09	2.54588e-08
SIDT1	-1.32672	5.20506	35.0323	3.24281e-09	2.54588e-08
CREG1	1.56983	6.40636	35.0107	3.27896e-09	2.5728e-08
RAD54L	-2.95909	2.66297	34.9939	3.30745e-09	2.59367e-08
HECTD3	1.34148	5.41256	34.9743	3.34092e-09	2.61842e-08
FOXC1	2.11878	4.56716	34.9718	3.34517e-09	2.62026e-08
EIF6	1.16594	8.11812	34.9209	3.43377e-09	2.68813e-08
WLS	1.76962	3.95122	34.8951	3.47947e-09	2.7223e-08
RNF39	2.71715	2.48857	34.8941	3.48139e-09	2.7223e-08
ABCG2	1.50699	4.5627	34.8921	3.48489e-09	2.72349e-08
GINS1	-1.39733	4.83784	34.8741	3.51727e-09	2.74723e-08
SFN	1.38094	7.91528	34.8367	3.58542e-09	2.79887e-08
EXOSC10	1.15407	6.19766	34.8243	3.60834e-09	2.81516e-08
GNA14	-2.27481	3.24348	34.8191	3.618e-09	2.8211e-08
SLC16A14	-2.42582	3.30836	34.7459	3.75663e-09	2.92753e-08
TTC31	-1.53171	4.22122	34.7189	3.80918e-09	2.9668e-08
P3H2	3.30866	1.4076	34.6766	3.89285e-09	3.03025e-08
TENM4	3.42333	2.48706	34.6688	3.90836e-09	3.0406e-08
SMARCA1	2.83313	2.56942	34.6464	3.95373e-09	3.07416e-08
EGR3	2.82004	2.95649	34.6171	4.01368e-09	3.119e-08
HIST1H4G	-1.81239	5.36753	34.5746	4.10222e-09	3.18601e-08
DEPTOR	-1.60896	4.88821	34.5512	4.15183e-09	3.22271e-08
PCDHGA2	-1.84681	4.72904	34.5213	4.21616e-09	3.2708e-08
TOM1L2	1.01444	7.34757	34.4694	4.32998e-09	3.3572e-08
ESYT2	1.23518	7.3696	34.4383	4.39987e-09	3.40946e-08
SAMD4A	1.80651	4.50776	34.405	4.47583e-09	3.46637e-08
BTN2A2	2.29631	2.95113	34.3807	4.53192e-09	3.50783e-08
NOTCH1	1.5736	5.968	34.3706	4.55556e-09	3.52415e-08
FAM117B	-2.09859	4.13888	34.3052	4.71114e-09	3.64245e-08
KLK6	3.46785	2.7754	34.2947	4.73662e-09	3.65813e-08
ITPRIPL2	2.48317	2.85977	34.2947	4.73675e-09	3.65813e-08
CACNA1H	1.54236	6.08198	34.2709	4.79506e-09	3.70108e-08
DSCC1	-1.87575	3.9444	34.227	4.90441e-09	3.78336e-08
REEP2	4.15686	1.91504	34.2236	4.91306e-09	3.78791e-08
JPH2	3.37002	2.14377	34.1823	5.0184e-09	3.86695e-08
MTMR9	1.89778	3.86737	34.1689	5.05306e-09	3.89148e-08
YARS	1.19311	6.26999	34.1624	5.07003e-09	3.90236e-08
FAS	3.63503	2.21237	34.1035	5.22584e-09	4.02004e-08
CENPA	-3.06037	2.58575	34.0939	5.25149e-09	4.0375e-08
CDC37L1	1.66052	4.22207	34.0839	5.27864e-09	4.05611e-08
AKIRIN1	2.34814	4.31585	34.0628	5.33608e-09	4.09796e-08
PDIA3	-0.960185	7.79935	33.986	5.55099e-09	4.26062e-08
NPIPB4	-2.99751	5.56003	33.9227	5.73446e-09	4.39898e-08
ADAM9	1.02755	6.69998	33.917	5.75128e-09	4.40942e-08
LACTB	-1.0694	5.9316	33.8906	5.83009e-09	4.46735e-08
SH3BGRL	1.54211	7.17055	33.8742	5.87945e-09	4.50266e-08
FAM72A	-2.95805	2.5851	33.869	5.89508e-09	4.51212e-08
RGPD4	1.25023	6.63008	33.8176	6.05289e-09	4.63033e-08
RPA1	-0.941297	7.37474	33.7894	6.14118e-09	4.69525e-08
SGSH	-1.66767	4.93425	33.7881	6.14551e-09	4.69595e-08
SYNE2	-1.62191	6.75402	33.7654	6.2176e-09	4.7484e-08
EPHX2	-2.28016	3.58057	33.7528	6.258e-09	4.77659e-08
DDAH2	-1.4034	6.07648	33.7417	6.29382e-09	4.80127e-08
ACER3	1.93612	3.97325	33.7267	6.34237e-09	4.83562e-08
RAB13	-1.24551	6.54027	33.686	6.47642e-09	4.93508e-08
GPR135	3.06426	2.2767	33.6426	6.62276e-09	5.04379e-08
PPL	1.26746	8.14178	33.6342	6.6513e-09	5.06273e-08
PGM1	2.65044	2.41676	33.5786	6.84415e-09	5.20663e-08
MT1H	-2.66764	3.79018	33.5468	6.95707e-09	5.28961e-08
ALDH3B2	-2.44477	2.86299	33.5206	7.05142e-09	5.35838e-08
BCAS3	-1.05806	8.21781	33.5125	7.0807e-09	5.37765e-08
REPIN1	-1.70997	5.10333	33.5085	7.09516e-09	5.38566e-08
NAV1	1.75835	4.32443	33.4938	7.14901e-09	5.42353e-08
AZIN1	1.29837	5.90688	33.4908	7.16019e-09	5.42902e-08
ACADM	-1.48403	4.70519	33.4726	7.22769e-09	5.47718e-08
SLC35C2	-1.4491	4.72929	33.4638	7.26023e-09	5.49881e-08
PIM1	2.50693	3.34958	33.4588	7.27888e-09	5.50989e-08
DVL3	1.25572	6.49548	33.4519	7.30483e-09	5.52649e-08
PARP2	-1.39938	4.79497	33.4448	7.33149e-09	5.54361e-08
ASPH	1.37702	5.27121	33.4166	7.43855e-09	5.62147e-08
TMEM60	2.38133	4.51982	33.4152	7.44382e-09	5.62235e-08
GINS3	-2.42347	3.42136	33.4044	7.48536e-09	5.65062e-08
MAST2	1.40265	4.56331	33.3842	7.56356e-09	5.70652e-08
ANKH	2.79323	3.98462	33.3773	7.59032e-09	5.72357e-08
KIF4B	-2.00335	3.36614	33.3676	7.62842e-09	5.74914e-08
NPTXR	-1.51569	4.101	33.3542	7.68102e-09	5.78561e-08
RPL27A	1.45313	6.98876	33.3443	7.72051e-09	5.81217e-08
CEACAM21	4.66336	1.30464	33.3195	7.8196e-09	5.88354e-08
ABCC5	-1.29464	6.8753	33.3039	7.88225e-09	5.92498e-08
TRAF3IP2	-1.66362	4.39681	33.3037	7.8833e-09	5.92498e-08
FNDC3A	1.24359	5.43836	33.2721	8.01256e-09	6.01884e-08
C2CD5	-1.5594	4.00222	33.2577	8.07197e-09	6.06015e-08
PDIA6	0.970316	8.76706	33.1722	8.43465e-09	6.32898e-08
IFT122	-1.74527	5.47417	33.1499	8.53213e-09	6.39863e-08
CBL	1.44794	4.70754	33.1334	8.60497e-09	6.44974e-08
DCUN1D3	1.8838	3.32701	33.0179	9.13121e-09	6.84044e-08
ESPN	-3.13932	6.05265	33.0166	9.13752e-09	6.84144e-08
C3orf14	-1.53877	6.88731	33.0124	9.15718e-09	6.85243e-08
GPR20	4.22638	1.87266	33.0103	9.16699e-09	6.85603e-08
SMIM22	2.86939	3.01223	32.9938	9.24524e-09	6.91079e-08
HSH2D	-2.15325	4.22733	32.9878	9.27398e-09	6.92851e-08
MAP7	1.27813	6.40991	32.9728	9.34576e-09	6.97834e-08
ADIRF	-1.9295	4.06482	32.9679	9.3692e-09	6.99204e-08
HBP1	-1.07531	6.38417	32.9394	9.50785e-09	7.08964e-08
SEPSECS	-2.15602	3.17928	32.9389	9.5103e-09	7.08964e-08
CHMP7	1.20692	5.37347	32.9179	9.61351e-09	7.16269e-08
GSTO2	-1.61606	4.26339	32.8533	9.9382e-09	7.40059e-08
IFI30	-1.77303	5.50853	32.8495	9.95773e-09	7.41112e-08
TP53I11	-1.59492	4.76841	32.8278	1.00697e-08	7.49037e-08
GPD1L	-1.16398	6.54377	32.8232	1.00933e-08	7.50387e-08
TTC39B	1.72017	4.51928	32.7885	1.0275e-08	7.63485e-08
CRY1	1.47451	4.51262	32.7825	1.0307e-08	7.6545e-08
BDH1	-1.34329	5.01855	32.7691	1.03782e-08	7.70317e-08
CSNK1G2	-1.62633	4.32134	32.7383	1.05439e-08	7.82198e-08
CTDSP2	-1.44841	5.37008	32.7368	1.05521e-08	7.8238e-08
SNX33	-2.199	3.94757	32.7248	1.06175e-08	7.86803e-08
ARMCX1	-1.36994	4.53946	32.7031	1.07363e-08	7.95182e-08
ACTL7A	2.36718	2.84557	32.6536	1.10135e-08	8.15274e-08
LRRC26	-2.00567	4.13183	32.6462	1.10553e-08	8.17925e-08
PRICKLE3	1.48623	4.02844	32.6068	1.1282e-08	8.3425e-08
FAM65C	1.42169	5.06551	32.5364	1.16983e-08	8.64569e-08
PLAUR	3.17102	2.20399	32.5088	1.18652e-08	8.76432e-08
SFXN2	-1.77708	4.78484	32.4171	1.24387e-08	9.18299e-08
SHC4	3.66882	1.50249	32.4068	1.25051e-08	9.22701e-08
ABCD4	-1.82936	3.93308	32.3875	1.26296e-08	9.31392e-08
FZD4	-2.15189	3.18785	32.3702	1.27423e-08	9.39195e-08
MCCC2	-1.01352	7.54849	32.3589	1.28169e-08	9.44187e-08
ARMT1	-1.2467	6.71138	32.3116	1.31326e-08	9.66926e-08
EFHC1	-2.13204	3.08331	32.2961	1.32379e-08	9.74096e-08
CETN2	1.43402	6.91009	32.2952	1.32441e-08	9.74096e-08
BST2	2.84199	2.43305	32.2698	1.34184e-08	9.86388e-08
RAB22A	1.37722	6.14641	32.2416	1.36147e-08	1.00028e-07
HDAC10	-1.81861	4.3852	32.2359	1.36543e-08	1.00266e-07
TPRN	-1.34774	5.21898	32.2318	1.36832e-08	1.00424e-07
CMTM7	7.185	0.544687	32.2244	1.37356e-08	1.00755e-07
LRRC69	6.86917	0.331715	32.2228	1.37465e-08	1.00781e-07
FERMT1	-3.0295	2.13988	32.1611	1.419e-08	1.03977e-07
TRPM7	-1.21699	5.68234	32.1577	1.42155e-08	1.04108e-07
CDC25B	-1.06961	6.09408	32.1456	1.43039e-08	1.047e-07
RIN2	-2.26492	3.15532	32.1352	1.43806e-08	1.05205e-07
TMSB4Y	1.86443	8.63147	32.1221	1.44783e-08	1.05863e-07
SPPL2B	-1.74371	4.95762	32.1149	1.45321e-08	1.06201e-07
ALDOB	2.72947	2.65006	32.1092	1.45746e-08	1.06454e-07
YBX3	1.0143	6.83519	32.1042	1.46122e-08	1.06672e-07
ST3GAL4	-2.94433	4.12602	32.0783	1.48079e-08	1.08043e-07
OGT	-1.19618	6.67635	32.0438	1.50736e-08	1.09924e-07
FGB	4.07938	1.06512	32.0415	1.50916e-08	1.09997e-07
SMCHD1	1.19519	5.42602	32.0311	1.51726e-08	1.10528e-07
SLC39A1	-1.07206	6.77936	32.0172	1.52815e-08	1.11263e-07
GNS	-1.02152	7.3453	32.0062	1.53684e-08	1.11836e-07
MTMR6	1.31638	5.41813	31.9784	1.55896e-08	1.13386e-07
HEATR5B	1.11391	5.52793	31.9702	1.56554e-08	1.13804e-07
MBD3	-1.23324	4.84935	31.9036	1.62018e-08	1.17714e-07
ATIC	-0.921948	8.64466	31.9002	1.62301e-08	1.17857e-07
MORC3	1.1971	5.52543	31.8765	1.64295e-08	1.19242e-07
ZNF768	-1.19489	5.06767	31.7843	1.72279e-08	1.24971e-07
FDXR	-1.46643	4.46549	31.7293	1.77228e-08	1.28492e-07
CCDC125	-1.72256	3.8858	31.7159	1.78454e-08	1.29258e-07
ERMP1	-1.21149	6.56654	31.7157	1.78472e-08	1.29258e-07
RINT1	1.30077	5.35579	31.7078	1.792e-08	1.29717e-07
WDR6	-1.05434	7.34037	31.6908	1.80772e-08	1.30786e-07
FKBP14	2.6018	2.03142	31.679	1.81875e-08	1.31515e-07
TUSC3	1.0716	6.31962	31.6685	1.8286e-08	1.32158e-07
ECI1	-1.42368	6.54559	31.6588	1.83776e-08	1.3275e-07
MT1A	-2.67237	3.84099	31.6567	1.83978e-08	1.32825e-07
SLC38A2	-1.19578	8.07976	31.6449	1.85101e-08	1.33566e-07
MINPP1	1.26639	5.04794	31.636	1.85953e-08	1.3411e-07
KLC2	1.37081	6.31684	31.633	1.86237e-08	1.34245e-07
EIF2S3	0.961212	7.48299	31.6298	1.86544e-08	1.34396e-07
RNF13	-1.40007	5.57336	31.6174	1.87744e-08	1.35189e-07
PRMT9	1.34056	4.28731	31.5692	1.92458e-08	1.38511e-07
KPNA6	1.09035	6.74011	31.5384	1.95531e-08	1.40649e-07
CAV3	4.37532	0.580296	31.5299	1.96396e-08	1.41197e-07
SLC19A1	-1.36981	5.53617	31.4845	2.01041e-08	1.44462e-07
SERTAD4	1.62291	3.47654	31.4184	2.07995e-08	1.4938e-07
GRPEL1	1.09757	5.95109	31.4108	2.08816e-08	1.49892e-07
NUDT5	1.14488	6.17794	31.4088	2.09028e-08	1.49965e-07
ZAK	1.19531	5.61285	31.3877	2.11312e-08	1.51525e-07
ANKRD29	3.98861	0.845717	31.3816	2.11979e-08	1.51924e-07
TCAF2	-1.91898	4.5781	31.3483	2.15644e-08	1.5447e-07
STRA13	-1.0666	6.07365	31.3469	2.15804e-08	1.54504e-07
TMEM65	1.43377	5.17781	31.3407	2.16496e-08	1.54909e-07
POLE3	-1.22305	6.77693	31.3398	2.16596e-08	1.54909e-07
ABCF2	1.15066	6.48285	31.3298	2.17716e-08	1.55629e-07
ARPC1B	1.17461	7.77307	31.3259	2.1815e-08	1.55859e-07
CEP104	1.37389	4.67517	31.3102	2.19923e-08	1.56988e-07
GLMP	-1.94937	3.88088	31.3099	2.19959e-08	1.56988e-07
RNF19B	1.60912	4.02582	31.2981	2.21298e-08	1.57862e-07
DEPDC1	-2.24774	3.30815	31.2875	2.22503e-08	1.58639e-07
CCT6A	0.875259	8.01276	31.2841	2.229e-08	1.5884e-07
THBD	1.95229	4.40469	31.2817	2.23175e-08	1.58953e-07
PTPRN2	-2.45781	2.57398	31.2241	2.29893e-08	1.63653e-07
ATP8A1	-2.07152	2.92924	31.2135	2.31157e-08	1.64467e-07
FTL	-1.70698	4.56966	31.1857	2.34486e-08	1.66749e-07
TRIM25	1.07214	7.29314	31.1597	2.37648e-08	1.68911e-07
PRSS8	-1.23663	7.50681	31.118	2.42806e-08	1.72488e-07
A2M	2.22684	2.99097	31.1105	2.43751e-08	1.7307e-07
SEC24D	1.29747	5.6139	31.0805	2.47541e-08	1.75669e-07
EIF2AK1	-1.27222	7.51137	31.0378	2.53049e-08	1.79486e-07
EIF4E3	1.93397	3.01109	31.0282	2.54305e-08	1.80283e-07
CETN3	-1.25742	4.95691	31.0239	2.54864e-08	1.80587e-07
YIPF5	1.37419	4.42464	30.9921	2.59078e-08	1.83478e-07
UBA5	-1.22204	5.72988	30.9799	2.60709e-08	1.84538e-07
SLC7A8	-3.76638	2.39068	30.9781	2.60959e-08	1.8462e-07
IGFBP2	1.30154	7.5237	30.942	2.65861e-08	1.87991e-07
UBE2L6	1.94139	3.13112	30.9353	2.66771e-08	1.88537e-07
IFT140	-1.6123	5.53791	30.9332	2.67059e-08	1.88644e-07
PPIAL4C	1.40395	8.93295	30.9235	2.68401e-08	1.89494e-07
NOXA1	-2.26545	4.14331	30.8737	2.75378e-08	1.9432e-07
TNFRSF19	-3.18519	1.8009	30.8716	2.75672e-08	1.94428e-07
LSM11	2.24254	2.8577	30.8314	2.81451e-08	1.98402e-07
OGFOD2	-1.44694	4.28323	30.8206	2.83018e-08	1.99404e-07
GLT8D1	-1.80932	3.76162	30.8026	2.85651e-08	2.01157e-07
HOXB9	4.07355	1.87112	30.7657	2.91143e-08	2.04919e-07
TOP1	0.930184	8.81539	30.7593	2.92105e-08	2.05491e-07
PPIAL4G	1.40216	8.92997	30.7449	2.94271e-08	2.06908e-07
TRPS1	-1.16415	6.50586	30.7073	3.00027e-08	2.10848e-07
TLE1	-1.31393	5.7673	30.7011	3.00997e-08	2.11421e-07
RHPN1	-1.5738	5.26442	30.6836	3.03722e-08	2.13196e-07
TFE3	1.33568	4.76267	30.6829	3.03834e-08	2.13196e-07
ACSS2	1.13232	5.12131	30.6389	3.10804e-08	2.17975e-07
RPL18	1.24119	8.49433	30.6343	3.11533e-08	2.18375e-07
SUFU	1.24023	4.83542	30.5833	3.1984e-08	2.24084e-07
MGAM2	2.5268	3.35484	30.5658	3.22737e-08	2.25998e-07
SLC25A21	2.02256	3.96023	30.5578	3.24073e-08	2.26723e-07
ATP6V0E2	-1.5116	4.23435	30.5576	3.24102e-08	2.26723e-07
ERN1	1.70655	4.41494	30.5505	3.2529e-08	2.27438e-07
SREBF1	-1.17322	7.91012	30.5418	3.26757e-08	2.28348e-07
DTX3	-1.63441	4.00943	30.4909	3.35432e-08	2.34291e-07
ACTR1A	1.05035	7.13565	30.471	3.389e-08	2.36593e-07
GULP1	1.9925	3.38761	30.4178	3.48313e-08	2.43041e-07
PPIAL4D	1.4919	10.4884	30.4128	3.49209e-08	2.43542e-07
FAM111B	-1.52127	4.29834	30.4105	3.49632e-08	2.43714e-07
PPIAL4E	1.49191	10.4884	30.4064	3.50373e-08	2.44107e-07
PPIAL4F	1.49191	10.4884	30.4016	3.51234e-08	2.44582e-07
CEBPD	-1.87315	3.44258	30.3365	3.63223e-08	2.52802e-07
NAA25	1.1172	5.83037	30.2524	3.79315e-08	2.63868e-07
ZNF740	-1.42136	4.40028	30.2395	3.81844e-08	2.65494e-07
CRELD1	-1.83717	3.89095	30.2317	3.83391e-08	2.66434e-07
AGPAT1	1.62265	4.31637	30.1772	3.9431e-08	2.73884e-07
HSPA13	1.3112	4.60238	30.1651	3.96777e-08	2.75458e-07
GAPDH	1.04413	11.587	30.1392	4.02114e-08	2.79023e-07
TRAF6	1.50772	3.91325	30.1096	4.08296e-08	2.83169e-07
RPL27	1.6423	7.94643	30.0707	4.16578e-08	2.88767e-07
TRAPPC3	1.30898	5.86729	30.0697	4.16802e-08	2.88777e-07
PLXNA3	1.35681	6.56493	30.0445	4.22252e-08	2.92405e-07
OTUD3	1.89031	3.29149	30.04	4.23225e-08	2.92932e-07
TOP2B	-0.923927	8.16089	30.0129	4.29182e-08	2.96905e-07
CANT1	-1.21989	5.33491	29.97	4.38791e-08	3.03399e-07
PXDN	1.16564	6.37734	29.9609	4.40836e-08	3.0466e-07
IGSF3	-1.05893	7.41382	29.9577	4.41575e-08	3.05018e-07
CST5	3.67222	1.1417	29.9446	4.44567e-08	3.0693e-07
SMARCA2	-1.19314	5.7626	29.9332	4.47185e-08	3.08582e-07
ITGB4	-1.18809	9.2906	29.8733	4.61216e-08	3.18105e-07
TUT1	-1.23904	4.66132	29.8537	4.65903e-08	3.21176e-07
DCAF5	1.06176	5.96132	29.8179	4.74588e-08	3.26999e-07
CD276	1.17659	7.47971	29.7981	4.79462e-08	3.30192e-07
CTSF	-1.41935	4.42977	29.7774	4.84604e-08	3.33566e-07
FKBP1A	1.72895	6.80238	29.7764	4.84868e-08	3.3358e-07
FOXO3	-1.18696	5.83779	29.7666	4.87321e-08	3.35101e-07
[truncated: 11,741 more rows]

## Sheet: MKL1ΔC301  MCF7control
Table with results of the RPFs differential expression analysis between MKL1 ΔC301 and MCF7 control cells
genes	logFC	logCPM	LR	PValue	FDR
AKR1C2	3.61594	5.42342	212.952	3.11773e-48	4.28344e-44
MKL1	4.02777	7.34891	205.874	1.09154e-46	7.49836e-43
COL5A1	3.38833	6.02261	178.394	1.08673e-40	4.97688e-37
AKR1C1	3.54517	4.99802	170.09	7.07076e-39	1.9571e-35
CSTA	-3.14891	6.55162	170.076	7.12243e-39	1.9571e-35
PCSK2	5.36833	4.21826	163.704	1.75525e-37	4.01923e-34
IFI6	2.6387	7.33851	135.391	2.71195e-31	5.32279e-28
TGFBI	3.97585	5.53982	125.935	3.17693e-29	5.45598e-26
AKR1C3	3.20748	5.17826	120.49	4.94092e-28	7.5426e-25
PREX1	-1.68477	8.27118	104.022	2.00127e-24	2.74954e-21
APOD	-1.70933	8.43442	98.7402	2.87898e-23	3.59585e-20
PGM2L1	2.34712	5.39679	96.7982	7.67647e-23	8.78892e-20
SEMA3D	4.46347	3.62616	96.4782	9.02303e-23	9.46832e-20
TRIM16	2.02155	6.69195	96.3456	9.64819e-23	9.46832e-20
NT5E	4.10756	3.32361	89.4438	3.15469e-21	2.88949e-18
CKMT1B	-1.95724	6.40113	87.9642	6.66485e-21	5.72302e-18
AKR1C4	3.71246	3.56732	87.7608	7.38679e-21	5.96983e-18
UGT1A6	2.68967	3.96337	85.8649	1.92658e-20	1.47052e-17
QPRT	-1.85076	5.8326	85.105	2.82938e-20	2.04594e-17
FAM84A	2.35532	5.31086	83.9352	5.11254e-20	3.51206e-17
RFTN1	-1.85022	5.24248	81.5166	1.73798e-19	1.13705e-16
IFIT1	3.07313	5.21516	80.3344	3.16114e-19	1.97413e-16
SEMA5A	2.70802	3.95603	79.8291	4.08242e-19	2.43862e-16
KLK11	4.98654	3.11163	79.0928	5.9261e-19	3.39244e-16
UGT1A1	2.61742	3.719	78.4566	8.17756e-19	4.49406e-16
KLK6	4.9472	2.77447	78.1928	9.34582e-19	4.93855e-16
CKMT1A	-1.94667	6.40216	77.4749	1.34418e-18	6.64647e-16
RDX	1.93563	7.52577	77.4598	1.35455e-18	6.64647e-16
UGT1A7	2.56066	3.72797	76.1847	2.58335e-18	1.22388e-15
S100A16	-1.98371	6.7158	75.4574	3.73372e-18	1.70992e-15
UGT1A8	2.4794	3.73632	74.0452	7.63476e-18	3.38367e-15
UGT1A9	2.51777	3.73554	72.3513	1.80106e-17	7.64781e-15
UGT1A10	2.52763	3.73789	72.3123	1.83694e-17	7.64781e-15
TGM2	2.55668	5.70723	71.4766	2.80565e-17	1.13373e-14
PRSS23	2.00889	6.99332	71.1488	3.31268e-17	1.30037e-14
RHOBTB3	1.68291	6.65835	67.6811	1.92201e-16	7.33514e-14
ISG15	2.3759	8.68952	67.4642	2.14549e-16	7.96671e-14
UGT1A3	2.571	3.77869	66.2348	4.00279e-16	1.44722e-13
UGT1A4	2.53267	3.78475	65.9837	4.54672e-16	1.60173e-13
CRISP3	-2.80741	3.36671	65.6268	5.44918e-16	1.87166e-13
PMP22	-1.42287	7.55572	64.5225	9.54378e-16	3.1981e-13
UGT1A5	2.54297	3.7729	64.3021	1.06731e-15	3.46177e-13
SERPINA3	2.73796	4.47153	64.2725	1.08346e-15	3.46177e-13
GDF15	2.30591	6.64965	63.1955	1.87172e-15	5.84444e-13
FAT1	2.19916	4.70836	62.9275	2.14454e-15	6.54751e-13
TRIM16L	1.88577	6.05239	62.5274	2.6276e-15	7.84797e-13
AREG	2.68095	5.76081	57.9401	2.7022e-14	7.89904e-12
CPE	-1.7297	4.80991	54.6537	1.43751e-13	4.11458e-11
CA2	1.50594	5.76655	54.1924	1.81789e-13	5.09714e-11
CAPS	2.51315	3.66547	53.957	2.04921e-13	5.63082e-11
CREB3L4	-1.83817	6.51946	52.7916	3.70883e-13	9.99129e-11
SPDEF	-1.35977	6.07191	52.6762	3.93329e-13	1.03922e-10
IRF9	1.78246	6.18933	52.3049	4.75191e-13	1.23182e-10
DDX58	1.76586	7.38772	50.8305	1.00699e-12	2.56205e-10
TGFBR2	2.1328	3.71332	49.8176	1.68721e-12	4.21464e-10
LGALS3BP	2.26162	5.25214	49.0931	2.44098e-12	5.98868e-10
ANXA6	-1.25974	7.40318	48.8709	2.73372e-12	6.58923e-10
SCCPDH	1.2823	6.33831	48.5734	3.1815e-12	7.53632e-10
ANXA1	1.68063	4.66512	47.9353	4.40516e-12	1.02581e-09
IGF1R	1.25369	7.85544	47.8154	4.68311e-12	1.07235e-09
ABLIM1	2.54014	4.91194	46.9669	7.21958e-12	1.62606e-09
GPRC5A	1.35088	7.9129	46.4529	9.38481e-12	2.07964e-09
CAPN13	1.79439	5.73974	46.2879	1.02092e-11	2.22641e-09
SCD	-1.19876	9.31605	46.1356	1.10344e-11	2.36877e-09
MACC1	1.53979	5.91352	45.5671	1.47495e-11	3.11758e-09
ERGIC1	-1.35848	6.74059	45.4113	1.59713e-11	3.3247e-09
ARRB1	1.68629	4.93183	44.4549	2.6028e-11	5.3373e-09
ABCC3	1.44065	6.24531	43.971	3.33281e-11	6.73374e-09
EPHX1	1.33904	5.48644	43.0452	5.34888e-11	1.06505e-08
FAR2	-1.88674	3.72992	42.9585	5.59134e-11	1.09742e-08
UBE2E2	2.00183	4.05321	42.7506	6.21831e-11	1.20329e-08
SYTL5	2.11122	4.14577	42.4368	7.30033e-11	1.39304e-08
PLEKHS1	-1.7899	4.69503	41.9415	9.40453e-11	1.76998e-08
EPHA2	1.80327	4.76829	41.6309	1.10235e-10	2.04665e-08
PDE5A	2.28142	3.13184	41.4753	1.19367e-10	2.18664e-08
PDLIM1	1.20803	7.05883	41.4398	1.21557e-10	2.19746e-08
RAB32	1.59301	6.08885	41.3435	1.27695e-10	2.27844e-08
SMIM22	3.18039	3.01157	40.9692	1.54647e-10	2.72396e-08
TGFB3	-2.08479	4.00726	40.7631	1.71852e-10	2.98869e-08
NPNT	-1.10147	8.28215	39.6075	3.1049e-10	5.33228e-08
CTSH	1.26347	5.40211	39.4487	3.36794e-10	5.71261e-08
CCDC170	-1.4676	5.77002	38.4827	5.52413e-10	9.25562e-08
CYP1B1	1.37601	7.40299	38.0833	6.7788e-10	1.1221e-07
TNFRSF21	1.64384	4.99395	37.7388	8.08818e-10	1.3229e-07
ADGRG6	-0.937687	7.99423	37.2686	1.02926e-09	1.66365e-07
MME	2.15664	3.57442	36.6701	1.39911e-09	2.23516e-07
PLCXD3	3.66157	1.74401	36.6155	1.43881e-09	2.27217e-07
NRCAM	1.02442	7.24174	36.4599	1.55843e-09	2.4331e-07
TLE4	1.71691	4.32329	36.375	1.62778e-09	2.51282e-07
NPY1R	2.25042	3.8257	36.3069	1.6857e-09	2.57331e-07
HLA-DQB1	1.60366	5.29087	36.2041	1.77697e-09	2.68283e-07
PLXND1	1.43179	6.32194	36.0638	1.90962e-09	2.85177e-07
HEBP1	-1.04871	6.33608	35.7203	2.27774e-09	3.36494e-07
SULT1A3	-1.45096	6.52997	34.8253	3.60656e-09	5.22847e-07
SULT1A4	-1.45097	6.52997	34.8206	3.61529e-09	5.22847e-07
NEDD9	1.31338	7.22425	34.7569	3.73546e-09	5.34599e-07
TLR2	2.17979	5.08218	34.4761	4.31518e-09	6.11198e-07
FKBP10	-1.66136	4.27243	34.1704	5.04921e-09	7.07869e-07
CRACR2A	-2.04634	3.04963	33.2257	8.20609e-09	1.13882e-06
SULF2	1.05271	8.79801	33.1617	8.48036e-09	1.15434e-06
METTL7A	-2.26745	2.79304	33.1604	8.48593e-09	1.15434e-06
ITGA2	1.13847	5.76721	32.985	9.28747e-09	1.25099e-06
SLC6A14	1.02195	7.37707	32.8711	9.84774e-09	1.31357e-06
STC2	1.02584	7.15128	32.4077	1.24988e-08	1.65116e-06
PHGDH	-1.12698	5.55839	32.3117	1.31323e-08	1.71833e-06
CYSRT1	1.9556	3.46124	32.2599	1.34871e-08	1.74811e-06
ANKRD1	2.30361	5.47869	32.069	1.48793e-08	1.91052e-06
SH3BGRL	1.49562	7.17102	31.948	1.58356e-08	2.01449e-06
MUC1	-1.48701	8.23959	31.6874	1.81091e-08	2.28257e-06
MAGED1	-1.0187	8.13252	31.643	1.85283e-08	2.31419e-06
ST6GALNAC5	4.0889	1.13017	31.5211	1.97283e-08	2.44187e-06
SAMD9	3.76823	2.98276	31.097	2.45447e-08	2.9932e-06
PMEPA1	1.37496	5.80872	31.0912	2.46183e-08	2.9932e-06
CLDN1	3.15886	4.28164	30.8958	2.72257e-08	3.28118e-06
FAM198A	3.56114	1.92947	30.3119	3.67857e-08	4.39477e-06
DMRTA1	1.66534	3.31964	29.9007	4.54737e-08	5.38589e-06
STAT1	0.938585	8.20727	29.8666	4.6282e-08	5.43478e-06
DLC1	1.42488	5.05898	29.8151	4.75283e-08	5.53382e-06
THBS1	1.20021	10.073	29.7546	4.90338e-08	5.66114e-06
GEM	3.0413	3.40724	29.3953	5.90201e-08	6.75731e-06
FBN2	1.93803	3.1084	29.3611	6.00706e-08	6.82074e-06
GRB14	-1.40709	4.42918	29.3429	6.06392e-08	6.82887e-06
ME1	1.21408	5.3411	29.3044	6.18548e-08	6.90914e-06
PABPC4L	3.04446	2.28775	28.9845	7.29589e-08	8.08373e-06
NAMPT	1.00519	7.22819	28.7263	8.33628e-08	9.16257e-06
REG4	2.53423	2.29574	28.5408	9.17469e-08	1.0004e-05
MYOF	0.905942	7.89006	28.4944	9.39721e-08	1.0166e-05
TARS	1.04451	7.38513	28.3684	1.00287e-07	1.07644e-05
IFI27	3.49031	4.3342	28.3324	1.0217e-07	1.08815e-05
DPYD	1.50638	4.64034	27.9189	1.26508e-07	1.33699e-05
SLC16A3	-1.00688	5.42012	27.8617	1.30302e-07	1.36658e-05
DHRS2	-1.14202	5.35621	27.1998	1.83475e-07	1.90967e-05
TK1	-0.958287	7.20487	26.8896	2.1541e-07	2.2252e-05
ABCA12	-2.14588	2.94006	26.5618	2.55237e-07	2.61694e-05
EHD2	1.63779	4.77795	26.3666	2.8238e-07	2.86416e-05
HMOX1	2.01879	2.58379	26.3588	2.83518e-07	2.86416e-05
DNAJA1	0.951579	8.41308	26.0518	3.32375e-07	3.33321e-05
ITGB6	1.375	6.32451	25.8353	3.71833e-07	3.69961e-05
ARHGAP29	1.39084	4.72651	25.8225	3.74296e-07	3.69961e-05
CDKN1A	1.598	7.6258	25.7951	3.79643e-07	3.72566e-05
MSRB3	2.20584	5.61566	25.7562	3.87384e-07	3.77466e-05
NDRG2	-1.72218	4.53768	25.6862	4.01696e-07	3.88656e-05
PARP12	1.54679	4.18634	25.6128	4.1726e-07	4.00891e-05
PFKFB3	1.04465	6.59224	25.5318	4.35162e-07	4.15187e-05
ECE1	0.993111	6.78246	25.2716	4.97998e-07	4.71862e-05
PADI2	-1.58181	4.03679	25.0748	5.51497e-07	5.18973e-05
CXXC5	1.04395	6.06316	25.0479	5.59224e-07	5.22665e-05
LCP1	1.06356	9.44159	24.8732	6.12281e-07	5.68387e-05
CDK14	2.2284	2.13838	24.6698	6.80411e-07	6.27394e-05
NUAK1	1.12289	5.80366	24.4957	7.44761e-07	6.82151e-05
CAPN2	1.03505	6.91729	24.408	7.79439e-07	7.09186e-05
CCDC83	1.23312	4.62486	24.3859	7.8842e-07	7.12638e-05
AIM1	-0.968438	5.91915	24.3543	8.01464e-07	7.19694e-05
ABCG1	-0.96952	5.51559	24.3283	8.12388e-07	7.24766e-05
AFAP1L2	1.9305	2.97637	24.2835	8.31498e-07	7.37029e-05
GNAI1	2.05956	2.5168	24.2521	8.45164e-07	7.4434e-05
TFF3	-1.65172	6.83303	23.8854	1.02246e-06	8.94746e-05
TIMM13	-1.171	4.70635	23.8438	1.04478e-06	9.08497e-05
DDX60	2.08446	4.11709	23.8093	1.06369e-06	9.19125e-05
ADPRH	-3.83586	1.07179	23.4658	1.27153e-06	0.000109185
ANKRD50	0.924406	6.34089	23.4233	1.29994e-06	0.000110931
TXNRD1	1.07647	7.23069	23.4	1.31579e-06	0.000110995
LIMCH1	1.89543	3.06291	23.3984	1.31685e-06	0.000110995
SHISA2	1.98884	3.12521	23.2743	1.40466e-06	0.000117674
CAB39L	-1.19494	4.47424	23.2392	1.43049e-06	0.000118718
SERINC5	0.994076	6.5207	23.234	1.4344e-06	0.000118718
IFRD1	1.39301	4.81108	23.1695	1.48332e-06	0.000122032
DCLK1	1.48375	3.92097	23.0728	1.55985e-06	0.000127565
LOXL1	1.90476	4.41324	22.9513	1.66155e-06	0.000135077
LMNB2	-0.939376	6.72055	22.7323	1.86207e-06	0.000150488
TRIM47	1.42302	6.19832	22.717	1.87701e-06	0.000150808
BAIAP2L1	1.28293	5.51432	22.6623	1.93119e-06	0.000154259
S1PR3	1.92319	3.94531	22.5499	2.04754e-06	0.000162608
ATP5J2-PTCD1	0.95596	7.40098	22.5254	2.07384e-06	0.00016375
ILVBL	-0.962327	6.68503	22.4225	2.18797e-06	0.000171775
ELOVL2	1.63301	3.87355	22.3061	2.32467e-06	0.00018147
WWP1	1.10509	5.68013	22.2045	2.45093e-06	0.000190245
MED16	-1.0028	6.799	21.9809	2.75373e-06	0.000212548
AMH	-2.14734	3.0198	21.9521	2.79538e-06	0.000214557
ERRFI1	1.31759	5.91837	21.9387	2.81507e-06	0.000214868
GADD45B	-1.03613	5.48412	21.6555	3.26274e-06	0.000247662
SERPINE1	3.18495	0.848934	21.6061	3.34781e-06	0.000252723
XG	-2.56444	1.20055	21.5699	3.41158e-06	0.00025613
ID1	-1.27185	5.89704	21.4831	3.56962e-06	0.000266538
IGSF5	-2.15639	1.8997	21.4472	3.63705e-06	0.000270105
PLCB4	-1.41645	4.51659	21.3702	3.78609e-06	0.000279662
CPAMD8	-1.85251	3.35	21.3088	3.90939e-06	0.000287225
STOM	1.05275	6.18236	21.1881	4.16333e-06	0.000304255
OLFML3	-1.70917	3.65433	21.1695	4.204e-06	0.000305602
GRB10	1.69308	3.47126	21.1438	4.26085e-06	0.000308104
SIM1	-2.5601	1.34896	21.0975	4.36496e-06	0.00031398
NRIP1	0.955128	6.25474	20.9346	4.75236e-06	0.000340066
TUBB3	0.875711	9.27141	20.877	4.89734e-06	0.000348624
INPP4B	0.898745	6.79833	20.8053	5.0843e-06	0.000360068
C4orf19	3.2031	1.81364	20.7165	5.3255e-06	0.000375215
ALDH6A1	-0.828566	6.78085	20.551	5.80634e-06	0.000407007
ATP2C2	-0.859629	5.52565	20.526	5.88276e-06	0.00041027
MAP1B	1.2296	6.29826	20.5065	5.94284e-06	0.000412367
KLF4	1.13164	4.79524	20.3029	6.61009e-06	0.000456362
CALML5	1.08312	6.00059	20.0732	7.45348e-06	0.000509473
NOTCH1	1.19773	5.96854	20.0732	7.45353e-06	0.000509473
STK17A	1.55055	4.43602	20.0177	7.67301e-06	0.000521879
CITED4	1.31277	4.44014	19.8824	8.23541e-06	0.000557371
FXYD3	1.22322	7.35818	19.8721	8.28012e-06	0.00055765
EPRS	0.778198	6.97174	19.8567	8.34694e-06	0.000559408
CPNE4	-2.49926	2.78046	19.8254	8.4846e-06	0.000564026
PFKM	-0.903315	6.07484	19.8224	8.49796e-06	0.000564026
KLHL35	4.17847	4.86264	19.7329	8.90549e-06	0.000588233
PCP4	-1.9348	3.24819	19.7204	8.96414e-06	0.000589274
MBD3	-0.951209	4.84929	19.7096	9.01476e-06	0.00058978
ENC1	1.0097	5.52189	19.6568	9.26733e-06	0.00060343
PALLD	0.886372	8.24108	19.5807	9.64385e-06	0.000624166
TMPRSS4	2.54083	2.96629	19.5742	9.67664e-06	0.000624166
RCC1	1.0014	6.71742	19.5648	9.72463e-06	0.00062433
KREMEN2	-1.18996	4.24497	19.5153	9.97969e-06	0.000637725
PDLIM7	0.922008	8.55628	19.4631	1.02561e-05	0.000652358
SMURF1	0.889297	5.80605	19.2965	1.11909e-05	0.000708536
HMX3	6.3314	4.57303	19.2633	1.13877e-05	0.000717687
KCNJ8	1.87425	2.40754	19.1908	1.18282e-05	0.000742045
IDS	1.73925	3.12786	19.1689	1.1965e-05	0.000747212
RHOU	1.61138	2.88217	19.1596	1.20231e-05	0.000747444
LSS	-0.949096	8.03211	19.1206	1.22715e-05	0.000759451
MAP3K1	0.808426	5.97183	19.0955	1.24338e-05	0.000766047
CDKN2B	1.40648	4.83699	19.0609	1.26612e-05	0.000776572
TYRP1	1.42262	3.62309	19.0515	1.27235e-05	0.000776924
ACHE	-1.12087	4.23593	19.0327	1.28494e-05	0.000781143
ENOX2	1.67569	3.14986	19.0099	1.30039e-05	0.000787049
SLC7A11	2.52688	1.9645	18.999	1.3079e-05	0.000788122
ARL1	-0.868682	6.98595	18.9893	1.31457e-05	0.000788684
PDE4A	5.19489	4.52305	18.9557	1.33788e-05	0.000797735
SEPT7	0.748396	7.22167	18.9509	1.34127e-05	0.000797735
PLAU	1.7558	2.55835	18.9371	1.35103e-05	0.000800077
HK2	-0.873356	7.27381	18.7861	1.46227e-05	0.000862238
SVOPL	-2.34253	1.09455	18.7598	1.48262e-05	0.000870501
ASNS	0.989442	5.92921	18.7005	1.52944e-05	0.000894169
SH3BGRL3	1.06059	7.17397	18.5814	1.62797e-05	0.000947743
SELENBP1	-0.777602	7.41467	18.5557	1.65009e-05	0.000956564
NPIPB3	-2.04025	5.76954	18.5103	1.68992e-05	0.000975537
TIGAR	0.942135	5.80199	18.4055	1.78543e-05	0.00102636
IFIT3	2.10021	3.35661	18.3732	1.81598e-05	0.00103957
SHC2	-1.39359	3.51838	18.317	1.87033e-05	0.00106624
CELSR2	0.886293	6.70984	18.2465	1.94078e-05	0.00110183
ALDH1A3	1.88531	3.7334	18.1828	2.00681e-05	0.00113463
DYNLT3	1.40089	4.2365	18.1723	2.01794e-05	0.00113625
ACAA2	0.683305	8.64184	18.0938	2.10286e-05	0.00117923
PPM1E	-1.2314	3.8769	18.0333	2.1707e-05	0.00121233
SLC12A2	0.717382	8.28449	17.8412	2.40127e-05	0.00133496
TARP	-1.8191	2.17958	17.8345	2.40972e-05	0.00133496
PSG4	4.06897	0.0379298	17.8126	2.43763e-05	0.00133883
SCIN	-1.50557	4.7661	17.8099	2.44115e-05	0.00133883
FLRT3	2.04993	2.45589	17.8061	2.44593e-05	0.00133883
PCP2	-4.15233	0.250975	17.7634	2.50144e-05	0.00136378
KIF2A	0.960073	5.60114	17.7357	2.53813e-05	0.00137831
PALM3	-1.48959	3.46664	17.7057	2.57849e-05	0.00139472
NEDD4L	-0.928318	5.52478	17.6891	2.60117e-05	0.00139741
SOX9	1.70207	2.84271	17.6849	2.60689e-05	0.00139741
NPIPB5	-2.07249	5.5856	17.6797	2.61398e-05	0.00139741
MISP	-0.861612	7.56581	17.6439	2.66368e-05	0.00141846
EHF	-2.1139	1.32933	17.6265	2.68819e-05	0.0014217
TRIM56	1.27609	4.86659	17.6249	2.69045e-05	0.0014217
ZNF3	0.999207	4.7548	17.5906	2.73932e-05	0.00144197
TMEM59	0.768641	7.08093	17.5731	2.76469e-05	0.00144978
BUD31	0.98387	6.19124	17.4935	2.88293e-05	0.00150603
AHR	0.845368	6.9905	17.4093	3.01349e-05	0.00156827
CYP2J2	-1.54269	3.57795	17.3837	3.05439e-05	0.00158356
AHNAK2	1.13558	4.93021	17.367	3.08135e-05	0.00159153
SERPINB5	2.27762	3.79502	17.2865	3.21459e-05	0.00165413
ANKRD34B	1.24487	5.06409	17.2567	3.26545e-05	0.00167403
FOXE3	5.62733	4.61772	17.2407	3.29304e-05	0.0016819
GSN	0.981927	11.4691	17.2312	3.30962e-05	0.0016841
NPIPB4	-2.04728	5.55805	17.2077	3.35072e-05	0.00169873
LYNX1	3.39288	0.430807	17.1434	3.46616e-05	0.00175079
KCNK1	1.00866	4.33142	17.1129	3.5222e-05	0.00176977
FSTL4	2.24543	1.77434	17.109	3.52949e-05	0.00176977
GALK2	-1.02272	4.69163	17.0856	3.5732e-05	0.00178517
ARHGEF10L	1.08017	4.99227	17.0432	3.65383e-05	0.00181884
ELOVL7	1.27156	5.32765	17.007	3.72419e-05	0.00184717
TLE2	-1.2815	3.03211	16.9595	3.81861e-05	0.00188719
RBP1	3.03857	2.86291	16.9284	3.88162e-05	0.00191145
BLNK	-1.38952	3.7131	16.8901	3.96071e-05	0.00194343
RDH11	-0.749221	8.24577	16.8658	4.01176e-05	0.00196148
NEIL1	-2.26648	1.5749	16.8157	4.11918e-05	0.00200626
SULT1A1	-0.983609	5.04508	16.8095	4.13255e-05	0.00200626
CITED2	-0.896906	6.43227	16.7922	4.17046e-05	0.00201753
BCAP31	0.712571	8.08213	16.7756	4.20711e-05	0.00202812
RRM2	-0.738789	7.50213	16.7372	4.29315e-05	0.00206236
POMT2	1.09729	4.27617	16.7238	4.32352e-05	0.00206972
MEAF6	1.02762	5.56112	16.7127	4.34888e-05	0.00207163
MGP	1.97449	3.31376	16.7008	4.37617e-05	0.00207163
KDM7A	2.69736	4.62766	16.699	4.38035e-05	0.00207163
EFHD2	1.17037	4.68742	16.6958	4.38784e-05	0.00207163
CA12	0.84226	5.72632	16.683	4.41751e-05	0.0020785
IFFO2	1.1328	5.78101	16.6524	4.48932e-05	0.00210508
PARP14	0.889672	5.6799	16.6437	4.51003e-05	0.0021076
SLCO2A1	2.6009	2.04804	16.5758	4.67437e-05	0.00217699
RPL37	0.803264	8.31299	16.5641	4.7032e-05	0.00218301
TOMM20	0.81075	5.9149	16.5309	4.78626e-05	0.00221409
PINK1	1.01145	5.76849	16.5152	4.82623e-05	0.00222072
SIPA1L2	1.06714	4.30458	16.5125	4.83292e-05	0.00222072
PHLDA2	1.13081	6.50045	16.4999	4.86521e-05	0.0022281
FASN	-1.1547	11.1371	16.4673	4.94955e-05	0.0022592
ITGA3	0.726876	6.5659	16.4412	5.01831e-05	0.00227617
CD59	0.797595	8.11807	16.4406	5.01987e-05	0.00227617
ANXA5	-0.750436	8.54762	16.4124	5.09496e-05	0.00229752
SYT10	1.21975	4.03033	16.4104	5.10039e-05	0.00229752
CRELD1	-1.30889	3.89137	16.4001	5.12832e-05	0.00230255
TXNRD2	-0.830103	5.49023	16.2811	5.46061e-05	0.0024433
ANXA3	0.689909	8.07861	16.2753	5.47738e-05	0.0024433
ICE1	1.00582	4.87678	16.2683	5.49752e-05	0.00244435
SLC9A3R2	-0.836057	6.68914	16.2329	5.60122e-05	0.00248242
S100A1	-2.44192	1.442	16.2182	5.645e-05	0.00248874
NPIPB11	-2.27137	5.20043	16.2159	5.6517e-05	0.00248874
SPATS2L	0.85304	7.10826	16.1794	5.76161e-05	0.00252904
SCARA3	1.29688	4.2372	16.1722	5.78366e-05	0.00253063
ARMCX2	1.33362	3.49497	16.1286	5.91842e-05	0.00258137
TKT	0.681246	8.62298	16.1012	6.0046e-05	0.00261067
SPANXA2	-3.46005	0.361666	16.0829	6.06295e-05	0.00261608
SPANXA1	-3.46	0.361666	16.0789	6.07566e-05	0.00261608
TRIM3	-1.1407	3.64041	16.0731	6.09437e-05	0.00261608
ATP5J2	0.867493	7.88032	16.0707	6.10208e-05	0.00261608
LAMB3	1.47752	6.7442	16.0675	6.11226e-05	0.00261608
ATRX	0.860385	7.10225	16.0512	6.1652e-05	0.00263055
MGLL	0.983535	5.77549	15.9652	6.45191e-05	0.00274436
SHH	1.35602	3.2865	15.9506	6.50184e-05	0.00275706
PLK1	-0.815297	6.19687	15.9409	6.53507e-05	0.00276263
PRDX3	-0.6984	8.53852	15.9319	6.56629e-05	0.00276444
TMEM2	1.06891	4.78353	15.9281	6.5796e-05	0.00276444
HIST1H4A	-0.859812	8.06656	15.9059	6.65705e-05	0.00278845
HTR2C	3.65917	1.13295	15.8626	6.81117e-05	0.00284434
NCR3LG1	-2.3885	1.41165	15.8469	6.86784e-05	0.00285677
DDIT3	2.12716	1.9072	15.8429	6.88252e-05	0.00285677
CD82	-1.46627	3.46146	15.7827	7.10496e-05	0.00294021
TMEM106C	-0.749172	6.20866	15.7686	7.15808e-05	0.0029533
SPATA13	1.04837	4.69521	15.7539	7.21374e-05	0.00296094
TXN	0.799026	8.76308	15.7524	7.21971e-05	0.00296094
TANC2	0.703781	7.06898	15.7441	7.25155e-05	0.00296515
HILPDA	-1.36007	5.31824	15.7163	7.35877e-05	0.00300006
VTCN1	-2.4067	3.1706	15.6877	7.47092e-05	0.00303677
PHLDB1	0.916465	4.75011	15.6545	7.60326e-05	0.00308145
MINOS1	0.985982	5.32685	15.6053	7.80368e-05	0.00315266
PODXL	0.917758	5.01336	15.6001	7.82486e-05	0.00315266
GPHN	-0.843666	4.94608	15.553	8.0224e-05	0.0032137
SOCS3	-1.97621	1.84689	15.5528	8.02313e-05	0.0032137
ALOX15	-1.03385	5.08006	15.5155	8.18331e-05	0.00326833
EPHA7	0.97482	4.50922	15.5068	8.22097e-05	0.00327385
JAK1	0.706413	7.39171	15.4983	8.25804e-05	0.00327911
MYO1B	0.652523	9.21595	15.4497	8.47314e-05	0.00335483
GADD45A	1.39414	4.87653	15.4409	8.51238e-05	0.00336068
GLA	0.947117	4.44501	15.404	8.68052e-05	0.00341724
RASGRP1	1.15046	4.07246	15.3698	8.83895e-05	0.00346967
PKMYT1	-0.950748	5.13885	15.3162	9.0933e-05	0.00355934
RHOD	0.75486	5.73324	15.203	9.65511e-05	0.00376851
GCNT1	-0.833279	5.49142	15.1207	0.000100853	0.00392528
CALCR	2.15365	1.88891	15.0228	0.000106217	0.00412237
PPP3CA	-0.667313	7.23695	15.0166	0.000106568	0.00412433
THUMPD2	1.79553	2.36385	14.996	0.000107737	0.00415787
TSC22D2	0.803724	6.48255	14.9664	0.000109445	0.00421196
PDK4	1.26877	3.98712	14.9315	0.000111483	0.00427841
IL6R	1.91967	1.82989	14.9249	0.000111876	0.00428152
PDLIM5	0.687347	8.26721	14.9188	0.000112241	0.00428355
G6PD	0.84456	10.0236	14.8289	0.000117719	0.00448016
CLDN9	1.1337	5.76052	14.8136	0.000118677	0.00449204
MARCKSL1	1.0172	7.86352	14.8135	0.000118685	0.00449204
PPARG	1.34473	3.09115	14.7576	0.000122255	0.00461444
NUCB2	-0.883362	6.52361	14.7417	0.000123289	0.00464073
SDC2	1.19612	4.26279	14.722	0.000124584	0.00467667
ZFP36L1	0.878047	6.45726	14.6687	0.000128156	0.00479765
ACSL6	-3.78316	1.03497	14.6634	0.00012852	0.0047982
SLC12A5	-1.17718	3.67562	14.6549	0.000129101	0.00480682
NET1	0.830131	7.09897	14.6274	0.000130996	0.00485388
PLAA	0.818047	5.23071	14.6263	0.000131071	0.00485388
SLC9A4	2.83817	1.26292	14.6206	0.000131468	0.00485547
FGFR4	-1.09592	4.27573	14.5797	0.000134356	0.00494572
ARFIP2	-0.857443	5.73013	14.5758	0.000134631	0.00494572
SERBP1	0.613011	8.49934	14.5444	0.000136898	0.00499547
HIST1H3G	-0.718123	8.00028	14.5443	0.000136899	0.00499547
PLA2G10	1.69921	3.33101	14.5419	0.000137076	0.00499547
TCEAL8	-1.45384	3.08702	14.4963	0.000140434	0.00510428
SIL1	0.910621	6.21282	14.4784	0.000141773	0.00513937
RPS6	0.743981	8.55206	14.4467	0.000144179	0.00521285
GALNT2	0.798448	5.4049	14.3606	0.00015093	0.00544259
EBP	-1.10007	7.34413	14.3485	0.000151901	0.00546328
COL12A1	1.05568	6.04706	14.3324	0.000153203	0.0054957
PVALB	-2.85341	0.899063	14.3225	0.00015401	0.00551026
UTP11L	0.745159	5.77272	14.3084	0.000155173	0.00553456
DKK1	-0.839316	8.71279	14.3045	0.000155495	0.00553456
CAT	-0.703216	6.32003	14.2833	0.000157252	0.00558264
SCNN1A	-1.2977	4.46565	14.274	0.000158031	0.00559583
TNPO1	0.732671	7.03549	14.2624	0.000159007	0.00561592
PHLDB2	1.55285	3.40724	14.2513	0.000159948	0.00563469
KIAA1147	1.70249	4.2322	14.2447	0.000160514	0.00564016
HFE	-2.14567	1.30614	14.2191	0.000162714	0.00570289
POU3F3	4.19107	3.45232	14.2096	0.000163537	0.00570686
TMEM97	0.794725	5.42781	14.2082	0.000163658	0.00570686
MBD2	2.98934	5.7591	14.1766	0.000166429	0.00578878
FMNL2	2.54877	4.56096	14.154	0.000168439	0.00583391
AK4	-0.934923	5.16036	14.1479	0.000168984	0.00583391
DCXR	-0.781512	7.42788	14.1477	0.000169	0.00583391
NELL2	2.01892	1.71782	14.1317	0.000170449	0.00586916
DNMBP	0.972404	4.44541	14.1229	0.00017125	0.00588202
SULT1A2	-0.973471	4.30064	14.1071	0.000172692	0.00591675
IFITM1	0.761937	7.57406	14.0686	0.000176259	0.00602394
AP1G2	-0.793962	6.87834	14.025	0.000180398	0.00615009
FAM189A2	1.39521	3.48831	13.9957	0.000183228	0.0062311
PGK1	0.674734	9.10057	13.9885	0.000183936	0.00623974
MSMB	1.44999	3.69064	13.972	0.000185554	0.00627914
AKAP12	-1.13373	3.65998	13.9616	0.000186586	0.00629854
ABCC4	1.25099	3.43611	13.9489	0.000187849	0.00632561
MAOA	-0.925461	4.75272	13.9403	0.000188708	0.00633903
ABCA1	1.00926	5.21442	13.919	0.000190857	0.00639556
GAMT	-1.11283	4.17599	13.9096	0.00019182	0.00641222
IER5	0.915845	5.58238	13.8986	0.000192938	0.00643391
LMO7	-0.904896	4.84698	13.8813	0.000194723	0.00647699
ATP11A	0.936532	4.38631	13.8698	0.000195922	0.00647699
LEO1	-0.790717	7.1849	13.8682	0.000196088	0.00647699
PLOD3	0.820759	7.09205	13.8679	0.000196115	0.00647699
ANKRD34A	-3.29745	1.7278	13.8389	0.000199174	0.00656223
SUV39H1	-1.09275	4.12293	13.8314	0.000199972	0.00657275
PKP1	0.833439	6.84417	13.767	0.000206938	0.0067855
SYT7	-0.99912	5.05283	13.7594	0.000207782	0.00679696
THSD4	1.01809	4.96135	13.7436	0.000209537	0.00683806
IGSF1	2.1289	2.57374	13.7374	0.000210225	0.00684426
FLII	-0.728177	8.25258	13.6747	0.00021736	0.00705835
HIST1H4F	-0.735943	7.52285	13.6707	0.000217828	0.00705835
LRRC69	5.36093	0.330369	13.6201	0.000223776	0.00723403
ZNF277	1.16043	4.34163	13.6032	0.000225805	0.00728248
KIAA0020	0.877597	5.05762	13.5541	0.000231786	0.00745786
JUNB	0.95052	6.96951	13.5036	0.000238106	0.00764333
PRKG1	1.14914	3.26314	13.4709	0.000242289	0.00775947
SMAD3	0.693619	5.9439	13.4502	0.000244981	0.00782742
KIF4A	-0.856178	4.99453	13.4038	0.000251115	0.00800481
SORL1	-1.03718	5.20728	13.3949	0.000252316	0.00802446
ABCE1	0.730957	6.91061	13.3876	0.000253294	0.00803696
RPS8	0.811158	8.45545	13.382	0.000254052	0.00804243
SYNGR2	-0.875269	7.82133	13.3735	0.000255204	0.00806035
PLS3	1.38302	8.61101	13.3495	0.000258491	0.00813262
RHOB	-0.788194	7.62355	13.3454	0.000259051	0.00813262
LNPEP	0.807496	5.74295	13.3439	0.000259268	0.00813262
SLC6A4	-2.6418	1.11581	13.3138	0.000263467	0.00824549
CREB3L1	-1.83997	1.69588	13.303	0.000264989	0.00827428
DNAJB6	0.635821	7.4469	13.2314	0.000275301	0.00857677
SELL	2.03074	2.15963	13.2229	0.000276553	0.00859629
IRX3	-1.02301	4.49094	13.2046	0.000279257	0.00863394
PIK3R1	0.737968	5.99456	13.2038	0.000279385	0.00863394
PRRT1	4.96694	4.18654	13.202	0.000279649	0.00863394
ATG12	0.819889	4.75463	13.1853	0.000282156	0.00869179
TBRG4	0.749779	5.98941	13.1695	0.000284545	0.00874578
CILP2	2.52403	1.23688	13.1454	0.000288225	0.00883911
CCM2L	2.87658	1.13638	13.0822	0.000298115	0.00912206
HES4	1.02936	5.15274	13.065	0.000300871	0.00918592
PARD6B	0.848908	7.89724	13.0587	0.000301873	0.00919609
BROX	0.902122	5.49526	13.0111	0.000309647	0.00938016
KIAA0907	-1.28572	5.01073	13.0071	0.000310317	0.00938016
SSMEM1	2.74729	0.774821	13.0055	0.00031058	0.00938016
N4BP3	0.812739	6.11334	13.0038	0.000310852	0.00938016
CCDC85A	1.87973	1.45524	13.001	0.000311329	0.00938016
CANT1	-0.788592	5.33477	12.9951	0.000312315	0.00938928
EDN1	1.22348	5.73879	12.9813	0.000314619	0.00943787
NHS	3.03867	5.20309	12.9616	0.00031795	0.00951702
SQSTM1	0.636691	8.66653	12.9449	0.000320786	0.00958103
SLC25A44	-1.57175	4.43718	12.9382	0.000321948	0.00959489
KPNA6	0.696916	6.74031	12.934	0.000322669	0.00959557
PARP9	0.859499	6.06987	12.9212	0.000324876	0.00964033
LAMC2	1.24939	4.66913	12.8537	0.000336814	0.00995983
HEY2	1.44138	3.17056	12.8521	0.000337093	0.00995983
FBXO30	1.05315	4.47927	12.7875	0.000348948	0.010288
PPP1R3E	4.01909	3.46326	12.7831	0.000349756	0.0102897
PLA2G3	-3.7251	2.50602	12.7654	0.000353091	0.0103656
ZCCHC7	1.05219	3.60445	12.7559	0.000354889	0.0103962
TMSB4Y	1.15382	8.63164	12.7389	0.000358123	0.0104659
SGCE	1.07469	3.93298	12.7316	0.000359532	0.0104659
ZSWIM6	0.954058	4.36597	12.7315	0.000359554	0.0104659
FAM102A	0.772159	5.99107	12.7088	0.000363936	0.0105711
CLN3	-0.733954	6.99247	12.6873	0.000368153	0.010671
ATP8B3	-2.88861	2.44081	12.6819	0.000369222	0.0106795
LPL	-3.40338	2.13177	12.6678	0.000372008	0.0107374
CREG2	2.63205	1.3247	12.6337	0.000378853	0.0109121
TRIM4	0.837972	5.23554	12.6243	0.00038076	0.0109441
HEATR1	0.808807	5.19601	12.6128	0.000383108	0.0109886
SLC1A1	3.20589	0.67542	12.6082	0.000384049	0.0109926
TM2D1	1.62471	2.98793	12.6003	0.000385689	0.0110166
RGCC	3.88135	1.90823	12.5739	0.000391176	0.0111501
AHDC1	1.35043	4.04706	12.5293	0.000400628	0.0113959
PRDX1	0.558928	9.31698	12.5059	0.000405677	0.0115157
SFRP5	4.00248	3.52404	12.492	0.000408688	0.0115773
PLSCR1	0.874958	5.0622	12.4476	0.000418532	0.0118317
MTAP	2.33625	2.28836	12.4399	0.000420263	0.0118562
LXN	0.87098	7.0318	12.4155	0.000425776	0.0119872
AMER2	1.76416	2.54124	12.4088	0.000427309	0.0120042
ZDHHC9	1.02946	5.23561	12.4053	0.000428127	0.0120042
CEP170	0.926462	3.90881	12.3841	0.000432996	0.012116
MLST8	-0.912343	4.70405	12.3792	0.000434152	0.0121236
LIN9	1.26415	2.66001	12.3637	0.000437761	0.0121996
CCDC57	-0.813311	4.52467	12.3461	0.000441906	0.0122902
MAGEF1	-0.626071	6.30428	12.3369	0.000444086	0.0123259
SH3BP2	1.22345	3.79179	12.3324	0.000445167	0.0123274
BHLHE22	4.17632	3.50671	12.3292	0.000445935	0.0123274
PRC1	-0.701517	6.73214	12.3101	0.000450504	0.0124191
FGD6	1.64377	2.83725	12.3078	0.000451061	0.0124191
CLN5	-1.10806	4.11482	12.2651	0.000461518	0.0126816
LFNG	0.815435	6.40582	12.2496	0.000465354	0.0127615
HADHB	-0.713123	7.80703	12.2376	0.000468352	0.0128181
TOM1L2	0.6015	7.34779	12.1796	0.000483144	0.0131966
DNAH14	1.41911	3.50206	12.1747	0.000484422	0.0132053
TRIO	0.800169	6.91032	12.1628	0.000487511	0.0132168
RPL11	0.670682	8.07052	12.162	0.000487718	0.0132168
CBWD2	0.671224	6.79834	12.162	0.00048773	0.0132168
PAQR7	1.24874	2.94504	12.1484	0.000491309	0.0132844
MPDZ	0.820297	4.60598	12.1452	0.000492156	0.0132844
CAPG	0.851471	7.156	12.0913	0.000506566	0.0136465
PTCD1	1.00733	4.48693	12.0791	0.000509908	0.0137096
PPM1L	-0.918718	4.20482	12.0622	0.000514549	0.0137791
EBNA1BP2	0.635467	6.63353	12.0618	0.00051466	0.0137791
TXNDC12	0.956309	4.38298	12.0587	0.000515501	0.0137791
NUDT14	-0.908936	5.22008	12.05	0.000517925	0.0137993
HSPG2	0.968573	5.15974	12.0488	0.000518263	0.0137993
TYMS	-0.741947	6.24478	12.0239	0.000525222	0.0139575
SEPP1	-1.4669	2.81294	12.0059	0.000530331	0.0140661
FAM161B	-1.0485	3.75002	11.9789	0.000538057	0.0142435
DHTKD1	-0.656581	5.82698	11.9706	0.000540459	0.0142594
COMT	-0.607826	8.41448	11.9697	0.000540735	0.0142594
ANKRD30B	-2.3146	1.3574	11.9589	0.000543861	0.0143144
ADAM2	1.81931	1.60661	11.9544	0.000545188	0.01432
CDH15	3.63725	1.72476	11.9511	0.000546159	0.01432
ERMP1	0.71945	6.56693	11.9105	0.000558195	0.0145999
IFITM3	0.739905	8.50833	11.9079	0.000558962	0.0145999
ASL	-0.629797	6.34228	11.8927	0.000563547	0.0146722
POF1B	1.04493	3.77664	11.8916	0.000563862	0.0146722
CAP1	0.610868	8.93984	11.8818	0.000566852	0.0147221
ECH1	-0.627236	9.17609	11.8459	0.000577889	0.0149804
TAF6L	-0.935138	4.88574	11.8284	0.000583341	0.0150933
LYPLA2	0.764462	5.58968	11.7969	0.000593308	0.0153223
SLC52A3	-2.09695	0.813396	11.7816	0.000598189	0.0153779
SLC38A1	-0.550234	8.61412	11.7805	0.000598533	0.0153779
KRBOX1	2.6397	0.730701	11.7796	0.00059882	0.0153779
ATP13A2	0.789955	4.8768	11.7593	0.000605401	0.0155119
OAT	-0.643184	7.58098	11.7565	0.000606297	0.0155119
SYTL2	0.583934	8.31104	11.7457	0.000609827	0.0155733
WNK2	1.19432	4.34767	11.7362	0.000612966	0.0156244
RNF44	1.41229	5.55195	11.7161	0.00061963	0.015765
ZNF136	-1.20906	3.07466	11.7039	0.000623698	0.0158392
RRM1	-0.646513	6.48266	11.6975	0.000625842	0.0158643
NOL4L	0.988058	3.73477	11.6776	0.000632582	0.0160056
MAP7D1	0.763045	5.04176	11.6706	0.00063496	0.0160362
GDAP1	-1.34557	3.79753	11.6496	0.000642147	0.016188
DOCK7	0.717997	5.24826	11.6375	0.000646342	0.0162639
CSAD	-0.950446	3.81301	11.6303	0.000648847	0.0162971
LMBR1	0.857174	5.26833	11.616	0.000653863	0.016367
GSR	-0.617341	6.61383	11.613	0.000654924	0.016367
CCDC141	-2.88886	1.12068	11.6122	0.000655205	0.016367
NR4A1	-1.24973	3.88758	11.6035	0.000658271	0.0164138
KIF1B	0.684975	6.44769	11.5879	0.000663835	0.0165225
CHKA	0.819152	4.83153	11.5348	0.000683055	0.0169126
ETF1	0.596366	7.03303	11.5344	0.000683208	0.0169126
ORC5	0.783064	5.17327	11.5315	0.000684266	0.0169126
OAS3	0.956681	6.45476	11.5288	0.000685253	0.0169126
CHD1	0.743969	5.41191	11.5262	0.000686208	0.0169126
FAM105A	1.06128	3.9086	11.5244	0.000686893	0.0169126
FAM83B	0.718105	6.55711	11.5072	0.000693276	0.0170392
SESN2	1.01927	3.83965	11.484	0.000701975	0.0171942
CGN	-0.817747	6.62966	11.4834	0.000702221	0.0171942
FBLIM1	1.0161	6.4685	11.4804	0.000703338	0.0171942
VAV2	0.622314	6.66866	11.4665	0.000708623	0.0172927
PC	0.79766	4.95817	11.4617	0.000710451	0.0172954
KIAA0195	-0.832792	4.40199	11.4596	0.000711253	0.0172954
WASF2	0.931984	5.31719	11.4517	0.000714304	0.0173389
DPYSL2	-0.671467	6.23115	11.4428	0.000717729	0.0173651
IFT74	0.939693	4.05544	11.4423	0.000717912	0.0173651
BAMBI	-0.605567	6.57379	11.4297	0.000722777	0.0174521
DIAPH2	0.873091	4.58515	11.4036	0.000733014	0.0176682
SNAPC3	0.906705	4.36281	11.3798	0.000742475	0.0178649
SMIM12	1.28567	3.15566	11.3694	0.000746633	0.0179336
NFATC2IP	2.28002	6.40754	11.3655	0.000748202	0.0179399
CRAT	-1.06278	3.50463	11.3604	0.000750271	0.0179449
KIAA1467	-0.650626	5.99459	11.3585	0.000751022	0.0179449
CDK7	0.849887	4.98639	11.3508	0.000754136	0.017988
PIP4K2A	-1.02432	5.48236	11.3379	0.000759432	0.0180829
ASUN	-0.845418	6.46638	11.3241	0.000765085	0.0181643
PIM1	1.47418	3.34917	11.3231	0.000765495	0.0181643
PHLDA1	1.14778	5.13298	11.3174	0.000767854	0.0181889
YTHDF2	0.698904	6.36272	11.3016	0.000774414	0.0183127
SMYD3	0.870072	4.70822	11.296	0.000776728	0.0183359
SMOC2	-1.60485	2.17508	11.2895	0.000779452	0.0183672
DGKK	3.44158	0.208477	11.2865	0.000780728	0.0183672
NRBP1	0.554943	8.91766	11.2692	0.000788029	0.0184895
RAC3	-0.96087	4.58501	11.2678	0.00078862	0.0184895
TMEM132E	3.59308	2.60032	11.2627	0.000790787	0.0185087
CTSD	0.556544	8.53585	11.2549	0.000794124	0.0185552
GDPD3	-0.663015	6.95096	11.2413	0.000799983	0.0186481
C16orf70	-2.25263	3.57306	11.2393	0.000800814	0.0186481
ELOVL6	-1.13909	3.72373	11.2309	0.00080447	0.0187015
HPGD	2.54496	0.743829	11.2198	0.000809273	0.0187814
FBXO38	0.839275	4.79774	11.211	0.000813138	0.0188084
MRPL55	0.830449	4.46366	11.2087	0.000814139	0.0188084
RBM11	5.14654	1.79216	11.2078	0.000814544	0.0188084
PTPRE	1.05142	3.93133	11.1986	0.000818605	0.0188705
EPHA4	0.677066	6.13998	11.1701	0.000831255	0.01913
HBP1	0.605308	6.38408	11.1614	0.000835169	0.0191879
PSMC2	0.594687	7.64849	11.139	0.000845302	0.0193883
KRT86	0.743816	6.09287	11.1316	0.000848711	0.0194341
TMX3	0.916185	4.11735	11.1195	0.000854241	0.0195017
KDM4A	0.62724	5.9529	11.1189	0.000854503	0.0195017
ZYX	0.711937	8.78858	11.058	0.000883052	0.0200915
MIER2	-0.773823	4.44087	11.0575	0.00088327	0.0200915
ARHGEF26	-0.999417	4.61698	11.0305	0.000896226	0.0203525
MEX3C	0.898502	4.12316	11.021	0.00090086	0.020424
SLFN5	0.84198	5.05277	11.0057	0.000908346	0.0205185
B4GALT1	0.770804	6.20608	11.0044	0.000908956	0.0205185
PLXNA4	1.07779	3.88589	11.0033	0.000909511	0.0205185
SEMA6B	3.05105	3.18659	10.9906	0.000915774	0.0206259
ZBTB42	-0.805988	4.76845	10.9842	0.000918913	0.020631
TROAP	-1.02712	3.91823	10.984	0.000919002	0.020631
PCDHGA9	0.815704	4.18587	10.9717	0.00092515	0.0207351
RINT1	0.765668	5.35644	10.9537	0.000934153	0.0209028
KLHL21	0.964515	5.12714	10.9304	0.000946005	0.0211045
MIER3	0.715223	5.14549	10.9265	0.000947978	0.0211045
ATP2A3	-0.696928	7.93118	10.9262	0.000948159	0.0211045
BNIPL	-1.28953	2.80502	10.9215	0.000950526	0.0211045
CBWD1	0.613983	6.95654	10.9209	0.000950848	0.0211045
ZNF296	1.16261	3.12588	10.9091	0.000956951	0.0212057
PCDHGB4	0.713909	5.14715	10.9031	0.000960014	0.0212393
ARPC4-TTLL3	0.896378	7.62755	10.8904	0.000966623	0.0213512
MANEAL	1.83065	4.7807	10.8854	0.000969272	0.0213753
SIX4	1.61935	5.21635	10.88	0.000972091	0.0213928
RGL2	-0.924218	4.80544	10.8779	0.000973177	0.0213928
LDLR	-0.653108	8.76906	10.8334	0.000996865	0.0218785
ITGB8	1.60844	2.67386	10.8116	0.00100865	0.0221018
ANKRD49	1.60643	1.79733	10.8025	0.00101364	0.0221759
RPL39	0.74331	7.5713	10.7983	0.00101591	0.0221901
CLSTN1	0.583243	8.00235	10.7917	0.00101956	0.0222346
KDM1A	0.643996	6.33822	10.7873	0.00102196	0.0222515
ZNF354A	0.930219	3.80024	10.7676	0.00103295	0.0224221
METTL7B	-2.16955	3.03455	10.7661	0.00103376	0.0224221
MCCC2	0.572846	7.54865	10.7644	0.00103469	0.0224221
ADAMTSL3	-2.07331	5.21355	10.7606	0.00103684	0.0224221
PAIP2B	-0.977499	4.67946	10.7569	0.00103891	0.0224221
WDR18	-0.640371	5.93718	10.7552	0.00103985	0.0224221
STK38	0.798065	6.96294	10.7503	0.00104264	0.0224221
ADI1	-0.582168	7.78919	10.7499	0.00104285	0.0224221
SIKE1	0.627779	6.27061	10.7439	0.00104621	0.0224593
RBX1	-0.82855	6.81549	10.726	0.00105639	0.022613
TBCA	0.728602	7.85178	10.7255	0.00105667	0.022613
AACS	-0.697261	6.51182	10.7212	0.00105913	0.0226304
TKFC	-0.660541	6.63639	10.7177	0.00106116	0.0226386
PCDHGB7	0.88879	4.11362	10.7082	0.00106661	0.0227196
TMEM57	0.859854	4.69983	10.7036	0.00106929	0.0227414
TOMM34	-0.608208	5.89992	10.695	0.00107428	0.0228123
PDE4DIP	-0.640298	6.89766	10.667	0.00109063	0.0231237
DNAH5	1.30384	2.8116	10.6571	0.00109651	0.0232126
TSPEAR	-2.81586	2.01122	10.6485	0.00110161	0.0232798
SQRDL	-0.684951	5.43248	10.646	0.00110307	0.0232798
TGIF2-C20orf24	0.864664	4.72539	10.6298	0.00111279	0.0234488
TJP2	0.686223	6.73568	10.6087	0.00112556	0.0236816
SPC24	-0.832084	4.82845	10.5906	0.00113667	0.0238788
FBXO42	0.872024	3.85019	10.5631	0.0011537	0.0241995
IDH1	-0.540831	7.66541	10.5406	0.00116783	0.0244585
FSBP	1.96908	0.981365	10.5345	0.00117164	0.024501
MARCKS	-0.926725	7.06748	10.5193	0.00118135	0.0246664
CECR2	-1.57372	2.35222	10.506	0.00118988	0.0248069
ISG20	1.0761	4.23261	10.5001	0.00119366	0.0248481
TCAF2	-1.07271	4.57694	10.4801	0.0012067	0.0250814
MAN2C1	-0.726454	5.22314	10.4767	0.00120889	0.025089
DDIT4	0.871107	6.31039	10.4664	0.00121564	0.0251911
DBNDD2	-0.997912	5.16055	10.4619	0.00121863	0.025215
CTSL	0.679948	7.39912	10.4585	0.00122088	0.0252235
ACOT4	-0.819326	4.21654	10.4473	0.00122831	0.025339
ADGRF4	1.98734	2.20088	10.408	0.00125473	0.0258051
ACADSB	-0.819426	4.72328	10.4071	0.00125534	0.0258051
AP4M1	0.970306	4.08277	10.4053	0.00125654	0.0258051
MED10	1.03237	4.98574	10.3966	0.00126247	0.0258536
SYK	-1.59856	3.73794	10.3963	0.00126267	0.0258536
NUF2	-1.07957	4.2244	10.3813	0.00127295	0.0260241
KRT80	0.703506	10.5453	10.3786	0.00127481	0.0260241
CCDC96	-2.00077	3.16104	10.3745	0.00127765	0.0260241
SEPT5	1.34991	3.16666	10.3732	0.00127857	0.0260241
YARS	0.65622	6.27025	10.3485	0.00129577	0.0262615
HLA-DQB2	1.65393	2.69826	10.3463	0.00129737	0.0262615
EFCC1	2.40243	1.86059	10.3442	0.00129879	0.0262615
NTN4	1.1292	3.69224	10.3429	0.00129974	0.0262615
NOL6	0.824759	5.14638	10.341	0.00130106	0.0262615
CPT1B	-2.44895	1.60242	10.3401	0.0013017	0.0262615
SLC7A8	-1.95987	2.38764	10.3121	0.00132158	0.0266166
H2AFX	-0.674001	8.55946	10.3099	0.00132318	0.0266166
MALL	1.6975	2.30465	10.3006	0.00132989	0.0267125
PLK2	0.659562	7.25247	10.2923	0.00133586	0.0267933
SEZ6L2	-0.695514	7.72587	10.2764	0.00134739	0.0268726
NT5C2	-0.602475	6.51924	10.2761	0.00134766	0.0268726
LONRF1	-0.999671	4.01007	10.2743	0.00134898	0.0268726
GRAMD1C	-2.02506	0.731661	10.274	0.00134918	0.0268726
RAB29	-0.793029	4.47249	10.2734	0.0013496	0.0268726
WHAMM	2.56426	5.73197	10.2592	0.00136007	0.027042
KIAA0754	1.51369	2.36171	10.2166	0.00139182	0.0276332
HACD3	-0.489258	8.2471	10.2118	0.00139542	0.0276648
TNXB	-2.45235	3.45522	10.2018	0.00140307	0.0277764
MYH14	0.69489	9.04757	10.1867	0.00141456	0.0279243
PCDHGB2	0.882833	4.64116	10.1867	0.00141461	0.0279243
SRGAP3	-2.36311	2.50608	10.1817	0.00141838	0.0279586
ZCCHC17	1.0899	4.44595	10.1644	0.0014318	0.0281826
LRRC8A	0.669532	6.36711	10.1596	0.00143554	0.0282158
ELF4	0.631152	5.21691	10.1343	0.00145535	0.0285644
PTBP3	0.661217	6.85093	10.125	0.0014627	0.0286678
PACSIN1	-0.938509	3.33455	10.1019	0.00148119	0.0289524
ZNHIT1	0.646698	6.94951	10.1009	0.00148196	0.0289524
AHCTF1	0.76033	5.6754	10.0975	0.00148474	0.0289524
OSTF1	0.695254	5.55706	10.0943	0.00148727	0.0289524
IFIH1	0.773567	4.95638	10.0937	0.00148776	0.0289524
EPHB4	0.707989	6.0382	10.0729	0.00150469	0.0292404
RELB	1.15027	3.40614	10.0582	0.00151673	0.0294326
PPM1G	0.510753	7.92722	10.0401	0.00153168	0.0296809
PRRT4	2.83244	3.76033	10.0359	0.00153516	0.0297065
PRKD1	1.0328	3.20883	10.004	0.00156198	0.0301327
POLR2E	-0.719989	6.66375	10.0026	0.00156321	0.0301327
EPHA1	0.759343	5.27726	10.0019	0.00156377	0.0301327
KRT10	1.01383	4.32348	9.99867	0.00156654	0.0301438
C7orf43	0.881804	4.33675	9.9943	0.00157026	0.0301731
FOCAD	0.832645	4.56042	9.95453	0.00160454	0.0307888
SDC1	0.693612	7.39433	9.95096	0.00160766	0.0308056
GLI2	-3.08395	2.03391	9.93591	0.00162086	0.0310153
OPN3	1.41287	2.67145	9.93132	0.0016249	0.0310494
KIAA1324	-0.592414	7.59512	9.92515	0.00163036	0.0311104
NACC2	0.844433	5.69516	9.87519	0.00167523	0.0319222
MYLK3	-2.13189	1.0921	9.86062	0.00168854	0.0321037
NUDC	0.566835	7.04208	9.85966	0.00168942	0.0321037
TMEM140	1.63969	1.63058	9.85514	0.00169358	0.0321382
C12orf80	1.17535	3.22556	9.84897	0.00169927	0.0322017
DIAPH1	0.596353	8.59397	9.81956	0.00172665	0.0326318
TP63	1.34063	2.30013	9.8195	0.00172671	0.0326318
MFSD2A	2.0782	0.99691	9.8136	0.00173226	0.0326744
CCNI	-0.808808	5.90062	9.81089	0.00173482	0.0326744
MLLT3	1.14225	3.16316	9.80953	0.0017361	0.0326744
PLD1	1.00152	3.5525	9.80571	0.00173971	0.0326975
MKRN2OS	-1.564	1.22644	9.77563	0.0017684	0.0331913
MTG1	-0.62792	5.30856	9.76998	0.00177385	0.0332363
ENAH	0.705736	5.72691	9.76812	0.00177564	0.0332363
PGM3	-0.790038	6.18842	9.75919	0.00178429	0.0333529
CNTROB	-1.05306	3.40688	9.74393	0.00179916	0.033585
ATP8B1	-0.608575	5.63338	9.73793	0.00180504	0.0336491
LAMP2	0.527442	7.91586	9.72117	0.00182158	0.0338859
ATP7A	0.917771	3.8741	9.71649	0.00182622	0.0338859
IQGAP1	-0.688036	8.40527	9.71404	0.00182866	0.0338859
SH2D4A	0.754233	4.72104	9.7138	0.00182889	0.0338859
TRIM24	0.723226	6.13294	9.71262	0.00183007	0.0338859
PTPN18	-0.696745	4.94722	9.7073	0.00183537	0.0339383
IQGAP3	-0.713803	5.09194	9.69922	0.00184346	0.0340421
TIRAP	-1.8453	0.673779	9.67877	0.00186409	0.034347
HSD17B8	-1.25294	3.93045	9.67791	0.00186497	0.034347
COPS6	0.610131	7.11177	9.67266	0.0018703	0.0343991
STK38L	0.616562	7.02747	9.66906	0.00187397	0.0344205
RYBP	0.865253	4.06548	9.64911	0.00189444	0.0347499
CKMT2	-1.94192	1.16164	9.63464	0.00190942	0.0349438
BACE1	0.851874	4.39946	9.63359	0.00191051	0.0349438
TMTC1	2.17824	0.623494	9.63154	0.00191264	0.0349438
BMP1	0.794495	4.25544	9.62746	0.00191689	0.034966
BRWD1	0.530752	6.57053	9.62359	0.00192093	0.034966
ACTR1B	-0.556626	6.55379	9.62146	0.00192317	0.034966
UPK1A	-0.824399	4.71859	9.62063	0.00192403	0.034966
ZMPSTE24	0.834979	5.64446	9.6085	0.00193679	0.0351513
NMNAT1	0.905329	3.81387	9.60051	0.00194523	0.035258
CEP104	0.765652	4.6751	9.58036	0.0019667	0.0356
PLCXD1	-1.18633	2.94948	9.57608	0.00197128	0.0356362
TNS3	0.760654	5.59135	9.5732	0.00197439	0.0356454
EIF2AK2	0.621872	6.79561	9.56184	0.00198664	0.0358194
CD81	0.559737	8.7639	9.55167	0.00199767	0.0359712
IGSF9	-0.843075	4.24641	9.54234	0.00200785	0.0361072
CYP51A1	-0.539089	7.89461	9.53807	0.00201253	0.036144
NECAP2	0.684295	5.25362	9.53257	0.00201857	0.0362051
SGSH	-0.857362	4.93332	9.52476	0.00202718	0.0363079
EFNA1	-0.874356	6.53634	9.52258	0.00202959	0.0363079
INADL	0.602142	6.06447	9.51913	0.0020334	0.0363289
TPM4	0.666848	11.0899	9.50296	0.00205141	0.0365764
NBEA	0.588797	6.0097	9.50191	0.00205258	0.0365764
ZNF394	0.83301	4.16683	9.49524	0.00206005	0.036662
SARDH	-1.94254	1.59548	9.48692	0.00206941	0.036781
KLF6	0.708843	5.76467	9.47926	0.00207807	0.0368871
DDX31	0.780374	4.67619	9.46959	0.00208906	0.0370343
CREBZF	-0.808222	4.76641	9.46705	0.00209196	0.0370379
FAXC	-1.47434	3.61437	9.44677	0.00211522	0.0374015
TRRAP	0.556006	6.89713	9.43586	0.00212783	0.0375762
FAM65C	-0.796497	5.06568	9.42443	0.00214113	0.0377625
MTHFD1	-0.48014	7.9143	9.41899	0.00214749	0.0377983
CCDC74A	1.19831	2.70386	9.41788	0.0021488	0.0377983
VAT1L	-1.48984	1.28026	9.41565	0.00215141	0.0377983
CRABP1	-0.888133	6.24441	9.41046	0.00215751	0.037857
NCAPH2	-0.834346	4.44366	9.40614	0.0021626	0.0378823
SLITRK6	-0.779422	4.01857	9.40456	0.00216447	0.0378823
MAFF	2.50657	2.2686	9.38525	0.00218738	0.0382346
RAD50	0.561368	6.62711	9.37995	0.00219372	0.0382871
ACSS1	-0.749909	4.37146	9.37808	0.00219596	0.0382871
STC1	1.0522	3.51731	9.36763	0.00220851	0.0384572
JAG1	0.812927	6.79745	9.36285	0.00221428	0.0385088
RAB36	1.19091	2.94227	9.35558	0.00222308	0.038613
VASH1	-2.75009	1.77794	9.34687	0.00223367	0.038718
OAS1	1.54601	5.74923	9.34357	0.00223769	0.038718
LTBP1	-0.59791	7.88317	9.34159	0.00224011	0.038718
TXLNA	0.6665	5.95379	9.34136	0.0022404	0.038718
TUBB6	0.638312	8.01609	9.31763	0.0022696	0.0391734
SDC3	1.01239	3.81006	9.30533	0.00228489	0.0393878
TNFAIP2	1.42968	1.85329	9.29634	0.00229612	0.0394765
AKT1	-0.516755	7.58292	9.29581	0.00229679	0.0394765
DOCK11	1.06832	4.14507	9.29432	0.00229866	0.0394765
COPG1	-0.492984	8.50029	9.28827	0.00230626	0.0395577
PAICS	-0.561378	7.37594	9.28474	0.0023107	0.0395845
MAATS1	-2.93028	0.583224	9.27044	0.00232881	0.0397759
TRIM38	1.64351	2.52827	9.26737	0.00233272	0.0397759
TCEB3	0.647273	4.97892	9.26701	0.00233319	0.0397759
HACD1	-0.892629	5.3227	9.26679	0.00233346	0.0397759
DCAF4	-0.591441	5.50016	9.26185	0.00233977	0.0397928
CTNNA1	0.504094	9.41298	9.26148	0.00234024	0.0397928
TP53I3	-0.888177	4.18652	9.2563	0.00234687	0.0398562
KANK2	0.750377	5.7244	9.23269	0.00237733	0.0403236
MMP13	1.43159	1.81184	9.22455	0.00238791	0.0404531
ADAMTS19	0.627042	5.4567	9.20138	0.00241832	0.0409179
STK39	0.634778	5.82763	9.19194	0.00243084	0.041079
ANGPTL4	1.24595	2.69724	9.18696	0.00243745	0.0411402
TRAPPC3	0.721028	5.86807	9.18237	0.00244357	0.0411929
PPP1R35	0.779433	4.6379	9.17318	0.00245587	0.041333
PITPNM2	1.15417	4.36335	9.17167	0.0024579	0.041333
PABPC4	0.648198	5.1539	9.16821	0.00246255	0.0413487
MED8	0.738908	4.38929	9.1665	0.00246485	0.0413487
NFIB	0.981428	4.00354	9.14914	0.00248835	0.041692
ZBTB45	-0.961851	4.65398	9.14515	0.00249378	0.0417152
SMC5	0.747393	5.12018	9.14367	0.00249581	0.0417152
TACSTD2	0.774911	10.2516	9.1348	0.00250793	0.0418623
SLC39A7	-0.52192	6.46611	9.13278	0.0025107	0.0418623
TOB1	-0.497869	7.6746	9.11684	0.00253267	0.0421542
MAOB	1.9286	2.56072	9.11563	0.00253434	0.0421542
AGXT	2.18034	0.855805	9.10571	0.00254812	0.0422904
FAM166A	-2.4986	2.85628	9.10373	0.00255088	0.0422904
ZNF789	1.12335	3.63779	9.1031	0.00255177	0.0422904
EIF5	0.531843	7.52901	9.08914	0.00257132	0.042563
WDR55	0.684929	5.09159	9.07308	0.00259399	0.0428667
SLC4A7	0.742724	5.49955	9.07174	0.0025959	0.0428667
GUCY1A2	2.95687	5.12695	9.05999	0.00261263	0.0430711
SLC22A5	0.689116	4.99851	9.05865	0.00261455	0.0430711
CDKN1B	-0.573684	6.88232	9.02974	0.00265622	0.0437052
EIF3E	0.532339	7.97913	9.02712	0.00266003	0.0437155
ADAM15	0.667135	5.86713	8.99243	0.002711	0.0445
PARPBP	-1.42023	3.72873	8.98837	0.00271703	0.0445078
MKI67	-0.61246	7.09179	8.98775	0.00271796	0.0445078
HBB	1.31079	3.19376	8.97525	0.00273661	0.0447598
PPIE	0.630429	5.26002	8.97223	0.00274113	0.0447796
OCLN	0.559785	7.37797	8.9701	0.00274433	0.0447796
SCRT2	2.69075	0.260783	8.95976	0.00275992	0.0449566
HIST1H3D	-0.575276	7.22403	8.95856	0.00276173	0.0449566
LARS	0.668708	6.55646	8.95118	0.0027729	0.0450472
PPP3CC	-0.7979	3.74961	8.94897	0.00277626	0.0450472
KIR2DL3	-2.43581	4.92752	8.9451	0.00278216	0.0450472
COL27A1	-1.71794	2.85984	8.94091	0.00278853	0.0450472
NIPBL	0.636689	6.13746	8.9406	0.00278901	0.0450472
MROH7	1.61053	3.1654	8.9394	0.00279085	0.0450472
RBM27	0.660941	5.29982	8.9384	0.00279237	0.0450472
NUDT17	-0.992946	3.11147	8.93765	0.00279352	0.0450472
FBP1	-0.584865	9.72768	8.93227	0.00280176	0.0451271
USP24	0.65426	5.7433	8.90784	0.00283949	0.0456811
MRPL50	0.812582	5.29855	8.88453	0.00287597	0.046188
RASAL1	0.910063	3.46489	8.8813	0.00288107	0.046188
APOL2	0.933313	3.57411	8.88129	0.00288108	0.046188
BST2	1.53207	2.43166	8.87549	0.00289025	0.0462811
ZC3H15	0.644179	6.67863	8.87324	0.00289381	0.0462841
C17orf58	-1.05633	3.20448	8.86516	0.00290665	0.0464355
GGCT	-0.651679	6.02758	8.85947	0.00291572	0.0464537
B3GNT4	-1.68093	2.10499	8.85926	0.00291606	0.0464537
RPS25	0.625816	8.01306	8.85809	0.00291793	0.0464537
MRTO4	0.675912	5.57864	8.85426	0.00292405	0.0464971
TRERF1	-0.973468	3.38166	8.84843	0.00293341	0.0465921
FLVCR1	-1.25635	2.80851	8.84339	0.00294153	0.046667
FBL	0.799543	6.70731	8.83913	0.0029484	0.0467221
PBDC1	0.620349	5.13211	8.82653	0.00296882	0.0469397
RTEL1	-1.52057	4.08663	8.82644	0.00296896	0.0469397
KCNJ3	-0.671943	4.42802	8.80632	0.0030019	0.0474058
EPB41L1	0.847962	5.00755	8.79888	0.00301416	0.0475448
BAK1	0.79063	4.51372	8.76982	0.00306256	0.0482529
FOXD1	2.32009	3.8341	8.76322	0.00307367	0.0483724
SEMA3C	0.483945	7.90562	8.75387	0.00308945	0.0485652
SOX4	0.566584	7.18256	8.74421	0.00310587	0.0487675
TRMT10B	-2.4349	1.75433	8.74049	0.00311221	0.0488112
AFAP1	0.630834	4.93905	8.73039	0.00312949	0.0489802
NIPSNAP3B	-1.37958	3.72495	8.72808	0.00313346	0.0489802
EFHB	-2.47401	0.947383	8.72796	0.00313368	0.0489802
SPTA1	-2.4801	2.55625	8.71517	0.00315573	0.0492134
MAPK8IP3	-0.934224	4.54375	8.71515	0.00315576	0.0492134
TMEM164	0.815728	4.40245	8.71119	0.00316263	0.0492459
BRIX1	0.675535	5.36607	8.70981	0.00316502	0.0492459
GHR	1.6048	1.15411	8.6982	0.00318524	0.0495045
SOX12	1.90755	5.62498	8.69387	0.00319282	0.0495663
EFHC1	-1.01268	3.08337	8.68596	0.00320671	0.0496918
TRIML2	-2.94105	1.53822	8.68344	0.00321114	0.0496918
GRM4	-0.848159	3.77479	8.68262	0.00321259	0.0496918
GUCY1B3	-3.19343	0.678492	8.68104	0.00321537	0.0496918
GPX3	-1.06018	4.37438	8.67535	0.00322543	0.0497913
TTC30A	0.803114	4.24311	8.66592	0.00324216	0.049961
ELF5	-1.17029	2.37978	8.66506	0.0032437	0.049961
CEP85	1.00313	3.39292	8.65748	0.00325722	0.0500645
DHRS1	-0.767554	5.57244	8.6572	0.00325771	0.0500645
ANXA9	0.664707	6.05907	8.64743	0.00327522	0.0502488
RAB11B	-0.553058	6.47505	8.64362	0.00328208	0.0502488
LMTK2	0.673589	5.08678	8.64285	0.00328347	0.0502488
RNF149	0.708536	5.76633	8.6408	0.00328717	0.0502488
PCDHGB6	0.830731	3.94343	8.64035	0.00328799	0.0502488
RLF	0.84347	4.28681	8.63374	0.00329994	0.0503754
EHD3	-0.900947	4.22765	8.60348	0.00335521	0.0511623
RNF32	1.52876	1.32185	8.59415	0.00337244	0.0513681
AIMP1	0.636193	5.65022	8.58143	0.00339609	0.051671
GOLGA7B	-1.35575	2.07934	8.57834	0.00340185	0.0517013
MARVELD3	-0.58396	5.02647	8.57254	0.00341271	0.0518091
ZNF628	1.63049	3.52771	8.56722	0.00342269	0.0519033
BTF3	0.53488	9.08464	8.56112	0.00343418	0.05202
RPS14	0.612407	8.12656	8.55046	0.00345435	0.0522679
CYCS	0.825364	6.48364	8.54501	0.00346471	0.0523671
VEGFB	1.06537	2.76334	8.531	0.00349148	0.0527137
CCDC177	2.56766	1.80712	8.52863	0.00349602	0.0527243
RPL41	0.74891	7.56721	8.49441	0.00356239	0.0536664
WFDC2	-1.29838	3.44955	8.48687	0.00357718	0.0538301
NFIL3	0.928149	3.78438	8.48226	0.00358627	0.0539078
LPIN1	-0.74549	4.21178	8.47251	0.00360553	0.0541381
ENO4	-2.84398	1.3277	8.46644	0.00361758	0.0541754
RPA2	0.627045	5.4028	8.46589	0.00361868	0.0541754
SNX17	-0.588826	7.43606	8.46531	0.00361984	0.0541754
JMY	0.823433	4.72609	8.45934	0.00363174	0.0542943
PPM1A	-0.678945	6.4424	8.45495	0.00364051	0.0543663
KIR2DS5	-2.42323	4.83829	8.45236	0.00364571	0.0543848
MARCH10	1.48924	1.53843	8.45021	0.00365001	0.05439
NCAPD2	-0.546433	6.57944	8.44132	0.0036679	0.0545972
MGST3	-0.62108	5.13965	8.43438	0.00368193	0.0547468
TBCE	0.726704	4.82388	8.43061	0.00368956	0.054801
ARHGEF9	-2.01754	3.02143	8.42277	0.00370552	0.0549217
PCCA	-0.644447	4.70877	8.42268	0.00370569	0.0549217
LHFPL4	-3.49776	2.0677	8.39178	0.00376922	0.0557743
KIR2DS1	-2.42355	4.83647	8.39076	0.00377133	0.0557743
MAP4	0.492993	7.53445	8.38554	0.00378217	0.0558745
RPS23	0.84111	7.76135	8.38173	0.00379011	0.0559316
NOCT	1.01679	3.37709	8.37012	0.00381441	0.0561339
GLIPR1	4.57839	4.54865	8.36586	0.00382335	0.0561339
SUSD4	1.79131	1.92395	8.36569	0.00382372	0.0561339
CPSF6	-0.531198	6.73702	8.36491	0.00382536	0.0561339
SRP19	0.656338	5.29862	8.36403	0.00382722	0.0561339
COL1A1	-0.771634	4.09314	8.36231	0.00383084	0.0561339
SMAD5	0.789778	4.51916	8.36156	0.00383242	0.0561339
ZNF654	0.772401	3.82575	8.33944	0.00387936	0.0567263
CCDC159	-1.76946	2.89918	8.33861	0.00388112	0.0567263
FARP2	0.791963	4.25028	8.33488	0.00388911	0.0567827
HAUS6	0.854428	3.87101	8.33006	0.00389945	0.0568731
PCDHGC4	0.906116	3.74598	8.31893	0.00392339	0.0571617
TMEM263	-0.744285	4.72136	8.31307	0.00393607	0.0572857
CLUAP1	-0.677294	5.5683	8.30199	0.00396017	0.0575755
SHROOM1	1.54739	2.48588	8.29086	0.00398451	0.0578681
PSME2	0.491816	7.41498	8.28402	0.00399954	0.057999
CADM1	0.678537	5.35695	8.28292	0.00400197	0.057999
BRI3BP	-1.09957	5.27862	8.27788	0.00401309	0.0580793
FAM49B	0.683106	6.71315	8.27509	0.00401926	0.0580793
EIF3I	0.561931	7.70501	8.27467	0.00402019	0.0580793
SEL1L3	-1.04001	3.18323	8.26264	0.00404692	0.058404
MPPE1	-1.90146	3.29316	8.24843	0.00407873	0.0587539
CLIC4	0.574052	8.16322	8.24799	0.00407971	0.0587539
NEK5	1.54526	3.62227	8.22492	0.00413191	0.0593871
TEX264	-0.669481	5.71352	8.22473	0.00413233	0.0593871
BRINP2	-1.89102	2.08688	8.21769	0.0041484	0.0594357
HOOK1	0.662066	5.32772	8.21583	0.00415265	0.0594357
SQLE	-0.498464	7.96603	8.21519	0.00415412	0.0594357
RASGEF1B	1.74491	0.975913	8.21178	0.00416194	0.0594357
AGO2	0.653783	5.74614	8.21061	0.00416461	0.0594357
HS3ST3B1	1.98662	0.983987	8.21004	0.00416593	0.0594357
KIAA0895	1.03817	3.60824	8.20863	0.00416916	0.0594357
ACTC1	-0.638641	9.55044	8.20813	0.00417032	0.0594357
URB2	0.786085	4.08704	8.18884	0.00421488	0.0600085
TFAP2C	0.498135	7.12364	8.1847	0.00422451	0.0600834
TTC1	0.709268	5.51721	8.17454	0.00424824	0.0603585
PTN	2.68244	0.476658	8.16024	0.00428186	0.0607733
ACACA	-0.528035	5.66124	8.15753	0.00428828	0.0608015
STAP2	-0.719334	6.2367	8.15495	0.00429439	0.0608253
TDRD7	0.632284	5.33019	8.14237	0.00432427	0.0611855
AGR3	1.47664	3.72016	8.14026	0.00432931	0.0611938
PCDHGB5	0.572371	6.42082	8.13736	0.00433624	0.0612288
KIR2DL1	-2.35198	4.88038	8.13528	0.00434123	0.0612362
TMEM135	-0.818371	4.00666	8.13256	0.00434772	0.0612588
ABHD17A	-0.871299	3.45535	8.12966	0.00435469	0.0612588
IMPDH1	-0.599174	6.05719	8.12903	0.0043562	0.0612588
ZBTB33	0.751769	5.4433	8.12383	0.00436871	0.0613719
NDUFS7	-0.757238	5.71528	8.10488	0.00441463	0.0619536
GABBR1	-1.49787	2.2775	8.09144	0.00444748	0.062351
SSTR5	2.03915	1.02256	8.06712	0.00450756	0.0630139
KAZALD1	-1.46564	1.92686	8.0669	0.00450811	0.0630139
CNKSR1	0.86292	4.07276	8.06673	0.00450853	0.0630139
SSBP3	0.627874	5.03327	8.05869	0.0045286	0.0632301
FUNDC2	0.653773	5.70666	8.05109	0.00454763	0.0633601
EDARADD	2.04188	1.27	8.04954	0.00455152	0.0633601
HIST1H4E	-0.494919	8.86625	8.04945	0.00455175	0.0633601
EPHX2	-1.03899	3.57914	8.04221	0.00456997	0.0635117
TNKS1BP1	-0.821184	6.07268	8.03977	0.00457612	0.0635117
WDR54	-0.709591	5.91749	8.03962	0.00457651	0.0635117
AMOTL1	-0.663199	5.19068	8.03284	0.00459367	0.0636856
MYCBP	0.723808	4.69753	8.02444	0.00461502	0.0639048
G3BP1	0.526491	7.84114	8.02166	0.00462212	0.0639048
PPIA	0.515428	11.0342	8.02114	0.00462343	0.0639048
PJA1	-0.813607	4.03899	8.01649	0.00463532	0.063989
PCDHGB1	0.774164	4.87871	8.01512	0.00463884	0.063989
DLD	0.50643	7.45689	8.00418	0.00466694	0.0642484
HIBADH	-0.631525	5.98262	7.99954	0.00467894	0.0642484
SPIN1	0.621122	5.31018	7.99866	0.00468119	0.0642484
HSF4	-1.78392	2.31487	7.99799	0.00468292	0.0642484
ABCC5	-0.623792	6.87498	7.99699	0.00468552	0.0642484
VAX1	2.42185	2.57453	7.99692	0.0046857	0.0642484
MYBPC2	1.90461	0.872766	7.98089	0.00472738	0.0647359
SPIRE2	-1.34165	3.69969	7.97962	0.00473068	0.0647359
TSR3	-1.08836	4.94365	7.97206	0.00475048	0.0648316
SFPQ	0.53351	8.22579	7.97092	0.00475347	0.0648316
HIST1H2AL	-0.513701	8.57822	7.97029	0.00475513	0.0648316
DUS1L	-0.6606	5.59595	7.96975	0.00475655	0.0648316
TMEFF1	2.56461	1.32262	7.95305	0.00480063	0.0653477
PQBP1	-0.642226	5.9419	7.95181	0.00480393	0.0653477
AQP3	0.852281	6.36634	7.94825	0.0048134	0.0654117
APOBEC3B	-0.647671	5.16923	7.93547	0.0048475	0.0658101
MTMR6	0.656079	5.41861	7.92059	0.00488755	0.0661052
KRT81	0.562521	6.27728	7.92041	0.00488802	0.0661052
BDP1	0.677214	4.6128	7.91896	0.00489195	0.0661052
PDE8A	-0.765498	4.45425	7.9185	0.00489319	0.0661052
TJP1	0.494459	7.22974	7.91796	0.00489464	0.0661052
DBNDD1	0.842833	5.07074	7.91668	0.00489811	0.0661052
TAF9B	0.592906	5.14333	7.91416	0.00490492	0.066132
C8orf4	2.03974	3.2959	7.9124	0.00490972	0.066132
FOXC1	1.00107	4.56751	7.90359	0.00493368	0.0663896
KIFC1	-0.779063	5.19291	7.90012	0.00494316	0.0664268
ERICH2	1.53591	2.11887	7.89828	0.0049482	0.0664268
CDH26	1.98283	0.969603	7.89727	0.00495095	0.0664268
HMGCS2	-1.78237	1.01965	7.89518	0.00495668	0.0664389
CIT	-0.582781	5.3819	7.89099	0.00496818	0.0665281
TIMELESS	-0.571027	5.91184	7.88484	0.00498508	0.0666894
TOPORS	0.729688	4.51136	7.88111	0.00499537	0.0667621
TNFRSF18	1.20846	2.48157	7.87785	0.00500438	0.06678
PHKA2	-0.748306	4.56858	7.87711	0.00500643	0.06678
IL4R	0.726195	5.19477	7.87306	0.00501768	0.066845
AIG1	-0.602754	5.07167	7.87185	0.00502104	0.066845
PRRT3	-0.965024	5.59159	7.8617	0.00504928	0.067156
RNF13	-0.680001	5.57191	7.85728	0.00506164	0.0672551
NFKBIZ	0.995689	3.52487	7.85378	0.00507147	0.0673207
RAB20	-0.689624	4.60838	7.84867	0.00508582	0.067446
KL	2.57168	1.37705	7.84324	0.00510111	0.0675056
PITPNM3	-1.4809	1.58521	7.84265	0.00510278	0.0675056
ADAT2	-3.86277	0.534652	7.84184	0.00510505	0.0675056
NFX1	0.642529	4.64	7.83965	0.00511126	0.0675227
AGRN	0.694208	8.51644	7.82963	0.00513967	0.0678328
CLIP4	0.853194	3.18741	7.82414	0.0051553	0.0679738
KHNYN	-0.577725	5.97468	7.81663	0.00517675	0.0681912
WDR44	0.696349	4.8892	7.80206	0.00521867	0.0686774
PRODH2	-3.26388	1.50627	7.79312	0.00524455	0.0688991
ACADM	-0.686026	4.70581	7.79278	0.00524554	0.0688991
FAM117A	-0.952186	3.03836	7.77558	0.00529572	0.0694918
ARRDC3	-1.29835	5.02268	7.76845	0.00531667	0.0697002
RAI2	-1.52033	3.18954	7.76464	0.00532788	0.0697805
POLD1	-0.629153	5.1468	7.76286	0.00533314	0.0697829
RAB40B	-0.935589	2.60817	7.75424	0.00535864	0.0700499
ARMC10	0.864536	4.91663	7.74164	0.00539617	0.0704734
RACGAP1	-0.483176	6.66227	7.73591	0.00541332	0.0705686
FAM49A	1.20427	1.70083	7.73577	0.00541373	0.0705686
HIGD1A	0.800149	5.85478	7.72786	0.0054375	0.0707463
CROT	0.637986	5.14288	7.72781	0.00543767	0.0707463
NDUFS4	0.751792	5.23302	7.70471	0.0055077	0.0715158
AGPAT2	0.657128	5.52038	7.70416	0.00550936	0.0715158
ACER2	0.802899	3.37475	7.70316	0.00551243	0.0715158
ADGRE2	-1.91613	3.45922	7.68973	0.00555359	0.0719819
ARID1A	0.689644	6.1592	7.68604	0.00556496	0.0720612
EPHB2	0.944756	4.11793	7.6813	0.00557958	0.0721825
HIST1H4D	-0.603637	7.61274	7.66078	0.00564342	0.0729397
SDE2	0.735237	4.54223	7.65381	0.00566524	0.073153
IARS	0.627831	6.8166	7.64021	0.00570813	0.0736376
LDB3	1.64929	4.83493	7.62925	0.00574293	0.074017
DCAF12	0.656824	4.18782	7.62635	0.00575216	0.0740665
ATIC	-0.446898	8.64457	7.62291	0.00576314	0.0741117
ANKRD45	-2.19051	0.917563	7.62058	0.00577059	0.0741117
DHX34	0.872877	4.07873	7.62018	0.00577186	0.0741117
CLSTN3	-0.74484	4.51519	7.61706	0.00578186	0.0741708
IVL	2.43135	0.266752	7.60069	0.00583458	0.0747774
CARNMT1	0.801628	3.52848	7.57588	0.00591544	0.0757431
RAB6A	0.490821	7.10605	7.56726	0.00594382	0.0759141
NPIPB8	-1.58898	3.53651	7.56693	0.00594489	0.0759141
TRIM36	0.958696	3.21894	7.56678	0.00594538	0.0759141
CAAP1	0.889921	4.52726	7.5568	0.0059784	0.0762649
PLXNA3	0.675716	6.5654	7.54963	0.00600225	0.0764538
LYRM5	-1.41284	3.0313	7.549	0.00600434	0.0764538
C20orf24	0.797812	4.82838	7.54225	0.00602689	0.0766053
CDR1	-1.92081	2.30553	7.53985	0.0060349	0.0766053
FABP5	-1.33001	2.89705	7.53859	0.00603912	0.0766053
PRR15	1.0726	2.30858	7.53855	0.00603927	0.0766053
TXNDC2	2.60525	0.539795	7.5371	0.00604412	0.0766053
EXOSC3	0.60495	4.8342	7.53399	0.00605457	0.0766671
PBX1	-0.658903	6.30712	7.52063	0.00609964	0.0771666
FAM83D	-0.699077	5.08929	7.51733	0.00611082	0.077237
TMEM116	-1.69226	2.47746	7.51528	0.00611777	0.0772537
MAN2A1	0.619431	6.39064	7.51115	0.00613182	0.0773601
CCPG1	0.613585	5.23059	7.50743	0.00614449	0.0774487
MCM6	-0.527279	7.50829	7.49531	0.00618597	0.0778487
SNX13	-1.07034	4.12049	7.49486	0.00618755	0.0778487
PSMB7	0.513714	7.27242	7.4874	0.00621322	0.0780091
SECISBP2	0.809712	4.55315	7.48691	0.0062149	0.0780091
P2RX2	-0.809696	4.5469	7.48598	0.00621814	0.0780091
PRCP	-0.635651	4.93622	7.48457	0.00622301	0.0780091
SNRPN	1.56836	1.29578	7.47731	0.00624813	0.0782526
PANK3	-0.565317	5.04294	7.46666	0.0062852	0.0786451
SGOL2	-1.10608	3.96842	7.46423	0.00629371	0.07868
PYCR2	0.656877	5.35523	7.45024	0.0063428	0.07915
HOMER3	0.834644	4.00572	7.45023	0.00634283	0.07915
SYPL1	0.687953	7.13358	7.4441	0.00636446	0.0793478
NAA35	0.589774	5.34541	7.442	0.00637191	0.0793686
S100A4	1.75382	0.652736	7.43147	0.00640929	0.079762
PCDHGB3	0.794422	3.94736	7.42899	0.00641812	0.0797996
RANBP6	0.630925	5.58151	7.41912	0.00645343	0.080166
DHX29	0.548692	5.58916	7.4131	0.00647508	0.0803624
AP1B1	-0.577132	8.34805	7.40514	0.00650379	0.0806459
HBEGF	2.15308	4.32685	7.3994	0.00652456	0.0807715
HIST1H4C	-0.653917	7.83654	7.39909	0.00652568	0.0807715
RPL36A-HNRNPH2	0.67901	8.17839	7.39181	0.00655215	0.0810225
GNB2	0.494073	9.08427	7.39027	0.00655776	0.0810225
ACADL	1.64769	1.44168	7.38576	0.00657423	0.081153
SIX1	-0.902392	3.62511	7.38077	0.00659248	0.0813053
GNL2	0.631425	5.88403	7.37585	0.00661054	0.0814549
FOXF2	2.57091	1.61992	7.37338	0.00661965	0.081494
PLEKHF2	-0.817385	6.0639	7.36994	0.00663231	0.081518
ALG13	0.626304	5.471	7.36963	0.00663346	0.081518
CPNE1	-0.594691	6.53281	7.36663	0.00664454	0.0815812
ERCC6L	-0.947496	3.2031	7.36353	0.006656	0.0816113
PABPC1L	-1.26562	3.26108	7.36142	0.00666381	0.0816113
CHST14	-0.59583	4.34098	7.36115	0.00666481	0.0816113
ANKS1B	-1.38029	2.22899	7.35893	0.00667306	0.0816395
LYSMD2	-0.796255	3.53702	7.35063	0.00670394	0.0819443
FKBP1A	0.845351	6.80316	7.34613	0.00672071	0.081961
GAS6	1.15209	2.72189	7.34572	0.00672225	0.081961
TOP2A	-0.473732	6.8646	7.34547	0.0067232	0.081961
PPIP5K1	-0.977123	3.73152	7.34212	0.00673572	0.0820408
FUT9	1.0945	2.19935	7.33152	0.00677556	0.0824529
DENND2C	-0.955397	3.38604	7.32789	0.00678928	0.0825469
HECTD3	0.615896	5.41295	7.32353	0.00680576	0.0826741
AFF4	0.513489	6.43738	7.32114	0.00681482	0.082711
MIER1	0.794386	3.87883	7.31923	0.00682206	0.0827258
IPO9	-0.703286	5.71941	7.31471	0.00683923	0.0828608
PXDN	0.573897	6.37762	7.30376	0.00688104	0.0832939
SLC8A1	0.992029	2.93451	7.29432	0.0069173	0.0836591
STOX2	-2.09618	1.32187	7.29027	0.0069329	0.0837741
ERBB2IP	0.70723	6.09199	7.28543	0.0069516	0.0839263
DDX21	0.594902	6.95349	7.28162	0.00696637	0.0839732
ZMYM4	0.704935	4.7191	7.28127	0.00696772	0.0839732
TTPAL	-2.62001	11.3953	7.27917	0.00697588	0.0839979
CRISPLD2	0.736509	4.60337	7.2766	0.00698586	0.0840412
SLC4A2	0.58902	6.41317	7.2751	0.00699171	0.0840412
SNX2	0.594089	6.3984	7.26802	0.00701933	0.0842653
SLC39A8	-0.726075	4.24545	7.26678	0.00702417	0.0842653
EIF4G3	0.53356	5.76497	7.26561	0.00702875	0.0842653
RPS6KA2	-1.11778	3.35847	7.26331	0.00703776	0.0842997
FIS1	0.524488	6.79966	7.25338	0.00707678	0.0846933
MUC5B	0.780354	5.78633	7.25039	0.00708857	0.0847605
RPL36A	0.668523	8.17862	7.24873	0.00709513	0.0847652
CDCA4	-0.907612	5.44702	7.24453	0.00711171	0.0848895
VGLL4	-0.656714	5.09119	7.23759	0.00713928	0.0851445
ASPSCR1	-0.92541	5.30089	7.22944	0.00717175	0.0853725
PLEKHN1	0.976136	3.25631	7.22854	0.00717534	0.0853725
AK2	0.515167	6.24107	7.22812	0.00717703	0.0853725
UBD	4.39147	1.64561	7.22607	0.00718524	0.0853962
PNPLA8	0.675297	5.03651	7.22339	0.00719597	0.0854498
SF3A2	-0.610512	5.93296	7.21926	0.00721256	0.0855728
C9orf16	0.84459	4.2515	7.20245	0.00728042	0.0863035
STARD10	-0.486844	8.56811	7.19517	0.00731002	0.0865797
ACAD10	-0.565044	5.10757	7.18582	0.00734818	0.0869028
MYH9	0.641574	11.73	7.18539	0.00734995	0.0869028
ARPC4	0.635721	8.39959	7.18118	0.00736724	0.0869717
PLS1	-0.48778	6.56901	7.18088	0.00736844	0.0869717
ASAP2	0.50226	5.65643	7.17691	0.00738477	0.0870223
ASF1B	-0.535392	5.66412	7.17676	0.0073854	0.0870223
EIF4EBP1	0.684948	4.63141	7.17318	0.00740013	0.0871212
MOSPD1	1.06252	3.35714	7.16748	0.00742371	0.0873239
NCAM2	-0.75273	5.27663	7.16356	0.00743992	0.0874397
ADAM17	0.556339	5.17819	7.1565	0.00746928	0.0876711
PFDN4	0.609061	8.34729	7.15576	0.00747237	0.0876711
FN3KRP	-0.567133	5.09984	7.15024	0.00749541	0.0878624
ARID4B	0.615111	5.24237	7.14686	0.00750955	0.0878624
MRPL40	-0.630477	5.10366	7.14668	0.00751029	0.0878624
MXI1	-1.09512	3.47546	7.14439	0.00751988	0.0878624
PECR	-0.772952	3.36381	7.14421	0.00752065	0.0878624
RFK	0.97498	3.50738	7.13901	0.00754248	0.0880427
CCNG1	0.740469	4.86824	7.13519	0.00755856	0.0880847
ABHD17C	2.07423	6.39724	7.13511	0.00755891	0.0880847
PTGR1	0.573209	5.14191	7.13114	0.00757566	0.0882051
QKI	0.780419	4.58258	7.12725	0.00759212	0.0883219
MGAT2	-0.715248	4.53987	7.12502	0.00760155	0.0883568
FAM72B	-1.10192	2.54144	7.1209	0.00761905	0.0884854
UBE2D1	0.73257	4.03926	7.11449	0.00764635	0.0887134
FAAP20	1.15457	5.23592	7.11326	0.0076516	0.0887134
MARCH6	0.498675	6.74829	7.10998	0.0076656	0.0888007
SCN1B	1.04234	3.15422	7.10752	0.00767611	0.0888247
YPEL3	-0.552535	6.8409	7.10647	0.0076806	0.0888247
PPM1H	-0.673355	5.53583	7.10118	0.00770333	0.0890127
APC	0.595672	4.97094	7.09959	0.00771014	0.0890165
HMHA1	-0.735131	3.87863	7.09725	0.00772021	0.0890281
MAP2K1	-0.552693	5.74905	7.0958	0.00772648	0.0890281
RNF223	0.797959	4.29207	7.09485	0.00773058	0.0890281
RBM34	0.706636	4.5983	7.0903	0.00775023	0.0890962
IL17RC	-0.740397	4.14438	7.08994	0.0077518	0.0890962
ACAD9	-0.716581	6.10446	7.08898	0.00775595	0.0890962
SPTLC1	0.524794	6.46865	7.08666	0.007766	0.0891371
EPAS1	0.547052	6.34435	7.08144	0.00778864	0.0893223
HN1	0.686677	7.56594	7.07856	0.00780119	0.0893916
TAP2	0.859813	4.94737	7.0756	0.00781405	0.0894644
NHP2	0.523005	7.20219	7.07388	0.00782155	0.0894757
ZNF229	-1.08638	2.46524	7.07144	0.00783221	0.0894955
GAA	-0.56381	7.80645	7.07051	0.00783632	0.0894955
UBE3C	0.552868	5.81722	7.06894	0.00784316	0.0894994
NUDT1	-0.637464	4.61283	7.05119	0.00792124	0.090236
DDX47	0.541174	6.07496	7.05043	0.00792463	0.090236
CCDC74B	1.03227	2.55365	7.0498	0.00792742	0.090236
DMBT1	-1.6515	1.7998	7.04376	0.0079542	0.0904659
HAUS4	-0.597534	5.63933	7.04056	0.00796841	0.0905525
BCL6	-0.588617	4.80198	7.03895	0.00797556	0.0905589
HGSNAT	0.835836	4.00978	7.03086	0.00801167	0.0908938
ANXA7	-0.428395	7.66585	7.027	0.00802896	0.0910148
LSM7	-0.499974	5.91521	7.01731	0.00807256	0.0913242
CERS6	-0.59359	5.25438	7.01615	0.00807776	0.0913242
TPX2	-0.506568	6.30736	7.01594	0.00807872	0.0913242
PRLR	-0.664275	4.79982	7.01503	0.00808285	0.0913242
SEPN1	0.650983	4.46058	7.00567	0.00812519	0.0917271
CMTM7	4.40898	0.543638	7.00353	0.00813492	0.0917617
PLAC1	-1.66625	3.38961	6.99982	0.00815179	0.0918765
ELOVL1	0.539031	6.05955	6.99694	0.00816489	0.0919488
CISD1	-0.651619	4.8261	6.9945	0.00817606	0.0919991
WDFY1	-0.629412	5.83543	6.98534	0.00821801	0.0923214
RPS17	0.465372	8.34384	6.98531	0.00821814	0.0923214
RAMP1	1.43026	1.99737	6.98332	0.00822727	0.0923484
PLIN1	2.1089	1.073	6.9751	0.00826517	0.0926227
SLC30A1	0.681145	4.3314	6.97509	0.00826519	0.0926227
BCAT2	-0.574609	6.29929	6.96527	0.0083107	0.0930568
DARS2	-0.562202	6.48075	6.96359	0.00831848	0.093068
NR3C2	1.71721	0.994394	6.95903	0.00833971	0.0931862
DNAJB1	0.521199	7.54046	6.95841	0.0083426	0.0931862
CBWD3	0.494088	6.92069	6.9566	0.00835107	0.093205
RPP40	0.943652	3.30516	6.95304	0.00836771	0.093315
SNX33	-0.955302	3.94595	6.93569	0.00844924	0.0941055
KCNC3	2.18482	3.52843	6.93484	0.00845325	0.0941055
WIPF3	4.39157	0.177869	6.93359	0.00845915	0.0941055
PPAP2A	0.908477	3.58801	6.93132	0.0084699	0.0941489
LRWD1	0.689273	5.18893	6.92782	0.00848651	0.0942228
PDGFA	0.71754	4.50562	6.92703	0.00849027	0.0942228
TMEM64	-0.520285	6.92455	6.91837	0.00853146	0.0945711
LTBP2	-0.891846	3.74743	6.91617	0.00854198	0.0945711
C1orf233	1.09119	2.9101	6.91523	0.00854647	0.0945711
BTF3L4	0.655377	5.89968	6.91466	0.00854919	0.0945711
KBTBD6	-0.642093	4.61537	6.9128	0.00855808	0.0945736
C4orf33	-1.34392	1.55215	6.9111	0.00856623	0.0945736
MUL1	0.727567	4.57151	6.9103	0.00857006	0.0945736
FAM20C	-0.558665	4.41506	6.90393	0.00860063	0.0948348
TBC1D8B	1.18446	2.29111	6.90024	0.00861841	0.0949546
COBL	0.619549	4.5702	6.89385	0.00864927	0.0952182
SGK2	-2.25824	1.89605	6.89123	0.00866198	0.0952818
ADSS	0.500453	5.74368	6.88573	0.00868867	0.0954628
SDCCAG3	0.79365	4.19024	6.88497	0.00869233	0.0954628
KRBA1	1.364	2.07631	6.87521	0.00873995	0.0958438
PSMB10	0.658028	4.7569	6.87396	0.00874606	0.0958438
PSG9	1.77536	0.675696	6.87315	0.00875003	0.0958438
GATS	1.0742	3.68192	6.87215	0.00875493	0.0958438
LHFPL2	1.27295	2.06353	6.86966	0.00876713	0.0958493
CAMSAP2	0.704715	7.08665	6.8692	0.00876938	0.0958493
NUP205	0.523893	6.44853	6.86467	0.00879165	0.095884
MBTPS1	-0.47573	6.45888	6.86252	0.00880221	0.095884
SHPRH	-0.954497	4.0637	6.86082	0.00881059	0.095884
GSTZ1	-0.627486	6.34276	6.86053	0.00881204	0.095884
NT5C3B	0.91274	3.8176	6.86034	0.00881299	0.095884
ARNT2	-0.720035	4.1481	6.86005	0.00881443	0.095884
ZSWIM3	-0.881164	3.18969	6.85486	0.00884004	0.0960865
ATF3	1.18872	2.53645	6.84814	0.00887334	0.0963649
C3orf38	0.603383	4.89955	6.8458	0.00888499	0.0963649
LDLRAP1	0.792818	3.96988	6.84546	0.00888669	0.0963649
CHCHD3	0.57288	5.65043	6.84146	0.0089066	0.0965046
HSP90AA1	0.473618	11.4416	6.83848	0.00892149	0.0965476
NSA2	0.67327	6.29457	6.83785	0.00892463	0.0965476
COG5	0.553656	5.44955	6.83406	0.00894358	0.0966765
PTPN12	0.54808	5.23774	6.83058	0.00896103	0.096789
CCDC85C	-0.738322	5.04157	6.82578	0.00898513	0.0969108
PVRL3	-0.981916	2.8288	6.82552	0.00898642	0.0969108
C9orf89	0.688542	4.69154	6.82176	0.00900539	0.0970393
YKT6	0.703478	5.52407	6.81813	0.00902369	0.0971602
DSC2	0.606658	5.60107	6.81654	0.00903172	0.0971706
GTF2H4	-1.01372	3.9415	6.80901	0.00906989	0.0974326
TAGLN	0.987897	9.8078	6.80894	0.00907026	0.0974326
PARK7	0.528054	7.39775	6.80432	0.00909374	0.0976086
RBM47	-0.498349	5.95205	6.80099	0.00911073	0.0977145
TGFB2	0.613755	6.7286	6.79904	0.00912068	0.0977449
ATP6V0A4	-0.862793	4.17747	6.79698	0.00913121	0.0977815
FASTKD3	0.924232	2.93246	6.78471	0.00919419	0.0983182
SLC12A4	0.874293	3.40394	6.78443	0.00919564	0.0983182
ATP6V1A	-0.436271	7.41851	6.77798	0.00922894	0.0985975
SIK1	0.606611	6.05447	6.77598	0.00923925	0.098631
VWA8	-0.720334	4.56164	6.76978	0.00927141	0.0988305
S100A11	0.595817	11.0949	6.76961	0.00927233	0.0988305
AK3	0.602452	5.5369	6.76544	0.00929401	0.0989819
IPP	0.736546	3.75665	6.76411	0.00930094	0.0989819
SLC25A5	0.415334	9.2319	6.75726	0.00933671	0.0992857
PHEX	-1.66174	1.24076	6.74595	0.00939608	0.0998397
PSG5	1.84787	0.352444	6.74284	0.00941249	0.0999368
KAZN	0.93687	2.94949	6.73744	0.00944099	0.100162
TMEM199	-0.621613	4.22943	6.73384	0.00946007	0.100287
ABCC1	0.598232	6.18608	6.72273	0.00951917	0.100836
TTC30B	0.689873	4.18276	6.72054	0.00953089	0.100882
NKAIN1	1.57064	1.08556	6.71699	0.00954989	0.101005
AMDHD2	-0.633615	4.51757	6.69867	0.00964846	0.101969
PCDHGC5	0.798534	3.76907	6.69341	0.00967702	0.102193
NFATC4	-1.03386	2.35635	6.68915	0.00970016	0.102358
TRIB2	-2.85293	1.17721	6.68232	0.00973739	0.102547
C16orf74	1.24502	2.13065	6.68129	0.00974301	0.102547
EVX2	1.98387	2.57818	6.681	0.00974457	0.102547
C16orf62	-0.485176	6.01846	6.68039	0.00974793	0.102547
EGFL7	0.603244	5.7949	6.67014	0.00980414	0.10306
STARD4	-1.30009	2.99583	6.66501	0.00983241	0.103208
FAM60A	0.679035	4.989	6.66485	0.00983329	0.103208
PCGF3	-1.32313	3.89308	6.65715	0.00987585	0.10329
CD151	0.482528	7.49546	6.65634	0.00988037	0.10329
MAML1	0.637311	5.2002	6.65617	0.00988133	0.10329
C4orf27	-0.857505	3.52617	6.65423	0.0098921	0.10329
WEE2	2.1543	2.70311	6.65353	0.00989597	0.10329
CACNG4	0.569081	5.8273	6.65327	0.00989739	0.10329
TULP4	-0.881807	4.14281	6.65324	0.00989756	0.10329
PPFIBP2	-0.918259	3.21414	6.65111	0.00990938	0.10329
NPIPA3	-1.20826	4.31518	6.65047	0.00991299	0.10329
NPIPA2	-1.20826	4.31518	6.64987	0.0099163	0.10329
RTKN	-0.642803	4.70034	6.64706	0.00993198	0.103361
ACSL4	-0.974853	3.53977	6.64596	0.00993808	0.103361
CAMKK1	1.58256	1.63342	6.64371	0.00995063	0.103394
IFI44	1.84641	1.93465	6.64269	0.00995634	0.103394
LY9	-1.37878	2.27287	6.63683	0.00998918	0.103657
NMRAL1	-0.526051	5.49511	6.62984	0.0100284	0.103985
GALNT14	-0.783489	3.38669	6.62432	0.0100595	0.104207
PTRHD1	-0.611545	5.02947	6.62335	0.010065	0.104207
CCNJL	1.3166	1.41516	6.62029	0.0100824	0.104242
CAMSAP1	0.621978	5.56749	6.62008	0.0100835	0.104242
DNAJC2	0.695015	5.17214	6.61716	0.0101001	0.104334
PNISR	-0.900296	5.44704	6.61262	0.0101259	0.104522
PCDHGA7	0.80646	3.98542	6.60639	0.0101613	0.10481
LASP1	0.461619	7.58262	6.60204	0.0101862	0.10498
MVK	-0.704337	5.2323	6.59961	0.0102001	0.10498
RNF121	0.569779	4.69867	6.5995	0.0102007	0.10498
LAMB2	-0.605154	8.27802	6.59727	0.0102135	0.105033
DUSP23	-0.638725	4.56706	6.58577	0.0102797	0.105526
C16orf93	1.90415	7.51365	6.58563	0.0102805	0.105526
GNB4	-1.07994	2.69388	6.58493	0.0102846	0.105526
POLD4	0.736408	5.67961	6.57895	0.0103192	0.105802
CNIH2	-2.44051	0.798118	6.57559	0.0103387	0.105923
KLF3	0.897972	3.89881	6.5692	0.0103758	0.106225
PTPRK	0.479594	7.35283	6.56523	0.010399	0.106383
MCHR2	2.14994	0.0993167	6.56089	0.0104244	0.106507
EIF2B2	0.698555	6.85492	6.5605	0.0104267	0.106507
SDCBP2	1.62598	2.28337	6.55676	0.0104486	0.106652
CDC42EP3	2.42144	1.26915	6.54958	0.0104909	0.106968
PM20D2	1.67906	4.37352	6.54841	0.0104978	0.106968
LYPD1	0.977403	3.64968	6.54753	0.010503	0.106968
CRLS1	-1.53593	3.52798	6.53503	0.010577	0.107643
CEP97	-0.934294	3.51194	6.53055	0.0106037	0.107835
PCDHGA11	0.765055	3.87689	6.52857	0.0106155	0.107875
EDEM2	0.695338	3.8518	6.52356	0.0106455	0.108099
RAB4A	0.873008	4.66623	6.51971	0.0106686	0.108254
EN2	2.75864	2.04983	6.5162	0.0106896	0.108377
URI1	-0.575396	5.49375	6.51506	0.0106965	0.108377
MCM5	-0.517167	6.35721	6.5122	0.0107137	0.108393
MRPS21	0.500652	7.31617	6.51217	0.0107138	0.108393
EIF3D	0.439608	6.98851	6.51018	0.0107259	0.108435
ZNF462	0.915606	4.03404	6.50847	0.0107362	0.108459
TACC3	-0.462157	5.52719	6.50713	0.0107443	0.108461
TCHP	-0.81636	4.05564	6.5041	0.0107626	0.108528
KLHDC4	-0.482492	5.53636	6.50343	0.0107667	0.108528
STAT4	1.35082	1.47838	6.49974	0.010789	0.108673
BARX2	-1.51975	1.18872	6.49766	0.0108017	0.108721
TRMT10A	0.762321	3.80085	6.4948	0.0108191	0.108816
ITGB3BP	1.27391	2.34343	6.4931	0.0108294	0.10884
GGT7	-0.937257	3.23616	6.49038	0.010846	0.108927
ATP2A1	-1.61552	2.72815	6.48365	0.0108871	0.109261
STBD1	0.657008	5.58551	6.47759	0.0109243	0.109465
DRG2	0.619638	5.74263	6.4772	0.0109267	0.109465
SEPT1	-1.14046	2.26914	6.47644	0.0109314	0.109465
SNRNP40	0.567223	5.30135	6.47442	0.0109438	0.10951
TMED4	0.517777	6.37487	6.47166	0.0109608	0.1096
AGFG2	1.03442	5.04867	6.46539	0.0109995	0.109864
SUB1	0.606479	8.00519	6.4648	0.0110032	0.109864
TSFM	-0.480808	6.71478	6.44829	0.0111059	0.110616
TPCN1	0.860084	3.53717	6.44724	0.0111125	0.110616
PANX2	2.16677	1.78773	6.44645	0.0111175	0.110616
TANGO6	-0.935859	3.12358	6.44634	0.0111181	0.110616
CFAP46	-1.93442	2.10899	6.44624	0.0111188	0.110616
SESTD1	0.537163	5.09717	6.44349	0.011136	0.110631
ZNF217	0.450143	9.34202	6.44342	0.0111364	0.110631
HNMT	0.605397	4.37387	6.43981	0.011159	0.110776
TNFRSF10B	0.713388	4.77632	6.43653	0.0111797	0.110882
MRPL20	0.661493	5.58264	6.43554	0.0111859	0.110882
EXOC4	0.469522	6.15818	6.43136	0.0112123	0.111064
C19orf25	-0.855851	3.2036	6.42783	0.0112345	0.111204
EYA2	0.719089	4.18028	6.41509	0.0113155	0.111925
B3GALNT2	1.05736	3.6672	6.41164	0.0113374	0.112061
TENM4	1.53527	2.48702	6.4087	0.0113562	0.112166
OTULIN	0.659677	4.48543	6.40702	0.011367	0.112192
C8orf46	-4.05513	0.208571	6.40332	0.0113907	0.112345
PPOX	-0.622291	3.87264	6.40103	0.0114054	0.112409
MRE11A	-0.605848	4.56824	6.39828	0.0114231	0.112503
CCNA2	-0.649433	5.19382	6.39311	0.0114564	0.112751
C5AR2	-1.72709	3.80108	6.38999	0.0114766	0.112854
CSNK1G2	-0.679356	4.3212	6.38782	0.0114906	0.112854
PLEKHO1	1.20636	5.88138	6.38767	0.0114916	0.112854
SLX1A	-0.750592	8.1234	6.38261	0.0115244	0.112975
SLX1B	-0.750593	8.1234	6.38232	0.0115263	0.112975
ACP6	0.795115	3.8427	6.3812	0.0115336	0.112975
USP11	-0.421133	7.67519	6.37951	0.0115446	0.112975
AUNIP	1.0046	2.4036	6.37885	0.0115488	0.112975
DRP2	-1.93029	3.17525	6.37818	0.0115532	0.112975
TRIM41	-0.59277	4.41893	6.37519	0.0115727	0.113085
RNF167	0.605863	4.64971	6.36617	0.0116316	0.11356
MAGED4	-0.664403	5.20074	6.36522	0.0116379	0.11356
MAGED4B	-0.66439	5.20074	6.36367	0.011648	0.113579
ADRB1	2.42906	2.03056	6.35754	0.0116884	0.113891
MYH11	0.843797	6.69709	6.35121	0.0117301	0.114217
YLPM1	-0.594606	6.83516	6.34952	0.0117413	0.114245
SMIM10L1	-0.902278	3.64324	6.33984	0.0118055	0.114743
MANSC1	-0.797225	4.73437	6.33929	0.0118092	0.114743
MBNL3	-1.45375	4.00181	6.33281	0.0118524	0.115081
LAMB1	0.60743	5.78859	6.33064	0.011867	0.115142
GALNT12	-0.717321	3.5511	6.32537	0.0119023	0.115339
ACLY	-0.441489	8.26683	6.32404	0.0119112	0.115339
ALS2CR12	2.20897	0.466563	6.32385	0.0119125	0.115339
EIF4A3	-0.388959	8.21885	6.32007	0.0119379	0.115504
CBWD6	0.493509	6.76023	6.30861	0.0120153	0.11617
RGS9BP	-1.86141	2.15647	6.30021	0.0120724	0.1166
PCDHGA4	0.757733	3.90919	6.29942	0.0120778	0.1166
C6orf165	0.758569	3.86279	6.2974	0.0120915	0.1166
PRDM5	-1.83121	0.789645	6.29622	0.0120995	0.1166
PPP2CA	0.538745	7.53553	6.29584	0.0121022	0.1166
KATNB1	-1.00237	3.1302	6.29141	0.0121325	0.11681
SMOX	1.23203	2.02707	6.28367	0.0121855	0.117239
PVRL4	-0.56291	5.02288	6.28179	0.0121985	0.117281
SLC37A1	-0.535689	4.8905	6.2791	0.012217	0.117377
PEX12	-1.16602	1.72635	6.27075	0.0122747	0.117849
URGCP	0.657969	5.02829	6.2654	0.0123119	0.118123
PSMB9	1.33822	3.65922	6.26335	0.0123261	0.118177
DEPDC4	2.068	0.407542	6.25908	0.0123558	0.11838
ULK1	0.586965	6.23836	6.25784	0.0123645	0.11838
SUSD2	-0.799089	4.11009	6.25583	0.0123785	0.118432
FAM50A	0.486591	7.41623	6.24864	0.0124289	0.118817
ITM2C	-0.602781	4.8131	6.24761	0.0124361	0.118817
LAMA3	0.847797	4.06936	6.24538	0.0124517	0.118884
CDCA5	-0.610489	4.54091	6.243	0.0124685	0.118885
IFI44L	4.18581	0.885061	6.24281	0.0124699	0.118885
PHF11	0.638532	4.4483	6.24168	0.0124778	0.118885
TMEM222	0.642063	4.26207	6.23356	0.0125352	0.119209
RAB11FIP1	0.564372	5.95455	6.23276	0.0125408	0.119209
CASQ2	1.96583	1.61122	6.23186	0.0125472	0.119209
RMND1	-0.614917	5.28947	6.23094	0.0125537	0.119209
MRC2	0.811413	3.84144	6.23074	0.0125551	0.119209
GATA2	0.691633	4.23947	6.22827	0.0125726	0.119292
MYCBP2	-0.506716	5.388	6.22241	0.0126144	0.119606
SUOX	-0.579098	4.59794	6.21537	0.0126646	0.119999
DDR1	-0.45565	7.42641	6.20893	0.0127108	0.120354
WWOX	-0.680771	5.90372	6.20399	0.0127463	0.120396
PSMA2	0.48636	7.21008	6.20396	0.0127465	0.120396
EMC1	0.495044	5.71183	6.20335	0.0127509	0.120396
KCNRG	2.04441	0.861478	6.20272	0.0127554	0.120396
AP1S3	0.985891	3.6799	6.20221	0.0127591	0.120396
SH3BP4	-0.760335	5.77579	6.19747	0.0127933	0.120636
SRL	-2.65731	3.32855	6.19138	0.0128374	0.120969
FAM89A	1.68567	1.18972	6.189	0.0128547	0.121049
PSEN2	0.855004	3.88921	6.18272	0.0129004	0.12111
C14orf80	-0.624112	5.31039	6.1824	0.0129027	0.12111
MGA	0.677902	6.15579	6.18203	0.0129054	0.12111
RAC2	0.977518	3.83132	6.18105	0.0129125	0.12111
RPS7	0.453878	8.84799	6.1803	0.012918	0.12111
HPDL	1.1515	2.50309	6.18001	0.0129201	0.12111
ANK3	-0.458733	6.26289	6.17964	0.0129229	0.12111
HAGH	-0.848746	6.09408	6.17444	0.0129609	0.121384
SRSF9	-0.398153	8.10242	6.16926	0.0129989	0.121656
ZNF560	1.74056	0.568022	6.16653	0.0130189	0.121761
ZNF749	1.10324	2.66314	6.16452	0.0130337	0.121817
RABGAP1L	-0.588231	4.4808	6.16088	0.0130606	0.121866
TMC6	-0.575876	4.83354	6.16053	0.0130632	0.121866
AOX1	-0.711413	4.24119	6.15931	0.0130722	0.121866
HIP1	0.644251	4.653	6.159	0.0130745	0.121866
RFNG	-1.08085	4.07954	6.15544	0.0131009	0.122029
PSG8	1.858	0.281946	6.15128	0.0131317	0.122233
EEPD1	1.44637	2.48105	6.14906	0.0131482	0.122304
HIST1H2AK	-0.493672	8.13303	6.13712	0.0132373	0.123038
FAM200A	1.04771	2.90898	6.13608	0.0132451	0.123038
TMEM39B	0.817492	3.71786	6.13079	0.0132848	0.123324
PCDHB8	-0.613979	4.65158	6.12665	0.0133159	0.12353
NOB1	0.512387	5.97941	6.11849	0.0133775	0.124017
SMYD2	0.59452	5.25253	6.11371	0.0134137	0.124269
BSDC1	0.716586	4.55656	6.11185	0.0134279	0.124316
RALGPS1	0.966025	3.10805	6.1097	0.0134442	0.124383
BLVRB	-0.458603	7.51804	6.10036	0.0135154	0.124959
CYTH1	-0.826696	4.485	6.09667	0.0135437	0.12513
SIVA1	-0.604196	7.01591	6.09534	0.0135539	0.12513
TAX1BP1	0.454077	7.45176	6.09437	0.0135613	0.12513
NKAP	0.64097	5.34591	6.09287	0.0135728	0.125143
USP51	1.40975	2.94103	6.09181	0.013581	0.125143
UACA	0.445173	5.91144	6.08654	0.0136216	0.125358
FAM72A	-1.07543	2.58532	6.08642	0.0136225	0.125358
CNIH4	0.674393	5.57142	6.08358	0.0136444	0.125475
TMEM45B	1.01628	3.57869	6.0819	0.0136573	0.125511
SLX4	-1.12669	3.40975	6.07835	0.0136849	0.125679
LGALS3	0.508442	9.05942	6.07375	0.0137205	0.125923
OAS2	1.48555	3.21403	6.06929	0.0137552	0.126157
TMEM40	1.29607	1.88283	6.06667	0.0137756	0.12626
CLK2	-0.624009	4.84598	6.06524	0.0137868	0.126278
PSCA	1.01715	3.79977	6.06305	0.0138039	0.126319
PLA2G4E	2.11586	0.516266	6.06231	0.0138097	0.126319
TADA2B	-0.992471	4.2462	6.05392	0.0138755	0.126836
CTNND1	-0.380595	8.20691	6.05219	0.013889	0.126876
NYAP1	1.94451	0.602358	6.04766	0.0139248	0.126885
HIST1H3A	-0.594313	6.90393	6.04742	0.0139266	0.126885
GATB	-0.754113	3.61131	6.0468	0.0139315	0.126885
NDUFA5	-0.826491	6.30465	6.04642	0.0139345	0.126885
C14orf1	-0.526077	6.36913	6.04526	0.0139437	0.126885
CENPV	1.10929	2.3896	6.04503	0.0139455	0.126885
FRMD3	1.59422	0.759859	6.04281	0.013963	0.126956
DHX38	-0.588178	6.59439	6.04097	0.0139776	0.126956
LSM14B	-0.471179	7.00103	6.04055	0.013981	0.126956
KLHL9	0.64757	4.65353	6.03618	0.0140156	0.127187
P2RY6	-0.75149	3.5882	6.03442	0.0140296	0.127229
RCC2	0.434298	7.4981	6.03087	0.0140578	0.127401
AIMP2	0.479758	6.61973	6.02819	0.0140792	0.12749
IER5L	0.675351	6.519	6.02649	0.0140928	0.12749
CRADD	1.05373	2.91238	6.02615	0.0140955	0.12749
CCNT1	0.667299	4.90589	6.0224	0.0141254	0.127568
CAPZA1	0.526394	7.46813	6.02164	0.0141315	0.127568
STK26	0.621848	6.84047	6.02159	0.0141319	0.127568
FEZF2	2.19525	1.6383	6.0195	0.0141486	0.127635
YIPF5	0.616715	4.42477	6.01767	0.0141634	0.127684
ARID3A	-0.580092	4.91429	6.01636	0.0141739	0.127695
ABCC6	-1.06533	2.94537	6.01288	0.0142018	0.127863
ZFHX3	0.68414	6.18574	6.00552	0.0142612	0.128283
POLRMT	-0.533336	5.66129	6.00381	0.014275	0.128283
FANK1	1.64764	1.66267	6.00363	0.0142765	0.128283
ARAF	-0.518394	5.47958	6.0012	0.0142961	0.128376
MRPS30	0.510692	5.91561	5.99941	0.0143106	0.128422
NEK1	-0.882239	3.03669	5.99438	0.0143515	0.128569
ZNF263	-1.18407	4.27794	5.99405	0.0143542	0.128569
ETV4	1.69889	0.662791	5.99382	0.014356	0.128569
GBAS	-0.558015	5.46152	5.99279	0.0143645	0.128569
COPG2	0.44648	6.26358	5.99146	0.0143753	0.128582
VAMP7	0.708592	5.13068	5.98942	0.0143919	0.128647
BLZF1	0.593402	4.58702	5.98762	0.0144066	0.128648
TAGLN2	0.509962	8.80028	5.98712	0.0144107	0.128648
MRPL41	0.489434	7.30454	5.98481	0.0144296	0.128708
FSTL3	0.686086	5.16934	5.984	0.0144362	0.128708
ENOX1	-1.63504	2.22078	5.98138	0.0144577	0.128816
REEP1	-0.986116	4.54801	5.9796	0.0144723	0.128822
WDR36	0.496252	5.33021	5.97901	0.0144771	0.128822
CPEB2	0.780404	4.42456	5.97461	0.0145133	0.12905
ANKHD1-EIF4EBP3	0.429992	6.98311	5.97275	0.0145286	0.12905
C7orf25	0.716844	3.50235	5.97246	0.014531	0.12905
NPIPA7	-1.05165	4.90936	5.96424	0.0145989	0.129431
GEMIN5	0.502057	6.12007	5.96392	0.0146015	0.129431
NPIPA8	-1.05165	4.90936	5.96385	0.0146021	0.129431
AGGF1	0.614673	4.7711	5.95653	0.0146629	0.129882
RNF220	0.612842	4.04094	5.95545	0.0146719	0.129882
C4orf46	-1.06387	2.29574	5.94844	0.0147303	0.130285
VASP	0.552778	7.20716	5.94679	0.0147441	0.130285
TMEM255B	-2.51343	1.13527	5.94659	0.0147458	0.130285
TTC5	-0.63895	4.7011	5.94069	0.0147953	0.130598
CDCA7L	-0.60511	4.52273	5.93992	0.0148017	0.130598
DDI2	0.552996	4.94638	5.93895	0.0148098	0.130598
LPPR2	-0.830625	4.433	5.93159	0.0148718	0.131061
SLIT1	-2.62821	6.09544	5.93009	0.0148845	0.131088
SH2B2	1.05012	2.89012	5.92837	0.014899	0.131133
ITPR1	0.728181	3.48597	5.92706	0.0149101	0.131146
TSTD1	-0.483546	6.65062	5.9237	0.0149386	0.131312
WDR62	-0.775998	3.92111	5.92234	0.0149501	0.131329
NOC3L	0.706884	4.00664	5.92002	0.0149698	0.131418
CAST	0.525842	7.81845	5.91878	0.0149803	0.131427
AASS	1.35329	1.9655	5.91317	0.0150281	0.131654
DDHD1	0.530968	5.09005	5.91272	0.0150319	0.131654
MTF1	0.91218	2.97848	5.91237	0.0150349	0.131654
TMBIM1	1.14624	2.05427	5.90809	0.0150715	0.13189
FBXO17	-1.09569	2.70028	5.90648	0.0150853	0.131926
MRPL16	-0.52697	5.53724	5.90497	0.0150983	0.131956
MSH3	0.635627	4.76866	5.90224	0.0151217	0.132075
PVRIG	-1.47594	1.68876	5.90114	0.0151311	0.132075
SCP2	0.502081	6.03123	5.89456	0.0151877	0.132485
NLN	0.564027	5.95181	5.88479	0.0152722	0.133137
NDRG3	-0.71275	5.02799	5.88052	0.0153093	0.133376
MAGEH1	-0.808956	3.19963	5.87822	0.0153293	0.133427
MAF	0.909611	2.83508	5.87763	0.0153345	0.133427
BCS1L	-0.711672	4.39475	5.86461	0.0154483	0.134279
CENPC	0.784518	3.78608	5.86343	0.0154586	0.134279
PCDHGA5	0.763824	3.88254	5.86307	0.0154618	0.134279
SUSD1	0.660968	4.15405	5.86137	0.0154767	0.134287
CXCL12	-0.747445	5.26785	5.85945	0.0154936	0.134287
POTEJ	-0.583701	11.4512	5.85923	0.0154956	0.134287
CHD3	-0.490046	6.22768	5.85852	0.0155018	0.134287
IL13RA1	0.527809	6.15242	5.85266	0.0155535	0.134591
WSB1	0.710165	4.58125	5.85229	0.0155568	0.134591
EIF2D	-0.612497	4.28417	5.85121	0.0155663	0.134591
TNFRSF10C	1.00868	3.61272	5.84779	0.0155966	0.134769
SMU1	0.443985	6.66987	5.84471	0.0156239	0.134844
RB1	1.12444	6.4064	5.84459	0.015625	0.134844
C19orf33	0.70946	4.94258	5.84	0.0156658	0.135112
HJURP	-0.51002	4.87644	5.83521	0.0157085	0.135395
FAHD1	-0.489247	6.15666	5.83342	0.0157245	0.135448
C1orf159	1.23863	2.01607	5.82361	0.0158124	0.13612
ATP6V0B	0.499261	6.05131	5.82009	0.0158441	0.136307
RAP2C	0.544243	6.03424	5.81546	0.0158859	0.136564
GRIK5	1.45439	0.967622	5.81402	0.0158989	0.136564
CXXC4	1.98847	1.58258	5.81348	0.0159038	0.136564
DLGAP1	-1.31434	1.86521	5.81002	0.0159351	0.136715
PTGES	1.60094	1.16818	5.80933	0.0159413	0.136715
NDUFB2	0.443504	7.16125	5.80561	0.0159751	0.13692
PGS1	-0.72131	4.48683	5.80322	0.0159968	0.13702
TSNAX	0.591831	4.89386	5.79732	0.0160506	0.137395
HSPA4	0.41446	7.7727	5.79436	0.0160777	0.137541
WHSC1L1	-2.12811	6.68354	5.7928	0.0160919	0.137577
CXorf38	-0.825916	4.90663	5.79052	0.0161128	0.137635
TIGD6	1.03738	2.2804	5.78987	0.0161187	0.137635
CYP4F12	-2.15691	1.06511	5.78879	0.0161287	0.137635
TMEM59L	2.16695	0.303127	5.7834	0.0161782	0.137971
TATDN1	0.493288	6.15438	5.78025	0.0162073	0.138134
PPP2R2A	0.532576	5.63146	5.7765	0.0162419	0.13833
SREBF1	-0.503459	7.91006	5.77558	0.0162504	0.13833
POU3F1	1.93585	1.27777	5.77446	0.0162607	0.138332
F11R	0.420447	7.58176	5.7719	0.0162844	0.138447
FANCD2	-0.604425	5.50965	5.76819	0.0163188	0.138654
CERS4	-0.731876	4.50765	5.76449	0.0163532	0.138861
GRTP1	-0.678699	4.24584	5.76285	0.0163685	0.138904
FHL3	1.12489	3.52537	5.75911	0.0164034	0.139115
UBR3	-0.516518	6.228	5.75684	0.0164246	0.139209
CENPM	-0.782947	3.71545	5.73557	0.0166247	0.140818
ERAP1	0.593917	4.67551	5.73152	0.016663	0.141056
RBAK	0.566404	4.77462	5.73042	0.0166735	0.141058
TRPM4	-0.453376	6.11913	5.72919	0.0166852	0.14107
LRP1	-0.719875	4.55877	5.72245	0.0167493	0.1414
TUSC1	0.895224	2.71071	5.72203	0.0167534	0.1414
DCAF12L2	1.66542	0.542683	5.72184	0.0167552	0.1414
TMEM184A	-1.02192	5.06254	5.71661	0.0168051	0.141693
HARS	0.454243	6.64656	5.71472	0.0168232	0.141693
KHSRP	-0.46452	7.45048	5.71382	0.0168319	0.141693
C1orf226	0.945675	2.98583	5.71366	0.0168334	0.141693
RAB3A	-0.699855	3.80437	5.71282	0.0168414	0.141693
COX7A2L	-0.492229	6.03109	5.70438	0.0169226	0.142107
PITHD1	0.631511	4.20691	5.70383	0.016928	0.142107
CWC27	0.722014	4.55695	5.70356	0.0169305	0.142107
MGST1	-0.377323	7.85282	5.7034	0.0169321	0.142107
GTSE1	-0.841145	3.31581	5.70077	0.0169575	0.142234
DENND4C	0.583878	5.27635	5.69709	0.016993	0.142445
GRIK2	1.47283	1.44903	5.69267	0.017036	0.142569
TXNDC5	0.448086	6.96725	5.69257	0.0170369	0.142569
ESPN	1.19787	6.05248	5.69235	0.017039	0.142569
ADCY7	-2.14747	1.70731	5.68991	0.0170627	0.142681
CYP4F2	-2.45636	1.13151	5.68639	0.017097	0.14288
PTPN13	-0.506233	6.68093	5.68471	0.0171133	0.14293
MGAT5B	1.78503	0.935504	5.68351	0.0171251	0.142941
HSD17B1	-1.62983	3.1109	5.67801	0.0171788	0.143044
TIFA	-1.7431	2.75028	5.67796	0.0171793	0.143044
POTEI	-0.57405	11.421	5.67783	0.0171806	0.143044
CHST15	0.648495	4.41052	5.67664	0.0171922	0.143044
ZMAT5	-1.1654	4.12977	5.67662	0.0171925	0.143044
KLF10	0.513068	5.97762	5.67586	0.0171999	0.143044
RND1	0.77812	4.43811	5.67028	0.0172547	0.143341
DDB1	-0.455367	9.2894	5.66933	0.017264	0.143341
MTFP1	-0.802306	3.56743	5.66904	0.0172669	0.143341
AKIRIN1	0.957054	4.31481	5.66694	0.0172876	0.143384
RFWD2	0.758692	5.20639	5.6655	0.0173018	0.143384
CKB	0.518317	7.24923	5.66481	0.0173086	0.143384
RMI2	-0.599811	4.63918	5.6628	0.0173285	0.143384
C3orf14	-0.622325	6.88722	5.66219	0.0173344	0.143384
H3F3C	-0.51363	9.11473	5.66217	0.0173347	0.143384
DNTTIP2	0.545431	5.08714	5.66075	0.0173487	0.143413
MAD2L1BP	-0.517157	5.02657	5.6597	0.0173591	0.143413
JMJD6	-0.908599	6.07766	5.65447	0.017411	0.143755
RPS6KB1	0.393295	8.41308	5.65289	0.0174266	0.143798
CLIP1	0.511769	6.52418	5.64242	0.017531	0.144573
UBR7	-0.399476	7.29279	5.64074	0.0175478	0.144625
CSK	-0.562723	6.24989	5.63608	0.0175945	0.144922
ATP11C	0.61801	4.73071	5.63493	0.0176061	0.144931
ZIC5	1.59754	1.92187	5.63228	0.0176326	0.145063
C10orf12	0.643528	3.80021	5.62125	0.017744	0.145854
GALNS	0.577705	5.00459	5.6205	0.0177516	0.145854
ZNF286B	0.912266	3.20349	5.6196	0.0177607	0.145854
SLC2A4RG	-0.466157	5.76732	5.61682	0.0177889	0.145999
FNTB	-0.48152	5.1001	5.61517	0.0178056	0.146049
MTHFD1L	0.509281	5.59694	5.6134	0.0178236	0.146109
HIST1H2AJ	-0.510567	8.63765	5.61203	0.0178376	0.146136
PRICKLE1	1.19619	2.60009	5.60456	0.0179138	0.146673
TET2	0.598923	4.34272	5.60176	0.0179425	0.14682
AP2A2	-0.674092	6.55687	5.59873	0.0179735	0.146987
UXT	-0.478861	6.21796	5.59639	0.0179975	0.147095
HERC6	0.628671	4.50292	5.5818	0.018148	0.148225
RNFT2	-0.861307	2.40871	5.5806	0.0181605	0.148225
RAB27B	-0.475788	5.51092	5.57987	0.0181681	0.148225
CRYL1	-0.658836	5.38059	5.57031	0.0182675	0.148881
RTN4	0.448386	7.47536	5.57005	0.0182702	0.148881
SYNGR1	-0.813643	3.25486	5.56876	0.0182837	0.148903
ANKHD1	0.411393	6.96358	5.56294	0.0183446	0.149311
FBXL20	0.805717	2.87616	5.55653	0.0184119	0.149748
ERP29	-0.396161	7.38104	5.55574	0.0184202	0.149748
CCDC136	1.15363	2.32076	5.55238	0.0184556	0.149948
B3GNT3	0.936589	2.85096	5.54933	0.0184878	0.150036
KIAA1841	0.804468	3.18073	5.54928	0.0184883	0.150036
TFPI	-0.486767	7.44387	5.54589	0.0185241	0.15013
DCAF16	-1.06531	2.13182	5.54575	0.0185256	0.15013
ANKRD13C	0.908276	2.91481	5.54479	0.0185357	0.15013
SETX	0.404266	6.5642	5.54405	0.0185436	0.15013
RILPL1	-0.965793	4.16654	5.53944	0.0185925	0.150437
TRIM45	-0.588698	4.8077	5.53472	0.0186427	0.150731
ZCCHC11	1.69563	0.938826	5.53397	0.0186508	0.150731
NCAPG	-0.526929	4.73381	5.53109	0.0186815	0.150891
AFTPH	-0.550706	5.13573	5.52843	0.0187099	0.151012
MVD	-0.651094	6.59582	5.52757	0.0187191	0.151012
ATG16L2	-1.20945	2.8729	5.5266	0.0187294	0.151012
C6orf222	2.74911	0.517976	5.52549	0.0187414	0.151019
LSM5	0.646624	5.46223	5.51895	0.0188116	0.151496
ATXN7L3B	-0.538067	5.87759	5.5167	0.0188358	0.151602
C4orf45	1.10923	3.49826	5.5004	0.0190121	0.152932
E2F8	-0.64338	3.7758	5.49879	0.0190296	0.152983
RPL6	0.402916	9.5827	5.49681	0.0190512	0.153067
ADCK3	0.610476	4.06992	5.48314	0.0192008	0.154179
KLHL7	-0.834086	4.94341	5.47868	0.0192498	0.154482
PAX6	1.35616	2.49263	5.47436	0.0192974	0.154621
RBCK1	-0.740627	4.38979	5.4743	0.0192981	0.154621
ILDR1	-0.824608	3.6012	5.47404	0.019301	0.154621
HMG20B	-0.516581	6.69233	5.4717	0.0193268	0.154738
CORO1B	-0.487585	8.34823	5.46958	0.0193503	0.154836
IPO11	0.54605	4.59349	5.46746	0.0193738	0.154934
RALGAPB	0.434773	5.53134	5.46115	0.0194438	0.155348
FAS	1.53355	2.21149	5.4601	0.0194555	0.155348
DMAP1	0.603173	4.45945	5.45974	0.0194595	0.155348
SERPINF2	1.74535	0.19517	5.45444	0.0195187	0.15573
FBXO34	-0.756623	4.56468	5.45207	0.0195452	0.155808
CRYBB2	-1.63099	1.00304	5.45153	0.0195512	0.155808
FOPNL	0.608162	4.77466	5.44859	0.0195841	0.15598
SEC13	-0.391309	7.40514	5.44002	0.0196804	0.156604
SH3KBP1	-0.901916	3.9931	5.43877	0.0196945	0.156604
BZW1	0.400193	8.48809	5.43859	0.0196966	0.156604
ECI2	-0.704473	4.34186	5.42622	0.0198366	0.157626
GEMIN2	-0.773959	4.50932	5.42511	0.0198491	0.157634
ORC2	0.635356	5.13152	5.4234	0.0198686	0.157698
NUCKS1	-0.406557	9.60654	5.4212	0.0198937	0.157806
CBX5	-0.437424	7.15942	5.41906	0.0199181	0.157908
RAPGEF6	-0.603168	4.73997	5.40733	0.0200524	0.158881
ACOX3	0.483571	7.09393	5.40566	0.0200715	0.158941
SYCP3	-1.32621	1.18149	5.40361	0.0200952	0.159022
TMEM259	-0.643853	5.00256	5.40276	0.020105	0.159022
STK33	1.52814	2.40612	5.39912	0.0201469	0.159262
FMR1	0.690056	6.14847	5.39707	0.0201705	0.159358
WDR43	0.47069	6.63749	5.39466	0.0201984	0.159486
MYO5B	0.522284	6.11561	5.39313	0.0202162	0.159535
ZNF16	-0.717186	3.65202	5.38561	0.0203035	0.160027
SH3RF2	-1.66621	2.22163	5.38391	0.0203233	0.160027
RGS10	-0.782701	4.42729	5.3837	0.0203257	0.160027
SNX4	-0.442509	6.15216	5.38233	0.0203416	0.160027
KATNA1	-0.639613	4.16131	5.38219	0.0203433	0.160027
ACTL7A	-1.13361	2.84511	5.38175	0.0203485	0.160027
POLE2	-0.770612	3.41614	5.37881	0.0203828	0.160205
UBQLN1	0.482321	6.83467	5.37745	0.0203987	0.160239
BAIAP3	-0.621061	4.12497	5.37294	0.0204514	0.160277
DLX1	-1.69547	1.25578	5.37266	0.0204547	0.160277
SFR1	-1.84904	2.52022	5.37214	0.0204609	0.160277
AVEN	-0.88291	4.34655	5.3709	0.0204754	0.160277
MIPEP	-0.499763	5.05289	5.37061	0.0204788	0.160277
FAM111A	-0.886242	4.51128	5.36947	0.0204922	0.160277
C7orf60	0.843699	3.32648	5.36937	0.0204933	0.160277
PLIN5	-1.26707	2.09854	5.36847	0.0205039	0.160277
BCL11B	-1.00121	2.83261	5.36808	0.0205085	0.160277
MEPCE	0.44223	5.41417	5.36696	0.0205218	0.160289
ATHL1	-0.856747	2.73148	5.36568	0.0205367	0.160315
MYSM1	-1.02986	3.29771	5.35991	0.0206048	0.160755
PTPRC	1.15937	3.27095	5.35739	0.0206347	0.160866
UQCRHL	0.884113	6.52999	5.35673	0.0206425	0.160866
DUSP5	1.1776	3.75239	5.35294	0.0206874	0.161125
ZFYVE21	-0.54936	6.97595	5.34624	0.020767	0.161653
FOXG1	1.84654	0.818096	5.335	0.0209014	0.162607
MYCL	0.91469	2.51963	5.33306	0.0209246	0.162613
GOLT1B	0.910018	3.59804	5.33296	0.0209258	0.162613
TLN1	0.475661	8.40985	5.32996	0.0209619	0.162801
COLEC12	1.59366	0.378248	5.32531	0.0210179	0.163144
ECT2	-0.434673	6.40958	5.32051	0.0210759	0.163458
MAP2K7	-1.07023	4.70567	5.31999	0.0210821	0.163458
EGLN3	0.495823	5.11428	5.31861	0.0210988	0.163495
HIST1H3E	-0.543942	6.63446	5.31497	0.0211429	0.163744
ERO1A	-0.720306	6.38939	5.312	0.021179	0.163932
PHLPP2	0.635084	4.26563	5.31059	0.0211962	0.163937
FUS	0.45716	8.54733	5.30999	0.0212035	0.163937
PSMB2	0.468306	6.89727	5.30742	0.0212348	0.164086
SCUBE2	0.499384	6.41922	5.29798	0.0213502	0.164885
HOXA10	1.7605	2.24467	5.294	0.0213991	0.165169
HIST1H3B	-0.511695	9.34769	5.29079	0.0214385	0.165381
P3H1	0.792394	3.61649	5.28392	0.0215232	0.165941
POLR3C	0.503364	5.90911	5.28109	0.0215583	0.166118
TBATA	-1.6961	1.21617	5.2778	0.021599	0.166339
SIK3	0.796324	3.45941	5.27511	0.0216325	0.166503
ATF6B	-0.684808	5.86148	5.27409	0.0216451	0.166507
BUB1B	-0.574525	4.60761	5.27144	0.0216781	0.166668
ASPM	-0.652408	4.56668	5.26914	0.0217068	0.166795
TNK2	-0.554897	4.60272	5.26736	0.0217289	0.166872
UPF3B	0.711308	4.44353	5.26553	0.0217517	0.166954
LKAAEAR1	0.983539	3.28027	5.26437	0.0217663	0.166972
UTP14A	0.560974	5.29042	5.26073	0.0218119	0.167228
LRP3	-0.898382	3.89956	5.25894	0.0218343	0.167275
SCO1	-0.75745	5.16637	5.2583	0.0218423	0.167275
AIF1L	0.405541	6.67253	5.25541	0.0218786	0.167412
HOXC9	-0.625658	3.59308	5.25494	0.0218845	0.167412
GINS3	-0.872281	3.42121	5.25208	0.0219205	0.167503
RTN1	1.41532	0.912088	5.25206	0.0219208	0.167503
FOXN3	-0.779198	2.9365	5.24602	0.0219971	0.167992
UBA7	1.04243	2.33328	5.24298	0.0220355	0.168045
AP3D1	-0.413094	7.39032	5.24246	0.0220421	0.168045
CSTF2	-0.726117	5.27409	5.24093	0.0220614	0.168045
SORD	-0.526476	5.38813	5.24057	0.022066	0.168045
YPEL5	0.433024	7.07166	5.2397	0.0220771	0.168045
MYO1E	0.542557	6.26136	5.23878	0.0220887	0.168045
CD9	-0.430628	10.446	5.23848	0.0220926	0.168045
LUZP1	0.576271	4.2797	5.23775	0.0221019	0.168045
MLPH	-0.398613	8.66528	5.23616	0.0221221	0.168081
GSTT2B	-2.64736	1.13438	5.23478	0.0221396	0.168081
GSTT2	-2.64738	1.13438	5.23449	0.0221433	0.168081
ARID5B	-0.429858	6.25521	5.23303	0.0221619	0.16813
C16orf59	-1.15686	2.92879	5.23082	0.0221901	0.16825
POR	-0.521146	7.41037	5.22911	0.0222119	0.168323
GATAD1	0.520016	4.7758	5.22347	0.0222841	0.168756
EIF2AK4	-0.697479	4.85324	5.22272	0.0222936	0.168756
UBASH3B	2.19659	1.0631	5.22108	0.0223147	0.168822
PIFO	1.06136	4.36548	5.21737	0.0223624	0.169066
RMND5B	0.473593	6.11265	5.21666	0.0223715	0.169066
E2F6	0.630355	4.339	5.21485	0.0223948	0.169149
PPP1R3D	-0.712939	4.53786	5.2125	0.022425	0.169284
PDIA3	-0.371388	7.79925	5.2109	0.0224457	0.169347
AAGAB	0.526667	5.58658	5.20916	0.0224682	0.169383
GFRA1	0.442136	8.33571	5.20863	0.022475	0.169383
TUBB4B	0.415329	10.2013	5.20699	0.0224962	0.16945
NXPE3	-1.55313	1.75273	5.20567	0.0225134	0.169486
PNPLA7	-0.719062	3.20439	5.20222	0.022558	0.169729
MED25	0.491064	5.40865	5.2011	0.0225726	0.169746
MC1R	-1.3205	1.09831	5.19724	0.0226228	0.169966
CST5	1.7829	1.14095	5.19694	0.0226266	0.169966
LGALS8	0.464968	5.27842	5.19344	0.0226724	0.170216
CBLL1	0.62664	4.61001	5.19165	0.0226957	0.170298
LHB	-1.54727	0.412597	5.18986	0.022719	0.17038
SAT2	-1.08232	2.94226	5.18676	0.0227595	0.170589
LRRC26	0.702446	4.13212	5.18528	0.0227789	0.170589
CAMK1D	0.663401	3.6781	5.1849	0.022784	0.170589
EXOSC1	0.532217	4.54926	5.18109	0.022834	0.170836
STRA13	-0.423874	6.0736	5.18048	0.022842	0.170836
CFD	-0.819364	3.31542	5.17282	0.0229429	0.171497
ST3GAL4	-1.09782	4.12256	5.16944	0.0229876	0.171669
LINGO4	-2.51435	2.1861	5.16869	0.0229975	0.171669
APOA4	1.77565	0.797748	5.16826	0.0230033	0.171669
TMTC3	0.556845	5.1802	5.1653	0.0230424	0.171862
TANK	0.445207	5.42335	5.16436	0.023055	0.171862
FZD4	-0.775537	3.18885	5.16347	0.0230668	0.171862
KMT2A	0.42942	6.15232	5.16021	0.0231101	0.171958
MAST2	0.560712	4.56336	5.15979	0.0231157	0.171958
KCNT1	1.35852	2.00423	5.15968	0.0231171	0.171958
MMD	1.62284	0.810486	5.15683	0.0231551	0.172147
MBNL2	0.609601	4.48307	5.14952	0.0232528	0.17278
ELMO3	-0.574774	5.29249	5.14629	0.0232961	0.17294
NDST1	-1.19275	3.87308	5.14604	0.0232995	0.17294
ACYP2	1.1719	2.23787	5.14224	0.0233505	0.173225
NPC2	-0.473211	5.33325	5.14009	0.0233794	0.173346
BCL3	0.950786	3.92726	5.1361	0.0234333	0.173651
STX17	0.537519	4.5714	5.13438	0.0234564	0.173729
HELLS	-0.595372	5.54279	5.13126	0.0234986	0.173947
MEF2A	-0.638812	4.01734	5.13034	0.0235112	0.173947
SPIN4	-0.658274	4.45888	5.12418	0.0235947	0.174471
CENPO	-0.916554	3.36429	5.12092	0.0236391	0.174706
MTMR7	-0.967573	2.47152	5.11866	0.0236699	0.174839
N4BP2L1	-1.10563	1.6533	5.11574	0.0237097	0.175039
NMNAT3	-1.40833	0.714494	5.11075	0.023778	0.175449
DYRK2	0.674709	3.77924	5.1093	0.0237979	0.175502
MAN1C1	0.759463	2.75831	5.1069	0.0238309	0.175538
B9D1	-0.831221	2.97241	5.10522	0.023854	0.175538
SLC35A2	-0.952059	4.67292	5.10385	0.0238728	0.175538
GREB1L	0.766955	2.99822	5.1036	0.0238763	0.175538
VCP	0.380204	9.21125	5.1028	0.0238873	0.175538
PANK4	0.532383	4.41231	5.10249	0.0238915	0.175538
SLU7	0.557513	5.62564	5.10243	0.0238923	0.175538
HIST1H3H	-0.397561	7.88468	5.10016	0.0239236	0.175582
TNS2	-0.731422	3.10167	5.0988	0.0239424	0.175582
MKNK1	0.698854	4.07199	5.09872	0.0239434	0.175582
WLS	0.688727	3.95104	5.0983	0.0239494	0.175582
RPTOR	-0.456189	4.99178	5.09235	0.0240316	0.176091
FAM83H	0.545796	6.82901	5.09084	0.0240525	0.17615
EIF5B	0.463406	7.10178	5.08872	0.024082	0.176272
ATP5F1	-0.545211	7.42618	5.08677	0.024109	0.176373
EFNB3	-1.39013	2.33953	5.08521	0.0241307	0.176373
POTEE	-0.57066	11.6141	5.08496	0.0241342	0.176373
PLEKHG5	-2.02593	4.34145	5.08229	0.0241714	0.17655
POMGNT1	0.708031	4.16921	5.07883	0.0242197	0.176809
CCT5	0.391685	9.44476	5.07516	0.024271	0.177089
FEN1	-0.595363	6.42933	5.07318	0.0242988	0.177193
EHD4	-0.586871	6.38478	5.0714	0.0243237	0.177193
FLAD1	0.625506	4.02669	5.07122	0.0243263	0.177193
CNGA1	1.13934	3.73216	5.07047	0.0243368	0.177193
ATAT1	1.04803	2.28079	5.06511	0.0244122	0.177589
MID2	0.48481	5.09183	5.06392	0.0244289	0.177589
TPBG	-0.417078	6.64899	5.06385	0.0244299	0.177589
ACACB	1.17917	3.78251	5.05753	0.0245192	0.178143
TACC1	-0.416482	6.68746	5.05474	0.0245586	0.178336
CD44	-0.452176	5.81006	5.04887	0.0246419	0.178846
LSM8	0.669538	4.41281	5.04745	0.0246621	0.178898
PAIP1	0.842642	6.35067	5.04567	0.0246876	0.178965
NFU1	-0.810279	4.75484	5.04455	0.0247035	0.178965
STARD3	-0.670242	3.89245	5.04407	0.0247104	0.178965
ESF1	0.547191	5.19547	5.04244	0.0247336	0.179038
SPPL3	-0.685543	4.3674	5.03995	0.0247693	0.179202
LUZP2	1.1401	1.03612	5.03646	0.0248192	0.179469
PSPH	-0.694451	3.48828	5.03476	0.0248435	0.17955
TEKT3	-1.66948	0.547601	5.03136	0.0248924	0.179791
NUMA1	-0.41137	8.80826	5.03062	0.0249031	0.179791
EVI5	0.870698	2.79487	5.02955	0.0249184	0.179807
BSG	-0.451785	10.0104	5.02774	0.0249445	0.179842
EIF3M	0.527484	7.35438	5.0274	0.0249494	0.179842
MSI1	-0.65375	3.49928	5.02445	0.0249919	0.179984
PBX2	-0.608683	4.95306	5.02422	0.0249952	0.179984
ZBTB7B	0.687567	5.02851	5.0232	0.02501	0.179996
AGPAT3	-0.714867	5.47888	5.02063	0.025047	0.180168
B3GNT9	1.621	0.816955	5.01903	0.0250702	0.180178
GTF2H2	0.517086	6.14797	5.01873	0.0250746	0.180178
UNC13A	-1.39619	1.56017	5.01532	0.025124	0.180392
VBP1	0.615876	5.81275	5.01464	0.0251338	0.180392
NUPR1	1.15201	2.77488	5.01276	0.0251611	0.180392
BTN1A1	1.91678	-0.0895197	5.0127	0.025162	0.180392
MAP3K12	-0.940146	3.14225	5.01215	0.0251701	0.180392
FBXO8	-0.844191	3.82577	5.00402	0.0252885	0.181146
NOL9	0.515915	4.85501	5.00227	0.0253141	0.181235
LZIC	0.563392	4.74501	4.99905	0.0253613	0.18138
TUBB2A	0.419125	8.39616	4.99837	0.0253712	0.18138
THOC7	0.417371	8.46154	4.99748	0.0253843	0.18138
PALD1	1.43471	2.27359	4.99728	0.0253871	0.18138
RNF6	0.543243	5.34638	4.99173	0.0254688	0.181869
GDF2	-2.02253	1.32982	4.98863	0.0255145	0.182021
IFITM10	0.979295	2.53582	4.98848	0.0255166	0.182021
HYAL1	-1.77125	0.214084	4.98321	0.0255945	0.182482
CLN6	-0.962638	4.47624	4.98169	0.025617	0.182548
RABL2A	0.798724	3.38048	4.98032	0.0256372	0.182597
OGDH	0.417404	7.33279	4.97796	0.0256723	0.182752
TONSL	-0.63649	4.57975	4.97232	0.0257561	0.183254
PSME3	0.57779	6.29514	4.96942	0.0257993	0.183466
ESPNL	1.82127	1.04349	4.96672	0.0258396	0.183658
SLIRP	0.503701	7.949	4.96403	0.0258798	0.183848
HOXC10	-1.62863	1.82928	4.95454	0.0260222	0.184685
HYAL2	0.51925	4.42217	4.95376	0.026034	0.184685
BCKDHA	-0.494591	6.26165	4.9535	0.0260379	0.184685
ENTPD7	0.855708	2.67199	4.94734	0.0261308	0.185248
MPP7	-0.628193	5.25205	4.9429	0.0261981	0.185629
PTPRN2	-0.845829	2.57475	4.93693	0.0262886	0.1861
FAM161A	-0.953628	2.87934	4.93674	0.0262916	0.1861
RNF19B	0.648709	4.02525	4.9329	0.02635	0.186417
NPIPB6	-1.28513	3.56671	4.93165	0.0263691	0.186456
ULK3	-0.597868	4.83982	4.92925	0.0264058	0.186499
SLC35F6	0.655361	5.65808	4.92852	0.0264169	0.186499
NPIPB9	-1.26957	3.66358	4.9276	0.026431	0.186499
INPP5B	0.725926	3.33214	4.92742	0.0264337	0.186499
FAM122B	0.644674	3.75885	4.92681	0.026443	0.186499
BRD9	0.658605	4.87973	4.92486	0.0264729	0.186592
MSANTD3-TMEFF1	1.10965	2.04733	4.92412	0.0264843	0.186592
CEACAM5	0.81906	4.64446	4.92252	0.0265088	0.186592
BCAS1	-0.400906	7.3885	4.9222	0.0265137	0.186592
ETV5	1.248	2.67045	4.92111	0.0265305	0.186592
FZD7	0.76481	4.17748	4.92064	0.0265376	0.186592
SLC20A2	-0.503385	5.23047	4.91771	0.0265827	0.186813
BHLHE41	1.93042	2.86904	4.91157	0.0266774	0.187383
TDG	0.481451	6.063	4.9082	0.0267295	0.187653
ESPL1	-0.509206	4.75209	4.90426	0.0267906	0.187986
CSPG4	-2.04567	1.81098	4.90132	0.0268362	0.188209
APOOL	0.650684	3.85983	4.89999	0.0268568	0.188258
EMD	0.446506	6.16763	4.89703	0.0269029	0.188418
RPL22	0.425904	7.70322	4.89594	0.0269199	0.188418
ZNF280C	0.873592	3.01715	4.89589	0.0269207	0.188418
IMPA2	-0.572031	4.15128	4.89154	0.0269886	0.188797
GREB1	0.443969	7.59969	4.88574	0.0270794	0.18926
COL4A5	0.763245	4.62486	4.88555	0.0270824	0.18926
TNFAIP8	0.911424	2.30636	4.88269	0.0271273	0.189477
SHROOM3	0.551201	5.05074	4.88036	0.0271639	0.189522
C5orf22	0.690698	4.0997	4.87956	0.0271766	0.189522
C1orf198	0.606796	4.9599	4.87935	0.0271798	0.189522
CCDC106	-1.11248	1.71339	4.87877	0.0271889	0.189522
DNASE1	-0.983223	2.38474	4.87637	0.0272268	0.18956
RUNX2	0.763263	3.08366	4.87609	0.0272313	0.18956
PIGN	-0.92633	3.41916	4.87559	0.0272392	0.18956
TUBB8	0.493797	7.09223	4.87469	0.0272534	0.18956
DIMT1	0.681679	5.41572	4.87405	0.0272634	0.18956
VTI1A	-0.529497	4.39412	4.87316	0.0272775	0.189563
MUC5AC	0.641352	3.39459	4.87181	0.0272989	0.189615
UBE2R2	0.604323	5.97163	4.86917	0.0273407	0.189755
FBXW8	-0.51426	5.41201	4.86702	0.0273747	0.189755
CCDC107	0.791027	4.66362	4.86644	0.027384	0.189755
ERV3-1	0.646619	3.74135	4.86596	0.0273916	0.189755
TMEM185A	0.529625	4.42537	4.86584	0.0273934	0.189755
ESYT2	0.461545	7.36943	4.86531	0.0274019	0.189755
ZYG11A	1.0075	2.61519	4.85907	0.0275012	0.190347
RAP1B	0.505318	7.15215	4.85536	0.0275604	0.190661
ENTPD5	-0.744738	3.57897	4.85012	0.0276442	0.191115
NINJ1	0.590403	5.55211	4.84952	0.0276539	0.191115
BAG3	-0.406191	7.54435	4.84826	0.027674	0.191158
ALG6	0.800768	3.64725	4.84315	0.0277562	0.191545
ARHGAP36	1.3165	1.83165	4.84304	0.027758	0.191545
MKNK2	-0.499602	5.17099	4.84204	0.027774	0.19156
SYNE2	-0.596971	6.75455	4.83952	0.0278146	0.191744
AURKB	-0.443865	5.01988	4.83684	0.027858	0.191946
PIK3R3	0.474875	5.99761	4.83264	0.0279259	0.192317
CDC27	0.542259	5.26445	4.8272	0.0280142	0.192829
LRRC42	0.513421	5.0826	4.82526	0.0280456	0.19292
HOXD13	1.97257	1.76357	4.82407	0.028065	0.19292
[truncated: 11,741 more rows]
