# Supplementary material for: Fine-tuning the metabolic rewiring and adaptation of translational machinery during an epithelial-mesenchymal transition in breast cancer cells
Source: Cancer Metab. 2020 Jul 19;8:8. doi: 10.1186/s40170-020-00216-7 (PMC7368990; doi:10.1186/s40170-020-00216-7)
Supplement: Supplementary file 24 — Additional file 24:. Supplementary File S4. Differential translation efficiency analysis. [file 40170_2020_216_MOESM24_ESM.xlsx]

## Sheet: MKL1ΔN200  MCF7control
Table with results of the differential translation efficiency analysis between MKL1 ΔN200 and MCF7 control cells
genes	baseMean	log2FoldChange	lfcSE	stat	pvalue	padj
RPL7A	1032.5	-2.04306	0.191994	-10.6413	1.91511e-26	3.32042e-22
EEF2	483.127	-2.24045	0.224099	-9.99758	1.56161e-23	1.35376e-19
RPL9	546.452	-2.24208	0.239354	-9.36719	7.44868e-21	4.30484e-17
EEF1A1	1307.49	-1.98138	0.219135	-9.04183	1.54076e-19	6.67844e-16
RPS25	449.938	-2.15185	0.244754	-8.79189	1.47065e-18	5.09962e-15
RPLP1	355.023	-2.01695	0.232591	-8.67167	4.25843e-18	1.11847e-14
RPS15A	882.428	-1.87804	0.216739	-8.66499	4.51568e-18	1.11847e-14
RPS4X	521.064	-1.81118	0.210974	-8.58487	9.09394e-18	1.97088e-14
RPL13A	390.909	-2.0354	0.23796	-8.55355	1.19357e-17	2.29934e-14
RPL37A	1216.85	-1.55832	0.185994	-8.37835	5.36751e-17	9.30619e-14
RPL10	348.721	-2.13577	0.256812	-8.31645	9.06366e-17	1.4286e-13
RPL26	450.488	-2.10087	0.262844	-7.99284	1.31868e-15	1.90528e-12
RPL41	1099.97	-1.73268	0.218025	-7.94716	1.90841e-15	2.54523e-12
RPS3	345.421	-2.0947	0.268857	-7.79114	6.64093e-15	8.22432e-12
RPS7	397.286	-1.8416	0.245243	-7.50928	5.94516e-14	6.87181e-11
RPS3A	308.745	-1.87824	0.252272	-7.44531	9.67135e-14	1.04801e-10
RPL31	369.354	-1.8179	0.244941	-7.42177	1.15566e-13	1.17863e-10
RPS27A	467.031	-1.72331	0.236655	-7.28194	3.29064e-13	3.16961e-10
RPL35A	654.979	-1.44023	0.205379	-7.01255	2.34005e-12	2.13536e-09
RPS14	378.259	-1.89071	0.270246	-6.99624	2.62924e-12	2.27928e-09
EIF4B	204.299	-2.06439	0.298759	-6.90988	4.85067e-12	4.00481e-09
RPLP2	376.846	-1.80931	0.264789	-6.83304	8.31348e-12	6.55178e-09
RPL7	330.085	-1.57943	0.235697	-6.7011	2.06861e-11	1.4944e-08
RPS12	341	-1.74182	0.259718	-6.70657	1.99253e-11	1.4944e-08
RPS5	458.196	-1.73035	0.259829	-6.65957	2.74624e-11	1.90457e-08
EIF3E	123.395	-2.2074	0.335983	-6.56998	5.03205e-11	3.3556e-08
RPL10A	330.577	-1.47606	0.226414	-6.51929	7.06417e-11	4.53624e-08
RPS21	702.547	-1.75691	0.270637	-6.49173	8.48546e-11	5.25432e-08
RPL21	318.321	-1.72663	0.26856	-6.42921	1.28271e-10	7.66882e-08
RPS13	281.461	-1.73941	0.271013	-6.41817	1.37918e-10	7.97074e-08
RPS19	472.668	-2.11356	0.329924	-6.4062	1.49188e-10	8.34396e-08
RPS11	611.53	-1.56792	0.245298	-6.39189	1.63845e-10	8.87731e-08
GNB2L1	543.616	-1.5384	0.241624	-6.36693	1.92855e-10	9.83449e-08
RPS8	405.964	-1.49774	0.235083	-6.37108	1.87704e-10	9.83449e-08
RPL39	925.81	-1.5545	0.246876	-6.2967	3.04049e-10	1.50617e-07
RPL11	327.8	-1.64429	0.261467	-6.28873	3.20065e-10	1.54147e-07
RPL3	203.605	-1.83088	0.293244	-6.24352	4.27844e-10	1.92839e-07
RPS18	147.486	-1.906	0.305154	-6.24603	4.21005e-10	1.92839e-07
RPS28	289.757	-1.70595	0.27333	-6.24136	4.33772e-10	1.92839e-07
RPL36A-HNRNPH2	161.953	-2.18388	0.351302	-6.21652	5.083e-10	2.20323e-07
RPL34	282.82	-1.99412	0.322703	-6.17943	6.43321e-10	2.72046e-07
RPL6	377.26	-1.39876	0.232534	-6.0153	1.79557e-09	7.41229e-07
TPT1	242.402	-1.6339	0.272841	-5.98848	2.11812e-09	8.54045e-07
RPL30	989.009	-1.31547	0.227757	-5.77575	7.66095e-09	3.01876e-06
RPL23	278.915	-1.51359	0.264543	-5.72154	1.05561e-08	4.06714e-06
PAGR1	119.983	2.46388	0.434582	5.66955	1.43175e-08	5.39644e-06
RPS6	391.768	-1.62718	0.287934	-5.65121	1.59321e-08	5.87724e-06
RPL5	203.084	-1.71205	0.304506	-5.62237	1.8835e-08	6.80336e-06
RPL36A	151.158	-2.08407	0.37112	-5.61562	1.95857e-08	6.93013e-06
RPL8	438.253	-1.30425	0.23247	-5.61041	2.01847e-08	6.99926e-06
RPLP0	470.355	-1.17137	0.212471	-5.51306	3.52649e-08	1.19887e-05
RPL38	555.331	-1.69396	0.308598	-5.48921	4.03726e-08	1.34611e-05
RPS27	517.865	-1.2558	0.232807	-5.39418	6.8836e-08	2.25185e-05
RPL24	482.337	-1.4433	0.269213	-5.36117	8.26832e-08	2.65474e-05
RPL14	170.071	-1.62555	0.307735	-5.28228	1.27584e-07	4.0219e-05
RPS29	445.419	-2.10877	0.399876	-5.27356	1.33799e-07	4.14252e-05
EEF1B2	179.254	-1.46012	0.279099	-5.23157	1.6808e-07	5.11259e-05
HIST1H2BC	698.627	-1.70863	0.327666	-5.21455	1.84261e-07	5.50813e-05
HIST1H2BD	665.22	-1.80792	0.34736	-5.20475	1.94258e-07	5.70856e-05
RPL37	306.95	-1.4605	0.289914	-5.03768	4.71197e-07	0.00013616
RPL36AL	291.817	-1.6787	0.334232	-5.02256	5.09879e-07	0.000144923
RPL22	137.436	-1.75603	0.35006	-5.01635	5.26626e-07	0.000147269
RPL35	637.096	-1.10872	0.222579	-4.98125	6.31752e-07	0.000173862
NPM1	370.299	-1.29718	0.2615	-4.96054	7.02989e-07	0.000190444
RPL36	320.672	-1.26083	0.255142	-4.94167	7.74574e-07	0.000206609
RPS24	133.304	-1.67349	0.339528	-4.92886	8.27119e-07	0.000217282
RPL18A	331.554	-1.334	0.272921	-4.88785	1.01942e-06	0.000263803
RPL32	396.048	-1.40925	0.296473	-4.75338	2.00046e-06	0.000510058
RPL4	237.57	-1.20001	0.25324	-4.7386	2.15195e-06	0.000540731
TOMM7	115.397	-2.17548	0.468897	-4.63957	3.49137e-06	0.000864763
RPS16	310.221	-1.33199	0.287765	-4.62874	3.67889e-06	0.000898374
HIST1H2BE	728.185	-1.4638	0.316867	-4.61961	3.84462e-06	0.000925805
RPL13	275.808	-1.37622	0.302148	-4.5548	5.24366e-06	0.00124541
EEF1G	515.354	-1.40383	0.311006	-4.51382	6.36693e-06	0.00149175
HIST1H2BO	676.284	-1.44857	0.325323	-4.4527	8.47962e-06	0.00196026
KIAA0101	46.3023	2.65361	0.59896	4.43037	9.40712e-06	0.00211819
RPL17	175.376	-1.27232	0.287112	-4.43142	9.36136e-06	0.00211819
IFRD1	88.2624	-2.25929	0.514369	-4.39235	1.12131e-05	0.00249246
IL13RA1	62.184	2.67099	0.609504	4.38224	1.17467e-05	0.00257803
HIST1H2BJ	673.689	-1.36489	0.314562	-4.33903	1.43115e-05	0.00310166
RPS20	224.854	-1.36867	0.315799	-4.33398	1.46439e-05	0.00313451
HIST1H2BN	743.998	-1.34827	0.313406	-4.30201	1.69258e-05	0.00357877
RPS23	123.439	-2.12989	0.50716	-4.19963	2.67354e-05	0.00558481
RPS17	142.319	-1.36411	0.32613	-4.18272	2.88042e-05	0.00594532
RPL15	225.279	-1.22783	0.296651	-4.13898	3.48847e-05	0.00711566
RPSA	289.783	-1.13669	0.274923	-4.13457	3.55624e-05	0.00716954
RPL12	681.229	-0.989577	0.240676	-4.11165	3.92835e-05	0.0078287
LGALS1	791.1	-1.00277	0.247216	-4.05627	4.98629e-05	0.00982412
RPL23A	342.569	-0.995867	0.249533	-3.99093	6.58152e-05	0.0128214
HSP90AB1	272.667	-0.988997	0.249637	-3.96175	7.44039e-05	0.0143335
GLIPR1	12.9642	-6.72272	1.70158	-3.95088	7.78647e-05	0.0148354
NME2	298.594	-1.36819	0.351654	-3.89071	9.99502e-05	0.0186337
RPL18	258.289	-1.25886	0.323341	-3.89328	9.88986e-05	0.0186337
RPL19	253.6	-1.05258	0.272871	-3.85744	0.000114582	0.0211342
ACTG1	6003.64	-0.7834	0.203927	-3.84158	0.000122246	0.0223106
HNRNPA1	138.735	-1.22255	0.328238	-3.7246	0.000195623	0.0353303
EIF4A2	78.026	-1.54617	0.417254	-3.70559	0.000210898	0.0374257
HIST2H2BF	486.82	-1.04521	0.282123	-3.70482	0.000211542	0.0374257
RPL27A	61.044	-2.08261	0.56656	-3.67589	0.000237026	0.0415107
RPL17-C18orf32	117.476	-1.24249	0.338947	-3.66572	0.000246644	0.0427631
EIF2S3	44.6919	-1.85329	0.51291	-3.61328	0.000302344	0.0519014
RPL29	249.709	-1.15149	0.328288	-3.50755	0.00045225	0.0768737
SLC25A5	186.648	-1.06293	0.303835	-3.49838	0.000468102	0.0787956
RBM3	136.309	-1.42149	0.409325	-3.47278	0.000515102	0.0858735
RPS15	233.4	-1.20212	0.347383	-3.46049	0.000539187	0.0890326
NONO	95.7473	-1.34489	0.389236	-3.4552	0.000549884	0.0899424
NME1-NME2	266.772	-1.10238	0.320813	-3.4362	0.00058994	0.0955923
BTF3	252.79	-0.870079	0.259187	-3.35695	0.000788066	0.126514
HSPA8	307.123	-0.790184	0.236469	-3.34159	0.000832993	0.132499
EIF3H	62.7334	-1.42396	0.42646	-3.33902	0.000840755	0.132518
FAU	212.574	-1.15942	0.348569	-3.32623	0.000880283	0.137499
AKT1	72.6932	1.30633	0.403222	3.23972	0.00119649	0.185221
PFDN5	125.63	-1.08493	0.335804	-3.23085	0.00123421	0.189369
RPL27	204.696	-1.03418	0.320793	-3.22383	0.00126488	0.192372
HIST1H2BM	183.271	-1.17972	0.373027	-3.16255	0.00156395	0.235789
WDR12	13.4307	3.16839	1.01587	3.11888	0.00181538	0.271336
KRT80	272.583	0.988278	0.324901	3.04179	0.00235179	0.348507
CCL22	4.44494	-6.05838	1.99804	-3.03216	0.00242808	0.356764
HIST1H2BF	480.001	-1.64866	0.546745	-3.01541	0.00256633	0.373907
PTGES3L	12.4214	-5.06136	1.68416	-3.00528	0.00265338	0.38337
C8orf88	16.2925	-2.87934	0.965481	-2.98229	0.00286105	0.409957
IFI6	136.256	-1.19186	0.402944	-2.95789	0.00309755	0.440208
FTH1	179.668	1.04163	0.352972	2.95103	0.00316714	0.446438
SLC25A6	44.1469	-1.55902	0.529914	-2.94202	0.00326077	0.45593
TOMM20	35.0279	-1.73149	0.589183	-2.93879	0.00329493	0.45702
RPS9	25.1425	-1.99011	0.684378	-2.90792	0.00363845	0.500662
EEF1A2	380.298	-0.789464	0.272515	-2.89696	0.00376804	0.514408
RPS2	528.305	-0.850966	0.293995	-2.8945	0.00379768	0.514408
NAP1L1	48.0978	-1.54846	0.541043	-2.86199	0.00420993	0.565828
GLTSCR2	42.787	-1.54808	0.541411	-2.85934	0.00424523	0.566183
RPS10	503.78	-0.826117	0.29021	-2.84662	0.0044186	0.584807
FAM213A	131.855	1.0406	0.367121	2.83449	0.0045899	0.602877
MAL2	70.1889	1.49459	0.528953	2.82556	0.00471986	0.615285
ATP5E	1817.24	-0.529451	0.188287	-2.81194	0.00492443	0.635143
NSA2	29.7856	-2.03315	0.723397	-2.81057	0.00494546	0.635143
FLJ44635	27.8812	-2.27093	0.809854	-2.80412	0.00504534	0.643206
EIF3F	30.1782	-1.93049	0.692822	-2.78642	0.00532936	0.674456
PRR11	23.0017	2.10007	0.754792	2.78232	0.00539722	0.678095
TRUB2	79.4005	1.42482	0.522433	2.72728	0.00638584	0.79653
PPA1	333.692	-0.856125	0.316014	-2.70914	0.00674582	0.834903
RPL39L	65.6578	-1.29772	0.479398	-2.70698	0.00678979	0.834903
BVES	17.2725	-3.79422	1.40478	-2.70094	0.00691433	0.835102
RHOQ	14.3614	-2.60651	0.964857	-2.70145	0.0069038	0.835102
RPL10L	21.198	-2.11255	0.782453	-2.69991	0.0069359	0.835102
DAB2IP	65.3625	3.01874	1.12494	2.68346	0.00728643	0.853595
EIF3L	35.2384	-1.4745	0.549164	-2.685	0.00725303	0.853595
EIF3M	46.4386	-1.70556	0.634436	-2.68831	0.00718157	0.853595
HIST1H2BB	108.918	-1.26229	0.469918	-2.6862	0.00722703	0.853595
INMT	20.7455	-3.93029	1.46718	-2.67881	0.00738853	0.859747
EEF1D	44.3101	-1.42582	0.537114	-2.65459	0.00794047	0.917813
MTRNR2L10	3563.88	-2.60481	0.992809	-2.62368	0.00869867	0.998792
A1BG	2.3086	-0.686909	2.10309	-0.326618	0.743957	0.999984
A2M	0.725029	0.162338	3.61853	0.044863	0.964217	0.999984
A2ML1	0.0386123	-1.44357	6.23278	-0.231609	0.816842	0.999984
A3GALT2	0.0239728	0.479931	6.23278	0.0770012	0.938623	0.999984
A4GALT	1.64839	-0.142375	2.37577	-0.0599282	0.952213	0.999984
A4GNT	0.0236947	0.479931	6.23278	0.0770012	0.938623	0.999984
AAAS	7.51197	0.0370003	1.34896	0.0274287	0.978118	0.999984
AACS	15.629	0.123633	0.877738	0.140854	0.887985	0.999984
AADACL3	0.0783066	-2.32914	6.2055	-0.375334	0.707412	0.999984
AADACL4	0.0386123	-1.44357	6.23278	-0.231609	0.816842	0.999984
AADAT	0.800548	0.888388	4.02232	0.220865	0.825198	0.999984
AAED1	7.48509	-0.493366	1.17592	-0.419559	0.674808	0.999984
AAGAB	13.8842	-0.625527	0.995388	-0.628425	0.529726	0.999984
AAK1	2.71189	-0.522684	1.94049	-0.269356	0.787656	0.999984
AAMDC	7.90193	-0.0988888	1.45239	-0.068087	0.945716	0.999984
AAMP	42.3822	-0.124144	0.533183	-0.232835	0.81589	0.999984
AANAT	5.1819	-0.0133008	2.21903	-0.00599397	0.995218	0.999984
AAR2	7.15936	0.537107	1.31387	0.408798	0.682688	0.999984
AARD	2.67536	1.68706	2.13746	0.789283	0.429947	0.999984
AARS	33.3898	-0.099845	0.597622	-0.16707	0.867315	0.999984
AARS2	1.80787	0.768537	2.21991	0.346201	0.729191	0.999984
AARSD1	4.97568	-0.581918	1.5876	-0.366539	0.713963	0.999984
AASDH	0.999301	-1.04886	2.96029	-0.354311	0.723106	0.999984
AASDHPPT	7.89049	-0.35656	1.18444	-0.301037	0.763387	0.999984
AASS	1.53817	-2.69679	2.6862	-1.00395	0.315405	0.999984
AATF	4.48477	0.490751	1.59089	0.308477	0.75772	0.999984
AATK	0.152472	0.107714	6.14895	0.0175174	0.986024	0.999984
ABAT	13.5409	-0.0577298	0.980266	-0.058892	0.953038	0.999984
ABCA1	2.53163	0.0815926	1.95149	0.0418104	0.96665	0.999984
ABCA12	0.343923	2.23459	5.78451	0.386305	0.69927	0.999984
ABCA13	0.0521513	1.45301	6.20058	0.234335	0.814725	0.999984
ABCA2	11.2889	0.0650739	0.979175	0.0664578	0.947013	0.999984
ABCA3	5.30997	0.618479	1.33951	0.461721	0.644282	0.999984
ABCA4	0.0260756	0.479931	6.23278	0.0770012	0.938623	0.999984
ABCA5	1.11937	-0.532106	2.83246	-0.18786	0.850986	0.999984
ABCA6	0.0646879	-0.481809	6.23278	-0.0773025	0.938383	0.999984
ABCA7	0.109974	0.956677	6.1786	0.154837	0.87695	0.999984
ABCA8	0.0260756	0.479931	6.23278	0.0770012	0.938623	0.999984
ABCA9	0.256402	0.479903	6.23278	0.0769967	0.938626	0.999984
ABCB10	5.35382	1.3039	1.53063	0.851871	0.394286	0.999984
ABCB11	0.0260756	0.479931	6.23278	0.0770012	0.938623	0.999984
ABCB4	0.175744	0.517372	6.1356	0.084323	0.9328	0.999984
ABCB5	2.60362	-0.501313	2.65696	-0.188679	0.850345	0.999984
ABCB6	3.21342	0.591432	1.76302	0.335465	0.737275	0.999984
ABCB7	3.10426	-0.687453	1.79849	-0.38224	0.702284	0.999984
ABCB8	1.916	0.410926	2.3396	0.17564	0.860577	0.999984
ABCB9	0.89472	-1.74564	3.27679	-0.53273	0.594221	0.999984
ABCC1	3.16394	-0.152284	1.8921	-0.080484	0.935852	0.999984
ABCC10	2.07079	-0.246336	2.07171	-0.118904	0.905351	0.999984
ABCC2	0.06577	-0.481809	6.23278	-0.0773025	0.938383	0.999984
ABCC3	7.72901	-0.358522	1.34495	-0.266569	0.789801	0.999984
ABCC4	0.798228	1.27523	3.2785	0.388969	0.697299	0.999984
ABCC5	9.20405	-0.197081	1.14128	-0.172685	0.862899	0.999984
ABCC6	0.207084	-1.45049	6.13351	-0.236487	0.813055	0.999984
ABCC8	0.244317	0.288879	5.59946	0.0515905	0.958855	0.999984
ABCC9	6.26927	0.471903	1.89392	0.249167	0.803231	0.999984
ABCD1	2.35627	-0.42519	2.05788	-0.206616	0.83631	0.999984
ABCD2	1.53097	-2.5226	3.00017	-0.840816	0.400451	0.999984
ABCD3	3.45325	1.20512	1.92139	0.627209	0.530522	0.999984
ABCD4	3.0393	-0.40249	1.9341	-0.208101	0.83515	0.999984
ABCE1	20.6216	-0.582697	0.809657	-0.719683	0.47172	0.999984
ABCF1	1.65408	-1.33177	2.4112	-0.552328	0.580724	0.999984
ABCF2	12.3053	-0.0373095	1.05773	-0.0352732	0.971862	0.999984
ABCF3	11.2741	-0.0918808	0.983736	-0.0933998	0.925586	0.999984
ABCG1	6.09201	0.0853931	1.7191	0.0496732	0.960383	0.999984
ABCG2	4.83751	-0.0353643	1.52938	-0.0231233	0.981552	0.999984
ABCG4	0.0947786	2.32729	6.1643	0.377544	0.70577	0.999984
ABCG5	0.0386123	-1.44357	6.23278	-0.231609	0.816842	0.999984
ABCG8	0.0521513	1.45301	6.20058	0.234335	0.814725	0.999984
ABHD1	0.0386123	-1.44357	6.23278	-0.231609	0.816842	0.999984
ABHD10	4.86312	-0.378166	1.64159	-0.230366	0.817808	0.999984
ABHD11	25.8624	0.63153	0.766714	0.823684	0.410119	0.999984
ABHD12	19.2707	0.363049	0.864942	0.419738	0.674677	0.999984
ABHD13	2.01824	-1.21031	2.23687	-0.541073	0.588457	0.999984
ABHD14A	1.00648	-1.65064	3.15376	-0.523388	0.600704	0.999984
ABHD14B	7.08989	0.492195	1.41095	0.348839	0.72721	0.999984
ABHD15	3.32652	-0.477447	1.81609	-0.262898	0.79263	0.999984
ABHD16A	1.3781	1.37507	2.59461	0.529972	0.596131	0.999984
ABHD16B	2.22861	0.35021	2.50095	0.140031	0.888636	0.999984
ABHD17A	9.10828	0.466182	1.12809	0.41325	0.679423	0.999984
ABHD17B	15.7975	0.525857	1.08023	0.486803	0.626398	0.999984
ABHD17C	11.9231	0.342876	1.01026	0.339395	0.734312	0.999984
ABHD2	13.18	0.425847	0.977975	0.435437	0.663245	0.999984
ABHD3	1.40089	0.233034	3.05757	0.0762153	0.939248	0.999984
ABHD4	9.74394	-0.392394	1.44798	-0.270994	0.786396	0.999984
ABHD5	3.56162	-1.16582	1.78431	-0.65337	0.513518	0.999984
ABHD6	0.291707	0.751277	5.22478	0.143791	0.885665	0.999984
ABHD8	1.69586	1.8002	2.35963	0.762914	0.445514	0.999984
ABI1	10.0118	-0.691602	0.997762	-0.693154	0.488213	0.999984
ABI2	4.77335	0.390598	1.47858	0.264171	0.791648	0.999984
ABI3	0.0476674	1.33758	6.2072	0.215488	0.829387	0.999984
ABI3BP	0.0907636	0.491271	6.20058	0.0792298	0.93685	0.999984
ABL1	6.29938	0.0613935	1.23215	0.0498262	0.960261	0.999984
ABL2	2.51419	-0.180556	1.92538	-0.0937771	0.925286	0.999984
ABLIM1	10.3569	0.686392	1.70902	0.401629	0.687957	0.999984
ABLIM2	0.574413	1.14168	4.07281	0.280318	0.779233	0.999984
ABLIM3	1.8162	0.358856	2.33904	0.15342	0.878067	0.999984
ABO	1.26845	-0.301978	3.09665	-0.0975178	0.922315	0.999984
ABR	2.57603	0.741698	1.95035	0.38029	0.70373	0.999984
ABRACL	140.182	0.0883403	0.440687	0.20046	0.84112	0.999984
ABT1	7.55214	-0.462802	1.27818	-0.362078	0.717293	0.999984
ABTB1	1.73754	-0.331243	2.53242	-0.130801	0.895933	0.999984
ABTB2	1.26353	-1.42981	2.70801	-0.527993	0.597505	0.999984
ACAA1	17.3776	0.081791	0.876176	0.0933499	0.925626	0.999984
ACAA2	83.0404	-0.28937	0.415009	-0.697264	0.485638	0.999984
ACACA	1.91145	0.412577	2.14493	0.192349	0.847469	0.999984
ACACB	0.190063	-0.519124	6.122	-0.0847965	0.932423	0.999984
ACAD10	3.81967	0.777028	1.68384	0.461462	0.644467	0.999984
ACAD11	5.08695	1.52827	1.59025	0.961027	0.336539	0.999984
ACAD8	2.4635	0.233003	2.17838	0.106962	0.914819	0.999984
ACAD9	11.2978	0.362025	1.11131	0.325763	0.744604	0.999984
ACADL	0.361738	-2.51078	5.2281	-0.480247	0.631052	0.999984
ACADM	4.41444	0.633872	1.61469	0.392566	0.69464	0.999984
ACADS	2.79442	-0.487473	2.02793	-0.24038	0.810036	0.999984
ACADSB	4.77876	0.791969	1.62009	0.488841	0.624954	0.999984
ACADVL	25.4723	0.0437061	0.659264	0.0662953	0.947143	0.999984
ACAN	0.104303	2.45738	6.16054	0.398891	0.689974	0.999984
ACAP1	0.188281	-0.507287	6.12288	-0.082851	0.93397	0.999984
ACAP2	9.33856	-0.438806	1.09214	-0.401784	0.687843	0.999984
ACAP3	1.94808	0.496865	2.2301	0.222799	0.823692	0.999984
ACAT1	13.1186	-0.236988	1.06386	-0.222763	0.82372	0.999984
ACAT2	26.3463	-0.214617	0.680601	-0.315334	0.752508	0.999984
ACBD3	10.4961	-0.251439	0.989679	-0.254061	0.799448	0.999984
ACBD4	1.26095	-0.454752	2.78459	-0.163311	0.870274	0.999984
ACBD5	6.69264	-0.364288	1.26925	-0.287011	0.774104	0.999984
ACBD6	12.2557	-0.129013	0.932659	-0.138328	0.889981	0.999984
ACBD7	12.5334	-1.79165	1.25309	-1.42979	0.152777	0.999984
ACCS	0.629822	-0.344828	4.06214	-0.0848881	0.93235	0.999984
ACD	3.17468	-0.869137	1.82508	-0.476218	0.633919	0.999984
ACE	0.0476674	1.33758	6.2072	0.215488	0.829387	0.999984
ACE2	0.0782269	2.04084	6.17389	0.33056	0.740977	0.999984
ACER1	0.0623069	-0.481809	6.23278	-0.0773025	0.938383	0.999984
ACER2	3.06931	0.166303	1.90663	0.0872236	0.930494	0.999984
ACER3	6.69003	-0.444874	1.41852	-0.313618	0.753812	0.999984
ACHE	2.54907	-0.0834537	2.22234	-0.0375522	0.970045	0.999984
ACIN1	10.0476	-0.503023	1.01308	-0.49653	0.619521	0.999984
ACKR2	0.903316	-2.8564	3.5811	-0.797633	0.425084	0.999984
ACKR3	31.6244	0.593103	1.04041	0.570067	0.568632	0.999984
ACLY	28.4357	0.209233	0.660273	0.316889	0.751328	0.999984
ACMSD	0.0782269	2.04084	6.17389	0.33056	0.740977	0.999984
ACO1	5.6124	0.0190801	1.41075	0.0135248	0.989209	0.999984
ACO2	22.5568	0.0652402	0.684827	0.0952651	0.924104	0.999984
ACOT1	18.3958	0.294461	0.813958	0.361765	0.717528	0.999984
ACOT11	0.244819	-1.84044	6.07188	-0.303109	0.761807	0.999984
ACOT13	4.76657	0.290639	1.9308	0.150528	0.880348	0.999984
ACOT2	23.6176	0.483353	0.752798	0.642075	0.520824	0.999984
ACOT4	4.67561	-0.264611	1.53182	-0.172743	0.862853	0.999984
ACOT7	9.52863	-0.538021	1.33717	-0.402357	0.687421	0.999984
ACOT8	9.43804	-0.72852	1.20352	-0.605327	0.544962	0.999984
ACOT9	16.0082	-0.63423	0.975912	-0.649884	0.515767	0.999984
ACOX1	11.075	-0.471147	1.03304	-0.456077	0.648335	0.999984
ACOX2	0.0897428	0.438065	6.20357	0.070615	0.943704	0.999984
ACOX3	29.1748	-0.44813	0.83184	-0.538722	0.590079	0.999984
ACOXL	0.685488	-1.68942	3.47911	-0.48559	0.627258	0.999984
ACP1	42.3797	-0.35241	0.557018	-0.632673	0.526947	0.999984
ACP2	6.09629	0.96129	1.54883	0.620656	0.534826	0.999984
ACP6	4.88597	0.371251	1.42715	0.260135	0.794759	0.999984
ACPP	1.2175	0.825122	2.90868	0.283675	0.776659	0.999984
ACPT	0.114458	1.03762	6.17544	0.168023	0.866565	0.999984
ACR	0.0787287	-2.33601	6.2051	-0.376465	0.706571	0.999984
ACRBP	0.143997	1.49564	6.16054	0.242777	0.808178	0.999984
ACRC	0.0640892	-0.481809	6.23278	-0.0773025	0.938383	0.999984
ACRV1	0.0236947	0.479931	6.23278	0.0770012	0.938623	0.999984
ACSBG1	0.0500484	1.39981	6.20357	0.225645	0.821477	0.999984
ACSBG2	0.0521513	1.45301	6.20058	0.234335	0.814725	0.999984
ACSF2	2.82153	-0.930056	2.11464	-0.439819	0.660069	0.999984
ACSF3	6.48782	-0.37308	1.40009	-0.266469	0.789878	0.999984
ACSL1	3.54053	0.63264	1.77175	0.357071	0.721039	0.999984
ACSL3	24.6997	0.0453758	0.69678	0.0651222	0.948077	0.999984
ACSL4	2.01955	-0.103966	2.39351	-0.0434367	0.965353	0.999984
ACSL5	0.0386123	-1.44357	6.23278	-0.231609	0.816842	0.999984
ACSL6	1.88245	0.42537	2.28431	0.186213	0.852277	0.999984
ACSM1	0.118423	-2.92454	6.17688	-0.473465	0.635881	0.999984
ACSM2A	0.0761241	2.00429	6.17525	0.324567	0.745508	0.999984
ACSM2B	0.0761241	2.00429	6.17525	0.324567	0.745508	0.999984
ACSM3	0.633573	-1.97059	4.69327	-0.419875	0.674577	0.999984
ACSM5	0.0922677	0.491271	6.20058	0.0792298	0.93685	0.999984
ACSM6	0.0239728	0.479931	6.23278	0.0770012	0.938623	0.999984
ACSS1	2.53708	-0.73379	2.19326	-0.334565	0.737953	0.999984
ACSS2	7.22982	-0.238145	1.18241	-0.201407	0.840381	0.999984
ACSS3	3.89712	-0.0350214	1.82394	-0.0192009	0.984681	0.999984
ACTA1	484.022	-0.728588	0.315565	-2.30883	0.0209528	0.999984
ACTA2	2425.57	1.41066	0.7231	1.95085	0.0510747	0.999984
ACTB	10912	0.280417	0.204912	1.36848	0.171163	0.999984
ACTBL2	19.3873	-0.662317	1.59391	-0.415529	0.677754	0.999984
ACTC1	202.209	-1.21727	0.535434	-2.27343	0.0230001	0.999984
ACTG2	2469.65	1.05695	0.539069	1.9607	0.049914	0.999984
ACTL10	1.20348	-2.81305	2.92218	-0.962656	0.33572	0.999984
ACTL6A	22.7247	0.106557	0.702609	0.151659	0.879456	0.999984
ACTL6B	0.782179	-3.09943	3.93388	-0.787881	0.430766	0.999984
ACTL7A	1.31298	-2.57267	3.28829	-0.782374	0.433995	0.999984
ACTL7B	0.570109	-2.10804	4.38567	-0.480665	0.630755	0.999984
ACTL8	0.0623069	-0.481809	6.23278	-0.0773025	0.938383	0.999984
ACTL9	1.00616	-2.02118	3.41146	-0.592466	0.553539	0.999984
ACTN1	411.478	-0.0034753	0.378547	-0.00918062	0.992675	0.999984
ACTN2	4.12055	0.0818377	1.9533	0.0418971	0.966581	0.999984
ACTN3	3.86281	0.824137	2.02154	0.407678	0.68351	0.999984
ACTN4	229.112	0.168671	0.338511	0.498275	0.61829	0.999984
ACTR10	21.6443	0.17112	0.766502	0.223248	0.823343	0.999984
ACTR1A	37.7663	-0.280686	0.598073	-0.469317	0.638843	0.999984
ACTR1B	28.7254	0.0404383	0.639879	0.0631968	0.94961	0.999984
ACTR2	135.441	-0.04681	0.40811	-0.114699	0.908683	0.999984
ACTR3	89.812	-0.0699527	0.50297	-0.139079	0.889387	0.999984
ACTR3B	2.1641	-0.411307	2.19986	-0.186969	0.851685	0.999984
ACTR3C	2.64149	0.168974	1.93446	0.0873494	0.930394	0.999984
ACTR5	34.3711	-0.88813	1.02018	-0.87056	0.383995	0.999984
ACTR6	6.46701	-0.28988	1.31358	-0.22068	0.825342	0.999984
ACTR8	3.90229	-1.06413	1.63854	-0.649438	0.516055	0.999984
ACTRT1	2.90251	-5.00475	2.80499	-1.78423	0.0743862	0.999984
ACTRT2	0.989121	-1.76403	3.39817	-0.519111	0.603683	0.999984
ACTRT3	0.708743	-0.778441	4.09475	-0.190107	0.849225	0.999984
ACVR1	5.7265	0.237418	1.47892	0.160535	0.87246	0.999984
ACVR1B	5.46208	1.52089	1.47909	1.02825	0.30383	0.999984
ACVR1C	0.118423	-2.92454	6.17688	-0.473465	0.635881	0.999984
ACVR2A	2.92595	1.4207	1.91217	0.742981	0.457493	0.999984
ACVR2B	1.24774	-2.04573	2.85869	-0.715615	0.474229	0.999984
ACVRL1	0.0239728	0.479931	6.23278	0.0770012	0.938623	0.999984
ACY1	6.25408	1.165	1.49225	0.780701	0.434978	0.999984
ACY3	0.118423	-2.92454	6.17688	-0.473465	0.635881	0.999984
ACYP1	2.51912	-2.20797	2.19581	-1.00554	0.314637	0.999984
ACYP2	3.12805	-1.36696	1.99235	-0.686103	0.492648	0.999984
ADA	0.44902	-0.465005	4.39632	-0.105771	0.915764	0.999984
ADAD2	0.125974	-0.509733	6.17982	-0.0824835	0.934262	0.999984
ADAL	10.9459	0.896825	1.85192	0.484268	0.628196	0.999984
ADAM10	8.45882	0.00411386	1.11748	0.00368138	0.997063	0.999984
ADAM11	0.112355	1.00015	6.17688	0.161918	0.87137	0.999984
ADAM12	0.349139	3.07292	6.13393	0.500971	0.616391	0.999984
ADAM15	11.0413	0.0875609	0.957648	0.0914332	0.927148	0.999984
ADAM17	6.1778	-0.0394571	1.22988	-0.0320822	0.974406	0.999984
ADAM19	0.994339	0.401093	3.17821	0.126201	0.899573	0.999984
ADAM2	0.0236947	0.479931	6.23278	0.0770012	0.938623	0.999984
ADAM22	0.349728	1.98526	5.27237	0.376541	0.706515	0.999984
ADAM23	0.190063	-0.519124	6.122	-0.0847965	0.932423	0.999984
ADAM28	0.144549	2.93413	6.14929	0.47715	0.633255	0.999984
ADAM32	0.409742	1.33889	5.53033	0.2421	0.808703	0.999984
ADAM33	0.0883826	0.430835	6.20398	0.0694449	0.944636	0.999984
ADAM8	0.0877839	0.375838	6.2072	0.0605487	0.951719	0.999984
ADAM9	16.5928	0.153157	0.813358	0.188302	0.85064	0.999984
ADAMTS1	2.69999	-1.48818	2.46571	-0.603548	0.546144	0.999984
ADAMTS13	1.16298	-0.212548	3.19479	-0.0665297	0.946956	0.999984
ADAMTS14	0.0473893	1.3301	6.20765	0.214268	0.830338	0.999984
ADAMTS15	0.0646879	-0.481809	6.23278	-0.0773025	0.938383	0.999984
ADAMTS16	0.114458	1.03762	6.17544	0.168023	0.866565	0.999984
ADAMTS17	0.372459	-0.101447	4.85885	-0.0208788	0.983342	0.999984
ADAMTS18	0.0886607	0.438065	6.20357	0.070615	0.943704	0.999984
ADAMTS19	6.79798	1.44349	1.23827	1.16573	0.243724	0.999984
ADAMTS2	0.0862797	0.375838	6.2072	0.0605487	0.951719	0.999984
ADAMTS20	0.0260756	0.479931	6.23278	0.0770012	0.938623	0.999984
ADAMTS3	0.0783066	-2.32914	6.2055	-0.375334	0.707412	0.999984
ADAMTS4	0.261124	-0.47047	6.20058	-0.0758752	0.939518	0.999984
ADAMTS5	0.0386123	-1.44357	6.23278	-0.231609	0.816842	0.999984
ADAMTS6	0.0260756	0.479931	6.23278	0.0770012	0.938623	0.999984
ADAMTS7	0.062585	-0.481809	6.23278	-0.0773025	0.938383	0.999984
ADAMTS8	0.125974	-0.509733	6.17982	-0.0824835	0.934262	0.999984
ADAMTS9	0.606062	1.26818	3.70696	0.342107	0.73227	0.999984
ADAMTSL1	0.958718	-0.968372	3.39708	-0.28506	0.775598	0.999984
ADAMTSL2	0.0886607	0.438065	6.20357	0.070615	0.943704	0.999984
ADAMTSL3	4.61009	2.27864	2.01087	1.13316	0.257148	0.999984
ADAMTSL4	0.356074	0.520094	4.82084	0.107884	0.914087	0.999984
ADAMTSL5	4.18118	-0.844306	1.801	-0.468798	0.639214	0.999984
ADAP1	7.91769	1.42804	1.15575	1.2356	0.216608	0.999984
ADAP2	1.49914	-2.37718	2.7289	-0.871116	0.383691	0.999984
ADAR	22.9626	0.236657	0.673883	0.351184	0.72545	0.999984
ADARB1	2.32742	1.44479	2.18634	0.660824	0.508725	0.999984
ADARB2	0.180928	0.575376	6.13331	0.0938115	0.925259	0.999984
ADAT1	7.83364	0.0479289	1.15664	0.041438	0.966947	0.999984
ADAT2	1.15884	4.92303	4.3648	1.12789	0.259365	0.999984
ADAT3	1.02084	-2.12059	3.12055	-0.679556	0.496786	0.999984
ADCK1	2.16221	-1.01917	2.41933	-0.42126	0.673565	0.999984
ADCK2	8.95625	0.134364	1.06158	0.126569	0.899281	0.999984
ADCK3	1.37926	-0.59312	2.72656	-0.217534	0.827792	0.999984
ADCK4	2.09877	-0.284902	2.27206	-0.125394	0.900212	0.999984
ADCK5	1.69209	-1.44376	2.44397	-0.590743	0.554692	0.999984
ADCY1	1.7994	2.50956	2.50292	1.00266	0.316027	0.999984
ADCY2	1.31704	-0.4772	3.30937	-0.144196	0.885345	0.999984
ADCY3	3.17818	0.0784849	1.70824	0.0459448	0.963354	0.999984
ADCY4	0.242734	2.46748	6.14093	0.401809	0.687824	0.999984
ADCY5	1.98908	0.714231	2.12201	0.336583	0.736432	0.999984
ADCY6	3.23585	-0.71174	1.7662	-0.402979	0.686964	0.999984
ADCY7	0.46538	2.49628	4.91761	0.507622	0.611719	0.999984
ADCY9	2.21884	-0.408157	2.06403	-0.197748	0.843242	0.999984
ADCYAP1	0.164586	-1.08813	6.15175	-0.176881	0.859602	0.999984
ADD1	20.747	-0.0459807	0.787141	-0.0584148	0.953418	0.999984
ADD2	0.235262	-0.809462	6.10349	-0.132623	0.894492	0.999984
ADD3	1.34881	0.146294	2.73037	0.0535803	0.95727	0.999984
ADGB	0.0386123	-1.44357	6.23278	-0.231609	0.816842	0.999984
ADGRA1	0.0386123	-1.44357	6.23278	-0.231609	0.816842	0.999984
ADGRA2	0.0386123	-1.44357	6.23278	-0.231609	0.816842	0.999984
ADGRA3	2.19017	-0.500891	2.17518	-0.230275	0.817878	0.999984
ADGRB1	0.230778	-0.888511	5.71103	-0.155578	0.876366	0.999984
ADGRB2	0.899611	1.97028	3.1652	0.622483	0.533624	0.999984
ADGRD1	0.0497703	1.39258	6.20398	0.224465	0.822396	0.999984
ADGRE1	0.0236947	0.479931	6.23278	0.0770012	0.938623	0.999984
ADGRE2	1.70768	2.34423	3.03976	0.771188	0.440595	0.999984
ADGRE3	0.403671	3.30637	6.13192	0.539206	0.589744	0.999984
ADGRE5	3.50212	0.867745	1.98373	0.437431	0.661799	0.999984
ADGRF1	0.0260756	0.479931	6.23278	0.0770012	0.938623	0.999984
ADGRF2	0.0386123	-1.44357	6.23278	-0.231609	0.816842	0.999984
ADGRF3	0.293085	-0.802911	5.22585	-0.153642	0.877892	0.999984
ADGRF4	1.23951	-0.564109	3.10897	-0.181446	0.856018	0.999984
ADGRG1	17.3483	0.312581	0.889511	0.351407	0.725283	0.999984
ADGRG2	0.0476674	1.33758	6.2072	0.215488	0.829387	0.999984
ADGRG3	0.109974	0.956677	6.1786	0.154837	0.87695	0.999984
ADGRG5	1.05903	0.783711	3.08299	0.254205	0.799337	0.999984
ADGRG6	27.5886	0.395034	0.637612	0.619552	0.535553	0.999984
ADGRG7	0.190582	2.04172	6.14794	0.332098	0.739815	0.999984
ADGRL1	2.52943	2.30487	2.02931	1.13579	0.256045	0.999984
ADGRL2	0.38435	2.1658	5.18518	0.417689	0.676174	0.999984
ADGRV1	0.827842	-2.49688	3.20237	-0.779696	0.43557	0.999984
ADH1A	0.062585	-0.481809	6.23278	-0.0773025	0.938383	0.999984
ADH1C	0.0239728	0.479931	6.23278	0.0770012	0.938623	0.999984
ADH5	59.4409	0.0515967	0.547097	0.0943099	0.924863	0.999984
ADHFE1	0.197614	0.810925	6.12772	0.132337	0.894718	0.999984
ADI1	47.0978	0.579749	0.686443	0.84457	0.398351	0.999984
ADIG	0.0636671	-0.481809	6.23278	-0.0773025	0.938383	0.999984
ADIPOQ	1.71651	3.2868	2.80516	1.1717	0.241319	0.999984
ADIPOR1	39.6778	1.12672	0.573364	1.9651	0.0494022	0.999984
ADIPOR2	18.2926	0.477961	0.778844	0.61368	0.539427	0.999984
ADIRF	12.8351	0.707899	1.15413	0.61336	0.539639	0.999984
ADK	30.1636	0.145541	0.681472	0.213569	0.830883	0.999984
ADM	4.27267	0.481876	1.97157	0.244412	0.806912	0.999984
ADM2	1.66239	1.3046	2.62504	0.496983	0.619201	0.999984
ADM5	0.4349	1.02339	4.52295	0.226266	0.820994	0.999984
ADNP	10.5433	0.310207	1.0636	0.291656	0.77055	0.999984
ADNP2	4.31673	0.259252	1.64064	0.158019	0.874442	0.999984
ADO	7.60765	0.211276	1.31674	0.160454	0.872524	0.999984
ADORA1	0.305542	0.14025	5.58699	0.025103	0.979973	0.999984
ADORA2A	0.666197	1.08196	3.94861	0.274009	0.784078	0.999984
ADORA2B	0.876321	-0.0391159	3.31489	-0.0118	0.990585	0.999984
ADPGK	7.50188	0.211241	1.13637	0.185891	0.85253	0.999984
ADPRH	0.641124	1.82402	4.00231	0.455741	0.648576	0.999984
ADPRHL1	3.3183	0.179044	1.79769	0.0995965	0.920665	0.999984
ADPRHL2	7.75284	0.782486	1.25038	0.625799	0.531447	0.999984
ADPRM	0.954837	-2.63835	3.02501	-0.872177	0.383112	0.999984
ADRA1A	0.556072	-2.88488	4.2047	-0.686109	0.492644	0.999984
ADRA1B	2.6051	1.21383	2.55395	0.475275	0.634591	0.999984
ADRA1D	0.0761241	2.00429	6.17525	0.324567	0.745508	0.999984
ADRA2A	0.102701	-1.37425	6.2051	-0.22147	0.824726	0.999984
ADRA2B	0.0862797	0.375838	6.2072	0.0605487	0.951719	0.999984
ADRA2C	6.48166	0.572855	1.35403	0.423076	0.67224	0.999984
ADRB1	0.20252	0.854602	6.12611	0.139502	0.889054	0.999984
ADRB2	0.0521513	1.45301	6.20058	0.234335	0.814725	0.999984
ADRB3	0.0623069	-0.481809	6.23278	-0.0773025	0.938383	0.999984
ADRBK1	14.7662	0.662638	0.824368	0.803813	0.421505	0.999984
ADRBK2	0.743547	-1.07144	3.89687	-0.274949	0.783356	0.999984
ADRM1	63.3993	0.0509012	0.475457	0.107058	0.914743	0.999984
ADSL	11.5456	-0.206823	0.919866	-0.22484	0.822103	0.999984
ADSS	10.337	-0.598957	1.03303	-0.579809	0.562044	0.999984
ADSSL1	1.43091	-0.927637	2.61759	-0.354386	0.723049	0.999984
ADTRP	0.0787287	-2.33601	6.2051	-0.376465	0.706571	0.999984
AEBP1	0.357805	-0.140735	4.96327	-0.0283554	0.977379	0.999984
AEBP2	4.25338	1.0127	1.70161	0.595142	0.551749	0.999984
AEN	8.92869	-1.09269	1.25308	-0.872003	0.383207	0.999984
AES	43.3579	0.446055	0.551873	0.808255	0.418944	0.999984
AFAP1	3.55163	-0.586313	1.6899	-0.346951	0.728628	0.999984
AFAP1L1	6.1996	0.0270706	2.15461	0.0125641	0.989976	0.999984
AFAP1L2	0.253452	-0.524304	5.98672	-0.0875778	0.930212	0.999984
AFF1	2.44019	-0.365815	2.01466	-0.181576	0.855915	0.999984
AFF2	0.348296	-1.64645	5.8256	-0.282623	0.777466	0.999984
AFF3	0.78882	-0.914132	3.30587	-0.276518	0.78215	0.999984
AFF4	9.88352	-0.246428	1.0251	-0.240394	0.810024	0.999984
AFG3L2	13.7775	0.110768	0.848622	0.130527	0.896149	0.999984
AFM	0.114736	1.04254	6.17525	0.168826	0.865933	0.999984
AFMID	4.81483	0.594188	1.50135	0.39577	0.692275	0.999984
AFP	0.075846	1.99936	6.17544	0.323759	0.74612	0.999984
AFTPH	8.50216	0.495474	1.10243	0.449439	0.653115	0.999984
AGA	2.91427	-0.184731	2.08002	-0.0888125	0.929231	0.999984
AGAP1	2.85609	0.919709	1.85091	0.496894	0.619264	0.999984
AGAP11	0.69588	-2.06695	4.02349	-0.513722	0.607447	0.999984
AGAP2	1.72598	-0.170538	2.33588	-0.0730082	0.9418	0.999984
AGAP3	4.5985	1.12481	1.47092	0.7647	0.44445	0.999984
AGAP4	1.24404	0.187224	2.85978	0.0654679	0.947801	0.999984
AGAP5	1.18038	0.667721	3.06903	0.217567	0.827766	0.999984
AGAP6	1.01372	-0.194863	3.14791	-0.0619024	0.950641	0.999984
AGAP9	1.03979	-0.0839554	3.13281	-0.0267988	0.97862	0.999984
AGBL1	0.0886607	0.438065	6.20357	0.070615	0.943704	0.999984
AGBL2	0.0476674	1.33758	6.2072	0.215488	0.829387	0.999984
AGBL3	0.0386123	-1.44357	6.23278	-0.231609	0.816842	0.999984
AGBL5	6.64564	1.25859	1.32996	0.946334	0.343978	0.999984
AGFG1	7.46823	0.123994	1.29559	0.0957046	0.923755	0.999984
AGFG2	9.97358	-0.108406	1.57908	-0.0686511	0.945267	0.999984
AGGF1	5.11901	-0.439599	1.38708	-0.316924	0.751302	0.999984
AGK	3.5168	-0.326648	1.78561	-0.182934	0.85485	0.999984
AGL	2.36576	0.0461144	1.98913	0.0231832	0.981504	0.999984
AGMAT	4.055	0.309096	1.70413	0.181381	0.856069	0.999984
AGMO	0.362075	-0.481856	6.23278	-0.07731	0.938377	0.999984
AGO1	4.33368	-0.131652	1.54114	-0.0854253	0.931923	0.999984
AGO2	13.4697	0.218092	0.862346	0.252905	0.800341	0.999984
AGO3	4.37533	-0.587712	1.69814	-0.346092	0.729274	0.999984
AGO4	3.59643	0.191231	1.87076	0.102221	0.918582	0.999984
AGPAT1	1.34136	0.550816	2.82539	0.194952	0.84543	0.999984
AGPAT2	15.8043	0.00235418	0.878637	0.00267935	0.997862	0.999984
AGPAT3	13.5915	1.53684	1.06164	1.4476	0.147728	0.999984
AGPAT4	1.09583	-3.62497	3.51282	-1.03193	0.302107	0.999984
AGPAT5	9.15625	1.04566	1.16667	0.896279	0.370104	0.999984
AGR2	82.2524	-0.179602	0.434187	-0.413652	0.679129	0.999984
AGR3	1.7051	0.815781	2.67667	0.304775	0.760538	0.999984
AGRN	15.9641	0.783439	0.862769	0.908052	0.363851	0.999984
AGRP	0.272416	2.65381	6.13845	0.432325	0.665505	0.999984
AGT	0.142915	1.49564	6.16054	0.242777	0.808178	0.999984
AGTPBP1	2.51863	0.844244	1.98295	0.425752	0.670288	0.999984
AGTR1	0.0521513	1.45301	6.20058	0.234335	0.814725	0.999984
AGTR2	0.244317	0.288879	5.59946	0.0515905	0.958855	0.999984
AGTRAP	4.50524	-0.119433	1.68033	-0.0710775	0.943336	0.999984
AGXT	0.0862797	0.375838	6.2072	0.0605487	0.951719	0.999984
AGXT2	0.0386123	-1.44357	6.23278	-0.231609	0.816842	0.999984
AHCTF1	2.58037	0.0627226	1.89838	0.0330401	0.973643	0.999984
AHCY	40.5679	-1.0251	0.561539	-1.82553	0.0679217	0.999984
AHCYL1	17.241	0.464483	0.964335	0.481661	0.630047	0.999984
AHCYL2	3.94934	0.065031	1.78103	0.0365131	0.970873	0.999984
AHDC1	0.381951	-0.502576	4.68749	-0.107216	0.914617	0.999984
AHI1	0.762744	-1.35067	3.51831	-0.383897	0.701055	0.999984
AHNAK	37.6427	0.00197897	0.54855	0.00360764	0.997122	0.999984
AHNAK2	0.244819	-1.84044	6.07188	-0.303109	0.761807	0.999984
AHR	27.7692	0.380464	0.781019	0.487138	0.626161	0.999984
AHRR	2.40506	-0.849012	1.99354	-0.425881	0.670195	0.999984
AHSA1	54.2672	0.163034	0.500461	0.325767	0.744601	0.999984
AHSA2	2.55735	1.28258	2.30168	0.557235	0.577367	0.999984
AHSP	0.0623069	-0.481809	6.23278	-0.0773025	0.938383	0.999984
AICDA	0.0401164	-1.44357	6.23278	-0.231609	0.816842	0.999984
AIDA	6.24375	0.621572	1.30833	0.475088	0.634724	0.999984
AIF1L	50.9545	-0.0267033	0.51	-0.0523593	0.958242	0.999984
AIFM1	10.5204	-0.14863	1.19809	-0.124056	0.901271	0.999984
AIFM2	4.64928	-0.711888	1.73253	-0.410894	0.68115	0.999984
AIFM3	0.0239728	0.479931	6.23278	0.0770012	0.938623	0.999984
AIG1	12.23	0.0204509	1.13704	0.017986	0.98565	0.999984
AIM1	5.70606	-0.467233	1.4465	-0.32301	0.746688	0.999984
AIM1L	0.164507	1.7702	6.15361	0.287668	0.773601	0.999984
AIM2	0.0782269	2.04084	6.17389	0.33056	0.740977	0.999984
AIMP1	9.46212	-0.960175	1.19803	-0.801464	0.422863	0.999984
AIMP2	24.2864	0.213134	0.712604	0.299091	0.76487	0.999984
AIP	22.2613	-0.64181	0.776697	-0.826332	0.408616	0.999984
AIPL1	0.725068	2.24597	4.01906	0.55883	0.576278	0.999984
AIRE	0.0862797	0.375838	6.2072	0.0605487	0.951719	0.999984
AJAP1	0.062585	-0.481809	6.23278	-0.0773025	0.938383	0.999984
AJUBA	7.35683	0.286129	1.25627	0.22776	0.819832	0.999984
AK1	11.1112	0.155976	1.11457	0.139944	0.888704	0.999984
AK2	19.7783	-0.434556	0.965187	-0.45023	0.652544	0.999984
AK3	17.076	-0.648501	0.992198	-0.6536	0.513369	0.999984
AK4	17.7158	0.0894395	1.03145	0.0867127	0.9309	0.999984
AK5	0.0386123	-1.44357	6.23278	-0.231609	0.816842	0.999984
AK6	8.27083	-0.721271	1.23323	-0.584863	0.55864	0.999984
AK7	1.64078	0.298447	2.45003	0.121814	0.903047	0.999984
AK8	0.475424	1.2216	4.34227	0.281327	0.778459	0.999984
AK9	0.921214	-0.594989	3.19973	-0.18595	0.852484	0.999984
AKAP1	6.9473	-0.0171474	1.18512	-0.0144689	0.988456	0.999984
AKAP10	3.40345	-0.220145	1.6854	-0.130619	0.896077	0.999984
AKAP11	5.73841	0.0135959	1.31736	0.0103206	0.991766	0.999984
AKAP12	0.585859	0.567096	3.85423	0.147136	0.883025	0.999984
AKAP13	7.40681	0.712208	1.34705	0.528718	0.597001	0.999984
AKAP14	0.0239728	0.479931	6.23278	0.0770012	0.938623	0.999984
AKAP17A	2.14135	0.0500737	2.04793	0.0244509	0.980493	0.999984
AKAP2	0.125974	-0.509733	6.17982	-0.0824835	0.934262	0.999984
AKAP4	0.357031	-0.748441	4.85184	-0.154259	0.877405	0.999984
AKAP5	1.97417	1.42126	2.28004	0.623351	0.533054	0.999984
AKAP6	0.192166	-0.480821	6.12047	-0.0785595	0.937383	0.999984
AKAP7	0.733248	1.64762	3.82256	0.431027	0.666449	0.999984
AKAP8	6.65845	0.0257089	1.217	0.0211249	0.983146	0.999984
AKAP8L	8.62604	-0.255623	1.1588	-0.220593	0.82541	0.999984
AKAP9	7.78924	-1.01753	1.14544	-0.888334	0.374361	0.999984
AKIP1	7.18562	-0.361518	1.17487	-0.30771	0.758303	0.999984
AKIRIN1	17.969	0.731707	1.04061	0.703149	0.481963	0.999984
AKIRIN2	12.4143	0.642833	1.27728	0.503282	0.614766	0.999984
AKNA	0.280549	-0.144945	5.28687	-0.027416	0.978128	0.999984
AKR1A1	10.8113	0.583128	1.08229	0.53879	0.590032	0.999984
AKR1B1	0.0239728	0.479931	6.23278	0.0770012	0.938623	0.999984
AKR1B10	1.00183	-2.90143	3.37158	-0.860555	0.389483	0.999984
AKR1B15	0.198234	-3.66747	6.15424	-0.595925	0.551225	0.999984
AKR1C1	1.98196	-0.497726	2.41431	-0.206157	0.836668	0.999984
AKR1C2	1.6992	0.963926	2.73627	0.352277	0.72463	0.999984
AKR1C3	1.64985	0.501138	2.76356	0.181338	0.856102	0.999984
AKR1C4	0.363347	1.25122	4.79127	0.261145	0.793981	0.999984
AKR1E2	3.52221	1.42402	1.68888	0.843178	0.399129	0.999984
AKR7A2	19.1486	0.576794	0.82815	0.696485	0.486125	0.999984
AKR7A3	3.38009	0.595421	1.94165	0.306658	0.759104	0.999984
AKT1S1	7.04548	-0.768393	1.41136	-0.544434	0.586143	0.999984
AKT2	15.0262	0.566731	0.839759	0.674873	0.499756	0.999984
AKTIP	7.73582	0.452757	1.1442	0.395697	0.692328	0.999984
ALAD	10.6493	0.39009	1.26488	0.308401	0.757777	0.999984
ALAS1	8.13359	0.544743	1.28453	0.424078	0.671509	0.999984
ALB	0.0782269	2.04084	6.17389	0.33056	0.740977	0.999984
ALCAM	22.7268	0.164047	0.780773	0.210108	0.833583	0.999984
ALDH16A1	6.86824	0.089866	1.27057	0.0707291	0.943613	0.999984
ALDH18A1	19.1601	-0.554052	0.848539	-0.652949	0.513789	0.999984
ALDH1A1	0.0521513	1.45301	6.20058	0.234335	0.814725	0.999984
ALDH1A2	0.0236947	0.479931	6.23278	0.0770012	0.938623	0.999984
ALDH1A3	2.44685	2.50054	2.28673	1.0935	0.274175	0.999984
ALDH1B1	12.8783	-1.16199	1.18913	-0.977182	0.328479	0.999984
ALDH2	0.11554	1.03762	6.17544	0.168023	0.866565	0.999984
ALDH3A1	1.21783	-2.947	3.22143	-0.914813	0.36029	0.999984
ALDH3A2	7.90904	-0.218671	1.18085	-0.18518	0.853088	0.999984
ALDH3B1	4.52834	1.49523	1.64626	0.908257	0.363742	0.999984
ALDH3B2	4.85857	-0.0120881	1.86813	-0.00647066	0.994837	0.999984
ALDH4A1	15.8146	-0.0395375	0.903816	-0.043745	0.965108	0.999984
ALDH5A1	8.00317	-0.396883	1.35572	-0.292747	0.769715	0.999984
ALDH6A1	19.0293	0.572552	0.820165	0.698093	0.485119	0.999984
ALDH7A1	12.7725	-0.386204	1.39448	-0.276952	0.781817	0.999984
ALDH8A1	3.60177	-0.00483697	2.4161	-0.00200197	0.998403	0.999984
ALDH9A1	14.0736	0.386924	0.942526	0.410518	0.681426	0.999984
ALDOA	1345.4	-0.390892	0.214678	-1.82083	0.0686333	0.999984
ALDOB	1.14584	-2.89526	3.43664	-0.842468	0.399526	0.999984
ALDOC	15.6907	0.0813641	1.19563	0.068051	0.945745	0.999984
ALG1	7.45692	0.457151	1.19571	0.382327	0.702219	0.999984
ALG10	3.53884	-0.016519	1.6973	-0.00973255	0.992235	0.999984
ALG10B	2.58194	-0.0599179	2.03246	-0.0294804	0.976481	0.999984
ALG11	2.92892	-0.376837	1.97209	-0.191085	0.848459	0.999984
ALG12	4.12129	0.401358	1.64012	0.244712	0.806679	0.999984
ALG13	4.24917	-1.52327	1.62696	-0.93627	0.349134	0.999984
ALG14	0.958387	-1.96882	3.19024	-0.617139	0.537143	0.999984
ALG1L	15.5452	0.0345038	0.94106	0.0366649	0.970752	0.999984
ALG1L2	2.58189	-0.391255	2.27738	-0.1718	0.863594	0.999984
ALG2	11.8013	0.5638	0.98936	0.569863	0.56877	0.999984
ALG3	5.08845	-0.163278	1.52842	-0.106828	0.914925	0.999984
ALG5	13.49	0.165702	0.888412	0.186515	0.852041	0.999984
ALG6	1.87347	-0.571257	2.35235	-0.242846	0.808125	0.999984
ALG8	8.56327	-0.0238052	1.06198	-0.0224158	0.982116	0.999984
ALG9	6.20918	0.770715	1.65038	0.466992	0.640506	0.999984
ALK	0.280845	-2.08348	6.12325	-0.340258	0.733662	0.999984
ALKBH1	8.19645	0.117658	1.18156	0.0995783	0.920679	0.999984
ALKBH2	4.216	0.945693	1.69078	0.559323	0.575941	0.999984
ALKBH3	3.71956	-0.238462	1.62734	-0.146535	0.883499	0.999984
ALKBH4	5.84821	0.125657	1.29231	0.0972343	0.92254	0.999984
ALKBH5	15.7784	0.136065	1.11108	0.122462	0.902533	0.999984
ALKBH6	4.95071	0.550456	1.49772	0.367529	0.713225	0.999984
ALKBH7	9.2075	-1.43373	1.3615	-1.05305	0.292318	0.999984
ALKBH8	0.212676	-0.0952639	6.10802	-0.0155965	0.987556	0.999984
ALLC	0.0623069	-0.481809	6.23278	-0.0773025	0.938383	0.999984
ALMS1	2.01607	0.232517	2.20901	0.105259	0.916171	0.999984
ALOX12	0.0476674	1.33758	6.2072	0.215488	0.829387	0.999984
ALOX12B	0.0862797	0.375838	6.2072	0.0605487	0.951719	0.999984
ALOX15	9.26911	1.4274	1.07576	1.32688	0.184549	0.999984
ALOX15B	0.582826	0.576907	4.29251	0.134399	0.893087	0.999984
ALOX5	0.104804	-1.37425	6.2051	-0.22147	0.824726	0.999984
ALOX5AP	0.829869	1.53341	3.3433	0.458653	0.646484	0.999984
ALOXE3	0.358257	-0.76006	4.79766	-0.158423	0.874123	0.999984
ALPK1	0.42461	0.404407	4.65429	0.0868891	0.93076	0.999984
ALPK2	0.0646879	-0.481809	6.23278	-0.0773025	0.938383	0.999984
ALPK3	0.109696	0.951493	6.1788	0.153993	0.877615	0.999984
ALPP	0.232946	-1.44355	6.23278	-0.231606	0.816844	0.999984
ALPPL2	0.062585	-0.481809	6.23278	-0.0773025	0.938383	0.999984
ALS2	1.87502	-0.17084	2.16628	-0.0788632	0.937141	0.999984
ALS2CL	4.06141	-0.435581	1.98559	-0.219371	0.826361	0.999984
ALS2CR11	0.104382	-1.36738	6.2055	-0.22035	0.825599	0.999984
ALS2CR12	0.116919	-2.90753	6.17755	-0.470661	0.637883	0.999984
ALX3	0.0239728	0.479931	6.23278	0.0770012	0.938623	0.999984
ALX4	0.0862797	0.375838	6.2072	0.0605487	0.951719	0.999984
ALYREF	88.6448	-0.157711	0.440915	-0.357691	0.720575	0.999984
AMACR	15.7094	-0.263328	1.22597	-0.214793	0.829929	0.999984
AMBN	0.187199	-0.494936	6.12337	-0.0808274	0.935579	0.999984
AMBP	0.102001	-1.36738	6.2055	-0.22035	0.825599	0.999984
AMBRA1	4.61101	0.186698	1.41346	0.132086	0.894917	0.999984
AMD1	11.2536	-1.04637	1.08114	-0.967842	0.333123	0.999984
AMDHD1	0.629628	-0.175148	3.93967	-0.0444576	0.96454	0.999984
AMDHD2	3.46171	-0.0155068	1.98778	-0.00780109	0.993776	0.999984
AMELX	0.0236947	0.479931	6.23278	0.0770012	0.938623	0.999984
AMER1	0.151173	0.0466813	6.14965	0.00759089	0.993943	0.999984
AMER2	0.359054	0.563365	4.8554	0.116029	0.90763	0.999984
AMER3	0.280375	1.39978	6.20357	0.225641	0.821481	0.999984
AMFR	13.7553	0.895483	0.871013	1.02809	0.303906	0.999984
AMH	1.74204	0.853749	2.63358	0.324178	0.745803	0.999984
AMHR2	0.0907636	0.491271	6.20058	0.0792298	0.93685	0.999984
AMICA1	0.063389	-0.481809	6.23278	-0.0773025	0.938383	0.999984
AMIGO1	1.51222	0.0927087	2.4531	0.0377925	0.969853	0.999984
AMIGO2	5.44337	0.480055	1.35754	0.353622	0.723622	0.999984
AMIGO3	0.238528	2.43832	6.14135	0.397033	0.691343	0.999984
AMMECR1	4.57248	-0.585824	1.47737	-0.396532	0.691713	0.999984
AMMECR1L	6.6491	-0.604358	1.50672	-0.40111	0.688339	0.999984
AMN	0.16609	-1.10513	6.15108	-0.179665	0.857416	0.999984
AMN1	2.32139	-0.801652	2.17407	-0.368733	0.712327	0.999984
AMOT	1.88933	-0.235412	2.44901	-0.0961254	0.923421	0.999984
AMOTL1	3.29813	0.883582	1.90406	0.464053	0.64261	0.999984
AMOTL2	11.1468	0.0181575	0.993915	0.0182687	0.985425	0.999984
AMPD1	0.102701	-1.37425	6.2051	-0.22147	0.824726	0.999984
AMPD2	2.76083	0.0421917	1.98087	0.0212996	0.983007	0.999984
AMPD3	0.496705	1.89862	4.67533	0.406093	0.684674	0.999984
AMPH	2.06584	-0.112879	2.3964	-0.0471037	0.962431	0.999984
AMTN	2.53969	-0.340699	2.19721	-0.15506	0.876774	0.999984
AMY1A	3.46586	0.634493	2.4824	0.255596	0.798263	0.999984
AMY1B	1.50876	-0.11145	3.16323	-0.0352331	0.971894	0.999984
AMY1C	1.50876	-0.11145	3.16323	-0.0352331	0.971894	0.999984
AMZ1	1.05602	-0.0378272	3.07498	-0.0123016	0.990185	0.999984
AMZ2	16.9571	0.426845	0.762933	0.559479	0.575835	0.999984
ANAPC1	4.26214	-0.798155	1.5444	-0.516806	0.605292	0.999984
ANAPC10	5.20153	0.200285	1.66041	0.120624	0.903989	0.999984
ANAPC11	31.3004	-0.210306	0.614503	-0.342238	0.732172	0.999984
ANAPC13	31.5031	-0.0235189	0.693769	-0.0339002	0.972957	0.999984
ANAPC15	20.8295	0.15052	0.993361	0.151526	0.879561	0.999984
ANAPC16	35.2992	0.365598	0.627863	0.58229	0.560371	0.999984
ANAPC2	7.89814	0.208176	1.42058	0.146544	0.883492	0.999984
ANAPC4	3.04063	-0.229398	1.8048	-0.127104	0.898858	0.999984
ANAPC5	34.3945	0.95854	0.739993	1.29534	0.195204	0.999984
ANAPC7	8.93243	0.177139	1.14579	0.1546	0.877136	0.999984
ANG	5.50426	0.902077	1.86974	0.482462	0.629478	0.999984
ANGEL1	6.29382	0.581505	1.36803	0.425068	0.670787	0.999984
ANGEL2	3.03826	2.00817	1.97147	1.01861	0.308388	0.999984
ANGPT1	1.48799	-2.67448	3.08416	-0.867164	0.385852	0.999984
ANGPT4	0.0623069	-0.481809	6.23278	-0.0773025	0.938383	0.999984
ANGPTL2	0.062585	-0.481809	6.23278	-0.0773025	0.938383	0.999984
ANGPTL4	1.66781	1.13321	2.48798	0.455474	0.648768	0.999984
ANGPTL6	0.125974	-0.509733	6.17982	-0.0824835	0.934262	0.999984
ANGPTL7	0.0782269	2.04084	6.17389	0.33056	0.740977	0.999984
ANHX	0.0239728	0.479931	6.23278	0.0770012	0.938623	0.999984
ANK1	0.0862797	0.375838	6.2072	0.0605487	0.951719	0.999984
ANK2	0.0260756	0.479931	6.23278	0.0770012	0.938623	0.999984
ANK3	1.48915	0.441945	2.65178	0.16666	0.867638	0.999984
ANKAR	0.0497703	1.39258	6.20398	0.224465	0.822396	0.999984
ANKDD1A	0.102001	-1.36738	6.2055	-0.22035	0.825599	0.999984
ANKDD1B	0.114458	1.03762	6.17544	0.168023	0.866565	0.999984
ANKEF1	2.61008	-0.544571	1.88844	-0.288371	0.773062	0.999984
ANKFN1	0.06577	-0.481809	6.23278	-0.0773025	0.938383	0.999984
ANKFY1	4.68567	0.244756	1.67193	0.146391	0.883613	0.999984
ANKH	6.33579	0.362019	1.57367	0.230048	0.818055	0.999984
ANKHD1	4.29913	-0.084871	1.55301	-0.0546494	0.956418	0.999984
ANKHD1-EIF4EBP3	4.24936	-0.14461	1.5581	-0.0928118	0.926053	0.999984
ANKIB1	8.03834	0.521339	1.17256	0.444617	0.656596	0.999984
ANKK1	0.0260756	0.479931	6.23278	0.0770012	0.938623	0.999984
ANKLE1	1.40332	0.393802	2.93417	0.134213	0.893235	0.999984
ANKLE2	11.6003	0.561194	0.954255	0.588096	0.556468	0.999984
ANKMY1	1.00589	-1.01822	3.00577	-0.338757	0.734793	0.999984
ANKMY2	5.12225	-0.368911	1.51708	-0.243172	0.807872	0.999984
ANKRA2	3.68287	1.6756	1.77348	0.944808	0.344757	0.999984
ANKRD1	20.6341	-1.5583	1.60714	-0.969607	0.332243	0.999984
ANKRD10	3.27224	-0.615473	1.94362	-0.316663	0.751499	0.999984
ANKRD11	2.59477	0.536428	1.90686	0.281314	0.778469	0.999984
ANKRD12	3.25392	0.546163	1.7699	0.308585	0.757638	0.999984
ANKRD13A	6.42835	0.313884	1.25265	0.250576	0.802142	0.999984
ANKRD13B	2.09485	2.04315	2.36003	0.865732	0.386637	0.999984
ANKRD13C	2.12306	-0.517482	2.16552	-0.238965	0.811133	0.999984
ANKRD13D	3.30116	-0.87707	1.66581	-0.526514	0.598531	0.999984
ANKRD16	3.72443	0.671677	1.64232	0.408982	0.682553	0.999984
ANKRD17	4.85972	0.465896	1.39933	0.332942	0.739178	0.999984
ANKRD18A	0.213758	-0.107491	6.10754	-0.0175997	0.985958	0.999984
ANKRD18B	0.984369	1.76165	3.22378	0.546453	0.584755	0.999984
ANKRD2	0.138431	1.4357	6.16223	0.232984	0.815774	0.999984
ANKRD20A1	0.142396	-1.96278	6.17688	-0.317762	0.750665	0.999984
ANKRD20A2	0.142396	-1.96278	6.17688	-0.317762	0.750665	0.999984
ANKRD20A3	0.142396	-1.96278	6.17688	-0.317762	0.750665	0.999984
ANKRD20A4	0.142396	-1.96278	6.17688	-0.317762	0.750665	0.999984
ANKRD22	3.09177	-3.28184	2.31318	-1.41876	0.15597	0.999984
ANKRD23	0.124892	-0.491939	6.18087	-0.0795906	0.936563	0.999984
ANKRD24	0.188479	2.02239	6.14831	0.328935	0.742205	0.999984
ANKRD26	1.20804	-0.618212	2.74264	-0.225408	0.821662	0.999984
ANKRD27	9.35445	0.0187891	1.04089	0.0180511	0.985598	0.999984
ANKRD28	5.04871	-0.251025	1.37498	-0.182567	0.855138	0.999984
ANKRD29	0.433998	-4.79824	5.71077	-0.84021	0.400791	0.999984
ANKRD30A	0.0260756	0.479931	6.23278	0.0770012	0.938623	0.999984
ANKRD30B	0.101922	2.42582	6.16142	0.393711	0.693795	0.999984
ANKRD31	0.372672	0.0392464	4.76401	0.00823812	0.993427	0.999984
ANKRD33	0.0386123	-1.44357	6.23278	-0.231609	0.816842	0.999984
ANKRD33B	0.827117	2.28216	3.76469	0.6062	0.544382	0.999984
ANKRD34A	1.19397	1.54844	3.26546	0.474186	0.635367	0.999984
ANKRD34B	14.4312	-0.183458	1.20305	-0.152494	0.878798	0.999984
ANKRD35	0.0476674	1.33758	6.2072	0.215488	0.829387	0.999984
ANKRD36	2.12678	-0.172597	2.32023	-0.0743878	0.940702	0.999984
ANKRD36B	3.23362	0.229898	1.95901	0.117354	0.906579	0.999984
ANKRD36C	1.33992	-0.494583	3.12201	-0.158418	0.874127	0.999984
ANKRD37	0.378989	2.11075	5.13792	0.410819	0.681205	0.999984
ANKRD39	13.3626	-0.313778	1.1842	-0.26497	0.791033	0.999984
ANKRD40	9.90781	-0.148424	1.04761	-0.141679	0.887334	0.999984
ANKRD42	3.25717	0.717217	1.78239	0.402392	0.687396	0.999984
ANKRD44	0.681004	-1.72529	3.73478	-0.461953	0.644115	0.999984
ANKRD45	1.53022	-3.05207	2.57823	-1.18379	0.236497	0.999984
ANKRD46	5.18983	-0.727625	1.43688	-0.506392	0.612582	0.999984
ANKRD49	1.79134	-1.35896	2.32003	-0.585754	0.558041	0.999984
ANKRD50	7.80099	-0.0918186	1.11676	-0.0822186	0.934473	0.999984
ANKRD52	10.7687	0.532966	1.14843	0.464083	0.642588	0.999984
ANKRD53	0.062585	-0.481809	6.23278	-0.0773025	0.938383	0.999984
ANKRD54	4.59847	-0.411628	1.49892	-0.274616	0.783611	0.999984
ANKRD6	0.69588	-2.06695	4.02349	-0.513722	0.607447	0.999984
ANKRD60	0.234028	-1.44355	6.23278	-0.231606	0.816844	0.999984
ANKRD61	0.170361	-1.44357	6.23278	-0.231609	0.816842	0.999984
ANKRD62	0.598756	-0.348056	4.83874	-0.0719311	0.942657	0.999984
ANKRD63	0.446058	1.66944	4.49472	0.371422	0.710323	0.999984
ANKRD65	0.101922	2.42582	6.16142	0.393711	0.693795	0.999984
ANKRD66	0.0239728	0.479931	6.23278	0.0770012	0.938623	0.999984
ANKRD9	8.10147	3.29545	1.59844	2.06167	0.0392394	0.999984
ANKS1A	3.06386	0.345456	1.84557	0.187181	0.851519	0.999984
ANKS1B	0.843074	-0.28621	3.25829	-0.0878406	0.930003	0.999984
ANKS3	1.23032	-1.1293	2.784	-0.405639	0.685008	0.999984
ANKS4B	1.65733	-0.241494	2.46101	-0.0981277	0.921831	0.999984
ANKS6	2.18473	1.15045	2.08507	0.551758	0.581114	0.999984
ANKZF1	3.54007	-0.14658	1.67758	-0.087376	0.930373	0.999984
ANLN	8.29065	0.167407	1.13495	0.147502	0.882736	0.999984
ANO1	0.062585	-0.481809	6.23278	-0.0773025	0.938383	0.999984
ANO10	3.63639	-0.170466	1.66664	-0.102281	0.918534	0.999984
ANO2	0.062585	-0.481809	6.23278	-0.0773025	0.938383	0.999984
ANO5	0.0386123	-1.44357	6.23278	-0.231609	0.816842	0.999984
ANO6	10.4704	0.255596	1.02281	0.249897	0.802667	0.999984
ANO7	0.102701	-1.37425	6.2051	-0.22147	0.824726	0.999984
ANO8	1.25159	-1.07026	2.72005	-0.39347	0.693972	0.999984
ANO9	1.09791	-0.809659	3.16493	-0.255822	0.798088	0.999984
ANOS1	1.67959	1.90558	3.03635	0.627588	0.530274	0.999984
ANP32A	27.2962	0.0729711	0.754045	0.0967729	0.922907	0.999984
ANP32B	37.8394	-0.573454	0.802311	-0.714753	0.474762	0.999984
ANP32C	4.39785	-0.314133	1.85377	-0.169456	0.865438	0.999984
ANP32D	2.17456	-1.91141	2.39392	-0.798441	0.424614	0.999984
ANP32E	9.87108	-0.303935	1.28738	-0.236087	0.813365	0.999984
ANPEP	0.371614	1.30474	5.6943	0.229131	0.818767	0.999984
ANTXR1	3.03224	-0.048263	1.97457	-0.0244423	0.9805	0.999984
ANTXR2	1.03241	-0.356357	3.01325	-0.118263	0.905859	0.999984
ANTXRL	0.062585	-0.481809	6.23278	-0.0773025	0.938383	0.999984
ANXA1	2.75777	0.0376365	2.17213	0.017327	0.986176	0.999984
ANXA11	19.5552	0.0148529	0.811978	0.0182922	0.985406	0.999984
ANXA13	0.77296	0.757839	3.77654	0.20067	0.840956	0.999984
ANXA2	481.025	-0.108171	0.246869	-0.43817	0.661263	0.999984
ANXA2R	0.109974	0.956677	6.1786	0.154837	0.87695	0.999984
ANXA3	96.1583	-0.237875	0.479417	-0.496177	0.61977	0.999984
ANXA4	35.8311	-0.227917	0.658199	-0.346274	0.729136	0.999984
ANXA5	100.135	0.416617	0.452009	0.921702	0.356684	0.999984
ANXA6	20.029	-0.204443	1.08455	-0.188505	0.850481	0.999984
ANXA7	42.1518	0.00450646	0.565046	0.00797539	0.993637	0.999984
ANXA8	0.243593	-1.82257	6.12832	-0.297401	0.76616	0.999984
ANXA8L1	0.243593	-1.82257	6.12832	-0.297401	0.76616	0.999984
ANXA9	15.0033	-0.306397	0.876447	-0.349589	0.726647	0.999984
AOAH	0.0239728	0.479931	6.23278	0.0770012	0.938623	0.999984
AOC1	0.0476674	1.33758	6.2072	0.215488	0.829387	0.999984
AOC2	0.471106	-4.9168	5.5351	-0.888294	0.374383	0.999984
AOC3	5.84828	-4.12815	2.16563	-1.90622	0.0566223	0.999984
AOX1	1.28052	0.829917	3.0437	0.272667	0.78511	0.999984
AP1AR	6.48126	1.26645	1.36545	0.927498	0.353668	0.999984
AP1B1	28.2434	0.413541	0.733726	0.563618	0.573014	0.999984
AP1G1	26.9875	0.130737	0.696408	0.18773	0.851088	0.999984
AP1G2	11.867	0.171756	1.03337	0.16621	0.867992	0.999984
AP1M1	20.4273	0.128928	0.850323	0.151622	0.879485	0.999984
AP1M2	59.4922	-0.183679	0.449056	-0.409034	0.682514	0.999984
AP1S1	169.714	0.63206	0.39979	1.58098	0.113882	0.999984
AP1S2	10.0789	0.00440721	1.31463	0.00335242	0.997325	0.999984
AP1S3	10.7889	-2.29456	1.21383	-1.89035	0.0587109	0.999984
AP2A1	15.0634	-0.307963	0.87136	-0.353428	0.723768	0.999984
AP2A2	3.23941	0.63488	1.9822	0.32029	0.748748	0.999984
AP2B1	12.2281	0.445802	1.02095	0.436654	0.662362	0.999984
AP2M1	90.3882	0.152989	0.377116	0.405681	0.684977	0.999984
AP2S1	172.916	0.493338	0.38452	1.283	0.199493	0.999984
AP3B1	6.32547	-0.684308	1.25233	-0.546428	0.584772	0.999984
AP3B2	0.652622	-0.0548109	3.82112	-0.0143442	0.988555	0.999984
AP3D1	16.6718	0.725709	0.797571	0.909899	0.362876	0.999984
AP3M1	9.38643	0.108437	1.26643	0.0856242	0.931765	0.999984
AP3M2	2.07061	-1.05115	2.16375	-0.485801	0.627108	0.999984
AP3S1	20.3342	0.0883953	0.717148	0.12326	0.901902	0.999984
AP3S2	19.352	-0.0568806	0.945041	-0.0601886	0.952005	0.999984
AP4B1	5.5083	-0.572169	1.37912	-0.414879	0.678231	0.999984
AP4E1	4.21649	-0.392537	1.48393	-0.264525	0.791376	0.999984
AP4M1	3.41227	-0.526426	1.70559	-0.308648	0.757589	0.999984
AP4S1	7.55965	-0.0721964	1.13274	-0.0637358	0.949181	0.999984
AP5B1	5.05518	0.526683	1.43667	0.3666	0.713917	0.999984
AP5M1	5.91561	-0.304477	1.27184	-0.239399	0.810797	0.999984
AP5S1	5.67878	-0.099226	1.49224	-0.0664948	0.946984	0.999984
AP5Z1	4.17192	-0.370025	1.69721	-0.218019	0.827414	0.999984
APAF1	2.66967	-0.00591498	1.88556	-0.00313699	0.997497	0.999984
APBA1	0.328216	0.326724	4.96737	0.0657741	0.947558	0.999984
APBA2	0.112355	1.00015	6.17688	0.161918	0.87137	0.999984
APBA3	1.36422	-0.561729	2.76427	-0.203211	0.83897	0.999984
APBB1	0.128355	-0.447506	6.17616	-0.072457	0.942238	0.999984
APBB1IP	0.296469	0.788594	5.24206	0.150436	0.880421	0.999984
APBB2	8.30626	0.37177	1.13702	0.32697	0.743691	0.999984
APBB3	0.287822	0.749028	5.70656	0.131257	0.895572	0.999984
APC	2.34605	0.070342	1.9694	0.0357174	0.971508	0.999984
APC2	0.228596	1.12996	6.12025	0.184626	0.853522	0.999984
APCDD1	0.213758	-0.107491	6.10754	-0.0175997	0.985958	0.999984
APCDD1L	0.075846	1.99936	6.17544	0.323759	0.74612	0.999984
APEH	13.5038	-0.147608	0.89336	-0.165228	0.868764	0.999984
APELA	0.737267	-1.91879	3.76829	-0.509193	0.610617	0.999984
APEX1	71.8969	-0.657037	0.443686	-1.48086	0.138644	0.999984
APEX2	4.57949	-0.451812	1.57532	-0.286807	0.77426	0.999984
APH1A	61.509	0.548805	0.460384	1.19206	0.233237	0.999984
APH1B	5.73767	0.982599	1.57129	0.625346	0.531744	0.999984
API5	14.3639	-0.0889951	0.89061	-0.099926	0.920403	0.999984
APIP	6.54836	-0.217499	1.38012	-0.157594	0.874776	0.999984
APITD1	2.26542	-1.54219	2.55309	-0.60405	0.54581	0.999984
APITD1-CORT	1.53618	-1.55288	2.791	-0.556389	0.577945	0.999984
APLF	0.16609	-1.10513	6.15108	-0.179665	0.857416	0.999984
APLN	0.284594	0.714448	6.08917	0.117331	0.906598	0.999984
APLP1	2.5078	1.59101	2.15738	0.737473	0.460835	0.999984
APLP2	47.3159	0.215732	0.500241	0.431256	0.666282	0.999984
APMAP	36.2304	0.00411645	0.587572	0.00700586	0.99441	0.999984
APOA1	0.062585	-0.481809	6.23278	-0.0773025	0.938383	0.999984
APOA1BP	25.6265	0.592099	0.650866	0.909708	0.362976	0.999984
APOA2	0.0476674	1.33758	6.2072	0.215488	0.829387	0.999984
APOA4	0.197152	-3.65994	6.15442	-0.594685	0.552054	0.999984
APOA5	0.0783066	-2.32914	6.2055	-0.375334	0.707412	0.999984
APOBEC1	4.19523	-2.22624	2.33271	-0.954359	0.339902	0.999984
APOBEC2	0.0239728	0.479931	6.23278	0.0770012	0.938623	0.999984
APOBEC3A	7.41041	2.52276	1.45799	1.7303	0.0835763	0.999984
APOBEC3A_B	4.07248	0.562448	2.13065	0.263979	0.791796	0.999984
APOBEC3B	7.93066	1.33898	1.42063	0.942525	0.345924	0.999984
APOBEC3C	0.182975	1.96027	6.14953	0.318767	0.749903	0.999984
APOBEC3D	2.08937	1.85298	2.18218	0.849139	0.395804	0.999984
APOBEC3F	1.69778	1.35887	2.47061	0.550014	0.58231	0.999984
APOBEC3G	0.205705	0.860202	6.12455	0.140451	0.888303	0.999984
APOBEC3H	0.151451	0.051851	6.14944	0.00843183	0.993272	0.999984
APOBR	1.09129	-0.221577	3.24072	-0.0683729	0.945489	0.999984
APOC1	1.18889	-0.267323	3.39054	-0.0788436	0.937157	0.999984
APOC2	0.362758	2.06041	5.82308	0.353835	0.723463	0.999984
APOC3	0.0623069	-0.481809	6.23278	-0.0773025	0.938383	0.999984
APOC4	1.72679	1.35165	2.80884	0.481213	0.630365	0.999984
APOD	121.874	0.538854	0.579839	0.929316	0.352725	0.999984
APOE	3.21983	-0.221435	2.08252	-0.10633	0.915321	0.999984
APOF	3.22649	-1.27144	2.44603	-0.519797	0.603205	0.999984
APOH	0.0782269	2.04084	6.17389	0.33056	0.740977	0.999984
APOL1	1.47408	-3.33168	2.80153	-1.18923	0.234348	0.999984
APOL2	4.94716	-1.06755	1.59918	-0.667562	0.504413	0.999984
APOL4	0.672185	-2.93178	4.33022	-0.677052	0.498373	0.999984
APOL6	0.831414	0.559696	3.68627	0.151833	0.879319	0.999984
APOLD1	1.12728	-2.07259	3.23369	-0.640935	0.521565	0.999984
APOM	0.0236947	0.479931	6.23278	0.0770012	0.938623	0.999984
APOO	3.13719	-0.831348	2.03709	-0.408105	0.683197	0.999984
APOOL	4.29317	-1.07915	1.82452	-0.591469	0.554206	0.999984
APOPT1	9.53257	0.249893	1.04649	0.238793	0.811266	0.999984
APP	68.8314	0.373348	0.491104	0.760222	0.447122	0.999984
APPBP2	102.696	-0.213662	0.35768	-0.597356	0.55027	0.999984
APPL1	5.14306	0.864226	1.38674	0.623205	0.53315	0.999984
APPL2	6.77369	-0.0748348	1.23549	-0.060571	0.951701	0.999984
APRT	127.309	0.110771	0.354546	0.312431	0.754713	0.999984
APTX	6.96839	0.408165	1.34455	0.303571	0.761455	0.999984
AQP1	0.0239728	0.479931	6.23278	0.0770012	0.938623	0.999984
AQP11	1.01375	-0.97005	3.18309	-0.304751	0.760556	0.999984
AQP12A	0.0236947	0.479931	6.23278	0.0770012	0.938623	0.999984
AQP12B	0.0236947	0.479931	6.23278	0.0770012	0.938623	0.999984
AQP2	0.0236947	0.479931	6.23278	0.0770012	0.938623	0.999984
AQP3	21.5823	0.788541	0.801901	0.98334	0.32544	0.999984
AQP5	0.168114	1.79302	6.15309	0.291402	0.770744	0.999984
AQP6	0.595758	2.9155	4.56309	0.63893	0.522869	0.999984
AQP8	0.0386123	-1.44357	6.23278	-0.231609	0.816842	0.999984
AQR	5.51897	-0.299907	1.35676	-0.221047	0.825056	0.999984
AR	4.55433	0.400489	1.5648	0.255936	0.798	0.999984
ARAF	8.16652	0.524903	1.12003	0.468652	0.639319	0.999984
ARAP1	2.02883	0.673875	2.20423	0.305719	0.759818	0.999984
ARAP2	2.84929	-0.109176	2.00296	-0.0545076	0.956531	0.999984
ARAP3	0.417323	1.5376	4.61969	0.332837	0.739257	0.999984
ARC	0.577938	-1.39483	4.37856	-0.31856	0.75006	0.999984
ARCN1	44.1271	-0.131499	0.562798	-0.233652	0.815255	0.999984
AREG	38.5865	1.37884	1.35687	1.01619	0.309539	0.999984
AREL1	6.02739	0.614994	1.27744	0.481428	0.630212	0.999984
ARF1	168.383	0.473052	0.36229	1.30573	0.191645	0.999984
ARF3	161.207	0.600587	0.443867	1.35308	0.17603	0.999984
ARF4	38.5981	-0.146558	0.640192	-0.228928	0.818925	0.999984
ARF5	131.393	0.492396	0.391785	1.2568	0.208826	0.999984
ARF6	57.6284	-0.250893	1.08862	-0.230468	0.817728	0.999984
ARFGAP1	11.8625	-0.117692	1.00232	-0.11742	0.906527	0.999984
ARFGAP2	18.3597	-0.150692	0.765498	-0.196855	0.843941	0.999984
ARFGAP3	4.93236	-0.328725	1.56583	-0.209936	0.833717	0.999984
ARFGEF1	4.37243	-0.0993077	1.48897	-0.0666957	0.946824	0.999984
ARFGEF2	7.08407	-0.0890176	1.16622	-0.0763299	0.939157	0.999984
ARFGEF3	4.14619	0.481831	1.61328	0.298665	0.765196	0.999984
ARFIP1	11.7718	0.279573	0.994473	0.281127	0.778613	0.999984
ARFIP2	14.3706	1.3939	0.955029	1.45954	0.144417	0.999984
ARFRP1	10.2494	-0.331798	1.33998	-0.247614	0.804433	0.999984
ARG1	0.0782269	2.04084	6.17389	0.33056	0.740977	0.999984
ARG2	9.58853	-1.83826	1.04545	-1.75835	0.0786888	0.999984
ARGFX	3.71474	1.90875	2.12473	0.898346	0.369001	0.999984
ARGLU1	6.9664	-0.309585	1.33627	-0.231678	0.816788	0.999984
ARHGAP1	22.8186	-0.187071	0.879679	-0.212658	0.831594	0.999984
ARHGAP10	5.90648	0.191641	1.28599	0.149022	0.881536	0.999984
ARHGAP11A	1.93505	0.149598	2.17465	0.0687915	0.945156	0.999984
ARHGAP11B	1.98262	0.0852336	2.1956	0.0388203	0.969034	0.999984
ARHGAP12	7.63071	-0.0903753	1.1401	-0.0792697	0.936818	0.999984
ARHGAP15	0.0386123	-1.44357	6.23278	-0.231609	0.816842	0.999984
ARHGAP17	3.55904	-0.0674247	1.79092	-0.0376481	0.969968	0.999984
ARHGAP18	1.62311	-2.57687	2.67843	-0.962083	0.336008	0.999984
ARHGAP19	2.23597	1.29882	2.23734	0.580522	0.561563	0.999984
ARHGAP20	0.0260756	0.479931	6.23278	0.0770012	0.938623	0.999984
ARHGAP21	5.25796	1.74116	1.5111	1.15225	0.249219	0.999984
ARHGAP22	0.125974	-0.509733	6.17982	-0.0824835	0.934262	0.999984
ARHGAP23	0.0260756	0.479931	6.23278	0.0770012	0.938623	0.999984
ARHGAP24	0.0476674	1.33758	6.2072	0.215488	0.829387	0.999984
ARHGAP26	1.37224	-0.502271	2.59893	-0.193261	0.846755	0.999984
ARHGAP27	0.56351	0.97212	3.88066	0.250504	0.802198	0.999984
ARHGAP29	3.16719	-1.07526	1.78893	-0.601064	0.547797	0.999984
ARHGAP30	0.062585	-0.481809	6.23278	-0.0773025	0.938383	0.999984
ARHGAP31	13.0319	2.83474	1.69825	1.66921	0.0950759	0.999984
ARHGAP32	1.83084	0.00232863	2.32096	0.00100331	0.999199	0.999984
ARHGAP33	0.416957	-0.733042	4.96409	-0.147669	0.882604	0.999984
ARHGAP35	14.8884	0.9112	0.865502	1.0528	0.292433	0.999984
ARHGAP36	0.244119	-1.84507	6.12904	-0.301037	0.763386	0.999984
ARHGAP39	1.91279	-0.132656	2.23006	-0.0594854	0.952565	0.999984
ARHGAP4	1.02437	-2.08158	2.92351	-0.712012	0.476457	0.999984
ARHGAP42	1.36129	1.24684	2.87863	0.433135	0.664917	0.999984
ARHGAP44	1.9195	0.0836867	2.19678	0.0380951	0.969612	0.999984
ARHGAP5	17.1683	-0.29528	0.875028	-0.337452	0.735776	0.999984
ARHGAP6	0.16609	-1.10513	6.15108	-0.179665	0.857416	0.999984
ARHGAP8	9.90785	-0.491967	1.24302	-0.395785	0.692264	0.999984
ARHGDIA	85.7602	0.0831964	0.459373	0.181109	0.856282	0.999984
ARHGDIB	1.11088	-2.71275	3.39135	-0.799903	0.423767	0.999984
ARHGDIG	1.96447	0.83383	2.16479	0.385179	0.700105	0.999984
ARHGEF1	4.0713	0.403882	1.67351	0.241338	0.809293	0.999984
ARHGEF10	0.534718	1.46642	4.1967	0.349421	0.726773	0.999984
ARHGEF10L	4.63538	-0.14221	1.52181	-0.0934482	0.925548	0.999984
ARHGEF11	3.21041	-0.086537	1.69933	-0.0509241	0.959386	0.999984
ARHGEF12	6.98656	0.550894	1.22941	0.448097	0.654083	0.999984
ARHGEF16	4.7407	-0.466598	1.52663	-0.30564	0.759879	0.999984
ARHGEF17	2.09811	0.173777	2.09712	0.0828645	0.933959	0.999984
ARHGEF18	2.47884	0.641358	1.93332	0.331739	0.740086	0.999984
ARHGEF19	1.40468	-0.77178	2.62384	-0.294141	0.76865	0.999984
ARHGEF2	2.98686	-0.167237	1.90563	-0.0877596	0.930068	0.999984
ARHGEF25	0.69588	-2.06695	4.02349	-0.513722	0.607447	0.999984
ARHGEF26	1.96854	0.535104	2.27023	0.235705	0.813662	0.999984
ARHGEF28	1.15907	0.792598	2.8431	0.278779	0.780414	0.999984
ARHGEF3	0.784967	0.433896	3.55116	0.122184	0.902753	0.999984
ARHGEF33	0.116839	1.0791	6.17389	0.174784	0.861249	0.999984
ARHGEF35	8.56638	-0.126059	1.17215	-0.107546	0.914356	0.999984
ARHGEF37	0.830593	-0.702783	3.25919	-0.215631	0.829276	0.999984
ARHGEF38	0.21348	-0.111451	6.10766	-0.0182477	0.985441	0.999984
ARHGEF39	2.84193	1.10535	1.99597	0.553793	0.579721	0.999984
ARHGEF4	0.606062	1.26818	3.70696	0.342107	0.73227	0.999984
ARHGEF40	0.949253	-1.34278	3.00729	-0.446507	0.655231	0.999984
ARHGEF5	5.79868	0.00283738	1.30199	0.00217926	0.998261	0.999984
ARHGEF6	0.0476674	1.33758	6.2072	0.215488	0.829387	0.999984
ARHGEF7	2.47119	-0.6352	2.18	-0.291376	0.770764	0.999984
ARHGEF9	3.10911	0.543885	2.04732	0.265658	0.790503	0.999984
ARID1A	2.73703	0.517712	1.89841	0.272708	0.785078	0.999984
ARID1B	1.93514	0.516525	2.13483	0.241952	0.808818	0.999984
ARID2	3.40533	0.362246	1.66393	0.217705	0.827659	0.999984
ARID3A	5.07133	0.0489451	1.52073	0.0321854	0.974324	0.999984
ARID3B	0.564011	-0.367952	4.1633	-0.0883799	0.929575	0.999984
ARID3C	5.74217	0.817686	2.16041	0.378486	0.705069	0.999984
ARID4A	4.40293	0.745647	1.63058	0.457289	0.647463	0.999984
ARID4B	2.83606	0.537816	1.90134	0.282861	0.777283	0.999984
ARID5A	0.991958	0.358468	3.17921	0.112754	0.910226	0.999984
ARID5B	10.4925	0.708185	1.0664	0.664087	0.506635	0.999984
ARIH1	12.3589	-0.2256	0.935243	-0.24122	0.809384	0.999984
ARIH2	5.88127	-1.15077	1.30614	-0.881048	0.378292	0.999984
ARIH2OS	2.35984	-0.956089	2.195	-0.435576	0.663144	0.999984
ARL1	51.148	0.229587	0.689333	0.333057	0.739091	0.999984
ARL10	0.102279	-1.36738	6.2055	-0.22035	0.825599	0.999984
ARL11	0.675382	-2.20803	4.11886	-0.53608	0.591904	0.999984
ARL13B	2.17188	0.711902	2.17954	0.326629	0.743949	0.999984
ARL14	0.0401164	-1.44357	6.23278	-0.231609	0.816842	0.999984
ARL14EP	4.02301	0.962349	1.79617	0.535779	0.592111	0.999984
ARL14EPL	0.0236947	0.479931	6.23278	0.0770012	0.938623	0.999984
ARL15	6.18764	0.00674448	1.43465	0.00470114	0.996249	0.999984
ARL16	5.68477	-0.437885	1.39428	-0.314057	0.753478	0.999984
ARL17A	0.830228	-2.37021	3.8388	-0.617435	0.536948	0.999984
ARL17B	1.59713	-1.51468	2.74961	-0.55087	0.581723	0.999984
ARL2	23.2174	-0.00454092	0.743405	-0.00610827	0.995126	0.999984
ARL2BP	12.2106	-0.283263	0.943844	-0.300116	0.764089	0.999984
ARL3	18.5425	0.812073	1.26679	0.641049	0.521491	0.999984
ARL4A	5.65479	0.082323	1.42739	0.0576737	0.954009	0.999984
ARL4C	1.88935	-2.00551	2.67217	-0.750516	0.452944	0.999984
ARL4D	0.0479455	1.34503	6.20676	0.216703	0.828439	0.999984
ARL5A	8.8928	0.117529	1.25801	0.0934242	0.925567	0.999984
ARL5B	8.43165	-0.127293	1.11046	-0.114631	0.908738	0.999984
ARL5C	0.348021	1.13033	5.34029	0.21166	0.832372	0.999984
ARL6	0.589769	-1.7134	4.14956	-0.412912	0.679671	0.999984
ARL6IP1	143.456	0.319164	0.330179	0.966638	0.333725	0.999984
ARL6IP4	18.3143	0.591368	0.777792	0.760316	0.447066	0.999984
ARL6IP5	19.6242	-0.0346476	0.837625	-0.0413641	0.967006	0.999984
ARL6IP6	7.41443	0.867382	1.3509	0.642078	0.520822	0.999984
ARL8A	26.8025	0.0414857	0.707026	0.0586764	0.95321	0.999984
ARL8B	24.7374	0.183727	0.742908	0.247308	0.80467	0.999984
ARL9	0.0953348	2.33522	6.16406	0.378845	0.704803	0.999984
ARMC1	10.3345	0.59785	1.07837	0.554399	0.579306	0.999984
ARMC10	8.05773	-0.0185443	1.20174	-0.0154313	0.987688	0.999984
ARMC12	0.0479455	1.34503	6.20676	0.216703	0.828439	0.999984
ARMC2	0.138431	1.4357	6.16223	0.232984	0.815774	0.999984
ARMC3	4.57198	-0.0899113	2.27962	-0.0394414	0.968538	0.999984
ARMC4	0.156534	0.193525	6.14635	0.0314862	0.974882	0.999984
ARMC5	1.57901	-0.0326904	2.37898	-0.0137413	0.989036	0.999984
ARMC6	7.16718	0.030041	1.24833	0.0240649	0.980801	0.999984
ARMC7	9.51419	0.592334	1.50892	0.392555	0.694648	0.999984
ARMC8	6.59983	0.559152	1.35003	0.414177	0.678745	0.999984
ARMC9	3.31223	0.585394	1.86924	0.313172	0.75415	0.999984
ARMCX1	5.73745	-0.287778	1.44625	-0.198982	0.842277	0.999984
ARMCX2	2.08255	0.108402	2.08144	0.0520805	0.958465	0.999984
ARMCX3	12.1211	-0.123139	0.982662	-0.125311	0.900277	0.999984
ARMCX4	0.101922	2.42582	6.16142	0.393711	0.693795	0.999984
ARMCX5	1.67673	-0.30297	2.51762	-0.12034	0.904214	0.999984
ARMCX5-GPRASP2	1.5974	-1.34019	2.50622	-0.534746	0.592825	0.999984
ARMCX6	12.9126	-0.0442945	1.10818	-0.0399705	0.968117	0.999984
ARMS2	0.0798108	-2.35356	6.20409	-0.379357	0.704423	0.999984
ARMT1	23.4385	-0.255746	0.771586	-0.331455	0.740301	0.999984
ARNT	10.3267	-0.358535	1.00751	-0.355863	0.721943	0.999984
ARNT2	3.27544	0.876332	1.7764	0.49332	0.621786	0.999984
ARNTL	2.34008	-1.50805	2.1068	-0.715802	0.474114	0.999984
ARNTL2	4.50094	-0.168091	1.91424	-0.087811	0.930027	0.999984
ARPC1A	51.1595	-0.795501	0.489033	-1.62668	0.103805	0.999984
ARPC1B	69.7279	-0.587573	0.450085	-1.30547	0.191733	0.999984
ARPC2	186.925	0.370676	0.355388	1.04302	0.29694	0.999984
ARPC3	248.911	-0.223284	0.325905	-0.685121	0.493267	0.999984
ARPC4	173.434	-0.665626	0.391751	-1.6991	0.0893001	0.999984
ARPC4-TTLL3	31.3567	-0.863495	0.686947	-1.257	0.208752	0.999984
ARPC5	273.635	-0.206315	0.289527	-0.712592	0.476099	0.999984
ARPC5L	22.462	-0.539103	0.90067	-0.598558	0.549468	0.999984
ARPIN	6.02689	1.7192	1.33116	1.2915	0.196529	0.999984
ARPP19	78.7291	0.897057	0.461036	1.94574	0.0516858	0.999984
ARPP21	0.208685	0.93292	6.12489	0.152316	0.878938	0.999984
ARR3	0.0386123	-1.44357	6.23278	-0.231609	0.816842	0.999984
ARRB1	2.83001	-0.546384	2.10136	-0.260014	0.794853	0.999984
ARRB2	3.52713	-0.0815691	1.81546	-0.0449302	0.964163	0.999984
ARRDC1	34.5335	-0.186528	0.582736	-0.320089	0.748901	0.999984
ARRDC2	3.73289	0.41451	1.66465	0.249007	0.803355	0.999984
ARRDC3	11.3333	1.52226	1.28379	1.18575	0.23572	0.999984
ARRDC4	2.34138	-0.726828	2.11714	-0.343306	0.731368	0.999984
ARRDC5	0.215409	1.44164	6.23278	0.2313	0.817081	0.999984
ARSA	2.64409	-0.0144734	1.92033	-0.00753691	0.993986	0.999984
ARSB	1.82465	-0.515407	2.31551	-0.222589	0.823855	0.999984
ARSD	16.485	-0.124278	0.816111	-0.15228	0.878966	0.999984
ARSE	0.528994	-0.50662	4.74225	-0.106831	0.914923	0.999984
ARSG	2.88159	2.15098	2.06964	1.0393	0.298665	0.999984
ARSH	0.0239728	0.479931	6.23278	0.0770012	0.938623	0.999984
ARSI	0.188559	-0.502118	6.12267	-0.0820096	0.934639	0.999984
ARSJ	0.687171	0.567705	3.73424	0.152027	0.879166	0.999984
ARSK	0.359724	-1.48022	5.33256	-0.277581	0.781334	0.999984
ART3	0.142396	-1.96278	6.17688	-0.317762	0.750665	0.999984
ART5	0.0236947	0.479931	6.23278	0.0770012	0.938623	0.999984
ARTN	1.53006	1.6245	2.53373	0.641148	0.521427	0.999984
ARV1	2.89262	0.637079	1.87006	0.340674	0.733349	0.999984
ARVCF	2.17624	-0.0987661	2.11477	-0.0467031	0.96275	0.999984
ARX	0.412806	2.29376	5.1084	0.449017	0.65342	0.999984
AS3MT	1.74883	0.11003	2.41611	0.0455401	0.963677	0.999984
ASAH1	43.8474	-0.0717668	0.558636	-0.128468	0.897779	0.999984
ASAH2	0.152472	0.107714	6.14895	0.0175174	0.986024	0.999984
ASAH2B	1.68826	-1.31357	2.40741	-0.545636	0.585316	0.999984
ASAP1	2.66822	0.134605	1.87281	0.0718732	0.942703	0.999984
ASAP2	4.79735	0.269389	1.43807	0.187326	0.851405	0.999984
ASAP3	1.57699	-0.5948	2.55058	-0.233202	0.815605	0.999984
ASB1	2.61496	0.102972	1.96284	0.0524608	0.958162	0.999984
ASB11	0.825287	-1.00771	4.06274	-0.248036	0.804107	0.999984
ASB13	4.7978	0.699499	1.62879	0.429461	0.667588	0.999984
ASB16	1.17344	-0.598475	3.01964	-0.198194	0.842893	0.999984
ASB18	0.0862797	0.375838	6.2072	0.0605487	0.951719	0.999984
ASB2	0.118423	-2.92454	6.17688	-0.473465	0.635881	0.999984
ASB3	3.40005	0.575623	1.80247	0.319352	0.74946	0.999984
ASB6	8.74839	0.353342	1.07726	0.328001	0.742911	0.999984
ASB7	4.76347	-0.00700969	1.4143	-0.0049563	0.996045	0.999984
ASB8	9.89108	-0.372512	1.06216	-0.350712	0.725804	0.999984
ASB9	0.425326	-0.677634	4.513	-0.150152	0.880645	0.999984
ASCC1	8.01149	-0.142555	1.29092	-0.110429	0.912069	0.999984
ASCC2	7.94477	0.0487616	1.159	0.042072	0.966441	0.999984
ASCC3	8.79478	-0.0663928	1.10228	-0.0602324	0.951971	0.999984
ASCL2	4.13008	0.458051	2.10679	0.217417	0.827884	0.999984
ASCL4	0.0396943	-1.44357	6.23278	-0.231609	0.816842	0.999984
ASCL5	4.67926	2.3984	1.87334	1.28028	0.200445	0.999984
ASF1A	10.9622	-0.197039	1.12815	-0.174658	0.861349	0.999984
ASF1B	16.4193	0.615023	1.14532	0.536987	0.591276	0.999984
ASGR1	0.062585	-0.481809	6.23278	-0.0773025	0.938383	0.999984
ASGR2	0.0479455	1.34503	6.20676	0.216703	0.828439	0.999984
ASH1L	3.58551	-0.775061	1.60616	-0.482555	0.629412	0.999984
ASH2L	5.06651	0.401837	1.52975	0.262681	0.792797	0.999984
ASIC1	0.510371	0.405034	4.22782	0.0958022	0.923678	0.999984
ASIC2	0.0236947	0.479931	6.23278	0.0770012	0.938623	0.999984
ASIC3	0.280325	1.5671	5.78416	0.270929	0.786446	0.999984
ASL	17.6328	0.269638	0.815084	0.33081	0.740788	0.999984
ASMT	0.0782269	2.04084	6.17389	0.33056	0.740977	0.999984
ASMTL	4.58947	0.338443	1.57031	0.215527	0.829357	0.999984
ASNA1	31.0862	-0.117773	0.587653	-0.200412	0.841158	0.999984
ASNS	8.39385	-0.564782	1.29376	-0.436542	0.662444	0.999984
ASNSD1	18.5521	-0.117399	0.868299	-0.135206	0.892449	0.999984
ASPA	0.0787287	-2.33601	6.2051	-0.376465	0.706571	0.999984
ASPDH	0.0386123	-1.44357	6.23278	-0.231609	0.816842	0.999984
ASPH	5.00255	0.324886	1.52468	0.213086	0.83126	0.999984
ASPHD1	1.29643	-3.3755	2.84813	-1.18516	0.235953	0.999984
ASPHD2	0.102001	-1.36738	6.2055	-0.22035	0.825599	0.999984
ASPM	1.47456	-0.889164	2.94831	-0.301585	0.762969	0.999984
ASPN	1.37616	0.463373	3.03017	0.15292	0.878462	0.999984
ASPRV1	0.111479	0.956677	6.1786	0.154837	0.87695	0.999984
ASPSCR1	6.20131	0.761576	1.48842	0.511668	0.608884	0.999984
ASRGL1	1.40966	-0.214445	2.59261	-0.0827138	0.934079	0.999984
ASS1	5.35312	-0.275026	1.44752	-0.189998	0.849311	0.999984
ASTE1	2.23887	0.200825	2.0478	0.0980689	0.921878	0.999984
ASTL	0.163486	1.74704	6.15415	0.28388	0.776502	0.999984
ASTN2	5.51075	-0.0351391	1.35985	-0.0258405	0.979385	0.999984
ASUN	21.5829	0.353445	0.824763	0.428541	0.668257	0.999984
ASXL1	2.12393	-0.281591	2.12577	-0.132465	0.894616	0.999984
ASXL2	3.07148	0.214149	1.77527	0.120629	0.903985	0.999984
ATAD1	41.0456	0.425013	0.744211	0.571091	0.567938	0.999984
ATAD2	10.7082	-0.0927875	1.0917	-0.0849939	0.932266	0.999984
ATAD2B	3.30486	-0.515617	1.66972	-0.308804	0.75747	0.999984
ATAD3A	6.72345	-0.0356987	1.25573	-0.0284287	0.97732	0.999984
ATAD3B	4.86997	-0.175183	1.43058	-0.122456	0.902538	0.999984
ATAD3C	3.32199	-0.42085	1.78154	-0.236228	0.813256	0.999984
ATAD5	1.32304	0.557798	2.77831	0.200769	0.840879	0.999984
ATCAY	1.38071	-0.478499	3.07533	-0.155593	0.876354	0.999984
ATE1	4.097	-0.320801	1.51714	-0.211451	0.832536	0.999984
ATF1	11.6445	-0.0676643	0.959102	-0.0705496	0.943756	0.999984
ATF2	6.01129	-0.16309	1.26801	-0.128619	0.897659	0.999984
ATF3	2.62954	-1.45329	2.19932	-0.660793	0.508745	0.999984
ATF4	40.4608	-0.153322	0.535172	-0.286491	0.774502	0.999984
ATF5	4.00197	0.144378	1.5265	0.0945807	0.924648	0.999984
ATF6	7.02817	-0.0236464	1.28087	-0.0184612	0.985271	0.999984
ATF6B	1.21098	2.93409	3.21735	0.911958	0.361791	0.999984
ATF7	3.3621	1.55819	2.15019	0.724674	0.468652	0.999984
ATF7IP	3.64158	0.106122	1.80239	0.0588784	0.953049	0.999984
ATF7IP2	0.888676	-1.10108	3.59564	-0.306226	0.759433	0.999984
ATG10	2.35609	-0.39593	2.18452	-0.181243	0.856177	0.999984
ATG101	37.5321	0.529617	0.567148	0.933824	0.350394	0.999984
ATG12	13.1422	-0.813425	1.02366	-0.794625	0.426831	0.999984
ATG13	5.80171	-0.12305	1.32214	-0.0930692	0.925849	0.999984
ATG14	5.13363	-0.459766	1.39609	-0.329325	0.74191	0.999984
ATG16L1	12.1699	0.361547	0.972788	0.371661	0.710145	0.999984
ATG16L2	0.956547	0.270477	3.31235	0.0816573	0.934919	0.999984
ATG2A	3.30236	0.126355	1.72745	0.0731455	0.94169	0.999984
ATG2B	3.38025	0.201929	1.64639	0.122649	0.902385	0.999984
ATG3	10.0835	0.0112533	1.0622	0.0105943	0.991547	0.999984
ATG4A	4.40914	1.90075	1.77343	1.07179	0.283814	0.999984
ATG4B	16.1186	0.015942	0.941462	0.0169332	0.98649	0.999984
ATG4C	0.933611	-2.15214	3.21238	-0.669953	0.502888	0.999984
ATG4D	4.42454	-0.31292	1.49238	-0.209678	0.833919	0.999984
ATG5	8.64703	-0.685707	1.18267	-0.579796	0.562052	0.999984
ATG7	7.30537	-0.592703	1.25956	-0.470565	0.637951	0.999984
ATG9A	4.65294	-0.087328	1.441	-0.0606024	0.951676	0.999984
ATG9B	0.0862797	0.375838	6.2072	0.0605487	0.951719	0.999984
ATHL1	0.612292	-0.441823	3.75601	-0.117631	0.90636	0.999984
ATIC	47.4822	-0.386747	0.596941	-0.64788	0.517062	0.999984
ATL1	1.85452	-1.20669	2.63195	-0.458479	0.646608	0.999984
ATL2	8.98625	-0.304773	1.12801	-0.270186	0.787017	0.999984
ATL3	39.2862	-0.0433057	0.574595	-0.0753673	0.939923	0.999984
ATM	0.794822	-0.468723	3.58153	-0.130872	0.895876	0.999984
ATMIN	19.1582	0.657079	0.816663	0.80459	0.421056	0.999984
ATN1	1.70553	-0.382058	2.58653	-0.14771	0.882571	0.999984
ATOH7	0.0875058	0.368362	6.20765	0.0593399	0.952681	0.999984
ATOH8	0.21348	-0.111451	6.10766	-0.0182477	0.985441	0.999984
ATOX1	97.476	0.163298	0.474107	0.344433	0.730521	0.999984
ATP10A	0.138431	1.4357	6.16223	0.232984	0.815774	0.999984
ATP10D	0.0782269	2.04084	6.17389	0.33056	0.740977	0.999984
ATP11A	1.08478	-2.23034	3.03274	-0.735422	0.462082	0.999984
ATP11B	6.60314	-0.128687	1.21807	-0.105648	0.915862	0.999984
ATP11C	5.62195	0.0150702	1.46553	0.0102831	0.991795	0.999984
ATP12A	0.0386123	-1.44357	6.23278	-0.231609	0.816842	0.999984
ATP13A1	6.75592	0.534646	1.25924	0.424577	0.671145	0.999984
ATP13A2	4.44613	0.530453	1.55748	0.340585	0.733416	0.999984
ATP13A3	16.1227	0.6641	0.813308	0.816542	0.41419	0.999984
ATP13A4	0.0862797	0.375838	6.2072	0.0605487	0.951719	0.999984
ATP13A5	0.139513	1.4357	6.16223	0.232984	0.815774	0.999984
ATP1A1	113.382	0.55731	0.350764	1.58884	0.112096	0.999984
ATP1A2	0.290982	-0.832069	5.68588	-0.14634	0.883653	0.999984
ATP1A3	0.936796	0.911962	3.43343	0.265612	0.790538	0.999984
ATP1A4	0.152472	0.107714	6.14895	0.0175174	0.986024	0.999984
ATP1B1	116.862	0.340259	0.419873	0.810386	0.417718	0.999984
ATP1B2	1.06211	-2.13754	3.56921	-0.598884	0.54925	0.999984
ATP1B3	26.7126	0.471464	0.798062	0.590762	0.55468	0.999984
ATP1B4	0.170361	-1.44357	6.23278	-0.231609	0.816842	0.999984
ATP2A1	0.709275	1.58154	3.88519	0.40707	0.683957	0.999984
ATP2A2	44.3455	0.194347	0.616304	0.315343	0.752501	0.999984
ATP2A3	24.8919	0.530798	0.820644	0.646806	0.517757	0.999984
ATP2B1	25.4291	0.424144	0.730221	0.580843	0.561346	0.999984
ATP2B2	0.89013	0.528407	3.43439	0.153858	0.877722	0.999984
ATP2B3	0.280827	-0.141894	5.28526	-0.0268471	0.978582	0.999984
ATP2B4	1.92365	-0.351588	2.21582	-0.158672	0.873927	0.999984
ATP2C1	10.8154	-0.20158	1.07307	-0.187853	0.850992	0.999984
ATP2C2	6.73015	0.567573	1.42853	0.397313	0.691137	0.999984
ATP4A	0.0787287	-2.33601	6.2051	-0.376465	0.706571	0.999984
ATP4B	0.140534	1.46408	6.16142	0.23762	0.812176	0.999984
ATP5A1	75.6202	-0.324605	0.422293	-0.768673	0.442088	0.999984
ATP5B	143.899	0.0899276	0.342063	0.262897	0.79263	0.999984
ATP5C1	162.153	-0.389977	0.296507	-1.31524	0.188431	0.999984
ATP5D	39.9766	0.228155	0.717629	0.317929	0.750539	0.999984
ATP5F1	62.422	0.383262	0.574421	0.667215	0.504635	0.999984
ATP5G1	36.1133	0.00727657	0.609339	0.0119417	0.990472	0.999984
ATP5G2	85.4392	-0.409132	0.506727	-0.807401	0.419435	0.999984
ATP5G3	93.6692	-0.427083	0.590753	-0.722947	0.469713	0.999984
ATP5H	85.2071	-0.0977227	0.401296	-0.243517	0.807605	0.999984
ATP5I	136.812	-0.205202	0.49926	-0.411011	0.681064	0.999984
ATP5J	53.8502	-0.527097	0.871794	-0.604612	0.545437	0.999984
ATP5J2	277.606	-0.288692	0.305494	-0.945	0.344659	0.999984
ATP5J2-PTCD1	23.2258	-1.01937	0.759098	-1.34287	0.179313	0.999984
ATP5L	142.884	-1.30459	0.564716	-2.31018	0.0208784	0.999984
ATP5L2	24.7291	-1.07995	0.829713	-1.30159	0.193056	0.999984
ATP5O	45.0384	-0.566232	0.566606	-0.99934	0.31763	0.999984
ATP5S	6.63925	-1.40912	1.5763	-0.893944	0.371352	0.999984
ATP5SL	13.144	-0.556703	0.998669	-0.557445	0.577223	0.999984
ATP6AP1	40.3616	0.267957	0.6006	0.446149	0.65549	0.999984
ATP6AP1L	1.0235	-1.18061	3.76699	-0.31341	0.753969	0.999984
ATP6AP2	28.0122	0.296646	0.675587	0.439094	0.660593	0.999984
ATP6V0A1	6.20163	0.640253	1.51842	0.421658	0.673274	0.999984
ATP6V0A2	3.73362	0.919963	1.63818	0.561575	0.574406	0.999984
ATP6V0A4	1.9862	3.17301	2.77209	1.14462	0.252365	0.999984
ATP6V0B	20.6805	0.556503	0.741294	0.750718	0.452822	0.999984
ATP6V0C	86.5569	0.468329	0.873802	0.535967	0.591981	0.999984
ATP6V0D1	67.2215	0.452066	0.501437	0.90154	0.367301	0.999984
ATP6V0D2	0.657268	-1.10734	4.324	-0.256091	0.797881	0.999984
ATP6V0E1	123.464	-0.271024	0.359198	-0.754526	0.450534	0.999984
ATP6V0E2	7.81516	0.676019	1.24588	0.542605	0.587402	0.999984
ATP6V1A	29.442	-0.161831	0.647242	-0.250032	0.802563	0.999984
ATP6V1B1	0.433162	1.61368	4.52169	0.356876	0.721184	0.999984
ATP6V1B2	15.6937	0.113223	0.863184	0.131169	0.895642	0.999984
ATP6V1C1	29.8682	0.262923	0.686912	0.382761	0.701897	0.999984
ATP6V1C2	11.4824	2.01516	1.50774	1.33655	0.181371	0.999984
ATP6V1D	45.0976	0.330015	0.595507	0.554174	0.57946	0.999984
ATP6V1E1	70.1638	0.16149	0.456187	0.353999	0.72334	0.999984
ATP6V1E2	0.250866	-0.502028	6.09394	-0.0823815	0.934343	0.999984
ATP6V1F	86.2306	-0.873896	0.512245	-1.70601	0.088006	0.999984
ATP6V1G1	124.714	-0.289727	0.37522	-0.772152	0.440025	0.999984
ATP6V1G2	0.0260756	0.479931	6.23278	0.0770012	0.938623	0.999984
ATP6V1G3	0.104303	2.45738	6.16054	0.398891	0.689974	0.999984
ATP6V1H	18.7583	-0.306861	0.793758	-0.386593	0.699057	0.999984
ATP7A	1.69309	0.31524	2.34106	0.134657	0.892883	0.999984
ATP7B	1.50221	-0.308784	2.50644	-0.123196	0.901952	0.999984
ATP8A1	1.01344	-0.196004	3.13765	-0.0624683	0.95019	0.999984
ATP8A2	0.424824	0.413428	4.56714	0.0905225	0.927872	0.999984
ATP8B1	9.72606	0.580892	0.997056	0.582607	0.560158	0.999984
ATP8B2	5.57492	0.0734592	1.48202	0.0495668	0.960468	0.999984
ATP8B3	0.647487	3.06024	4.45442	0.687013	0.492074	0.999984
ATP9A	44.5969	0.587219	0.493682	1.18947	0.234255	0.999984
ATP9B	1.34193	-1.16791	2.66955	-0.437494	0.661753	0.999984
ATPAF1	9.77815	1.30049	1.17259	1.10907	0.267398	0.999984
ATPAF2	4.5927	0.360895	1.64444	0.219464	0.826289	0.999984
ATPIF1	107.346	-0.736353	0.609068	-1.20898	0.22667	0.999984
ATR	1.92738	0.124584	2.16586	0.0575214	0.95413	0.999984
ATRAID	32.8996	-0.0545959	0.713851	-0.0764808	0.939037	0.999984
ATRIP	1.26543	-2.13272	2.67584	-0.797027	0.425436	0.999984
ATRN	3.30687	0.346169	1.81375	0.190859	0.848636	0.999984
ATRNL1	0.658213	2.03603	3.60201	0.565248	0.571905	0.999984
ATRX	5.98849	-0.472465	1.32846	-0.355649	0.722103	0.999984
ATXN1	7.15588	0.0988375	1.40933	0.0701308	0.94409	0.999984
ATXN10	16.8842	0.61213	1.0112	0.605349	0.544947	0.999984
ATXN1L	4.97267	-0.180199	1.4623	-0.12323	0.901925	0.999984
ATXN2	4.15408	-1.13963	1.56411	-0.728615	0.466237	0.999984
ATXN2L	8.50469	-0.161294	1.36252	-0.11838	0.905767	0.999984
ATXN3	8.53405	0.11509	1.36446	0.0843484	0.932779	0.999984
ATXN3L	0.0862797	0.375838	6.2072	0.0605487	0.951719	0.999984
ATXN7	7.09745	-0.0201673	1.15923	-0.0173971	0.98612	0.999984
ATXN7L1	0.677497	-1.40941	4.13076	-0.341199	0.732953	0.999984
ATXN7L2	0.225194	1.07037	6.12004	0.174896	0.861161	0.999984
ATXN7L3	4.05684	0.271509	1.5563	0.174458	0.861506	0.999984
ATXN7L3B	56.4574	0.514747	0.597704	0.861207	0.389124	0.999984
AUH	3.07342	-1.05384	2.0755	-0.507751	0.611628	0.999984
AUNIP	5.20915	0.501573	1.46308	0.34282	0.731734	0.999984
AUP1	23.1	0.415884	0.703186	0.591428	0.554234	0.999984
AURKA	15.3314	-0.326091	0.868934	-0.375278	0.707454	0.999984
AURKAIP1	38.5055	0.435259	0.601849	0.723204	0.469555	0.999984
AURKB	6.58898	-0.528152	1.65532	-0.319063	0.749679	0.999984
AURKC	0.0950567	2.33126	6.16418	0.378195	0.705286	0.999984
AUTS2	0.896614	-2.82678	3.69276	-0.765493	0.443978	0.999984
AVEN	8.6683	1.34643	1.21299	1.11001	0.266994	0.999984
AVIL	0.570931	-1.59381	4.50423	-0.353848	0.723453	0.999984
AVL9	21.1332	0.157267	0.704756	0.223152	0.823418	0.999984
AVP	0.235183	1.18972	6.11912	0.194426	0.845842	0.999984
AVPI1	7.71012	-0.291235	1.42872	-0.203843	0.838476	0.999984
AVPR1A	0.0386123	-1.44357	6.23278	-0.231609	0.816842	0.999984
AVPR1B	0.0386123	-1.44357	6.23278	-0.231609	0.816842	0.999984
AVPR2	0.062585	-0.481809	6.23278	-0.0773025	0.938383	0.999984
AXDND1	0.104303	2.45738	6.16054	0.398891	0.689974	0.999984
AXIN1	4.76206	0.861482	1.43743	0.599321	0.548959	0.999984
AXIN2	0.230778	-0.888511	5.71103	-0.155578	0.876366	0.999984
AXL	0.424382	-0.481829	5.4889	-0.0877824	0.93005	0.999984
AZGP1	0.466256	2.53004	5.80156	0.436096	0.662767	0.999984
AZI2	5.05605	0.548241	1.60634	0.341298	0.732879	0.999984
AZIN1	43.5355	-0.642343	0.515641	-1.24572	0.212869	0.999984
AZIN2	0.0386123	-1.44357	6.23278	-0.231609	0.816842	0.999984
B2M	68.8076	-0.090084	0.474615	-0.189804	0.849462	0.999984
B3GALNT1	8.35099	-0.0525748	1.1875	-0.0442734	0.964686	0.999984
B3GALNT2	4.10776	-1.63316	1.67766	-0.973475	0.330317	0.999984
B3GALT4	0.11386	1.00015	6.17688	0.161918	0.87137	0.999984
B3GALT5	0.307231	2.86543	6.023	0.475749	0.634253	0.999984
B3GALT6	4.98125	0.0454572	1.40446	0.0323664	0.97418	0.999984
B3GAT1	0.102701	-1.37425	6.2051	-0.22147	0.824726	0.999984
B3GAT2	0.0236947	0.479931	6.23278	0.0770012	0.938623	0.999984
B3GAT3	12.6095	1.11903	1.08944	1.02717	0.304341	0.999984
B3GLCT	3.25434	-0.318375	1.72668	-0.184385	0.853711	0.999984
B3GNT2	8.27109	-0.0565983	1.17479	-0.0481775	0.961575	0.999984
B3GNT3	2.54919	-0.604583	1.88023	-0.321547	0.747796	0.999984
B3GNT4	1.23166	2.27165	3.22567	0.704242	0.481282	0.999984
B3GNT5	0.500274	0.871439	5.08736	0.171295	0.863992	0.999984
B3GNT6	0.81289	-0.581772	4.3346	-0.134216	0.893232	0.999984
B3GNT7	0.557704	-2.6954	4.19995	-0.64177	0.521023	0.999984
B3GNT8	1.12883	-1.19669	3.59969	-0.332443	0.739555	0.999984
B3GNT9	0.753689	-3.20807	3.72968	-0.860145	0.389709	0.999984
B3GNTL1	0.342033	1.11897	4.90795	0.227992	0.819653	0.999984
B4GALNT1	0.560275	0.651303	4.05514	0.160612	0.872399	0.999984
B4GALNT2	0.0862797	0.375838	6.2072	0.0605487	0.951719	0.999984
B4GALNT3	0.259155	1.39635	6.11554	0.228329	0.819391	0.999984
B4GALNT4	2.36969	0.0693903	2.1714	0.0319565	0.974507	0.999984
B4GALT1	15.3076	0.270691	0.913316	0.296382	0.766938	0.999984
B4GALT2	5.3499	0.446988	1.64632	0.271507	0.786001	0.999984
B4GALT3	5.08656	-0.912749	1.53599	-0.594241	0.552351	0.999984
B4GALT4	6.72278	0.956191	1.34396	0.711472	0.476792	0.999984
B4GALT5	7.32691	1.00727	1.3917	0.723769	0.469208	0.999984
B4GALT6	0.244317	0.288879	5.59946	0.0515905	0.958855	0.999984
B4GALT7	3.92657	0.248629	1.54417	0.161012	0.872084	0.999984
B4GAT1	3.77518	0.0160735	1.71871	0.00935206	0.992538	0.999984
B9D1	1.67018	-0.221174	2.6026	-0.0849819	0.932276	0.999984
B9D2	2.60915	-0.625166	1.92709	-0.32441	0.745628	0.999984
BAAT	0.0260756	0.479931	6.23278	0.0770012	0.938623	0.999984
BABAM1	15.1852	0.0409598	0.817588	0.0500984	0.960044	0.999984
BACE1	5.05775	0.496283	1.43553	0.345713	0.729559	0.999984
BACE2	10.0179	0.220864	1.26013	0.17527	0.860867	0.999984
BACH1	4.40171	-0.410442	1.48141	-0.277062	0.781732	0.999984
BACH2	0.260819	-2.96274	6.14875	-0.481844	0.629916	0.999984
BAD	13.4004	-0.670499	1.19094	-0.562999	0.573436	0.999984
BAG1	7.34165	-0.158932	1.22507	-0.129733	0.896778	0.999984
BAG2	11.5322	0.46936	1.41092	0.332662	0.73939	0.999984
BAG3	22.3484	0.127425	0.825363	0.154387	0.877305	0.999984
BAG4	4.42933	-0.369721	1.50285	-0.246014	0.805671	0.999984
BAG5	20.9777	0.382994	0.775729	0.493721	0.621503	0.999984
BAG6	2.50368	0.396931	1.95093	0.203458	0.838777	0.999984
BAGE	13.7649	-0.371865	1.15278	-0.32258	0.747013	0.999984
BAGE2	35.6426	-1.06529	0.762052	-1.39793	0.162135	0.999984
BAGE3	35.6426	-1.06529	0.762052	-1.39793	0.162135	0.999984
BAGE4	37.9528	-0.352271	0.848047	-0.415391	0.677856	0.999984
BAGE5	37.9292	-0.398745	0.840796	-0.474247	0.635324	0.999984
BAHCC1	0.186098	2.00021	6.14874	0.325304	0.744951	0.999984
BAHD1	3.91081	-0.582415	1.6284	-0.357661	0.720597	0.999984
BAIAP2	5.26134	0.27681	1.57746	0.175478	0.860704	0.999984
BAIAP2L1	9.59686	-0.818594	1.34183	-0.610056	0.541825	0.999984
BAIAP2L2	0.142396	-1.96278	6.17688	-0.317762	0.750665	0.999984
BAIAP3	1.73214	1.85756	2.40613	0.772011	0.440108	0.999984
BAK1	7.59361	-0.514514	1.53443	-0.335314	0.737388	0.999984
BAMBI	41.8785	0.340223	0.576507	0.590146	0.555093	0.999984
BANF1	259.382	-0.200843	0.432128	-0.464778	0.64209	0.999984
BANK1	2.08195	-0.811519	2.83268	-0.286485	0.774507	0.999984
BANP	6.79499	-0.0819804	1.22088	-0.0671485	0.946463	0.999984
BAP1	4.03957	-0.059068	1.53298	-0.0385315	0.969264	0.999984
BARD1	8.74506	-0.558925	1.18714	-0.470818	0.637771	0.999984
BARHL1	0.0239728	0.479931	6.23278	0.0770012	0.938623	0.999984
BARX1	0.118423	-2.92454	6.17688	-0.473465	0.635881	0.999984
BARX2	0.942944	-1.38056	3.24345	-0.425644	0.670367	0.999984
BASP1	32.2028	-0.0693187	0.699346	-0.0991193	0.921044	0.999984
BATF	19.0872	-0.21715	0.723049	-0.300325	0.763929	0.999984
BATF2	0.379162	-1.24011	5.13926	-0.241301	0.809322	0.999984
BATF3	0.0386123	-1.44357	6.23278	-0.231609	0.816842	0.999984
BAX	22.0879	0.703788	0.796781	0.883289	0.37708	0.999984
BAZ1A	7.12693	-0.165164	1.16644	-0.141597	0.887398	0.999984
BAZ1B	10.6774	0.255736	0.975276	0.262219	0.793153	0.999984
BAZ2A	3.56137	-0.518747	1.68132	-0.308535	0.757675	0.999984
BAZ2B	2.94196	-0.00771205	1.79285	-0.00430157	0.996568	0.999984
BBC3	3.84964	-1.18857	1.95781	-0.607094	0.543789	0.999984
BBIP1	5.05591	-1.53514	1.5602	-0.983939	0.325145	0.999984
BBOX1	0.0386123	-1.44357	6.23278	-0.231609	0.816842	0.999984
BBS1	2.16281	-0.188265	2.2623	-0.0832186	0.933678	0.999984
BBS10	3.20634	-0.951812	1.85877	-0.512066	0.608604	0.999984
BBS12	0.102001	-1.36738	6.2055	-0.22035	0.825599	0.999984
BBS2	2.80219	0.462406	1.86008	0.248595	0.803674	0.999984
BBS4	2.21413	-0.556876	2.22686	-0.250072	0.802531	0.999984
BBS5	8.68974	0.791102	1.21207	0.652685	0.513959	0.999984
BBS7	1.429	1.02482	2.71891	0.376923	0.706231	0.999984
BBS9	1.86059	0.273636	2.34575	0.116652	0.907136	0.999984
BBX	4.12616	-0.651773	1.57688	-0.413331	0.679364	0.999984
BCAM	30.6914	0.539311	0.791548	0.681337	0.495658	0.999984
BCAN	0.275787	-0.198291	5.83008	-0.0340118	0.972868	0.999984
BCAP29	9.65788	-0.00853008	1.31312	-0.00649604	0.994817	0.999984
BCAP31	70.8644	0.0597746	0.447735	0.133504	0.893794	0.999984
BCAR1	14.3658	0.179829	0.937906	0.191735	0.84795	0.999984
BCAR3	3.14901	0.690715	1.81571	0.380411	0.70364	0.999984
BCAS1	22.1279	0.750046	1.11662	0.671714	0.501766	0.999984
BCAS2	120.174	-0.106688	0.395628	-0.269669	0.787415	0.999984
BCAS3	64.746	-0.57424	0.456281	-1.25852	0.208203	0.999984
BCAS4	43.036	0.0175898	0.650587	0.0270368	0.97843	0.999984
BCAT1	0.133947	1.37348	6.16406	0.222821	0.823675	0.999984
BCAT2	16.4146	0.493135	0.912502	0.54042	0.588907	0.999984
BCCIP	10.8598	-0.553299	1.10395	-0.501198	0.616232	0.999984
BCDIN3D	6.37427	0.122645	1.22944	0.0997566	0.920538	0.999984
BCKDHA	14.5181	1.11244	0.972441	1.14397	0.252638	0.999984
BCKDHB	4.02908	1.13455	1.65051	0.687391	0.491836	0.999984
BCKDK	14.2588	0.570904	0.910824	0.6268	0.53079	0.999984
BCL10	12.7312	-0.140821	0.977476	-0.144066	0.885448	0.999984
BCL11B	0.957584	-1.95929	3.196	-0.613045	0.539846	0.999984
BCL2	0.478998	1.80677	4.51351	0.400302	0.688934	0.999984
BCL2A1	0.255103	0.479903	6.23278	0.0769967	0.938626	0.999984
BCL2L1	14.3738	0.325681	0.934546	0.348491	0.727471	0.999984
BCL2L10	0.228676	-0.926711	6.10804	-0.15172	0.879408	0.999984
BCL2L11	5.432	0.739933	1.59336	0.464385	0.642372	0.999984
BCL2L12	3.98333	-0.336784	1.81479	-0.185577	0.852776	0.999984
BCL2L13	7.06751	0.652376	1.24874	0.522426	0.601374	0.999984
BCL2L14	0.911903	-0.00814951	3.40051	-0.00239655	0.998088	0.999984
BCL2L15	0.839927	-2.93121	4.04111	-0.725348	0.468239	0.999984
BCL2L2	7.04231	0.989555	1.31192	0.754281	0.450681	0.999984
BCL2L2-PABPN1	23.1069	0.0162985	0.715863	0.0227676	0.981836	0.999984
BCL3	1.56651	-0.392083	2.74738	-0.142711	0.886518	0.999984
BCL6	3.67951	0.875944	1.76072	0.497491	0.618843	0.999984
BCL6B	0.219039	2.28879	6.14362	0.372547	0.709486	0.999984
BCL7A	8.61468	-0.320571	1.35701	-0.236233	0.813252	0.999984
BCL7B	13.2209	0.863828	0.962893	0.897117	0.369656	0.999984
BCL7C	10.46	0.163076	1.03543	0.157497	0.874854	0.999984
BCL9	1.06161	-1.33656	2.87798	-0.464408	0.642355	0.999984
BCL9L	6.0263	0.139475	1.45387	0.0959335	0.923573	0.999984
BCLAF1	11.7699	-0.713865	1.03235	-0.691498	0.489253	0.999984
BCOR	2.25459	0.348147	2.26332	0.153821	0.877751	0.999984
BCORL1	0.651825	-0.800281	3.86758	-0.20692	0.836072	0.999984
BCR	8.20472	0.380913	1.0775	0.353516	0.723702	0.999984
BCS1L	5.9995	2.25561	1.44832	1.5574	0.119376	0.999984
BDH1	2.61331	-0.989952	2.19048	-0.451933	0.651317	0.999984
BDH2	1.73575	-0.10303	2.90433	-0.0354748	0.971701	0.999984
BDKRB1	0.191714	0.479885	6.23278	0.0769937	0.938629	0.999984
BDKRB2	0.598155	-1.06671	4.09655	-0.260393	0.794561	0.999984
BDP1	0.750347	-0.304178	3.5658	-0.0853044	0.932019	0.999984
BEAN1	0.118423	-2.92454	6.17688	-0.473465	0.635881	0.999984
BECN1	16.1176	0.538458	0.798268	0.674533	0.499973	0.999984
BECN2	0.0386123	-1.44357	6.23278	-0.231609	0.816842	0.999984
BEGAIN	0.138431	1.4357	6.16223	0.232984	0.815774	0.999984
BEND2	0.572681	-1.30752	5.27078	-0.24807	0.80408	0.999984
BEND3	0.503426	0.101406	4.40603	0.0230152	0.981638	0.999984
BEND4	0.117341	-2.91231	6.17736	-0.471449	0.63732	0.999984
BEND5	0.142396	-1.96278	6.17688	-0.317762	0.750665	0.999984
BEND6	0.0239728	0.479931	6.23278	0.0770012	0.938623	0.999984
BEND7	1.83084	0.00232863	2.32096	0.00100331	0.999199	0.999984
BEST2	0.062585	-0.481809	6.23278	-0.0773025	0.938383	0.999984
BEST4	0.194547	-0.438427	6.11883	-0.071652	0.942879	0.999984
BET1	4.62664	-0.859332	1.93069	-0.445091	0.656254	0.999984
BET1L	5.19088	-0.86324	1.68765	-0.511505	0.608997	0.999984
BEX1	0.644272	-0.799217	4.25083	-0.188014	0.850865	0.999984
BEX2	6.6064	0.572898	1.55641	0.36809	0.712806	0.999984
BEX4	3.38717	-0.330126	2.15484	-0.153202	0.878239	0.999984
BEX5	3.36529	-1.38867	1.99122	-0.697395	0.485556	0.999984
BFAR	5.32816	-0.490103	1.36152	-0.359967	0.718872	0.999984
BFSP1	7.86732	0.210785	1.36036	0.154947	0.876863	0.999984
BGLAP	0.190207	-0.529026	6.12202	-0.0864136	0.931138	0.999984
BGN	0.0782269	2.04084	6.17389	0.33056	0.740977	0.999984
BHLHA15	0.0396943	-1.44357	6.23278	-0.231609	0.816842	0.999984
BHLHA9	0.0236947	0.479931	6.23278	0.0770012	0.938623	0.999984
BHLHB9	0.918693	-1.55248	3.25377	-0.477133	0.633267	0.999984
BHLHE22	0.306902	0.13318	5.11948	0.0260144	0.979246	0.999984
BHLHE23	0.245757	-1.83769	6.12796	-0.299886	0.764264	0.999984
BHLHE40	10.8013	1.25932	1.20823	1.04229	0.297279	0.999984
BHLHE41	0.513127	1.381	4.29776	0.321329	0.747961	0.999984
BHMT	0.0236947	0.479931	6.23278	0.0770012	0.938623	0.999984
BHMT2	1.31704	-0.4772	3.30937	-0.144196	0.885345	0.999984
BICC1	0.116839	1.0791	6.17389	0.174784	0.861249	0.999984
BICD1	131.513	-2.06455	1.71652	-1.20275	0.229072	0.999984
BICD2	5.3012	0.203814	1.42765	0.142762	0.886478	0.999984
BID	21.9913	0.13378	0.801386	0.166936	0.86742	0.999984
BIK	28.2855	0.740632	0.686395	1.07902	0.28058	0.999984
BIN1	0.205785	-1.52205	6.13691	-0.248016	0.804122	0.999984
BIN2	0.166011	1.7702	6.15361	0.287668	0.773601	0.999984
BIN3	4.11631	-0.258322	1.79228	-0.14413	0.885397	0.999984
BIRC2	3.24655	-0.511104	1.68769	-0.302841	0.762011	0.999984
BIRC3	0.23183	-0.481856	6.23278	-0.07731	0.938377	0.999984
BIRC5	11.3772	0.13834	1.24522	0.111097	0.91154	0.999984
BIRC6	6.49314	-0.200412	1.20914	-0.165748	0.868355	0.999984
BIRC7	0.0401164	-1.44357	6.23278	-0.231609	0.816842	0.999984
BIRC8	0.355732	-0.781281	5.25838	-0.148578	0.881886	0.999984
BIVM	2.09049	0.333586	2.2136	0.150698	0.880214	0.999984
BIVM-ERCC5	2.7006	0.0388386	1.88332	0.0206224	0.983547	0.999984
BLCAP	9.79663	0.2923	1.09241	0.267572	0.789029	0.999984
BLK	0.154431	0.156974	6.14772	0.0255337	0.979629	0.999984
BLM	1.58873	0.893313	2.578	0.346513	0.728957	0.999984
BLMH	3.37052	-1.51761	2.10696	-0.720282	0.471351	0.999984
BLNK	4.39368	0.186353	1.53567	0.12135	0.903414	0.999984
BLOC1S1	25.5824	0.217594	0.704063	0.309055	0.75728	0.999984
BLOC1S2	16.0383	0.465042	0.959162	0.484842	0.627788	0.999984
BLOC1S3	3.60141	0.316726	1.78468	0.177469	0.85914	0.999984
BLOC1S4	13.8994	0.12115	0.890168	0.136098	0.891744	0.999984
BLOC1S5	6.03131	0.00419123	1.46389	0.00286307	0.997716	0.999984
BLOC1S6	3.97698	-0.225781	1.5663	-0.144149	0.885383	0.999984
BLVRA	26.4658	0.128701	0.77162	0.166793	0.867533	0.999984
BLVRB	63.3825	0.300428	0.497282	0.604139	0.545751	0.999984
BLZF1	9.21265	-0.909403	1.03609	-0.877725	0.380093	0.999984
BMF	7.21384	0.194638	1.71168	0.113711	0.909467	0.999984
BMI1	11.799	-0.50224	1.11032	-0.452338	0.651026	0.999984
BMP1	2.5494	-0.281852	1.90307	-0.148103	0.882261	0.999984
BMP2K	1.72009	0.8358	2.28312	0.366079	0.714306	0.999984
BMP4	1.3614	-0.407681	2.6317	-0.154912	0.876891	0.999984
BMP5	0.114458	1.03762	6.17544	0.168023	0.866565	0.999984
BMP6	1.11315	-2.42659	3.27291	-0.741418	0.45844	0.999984
BMP7	63.5627	0.404322	0.476904	0.847805	0.396546	0.999984
BMP8A	2.39283	0.538789	2.01292	0.267666	0.788957	0.999984
BMP8B	2.82076	0.812407	1.97108	0.412164	0.68022	0.999984
BMPER	0.0386123	-1.44357	6.23278	-0.231609	0.816842	0.999984
BMPR1A	9.66992	0.516333	1.00409	0.514231	0.60709	0.999984
BMPR1B	1.0424	-1.43716	2.92694	-0.491013	0.623417	0.999984
BMPR2	8.23837	1.22239	1.14779	1.06499	0.286881	0.999984
BMS1	5.88509	-0.545145	1.36664	-0.398894	0.689971	0.999984
BMX	0.0623069	-0.481809	6.23278	-0.0773025	0.938383	0.999984
BNIP1	4.53919	-1.19657	1.64381	-0.727924	0.46666	0.999984
BNIP2	5.94656	-0.637262	1.34868	-0.472508	0.636564	0.999984
BNIP3	30.9587	-0.632938	1.37281	-0.461052	0.644761	0.999984
BNIP3L	24.7758	-0.473469	0.763427	-0.62019	0.535133	0.999984
BNIPL	4.20407	2.80468	1.86573	1.50327	0.13277	0.999984
BOC	0.16609	-1.10513	6.15108	-0.179665	0.857416	0.999984
BOD1	15.3792	-0.155897	0.91101	-0.171126	0.864125	0.999984
BOD1L1	1.98363	0.0686542	2.2014	0.0311866	0.975121	0.999984
BOD1L2	0.221175	1.05975	6.12164	0.173116	0.86256	0.999984
BOK	25.6298	0.911123	0.665974	1.36811	0.171279	0.999984
BOLA1	17.9604	0.199394	0.811907	0.245587	0.806002	0.999984
BOLA2	70.6356	-0.363647	0.467689	-0.77754	0.43684	0.999984
BOLA2B	70.6356	-0.363647	0.467689	-0.77754	0.43684	0.999984
BOLA3	16.2768	2.04634	1.12371	1.82105	0.0685997	0.999984
BOP1	6.53117	0.20711	1.27059	0.163003	0.870516	0.999984
BORA	1.19857	-0.790069	2.86626	-0.275645	0.782821	0.999984
BPGM	1.19174	0.755336	2.94032	0.256889	0.797264	0.999984
BPHL	7.01121	0.695247	1.21767	0.570966	0.568023	0.999984
BPI	0.0761241	2.00429	6.17525	0.324567	0.745508	0.999984
BPIFA1	0.0386123	-1.44357	6.23278	-0.231609	0.816842	0.999984
BPIFA3	0.0386123	-1.44357	6.23278	-0.231609	0.816842	0.999984
BPIFB1	0.859191	1.42177	4.01961	0.353708	0.723558	0.999984
BPIFB3	0.0521513	1.45301	6.20058	0.234335	0.814725	0.999984
BPIFB6	0.0877839	0.375838	6.2072	0.0605487	0.951719	0.999984
BPIFC	0.188981	-0.506897	6.12248	-0.0827928	0.934016	0.999984
BPNT1	10.4458	0.868924	1.03462	0.839848	0.400994	0.999984
BPTF	11.3179	-0.132826	0.925613	-0.143501	0.885895	0.999984
BRAF	3.26748	0.664843	1.82483	0.364332	0.71561	0.999984
BRAP	6.83253	-0.67811	1.34933	-0.502554	0.615278	0.999984
BRAT1	9.19311	-0.376628	1.16	-0.32468	0.745423	0.999984
BRCA1	1.23139	-2.65504	2.70093	-0.983009	0.325603	0.999984
BRCA2	0.897101	-1.72695	3.09404	-0.558153	0.57674	0.999984
BRCC3	11.0658	0.237515	1.01331	0.234396	0.814678	0.999984
BRD1	4.00859	1.00348	1.62947	0.615833	0.538005	0.999984
BRD2	1.99126	0.0465861	2.10096	0.0221737	0.982309	0.999984
BRD3	5.45648	-0.35378	1.47744	-0.239454	0.810754	0.999984
BRD4	4.84427	1.08574	1.77986	0.610016	0.541852	0.999984
BRD7	7.93256	-0.419962	1.13935	-0.368597	0.712428	0.999984
BRD8	3.43962	0.0583396	1.69931	0.0343313	0.972613	0.999984
BRD9	4.27307	-0.252408	1.53812	-0.164101	0.869652	0.999984
BRDT	0.0386123	-1.44357	6.23278	-0.231609	0.816842	0.999984
BRE	6.47398	-0.00513274	1.33892	-0.00383349	0.996941	0.999984
BRF1	6.89062	0.45578	1.3021	0.350036	0.726312	0.999984
BRF2	2.72631	-1.1974	1.90113	-0.629836	0.528802	0.999984
BRI3	8.66871	2.11321	1.3612	1.55246	0.120552	0.999984
BRI3BP	18.5705	1.45018	0.953958	1.52017	0.128468	0.999984
BRICD5	0.61303	-1.94132	3.90981	-0.496526	0.619523	0.999984
BRINP1	0.0623069	-0.481809	6.23278	-0.0773025	0.938383	0.999984
BRINP2	1.16232	-0.603256	2.96681	-0.203335	0.838873	0.999984
BRINP3	0.0236947	0.479931	6.23278	0.0770012	0.938623	0.999984
BRIP1	41.7412	-0.323967	0.516711	-0.626979	0.530673	0.999984
BRIX1	12.4012	-0.107322	0.911434	-0.117751	0.906265	0.999984
BRK1	155.302	-0.359308	0.321614	-1.1172	0.263909	0.999984
BRMS1	21.3088	0.165529	0.733178	0.225769	0.821381	0.999984
BRMS1L	4.74929	-1.01573	1.71163	-0.59343	0.552893	0.999984
BROX	10.38	-0.332834	1.00223	-0.332092	0.739819	0.999984
BRPF1	4.07851	1.05775	1.58339	0.668028	0.504116	0.999984
BRPF3	2.4243	1.52677	2.0002	0.76331	0.445279	0.999984
BRSK1	0.126396	-0.516598	6.17941	-0.0835999	0.933375	0.999984
BRSK2	0.239834	0.239572	5.61075	0.0426987	0.965942	0.999984
BRWD1	7.34078	-0.626125	1.13459	-0.551849	0.581052	0.999984
BRWD3	0.409956	0.915019	4.39647	0.208126	0.835131	0.999984
BSCL2	12.4926	0.964544	1.01986	0.945762	0.34427	0.999984
BSDC1	4.9083	-0.0764173	1.43875	-0.0531139	0.957641	0.999984
BSG	185.67	0.396056	0.345561	1.14612	0.251744	0.999984
BSN	0.0239728	0.479931	6.23278	0.0770012	0.938623	0.999984
BSND	0.228174	1.13682	6.12066	0.185735	0.852652	0.999984
BSPRY	10.3414	0.649174	1.00519	0.64582	0.518396	0.999984
BST2	2.7595	-0.839125	2.33274	-0.359716	0.719059	0.999984
BSX	0.062585	-0.481809	6.23278	-0.0773025	0.938383	0.999984
BTAF1	2.96793	-0.396084	1.74076	-0.227534	0.820008	0.999984
BTBD1	15.8286	0.178182	0.829274	0.214865	0.829872	0.999984
BTBD10	10.0128	0.376837	1.01516	0.371209	0.710482	0.999984
BTBD11	1.29837	0.768044	2.67071	0.28758	0.773668	0.999984
BTBD17	0.0640892	-0.481809	6.23278	-0.0773025	0.938383	0.999984
BTBD18	0.0260756	0.479931	6.23278	0.0770012	0.938623	0.999984
BTBD19	0.142118	-1.96278	6.17688	-0.317762	0.750665	0.999984
BTBD2	13.5196	0.41659	0.952337	0.43744	0.661792	0.999984
BTBD3	5.58551	-0.116745	1.32651	-0.0880094	0.929869	0.999984
BTBD6	22.2151	0.761621	0.752925	1.01155	0.311754	0.999984
BTBD7	3.08416	0.904267	1.74365	0.518607	0.604035	0.999984
BTBD8	0.0862797	0.375838	6.2072	0.0605487	0.951719	0.999984
BTBD9	1.96374	-0.713623	2.41632	-0.295335	0.767738	0.999984
BTC	2.59959	-1.59387	2.49243	-0.639487	0.522506	0.999984
BTD	1.83739	-0.81563	2.42642	-0.336145	0.736761	0.999984
BTF3L4	19.8506	-0.38735	0.985391	-0.393093	0.694251	0.999984
BTG1	23.5441	0.137276	1.00412	0.136712	0.891258	0.999984
BTG2	9.29037	0.120248	1.1295	0.106462	0.915216	0.999984
BTG3	3.90899	-0.353883	1.59044	-0.222507	0.823919	0.999984
BTG4	0.0386123	-1.44357	6.23278	-0.231609	0.816842	0.999984
BTK	0.0783066	-2.32914	6.2055	-0.375334	0.707412	0.999984
BTN2A1	5.15017	-0.610616	1.87453	-0.325743	0.744619	0.999984
BTN2A2	1.40294	-0.888602	2.93685	-0.302569	0.762218	0.999984
BTN3A1	0.193043	-0.42142	6.1195	-0.0688651	0.945097	0.999984
BTN3A2	0.444235	-2.09229	4.96851	-0.421111	0.673674	0.999984
BTN3A3	0.193043	-0.42142	6.1195	-0.0688651	0.945097	0.999984
BTNL10	0.0386123	-1.44357	6.23278	-0.231609	0.816842	0.999984
BTNL9	0.254249	1.36797	5.9925	0.22828	0.819428	0.999984
BTRC	3.23695	-0.23501	1.90523	-0.12335	0.90183	0.999984
BUB1	2.5845	-0.059929	2.19927	-0.0272495	0.978261	0.999984
BUB1B	2.08712	-0.580572	2.39026	-0.242891	0.80809	0.999984
BUB3	43.1095	0.0262165	0.553336	0.047379	0.962211	0.999984
BUD13	2.2828	0.0963228	2.14336	0.0449401	0.964155	0.999984
BUD31	44.2733	-0.518698	0.658812	-0.787323	0.431093	0.999984
BYSL	4.20779	-1.23413	2.04481	-0.60354	0.546149	0.999984
BZRAP1	0.0883826	0.430835	6.20398	0.0694449	0.944636	0.999984
BZW1	86.0908	-0.353308	0.400405	-0.882377	0.377573	0.999984
BZW2	47.098	-0.345034	0.502774	-0.68626	0.492549	0.999984
C10orf10	0.181336	1.95489	6.14964	0.317886	0.750571	0.999984
C10orf105	0.102701	-1.37425	6.2051	-0.22147	0.824726	0.999984
C10orf107	0.728388	-2.59096	4.12523	-0.628075	0.529955	0.999984
C10orf11	0.460785	1.73448	4.4023	0.393994	0.693586	0.999984
C10orf111	1.13483	0.285682	3.1894	0.0895726	0.928627	0.999984
C10orf12	1.86529	0.172072	2.16836	0.0793555	0.93675	0.999984
C10orf120	0.140534	1.46408	6.16142	0.23762	0.812176	0.999984
C10orf128	0.0401164	-1.44357	6.23278	-0.231609	0.816842	0.999984
C10orf131	0.125696	-0.517209	6.18027	-0.0836872	0.933305	0.999984
C10orf142	0.0386123	-1.44357	6.23278	-0.231609	0.816842	0.999984
C10orf2	1.22911	-1.58564	2.84302	-0.557732	0.577027	0.999984
C10orf25	0.220897	1.05705	6.1217	0.172673	0.862909	0.999984
C10orf32	13.9611	0.438025	1.01303	0.432392	0.665457	0.999984
C10orf35	3.6751	-0.521219	1.95052	-0.26722	0.7893	0.999984
C10orf54	0.0623069	-0.481809	6.23278	-0.0773025	0.938383	0.999984
C10orf55	0.194334	-0.481809	6.23278	-0.0773025	0.938383	0.999984
C10orf62	0.0386123	-1.44357	6.23278	-0.231609	0.816842	0.999984
C10orf67	0.0479455	1.34503	6.20676	0.216703	0.828439	0.999984
C10orf71	0.0386123	-1.44357	6.23278	-0.231609	0.816842	0.999984
C10orf76	4.3535	0.309482	1.73009	0.178882	0.858031	0.999984
C10orf82	0.574691	-0.581189	4.54341	-0.127919	0.898213	0.999984
C10orf88	2.05863	-1.31734	2.21189	-0.595573	0.55146	0.999984
C10orf90	0.0386123	-1.44357	6.23278	-0.231609	0.816842	0.999984
C10orf91	0.300953	0.824025	6.08665	0.135382	0.89231	0.999984
C10orf95	2.50271	-0.358091	2.01515	-0.177699	0.858959	0.999984
C11orf1	1.33509	-2.47679	2.87047	-0.862852	0.388219	0.999984
C11orf16	0.062585	-0.481809	6.23278	-0.0773025	0.938383	0.999984
C11orf24	2.80488	-0.0433388	1.93636	-0.0223816	0.982144	0.999984
C11orf30	2.12615	0.269877	2.06238	0.130857	0.895888	0.999984
C11orf31	20.5293	-0.586585	0.806452	-0.727365	0.467003	0.999984
C11orf40	0.165008	-1.09291	6.15156	-0.177663	0.858987	0.999984
C11orf42	0.116839	1.0791	6.17389	0.174784	0.861249	0.999984
C11orf44	2.04626	0.776275	2.45511	0.316187	0.75186	0.999984
C11orf45	0.213758	-0.107491	6.10754	-0.0175997	0.985958	0.999984
C11orf49	9.35661	-0.0621168	1.19239	-0.0520944	0.958453	0.999984
C11orf52	5.7799	0.366885	1.41445	0.259384	0.795339	0.999984
C11orf54	3.51604	-0.31106	1.81572	-0.171315	0.863976	0.999984
C11orf57	2.53677	-0.890765	1.92867	-0.461855	0.644185	0.999984
C11orf58	49.0094	-0.167761	0.620462	-0.27038	0.786868	0.999984
C11orf63	0.746744	-0.350706	3.73019	-0.0940183	0.925095	0.999984
C11orf65	0.134751	1.36952	6.16418	0.222174	0.824178	0.999984
C11orf68	6.47958	1.27201	1.57102	0.809673	0.418128	0.999984
C11orf70	1.46699	0.0868206	2.73473	0.0317474	0.974673	0.999984
C11orf71	2.92337	0.0616674	2.03162	0.0303537	0.975785	0.999984
C11orf73	22.0896	0.407425	0.725155	0.561845	0.574222	0.999984
C11orf74	1.68616	-0.650513	2.51264	-0.258896	0.795716	0.999984
C11orf80	7.33579	-0.640397	1.14049	-0.561509	0.574451	0.999984
C11orf84	8.50957	0.479559	1.11699	0.429333	0.667681	0.999984
C11orf85	0.0386123	-1.44357	6.23278	-0.231609	0.816842	0.999984
C11orf86	0.0236947	0.479931	6.23278	0.0770012	0.938623	0.999984
C11orf87	0.166791	-1.10242	6.15044	-0.179242	0.857748	0.999984
C11orf88	0.0236947	0.479931	6.23278	0.0770012	0.938623	0.999984
C11orf91	0.203621	-1.50334	6.13746	-0.244944	0.8065	0.999984
C11orf94	0.28437	-2.09518	6.12242	-0.342214	0.73219	0.999984
C11orf95	1.68733	0.375557	2.40307	0.156282	0.87581	0.999984
C11orf96	1.91588	0.800579	2.5736	0.311073	0.755745	0.999984
C11orf97	0.0236947	0.479931	6.23278	0.0770012	0.938623	0.999984
C11orf98	19.7167	-0.469989	0.957243	-0.490982	0.623439	0.999984
C12orf10	13.1587	-0.327413	0.986041	-0.332048	0.739853	0.999984
C12orf29	8.99152	-0.987514	1.25892	-0.784412	0.432798	0.999984
C12orf4	1.7926	0.0582907	2.329	0.0250282	0.980032	0.999984
C12orf40	0.0782269	2.04084	6.17389	0.33056	0.740977	0.999984
C12orf42	0.0476674	1.33758	6.2072	0.215488	0.829387	0.999984
C12orf43	5.14701	-1.00131	1.416	-0.707139	0.47948	0.999984
C12orf45	33.4947	-1.2225	0.740268	-1.65142	0.0986525	0.999984
C12orf49	13.2949	-0.29503	1.06055	-0.278186	0.780869	0.999984
C12orf54	4.76022	-0.954579	2.20109	-0.433686	0.664517	0.999984
C12orf56	0.114458	1.03762	6.17544	0.168023	0.866565	0.999984
C12orf57	26.3449	0.146269	0.709719	0.206094	0.836718	0.999984
C12orf60	0.102701	-1.37425	6.2051	-0.22147	0.824726	0.999984
C12orf65	4.37363	0.115351	1.66788	0.0691606	0.944862	0.999984
C12orf66	2.86937	0.59329	1.84003	0.322434	0.747124	0.999984
C12orf73	5.6522	-1.09241	2.24948	-0.485628	0.627231	0.999984
C12orf75	7.90402	0.875936	1.36684	0.640846	0.521623	0.999984
C12orf76	2.51173	-1.28793	1.9501	-0.660444	0.508969	0.999984
C12orf77	35.2461	1.79214	1.56461	1.14542	0.252035	0.999984
C12orf80	12.719	0.0341603	0.973082	0.0351053	0.971996	0.999984
C14orf1	45.6057	0.415577	0.637005	0.652392	0.514149	0.999984
C14orf105	1.17317	-2.89552	3.30977	-0.87484	0.381661	0.999984
C14orf119	45.742	0.607506	0.630749	0.96315	0.335472	0.999984
C14orf132	6.74685	-0.390422	1.34688	-0.289871	0.771915	0.999984
C14orf142	10.5066	-0.612695	1.11989	-0.547101	0.584309	0.999984
C14orf159	0.31568	0.938514	5.04898	0.185882	0.852537	0.999984
C14orf166	61.2543	-0.955461	0.523798	-1.8241	0.0681367	0.999984
C14orf169	5.81975	-0.329508	1.2716	-0.259128	0.795536	0.999984
C14orf177	0.0236947	0.479931	6.23278	0.0770012	0.938623	0.999984
C14orf178	2.38292	-1.37159	2.17273	-0.631277	0.52786	0.999984
C14orf2	95.597	-0.122093	0.426376	-0.286351	0.774609	0.999984
C14orf28	5.37589	-0.021467	1.70011	-0.0126268	0.989926	0.999984
C14orf37	0.204703	-1.51272	6.13718	-0.246484	0.805307	0.999984
C14orf79	2.02462	-0.2421	2.23807	-0.108174	0.913858	0.999984
C14orf80	10.0754	0.458545	1.06695	0.42977	0.667363	0.999984
C14orf93	1.74632	-2.42566	2.67295	-0.907484	0.364151	0.999984
C15orf26	0.1022	2.42955	6.16131	0.394324	0.693342	0.999984
C15orf38-AP3S2	12.7429	0.135192	1.0276	0.131561	0.895332	0.999984
C15orf39	1.71514	0.57266	2.43643	0.235041	0.814177	0.999984
C15orf40	8.93229	-0.403598	1.12068	-0.360137	0.718745	0.999984
C15orf41	3.4289	-1.42194	1.91334	-0.743173	0.457377	0.999984
C15orf43	11.3993	0.00406821	2.03311	0.00200098	0.998403	0.999984
C15orf48	1.22653	-1.07078	3.45993	-0.309481	0.756956	0.999984
C15orf52	0.0239728	0.479931	6.23278	0.0770012	0.938623	0.999984
C15orf54	0.0401164	-1.44357	6.23278	-0.231609	0.816842	0.999984
C15orf57	10.9567	-0.584353	1.21271	-0.481858	0.629907	0.999984
C15orf59	0.208973	-2.40531	6.23278	-0.385913	0.699561	0.999984
C15orf61	2.86628	-0.118847	2.00594	-0.0592477	0.952755	0.999984
C15orf62	0.0401164	-1.44357	6.23278	-0.231609	0.816842	0.999984
C16orf13	19.0734	0.672634	0.786906	0.854783	0.392671	0.999984
C16orf45	2.98196	0.368945	2.08458	0.176987	0.859518	0.999984
C16orf46	0.28802	2.75764	6.13721	0.449331	0.653193	0.999984
C16orf47	0.0236947	0.479931	6.23278	0.0770012	0.938623	0.999984
C16orf52	2.84587	0.997633	1.84149	0.541752	0.587989	0.999984
C16orf54	4.74549	-0.873096	1.51243	-0.57728	0.56375	0.999984
C16orf58	11.2044	0.0897874	1.00525	0.0893181	0.928829	0.999984
C16orf59	2.30955	0.64336	2.34792	0.274013	0.784075	0.999984
C16orf62	7.38639	-0.390419	1.18732	-0.328825	0.742288	0.999984
C16orf71	0.190582	2.04172	6.14794	0.332098	0.739815	0.999984
C16orf72	22.6607	0.637618	0.739879	0.861787	0.388805	0.999984
C16orf74	3.78359	-1.38276	1.89574	-0.729404	0.465755	0.999984
C16orf78	0.0396943	-1.44357	6.23278	-0.231609	0.816842	0.999984
C16orf86	0.062585	-0.481809	6.23278	-0.0773025	0.938383	0.999984
C16orf87	10.7286	0.401961	1.25293	0.320817	0.748349	0.999984
C16orf89	2.30281	2.03057	2.40472	0.844409	0.398441	0.999984
C16orf91	11.8845	-0.182883	0.986883	-0.185314	0.852983	0.999984
C16orf93	19.5427	-2.33886	1.70008	-1.37574	0.168903	0.999984
C16orf95	0.237731	0.215524	6.09874	0.0353392	0.971809	0.999984
C16orf96	0.230277	1.15615	6.12028	0.188904	0.850168	0.999984
C16orf97	0.0386123	-1.44357	6.23278	-0.231609	0.816842	0.999984
C17orf100	0.53266	-0.358694	4.5617	-0.0786317	0.937326	0.999984
C17orf102	0.0236947	0.479931	6.23278	0.0770012	0.938623	0.999984
C17orf104	0.46784	1.18448	4.89979	0.241741	0.808981	0.999984
C17orf105	0.0636671	-0.481809	6.23278	-0.0773025	0.938383	0.999984
C17orf107	0.325444	2.95807	6.13504	0.48216	0.629692	0.999984
C17orf112	0.110252	0.961846	6.17839	0.155679	0.876286	0.999984
C17orf47	0.104303	2.45738	6.16054	0.398891	0.689974	0.999984
C17orf49	20.1213	0.347542	0.811404	0.428322	0.668417	0.999984
C17orf50	0.0479455	1.34503	6.20676	0.216703	0.828439	0.999984
C17orf53	0.197336	0.807723	6.1278	0.131813	0.895132	0.999984
C17orf58	9.31332	0.703553	1.19571	0.5884	0.556264	0.999984
C17orf59	3.20485	-0.47541	1.73841	-0.273475	0.784488	0.999984
C17orf62	15.2979	0.252681	1.02631	0.246204	0.805524	0.999984
C17orf64	0.0386123	-1.44357	6.23278	-0.231609	0.816842	0.999984
C17orf67	1.45902	-1.95682	2.8648	-0.683056	0.494571	0.999984
C17orf75	4.80704	0.326206	1.42953	0.228191	0.819498	0.999984
C17orf77	0.590709	-1.36163	5.2146	-0.261119	0.794001	0.999984
C17orf78	0.123235	2.70257	6.15429	0.439136	0.660563	0.999984
C17orf80	2.09525	0.180205	2.10927	0.0854347	0.931916	0.999984
C17orf82	4.95219	-0.666391	1.69795	-0.392469	0.694712	0.999984
C17orf85	7.13817	0.252525	1.27269	0.198418	0.842718	0.999984
C17orf89	15.9736	-0.0395244	1.13936	-0.03469	0.972327	0.999984
C17orf96	0.125974	-0.509733	6.17982	-0.0824835	0.934262	0.999984
C17orf97	1.15385	2.15137	3.30231	0.651476	0.514739	0.999984
C17orf98	0.0636671	-0.481809	6.23278	-0.0773025	0.938383	0.999984
C18orf21	5.32297	0.184238	1.37147	0.134336	0.893137	0.999984
C18orf25	4.80825	0.0341939	1.47186	0.0232317	0.981465	0.999984
C18orf32	28.0065	0.155739	0.823645	0.189085	0.850026	0.999984
C18orf42	0.0386123	-1.44357	6.23278	-0.231609	0.816842	0.999984
C18orf54	0.125974	-0.509733	6.17982	-0.0824835	0.934262	0.999984
C18orf65	0.16473	-1.10038	6.15201	-0.178866	0.858043	0.999984
C18orf8	6.40067	-0.432208	1.31355	-0.329039	0.742126	0.999984
C19orf12	3.45818	-0.259906	1.86846	-0.139102	0.88937	0.999984
C19orf24	8.63756	-0.402036	1.183	-0.339843	0.733975	0.999984
C19orf25	4.9512	-1.07494	1.9537	-0.550206	0.582178	0.999984
C19orf33	33.7472	-0.606868	0.581856	-1.04299	0.296955	0.999984
C19orf35	1.35566	-1.43967	3.17772	-0.453052	0.650511	0.999984
C19orf38	0.158446	1.69008	6.1555	0.274565	0.783651	0.999984
C19orf43	89.546	-0.470603	0.563717	-0.834821	0.403818	0.999984
C19orf44	0.0716402	1.92359	6.17839	0.311341	0.755541	0.999984
C19orf45	0.0713621	1.91842	6.1786	0.310494	0.756185	0.999984
C19orf47	2.39628	-0.505111	2.01746	-0.25037	0.802301	0.999984
C19orf48	5.84395	-1.75286	1.8078	-0.969607	0.332242	0.999984
C19orf52	16.512	-0.456962	0.844819	-0.5409	0.588577	0.999984
C19orf53	41.6441	-1.13899	1.14531	-0.994481	0.319989	0.999984
C19orf54	1.74482	-0.00390914	2.67859	-0.0014594	0.998836	0.999984
C19orf57	0.110252	0.961846	6.17839	0.155679	0.876286	0.999984
C19orf60	15.2008	0.297664	0.870889	0.341794	0.732506	0.999984
C19orf66	1.93802	-0.0145757	2.53673	-0.00574587	0.995415	0.999984
C19orf67	0.196148	2.08215	6.14718	0.338717	0.734823	0.999984
C19orf68	0.445539	0.521838	4.42183	0.118014	0.906057	0.999984
C19orf70	13.6044	0.523846	1.06713	0.490895	0.623501	0.999984
C19orf71	1.48741	-0.849207	3.17539	-0.267434	0.789135	0.999984
C19orf73	0.518066	-0.477117	4.34067	-0.109918	0.912475	0.999984
C19orf80	0.0386123	-1.44357	6.23278	-0.231609	0.816842	0.999984
C19orf81	1.41296	-0.51544	2.66953	-0.193083	0.846894	0.999984
C19orf84	0.0476674	1.33758	6.2072	0.215488	0.829387	0.999984
C1D	20.554	0.418734	0.883564	0.473915	0.635561	0.999984
C1GALT1	1.76506	-1.66941	2.36334	-0.706379	0.479953	0.999984
C1GALT1C1	13.1422	0.0852032	1.01315	0.0840972	0.932979	0.999984
C1GALT1C1L	0.631406	0.573628	4.00918	0.143079	0.886228	0.999984
C1QA	0.128275	2.75777	6.15302	0.448198	0.65401	0.999984
C1QB	0.0476674	1.33758	6.2072	0.215488	0.829387	0.999984
C1QBP	72.3373	0.193729	0.40597	0.477199	0.63322	0.999984
C1QC	0.0623069	-0.481809	6.23278	-0.0773025	0.938383	0.999984
C1QL1	0.174868	0.459526	6.13517	0.0749003	0.940294	0.999984
C1QL2	0.0479455	1.34503	6.20676	0.216703	0.828439	0.999984
C1QL3	0.444832	1.68701	4.85012	0.347828	0.72797	0.999984
C1QL4	1.13104	-1.19863	3.52678	-0.339866	0.733958	0.999984
C1QTNF1	0.0636671	-0.481809	6.23278	-0.0773025	0.938383	0.999984
C1QTNF2	0.0236947	0.479931	6.23278	0.0770012	0.938623	0.999984
C1QTNF4	0.204703	-1.51272	6.13718	-0.246484	0.805307	0.999984
C1QTNF5	0.062585	-0.481809	6.23278	-0.0773025	0.938383	0.999984
C1QTNF6	2.49733	2.47742	2.26884	1.09193	0.274862	0.999984
C1QTNF7	0.115837	-2.89518	6.17804	-0.468625	0.639338	0.999984
C1QTNF8	0.144419	1.49564	6.16054	0.242777	0.808178	0.999984
C1QTNF9	0.378344	-0.513928	5.13852	-0.100015	0.920333	0.999984
C1QTNF9B	0.189785	-0.524293	6.12221	-0.085638	0.931754	0.999984
C1QTNF9B-AS1	0.93964	-0.406056	3.28125	-0.12375	0.901513	0.999984
C1R	0.0479455	1.34503	6.20676	0.216703	0.828439	0.999984
C1RL	3.10773	-0.0400431	2.29427	-0.0174535	0.986075	0.999984
C1orf101	0.0623069	-0.481809	6.23278	-0.0773025	0.938383	0.999984
C1orf106	0.917109	0.41941	3.38047	0.124069	0.901261	0.999984
C1orf109	3.84662	-0.832783	1.82186	-0.457105	0.647596	0.999984
C1orf110	2.36062	-4.28215	2.70075	-1.58554	0.112844	0.999984
C1orf111	0.16661	1.79302	6.15309	0.291402	0.770744	0.999984
C1orf112	1.24992	-0.400086	2.70971	-0.147649	0.88262	0.999984
C1orf115	4.20707	-0.410348	1.84158	-0.222823	0.823673	0.999984
C1orf116	0.316657	-4.34333	6.14163	-0.707195	0.479445	0.999984
C1orf122	17.5726	0.811287	1.01068	0.802716	0.422139	0.999984
C1orf123	16.0472	-0.493326	0.945137	-0.521962	0.601697	0.999984
C1orf131	4.59034	0.130979	1.73455	0.0755118	0.939808	0.999984
C1orf137	0.0877839	0.375838	6.2072	0.0605487	0.951719	0.999984
C1orf141	1.71066	0.757432	2.74462	0.27597	0.782571	0.999984
C1orf146	0.0236947	0.479931	6.23278	0.0770012	0.938623	0.999984
C1orf158	0.646894	-0.0376212	3.9663	-0.0094852	0.992432	0.999984
C1orf159	0.717938	-1.65341	3.86707	-0.427561	0.66897	0.999984
C1orf167	0.062585	-0.481809	6.23278	-0.0773025	0.938383	0.999984
C1orf168	0.190582	2.04172	6.14794	0.332098	0.739815	0.999984
C1orf174	10.0977	-1.02941	1.2425	-0.828504	0.407385	0.999984
C1orf177	0.11554	1.03762	6.17544	0.168023	0.866565	0.999984
C1orf186	0.380967	-2.2658	6.2098	-0.364875	0.715205	0.999984
C1orf189	0.0716402	1.92359	6.17839	0.311341	0.755541	0.999984
C1orf194	0.283288	-2.08882	6.12254	-0.341169	0.732976	0.999984
C1orf198	7.62635	-0.562736	1.3587	-0.414174	0.678747	0.999984
C1orf204	0.206582	0.91046	6.12539	0.148637	0.88184	0.999984
C1orf21	7.05597	0.719639	1.42286	0.505769	0.613019	0.999984
C1orf210	4.21305	-1.02485	1.72969	-0.592506	0.553512	0.999984
C1orf216	2.79074	-0.367504	1.99565	-0.184153	0.853894	0.999984
C1orf226	0.372904	0.640165	5.19873	0.123139	0.901997	0.999984
C1orf228	0.0918456	0.491271	6.20058	0.0792298	0.93685	0.999984
C1orf229	59.3577	-1.37786	1.51604	-0.908851	0.363429	0.999984
C1orf233	5.46188	0.448523	1.36021	0.329746	0.741592	0.999984
C1orf234	0.0239728	0.479931	6.23278	0.0770012	0.938623	0.999984
C1orf27	7.63628	-0.857554	1.26966	-0.675419	0.499409	0.999984
C1orf35	7.00852	0.315508	1.4737	0.214093	0.830475	0.999984
C1orf43	38.8899	-0.253917	0.618057	-0.410831	0.681196	0.999984
C1orf50	5.53988	0.183387	1.3589	0.134953	0.892649	0.999984
C1orf52	7.00659	-0.769246	1.44547	-0.532177	0.594604	0.999984
C1orf53	4.40604	-0.0446656	1.71496	-0.0260447	0.979222	0.999984
C1orf54	0.0386123	-1.44357	6.23278	-0.231609	0.816842	0.999984
C1orf56	8.35114	-0.0537493	1.12664	-0.0477078	0.961949	0.999984
C1orf61	0.439463	-0.00639549	4.54733	-0.00140643	0.998878	0.999984
C1orf68	0.0623069	-0.481809	6.23278	-0.0773025	0.938383	0.999984
C1orf74	0.592393	0.673584	4.17628	0.161288	0.871867	0.999984
C1orf95	0.426909	-2.10224	4.89208	-0.429722	0.667398	0.999984
C20orf144	0.269891	2.64101	6.13861	0.430229	0.667029	0.999984
C20orf194	1.39181	1.08889	2.63267	0.413606	0.679163	0.999984
C20orf195	0.0386123	-1.44357	6.23278	-0.231609	0.816842	0.999984
C20orf196	1.58606	0.030946	2.5976	0.0119133	0.990495	0.999984
C20orf203	1.15717	-1.0449	3.36972	-0.310086	0.756496	0.999984
C20orf24	17.1324	-0.680445	0.843119	-0.807057	0.419634	0.999984
C20orf27	11.5915	-0.0849944	1.10051	-0.0772318	0.938439	0.999984
C20orf62	0.415187	2.30438	5.56062	0.41441	0.678574	0.999984
C20orf78	0.0798108	-2.35356	6.20409	-0.379357	0.704423	0.999984
C20orf96	0.261703	0.479393	5.93787	0.0807348	0.935653	0.999984
C21orf140	0.0396943	-1.44357	6.23278	-0.231609	0.816842	0.999984
C21orf2	3.50536	0.778568	1.73104	0.449768	0.652878	0.999984
C21orf33	41.8628	-0.297901	0.563317	-0.528834	0.596921	0.999984
C21orf58	4.73435	2.80368	1.88188	1.48983	0.136269	0.999984
C21orf59	22.1777	-0.462749	0.79803	-0.579864	0.562006	0.999984
C21orf62	1.0235	-1.18061	3.76699	-0.31341	0.753969	0.999984
C21orf91	2.98438	-0.251155	1.8223	-0.137823	0.89038	0.999984
C22orf23	2.12577	6.63553	2.92985	2.2648	0.0235249	0.999984
C22orf29	5.18543	-0.477346	1.43369	-0.33295	0.739172	0.999984
C22orf31	0.0860016	0.368362	6.20765	0.0593399	0.952681	0.999984
C22orf34	3.3097	1.9454	2.47638	0.785582	0.432112	0.999984
C22orf39	6.26541	0.472896	1.35069	0.350114	0.726253	0.999984
C22orf42	0.0401164	-1.44357	6.23278	-0.231609	0.816842	0.999984
C22orf46	0.294088	0.770033	5.21981	0.147521	0.882721	0.999984
C2CD2	1.73044	1.51921	2.30532	0.659003	0.509894	0.999984
C2CD2L	1.70526	-0.240392	2.31181	-0.103984	0.917182	0.999984
C2CD3	1.48678	-0.35038	2.48317	-0.141102	0.88779	0.999984
C2CD4A	0.360424	-1.47905	4.93494	-0.29971	0.764398	0.999984
C2CD4B	0.25237	-0.515003	5.99567	-0.0858958	0.931549	0.999984
C2CD4C	0.213758	-0.107491	6.10754	-0.0175997	0.985958	0.999984
C2CD4D	0.802804	1.36843	3.5429	0.386245	0.699315	0.999984
C2CD5	2.33479	0.33501	2.13795	0.156697	0.875484	0.999984
C2orf15	4.99904	0.130302	1.40582	0.0926871	0.926152	0.999984
C2orf27A	0.222512	0.491271	6.20058	0.0792298	0.93685	0.999984
[truncated: 17,269 more rows]

## Sheet: MKL1ΔC301  MCF7control
Table with results of the differential translation efficiency analysis between MCF7 control and MKL1 ΔC301 cells
genes	baseMean	log2FoldChange	lfcSE	stat	pvalue	padj
A1BG	1.80424	-0.475326	2.34928	-0.202328	0.83966	0.999989
A2M	0.297291	1.21173	5.24378	0.23108	0.817253	0.999989
A2ML1	0.0295579	-1.01102	6.23278	-0.162211	0.87114	0.999989
A3GALT2	0.0584379	-0.0492635	6.23278	-0.00790394	0.993694	0.999989
A4GALT	2.21871	-0.0360448	2.03746	-0.0176911	0.985885	0.999989
A4GNT	0.0285378	0.912477	6.23278	0.1464	0.883606	0.999989
AAAS	12.3314	0.0482234	0.966152	0.0499129	0.960192	0.999989
AACS	17.4727	0.609782	0.840014	0.725918	0.467889	0.999989
AADACL3	0.0295579	-1.01102	6.23278	-0.162211	0.87114	0.999989
AADACL4	0.0283417	-1.01102	6.23278	-0.162211	0.87114	0.999989
AADAT	1.5503	-2.14636	2.66652	-0.804932	0.420859	0.999989
AAED1	7.43527	-0.613132	1.20015	-0.51088	0.609435	0.999989
AAGAB	16.1861	-0.682813	0.959046	-0.711971	0.476483	0.999989
AAK1	2.52122	0.275169	1.98142	0.138874	0.889549	0.999989
AAMDC	7.27998	-0.488203	1.53055	-0.318971	0.749748	0.999989
AAMP	49.8906	-0.134262	0.50419	-0.266293	0.790014	0.999989
AANAT	4.97441	-2.33743	2.01321	-1.16104	0.245624	0.999989
AAR2	9.11043	0.225565	1.21496	0.185656	0.852715	0.999989
AARD	2.795	2.48147	2.12306	1.16882	0.242478	0.999989
AARS	43.8026	0.162976	0.541202	0.301138	0.76331	0.999989
AARS2	2.07237	0.0656029	2.08085	0.0315269	0.974849	0.999989
AARSD1	2.78098	-0.185872	1.94643	-0.0954939	0.923923	0.999989
AASDH	1.93121	0.60673	2.15342	0.281752	0.778134	0.999989
AASDHPPT	13.0678	-0.606546	0.9585	-0.632807	0.526859	0.999989
AASS	1.55119	-1.95576	2.71221	-0.721095	0.470851	0.999989
AATF	5.0692	0.799106	1.52179	0.525111	0.599506	0.999989
AATK	0.146209	0.514543	6.14749	0.0836996	0.933295	0.999989
ABAT	18.453	-0.0648327	0.864885	-0.0749611	0.940246	0.999989
ABCA1	3.74549	-0.0315813	1.70463	-0.0185268	0.985219	0.999989
ABCA12	0.469756	0.803626	4.47324	0.179652	0.857426	0.999989
ABCA13	0.0617828	1.87124	6.20135	0.301747	0.762845	0.999989
ABCA2	15.8664	0.587952	0.836005	0.703287	0.481877	0.999989
ABCA3	7.2515	-0.157714	1.15348	-0.136729	0.891245	0.999989
ABCA4	0.0604493	-0.0492635	6.23278	-0.00790394	0.993694	0.999989
ABCA5	1.95702	-0.488945	2.15028	-0.227387	0.820123	0.999989
ABCA6	0.0604493	-0.0492635	6.23278	-0.00790394	0.993694	0.999989
ABCA7	0.20093	-0.512753	6.10734	-0.0839568	0.933091	0.999989
ABCA8	0.0308914	0.912477	6.23278	0.1464	0.883606	0.999989
ABCA9	0.0604493	-0.0492635	6.23278	-0.00790394	0.993694	0.999989
ABCB10	3.91905	1.41042	1.70393	0.827744	0.407815	0.999989
ABCB11	0.0308914	0.912477	6.23278	0.1464	0.883606	0.999989
ABCB4	0.257296	-0.36284	5.48293	-0.0661762	0.947238	0.999989
ABCB5	2.59801	-0.307466	2.67131	-0.1151	0.908366	0.999989
ABCB6	4.98756	-0.0143513	1.40467	-0.0102168	0.991848	0.999989
ABCB7	3.66084	1.00818	1.62618	0.619968	0.535279	0.999989
ABCB8	2.69106	0.340802	2.03629	0.167364	0.867083	0.999989
ABCB9	1.89272	-0.590968	2.2766	-0.259583	0.795185	0.999989
ABCC1	2.23809	0.117556	2.12952	0.0552028	0.955977	0.999989
ABCC10	2.15829	-0.0485486	2.0429	-0.0237645	0.98104	0.999989
ABCC2	0.0308914	0.912477	6.23278	0.1464	0.883606	0.999989
ABCC3	3.98395	-0.456654	1.63283	-0.279671	0.77973	0.999989
ABCC4	1.22632	1.2752	2.71723	0.4693	0.638856	0.999989
ABCC5	13.6138	0.189212	0.891258	0.212298	0.831874	0.999989
ABCC6	0.0597714	1.82852	6.20377	0.294743	0.76819	0.999989
ABCC8	0.263025	0.310736	5.44338	0.057085	0.954477	0.999989
ABCC9	8.3454	0.0378264	1.58679	0.0238384	0.980982	0.999989
ABCD1	2.81045	-0.987927	1.96451	-0.502887	0.615044	0.999989
ABCD2	0.0275166	-1.01102	6.23278	-0.162211	0.87114	0.999989
ABCD3	4.32922	1.71686	1.74773	0.982339	0.325933	0.999989
ABCD4	4.94292	-0.273333	1.42427	-0.191911	0.847812	0.999989
ABCE1	12.3189	-0.517594	0.96997	-0.533619	0.593605	0.999989
ABCF1	2.39281	-0.0467032	1.9719	-0.0236843	0.981104	0.999989
ABCF2	11.3189	0.494084	1.07906	0.457884	0.647036	0.999989
ABCF3	13.8148	0.129927	0.90366	0.143778	0.885676	0.999989
ABCG1	10.519	0.728799	1.04189	0.699499	0.48424	0.999989
ABCG2	3.22969	-0.0584156	1.7834	-0.0327551	0.97387	0.999989
ABCG4	0.199567	0.324078	6.10755	0.053062	0.957683	0.999989
ABCG8	0.0617828	1.87124	6.20135	0.301747	0.762845	0.999989
ABHD1	0.0558583	-1.88282	6.20633	-0.30337	0.761608	0.999989
ABHD10	7.44419	-0.912699	1.35168	-0.675236	0.499526	0.999989
ABHD11	45.8405	0.0573309	0.569675	0.100638	0.919838	0.999989
ABHD12	26.167	-0.126403	0.777909	-0.16249	0.87092	0.999989
ABHD12B	0.0275166	-1.01102	6.23278	-0.162211	0.87114	0.999989
ABHD13	2.1459	-1.23975	2.19081	-0.565886	0.571472	0.999989
ABHD14A	1.60344	-1.94349	2.6287	-0.739335	0.459704	0.999989
ABHD14B	10.7996	0.0903795	1.13767	0.0794425	0.936681	0.999989
ABHD15	4.33775	0.211727	1.63032	0.129869	0.89667	0.999989
ABHD16A	1.1279	0.991701	2.85976	0.346778	0.728758	0.999989
ABHD16B	2.49079	-0.0700478	2.33889	-0.0299491	0.976108	0.999989
ABHD17A	11.2607	-0.136852	0.983854	-0.139098	0.889373	0.999989
ABHD17B	4.76281	0.40581	1.52457	0.26618	0.790101	0.999989
ABHD2	21.0569	0.0579957	0.815392	0.0711262	0.943297	0.999989
ABHD3	2.59245	0.617317	2.35619	0.261998	0.793323	0.999989
ABHD4	17.5609	0.0676864	0.971968	0.0696385	0.944481	0.999989
ABHD5	3.67349	-1.02586	1.76968	-0.579687	0.562126	0.999989
ABHD6	0.435075	-0.235181	4.46954	-0.0526187	0.958036	0.999989
ABHD8	1.77742	0.11872	2.38771	0.0497213	0.960345	0.999989
ABI1	11.0612	-0.309665	0.967023	-0.320225	0.748798	0.999989
ABI2	6.55479	0.768587	1.27711	0.601816	0.547297	0.999989
ABI3	0.0869757	0.815439	6.20676	0.131379	0.895475	0.999989
ABI3BP	0.0617828	1.87124	6.20135	0.301747	0.762845	0.999989
ABL1	6.5824	-0.125991	1.22104	-0.103183	0.917818	0.999989
ABL2	2.28033	-0.0372186	2.01446	-0.0184757	0.985259	0.999989
ABLIM1	2.03953	0.594979	2.40885	0.246997	0.804911	0.999989
ABLIM2	0.787858	0.315937	3.62995	0.0870363	0.930643	0.999989
ABLIM3	2.80339	0.568779	1.97524	0.287955	0.773382	0.999989
ABO	1.33371	-0.273314	3.01777	-0.0905684	0.927836	0.999989
ABR	3.80462	1.01393	1.65492	0.612678	0.54009	0.999989
ABRA	0.0570745	-1.91026	6.20473	-0.307872	0.758179	0.999989
ABRACL	43.9441	-0.0138974	0.619619	-0.0224289	0.982106	0.999989
ABT1	8.50814	-0.668952	1.2382	-0.54026	0.589017	0.999989
ABTB1	3.87964	-0.480443	1.78978	-0.268437	0.788363	0.999989
ABTB2	2.422	-0.140353	1.97598	-0.0710294	0.943374	0.999989
ACAA1	20.4866	-0.309394	0.839378	-0.368599	0.712427	0.999989
ACAA2	135.55	-0.187245	0.342033	-0.547446	0.584072	0.999989
ACACA	2.0457	0.479939	2.09032	0.229601	0.818402	0.999989
ACACB	0.366371	-1.79266	5.24651	-0.341686	0.732587	0.999989
ACAD10	5.04479	0.0777017	1.48911	0.0521799	0.958385	0.999989
ACAD11	7.72457	-0.348418	1.18572	-0.293845	0.768877	0.999989
ACAD8	3.73124	-0.326244	1.8597	-0.175428	0.860743	0.999989
ACAD9	13.8829	0.304631	1.0259	0.29694	0.766513	0.999989
ACADL	0.284109	-2.07371	5.71678	-0.36274	0.716799	0.999989
ACADM	5.82149	-0.559428	1.49936	-0.373112	0.709065	0.999989
ACADS	3.88623	-0.935579	1.72317	-0.542941	0.58717	0.999989
ACADSB	5.84879	0.213353	1.55477	0.137225	0.890853	0.999989
ACADVL	28.1848	-0.17659	0.647644	-0.272666	0.78511	0.999989
ACAN	0.123566	2.87481	6.16095	0.466618	0.640773	0.999989
ACAP1	0.171372	-0.0848322	6.1219	-0.0138572	0.988944	0.999989
ACAP2	13.4945	-0.342737	0.925861	-0.370182	0.711247	0.999989
ACAP3	3.67096	0.682913	1.65916	0.411602	0.680631	0.999989
ACAT1	19.3598	-0.105785	0.856708	-0.123479	0.901728	0.999989
ACAT2	16.4023	0.10043	0.825528	0.121656	0.903172	0.999989
ACBD3	12.0496	0.0227677	0.935962	0.0243254	0.980593	0.999989
ACBD4	1.69198	-0.0680964	2.41614	-0.028184	0.977515	0.999989
ACBD5	10.6906	-0.383812	1.00057	-0.383594	0.70128	0.999989
ACBD6	16.4146	-0.406133	0.84068	-0.4831	0.629025	0.999989
ACBD7	9.26867	-0.955146	1.37352	-0.695402	0.486804	0.999989
ACCS	1.10781	-0.321372	3.21513	-0.0999562	0.920379	0.999989
ACCSL	0.0295579	-1.01102	6.23278	-0.162211	0.87114	0.999989
ACD	4.48624	-0.390947	1.56035	-0.250551	0.802161	0.999989
ACE	0.142834	-0.665901	6.15063	-0.108265	0.913785	0.999989
ACE2	0.150574	0.579019	6.14503	0.0942256	0.92493	0.999989
ACER1	0.0856123	-0.948505	6.20473	-0.152868	0.878502	0.999989
ACER2	7.3801	0.0345878	1.20172	0.0287818	0.977039	0.999989
ACER3	3.82805	0.62182	1.67956	0.370228	0.711212	0.999989
ACHE	4.07253	1.20311	1.73203	0.694625	0.48729	0.999989
ACIN1	11.9781	-0.574934	0.953034	-0.603267	0.546331	0.999989
ACKR1	0.0295579	-1.01102	6.23278	-0.162211	0.87114	0.999989
ACKR2	1.49377	-0.959688	2.89839	-0.33111	0.740561	0.999989
ACKR3	70.1462	-0.16196	0.474996	-0.340973	0.733124	0.999989
ACLY	25.8713	0.309761	0.701494	0.441573	0.658798	0.999989
ACMSD	0.0926742	2.45854	6.17442	0.398182	0.690496	0.999989
ACO1	6.50443	0.169379	1.32979	0.127373	0.898645	0.999989
ACO2	24.367	0.0972402	0.675724	0.143905	0.885575	0.999989
ACOT1	15.0961	-0.155174	0.91821	-0.168996	0.8658	0.999989
ACOT11	0.172392	-1.09382	6.13614	-0.178259	0.85852	0.999989
ACOT13	8.41954	-0.591764	1.6559	-0.357368	0.720816	0.999989
ACOT2	19.023	-0.126279	0.838846	-0.150539	0.880339	0.999989
ACOT4	6.35768	0.0551741	1.27195	0.0433774	0.965401	0.999989
ACOT7	9.03778	-0.143776	1.35107	-0.106417	0.915252	0.999989
ACOT8	12.4801	-0.456178	1.08662	-0.419815	0.67462	0.999989
ACOT9	6.7329	-0.66052	1.30148	-0.507514	0.611794	0.999989
ACOX1	16.1271	-0.0535633	0.844463	-0.0634289	0.949425	0.999989
ACOX2	0.145188	-0.614563	6.14761	-0.0999679	0.92037	0.999989
ACOX3	6.91904	-0.374234	1.2612	-0.296728	0.766674	0.999989
ACOXL	1.29098	-0.461644	2.66093	-0.17349	0.862267	0.999989
ACP1	48.3973	0.019104	0.54141	0.0352856	0.971852	0.999989
ACP2	8.4976	0.96662	1.33199	0.725698	0.468024	0.999989
ACP6	5.86793	0.0584651	1.32929	0.0439823	0.964918	0.999989
ACPP	1.78943	-1.57053	2.45483	-0.63977	0.522322	0.999989
ACPT	0.118662	1.46233	6.17572	0.236786	0.812823	0.999989
ACR	0.0578996	-1.92881	6.20366	-0.310914	0.755866	0.999989
ACRBP	0.153123	1.91307	6.16095	0.310516	0.756169	0.999989
ACRC	0.0584379	-0.0492635	6.23278	-0.00790394	0.993694	0.999989
ACRV1	0.0285378	0.912477	6.23278	0.1464	0.883606	0.999989
ACSBG1	0.11563	-0.00501573	6.1772	-0.000811975	0.999352	0.999989
ACSBG2	0.0617828	1.87124	6.20135	0.301747	0.762845	0.999989
ACSF2	5.54636	0.139066	1.43096	0.0971841	0.92258	0.999989
ACSF3	9.71271	0.0315022	1.09035	0.0288918	0.976951	0.999989
ACSL1	4.05114	0.36384	1.71477	0.21218	0.831967	0.999989
ACSL3	36.7186	-0.0934516	0.594664	-0.15715	0.875126	0.999989
ACSL4	0.316903	0.740443	5.06055	0.146317	0.883672	0.999989
ACSL6	1.61921	3.64653	2.75282	1.32465	0.185286	0.999989
ACSM1	0.0578996	-1.92881	6.20366	-0.310914	0.755866	0.999989
ACSM2A	0.0906628	2.42915	6.17553	0.393351	0.69406	0.999989
ACSM2B	0.0906628	2.42915	6.17553	0.393351	0.69406	0.999989
ACSM3	1.00274	-1.53541	3.67491	-0.41781	0.676086	0.999989
ACSM4	0.0275166	-1.01102	6.23278	-0.162211	0.87114	0.999989
ACSM5	0.0913407	0.909499	6.20135	0.146661	0.883399	0.999989
ACSM6	0.0563966	-0.0492635	6.23278	-0.00790394	0.993694	0.999989
ACSS1	4.33596	-0.443482	1.58758	-0.279345	0.77998	0.999989
ACSS2	5.28017	0.0375747	1.36314	0.0275647	0.978009	0.999989
ACSS3	7.49281	-0.389596	1.19984	-0.324708	0.745402	0.999989
ACTA1	118.969	-0.0138016	0.504015	-0.0273833	0.978154	0.999989
ACTA2	27.2689	0.45737	0.983571	0.465009	0.641925	0.999989
ACTB	3476.31	0.372669	0.269949	1.38052	0.167428	0.999989
ACTBL2	3.57912	0.393399	2.26393	0.173769	0.862047	0.999989
ACTC1	39.7372	-0.1791	0.823896	-0.217381	0.827911	0.999989
ACTG1	2095.08	0.224271	0.353821	0.633854	0.526176	0.999989
ACTG2	47.9202	0.0189282	0.877021	0.0215824	0.982781	0.999989
ACTL10	1.95828	-1.54551	2.37406	-0.650996	0.515049	0.999989
ACTL6A	28.1287	-0.198552	0.659967	-0.300851	0.763528	0.999989
ACTL6B	0.228788	-0.817758	6.09895	-0.134082	0.893338	0.999989
ACTL7A	0.314549	0.724221	5.53555	0.130831	0.895909	0.999989
ACTL7B	0.258151	-0.413842	5.93623	-0.0697146	0.944421	0.999989
ACTL8	0.0560544	-0.0492635	6.23278	-0.00790394	0.993694	0.999989
ACTL9	0.326849	0.784034	5.05714	0.155035	0.876794	0.999989
ACTN1	41.9078	-0.0289741	0.588635	-0.0492225	0.960742	0.999989
ACTN2	0.898155	-0.133101	3.40511	-0.0390886	0.96882	0.999989
ACTN3	1.43353	0.380158	2.93109	0.129698	0.896805	0.999989
ACTN4	90.2084	0.202615	0.433025	0.467906	0.639852	0.999989
ACTR10	24.4444	0.0221064	0.754952	0.0292819	0.97664	0.999989
ACTR1A	31.3997	-0.000102709	0.654652	-0.00015689	0.999875	0.999989
ACTR1B	38.0893	0.416967	0.553002	0.754007	0.450845	0.999989
ACTR2	76.812	-0.0640633	0.486625	-0.131648	0.895262	0.999989
ACTR3	37.6317	0.10931	0.640762	0.170594	0.864543	0.999989
ACTR3B	2.63508	-1.12933	2.07637	-0.543897	0.586512	0.999989
ACTR3C	3.30467	-0.593752	1.81718	-0.326743	0.743862	0.999989
ACTR5	80.9271	1.362	1.4617	0.93179	0.351445	0.999989
ACTR6	8.56252	-0.401498	1.17306	-0.342265	0.732152	0.999989
ACTR8	4.17387	-0.460408	1.58313	-0.290822	0.771188	0.999989
ACTRT1	0.150574	0.579019	6.14503	0.0942256	0.92493	0.999989
ACTRT2	0.328212	1.36587	5.45734	0.250282	0.80237	0.999989
ACTRT3	0.598029	-0.213874	4.33704	-0.0493134	0.96067	0.999989
ACVR1	3.92873	-0.455565	1.75738	-0.25923	0.795458	0.999989
ACVR1B	7.03978	1.08372	1.35548	0.799512	0.423993	0.999989
ACVR2A	4.21182	0.788739	1.63533	0.482312	0.629584	0.999989
ACVR2B	1.95301	-0.929365	2.28244	-0.407181	0.683875	0.999989
ACVRL1	0.02888	0.912477	6.23278	0.1464	0.883606	0.999989
ACY1	9.93115	0.399494	1.12954	0.353679	0.72358	0.999989
ACYP1	4.08192	-0.493626	1.74696	-0.282563	0.777512	0.999989
ACYP2	4.06968	-2.10237	1.8992	-1.10698	0.268304	0.999989
ADA	0.379558	0.173428	4.70382	0.0368696	0.970589	0.999989
ADAD2	0.142834	-0.665901	6.15063	-0.108265	0.913785	0.999989
ADAL	7.90502	-1.56532	1.70025	-0.920638	0.35724	0.999989
ADAM10	11.787	-0.203439	0.979807	-0.207632	0.835517	0.999989
ADAM11	0.173725	-0.0490147	6.12047	-0.00800832	0.99361	0.999989
ADAM12	0.481276	1.6055	4.85852	0.330451	0.741059	0.999989
ADAM15	13.7501	-0.150726	0.874263	-0.172403	0.86312	0.999989
ADAM17	8.23517	-0.420872	1.09942	-0.382813	0.701858	0.999989
ADAM19	0.0597714	1.82852	6.20377	0.294743	0.76819	0.999989
ADAM2	0.628472	-0.726456	4.07635	-0.178212	0.858556	0.999989
ADAM21	0.0275166	-1.01102	6.23278	-0.162211	0.87114	0.999989
ADAM22	0.580605	0.242856	3.98216	0.060986	0.95137	0.999989
ADAM23	0.229614	-0.82571	6.09876	-0.13539	0.892304	0.999989
ADAM28	0.367847	-0.259796	5.73704	-0.0452839	0.963881	0.999989
ADAM29	0.0558583	-1.88282	6.20633	-0.30337	0.761608	0.999989
ADAM32	0.969409	2.30636	3.52031	0.655158	0.512366	0.999989
ADAM33	0.0877709	0.859344	6.20419	0.13851	0.889837	0.999989
ADAM8	0.115317	-0.102344	6.17752	-0.0165671	0.986782	0.999989
ADAM9	14.0035	0.0672027	0.879548	0.0764059	0.939096	0.999989
ADAMDEC1	0.0295579	-1.01102	6.23278	-0.162211	0.87114	0.999989
ADAMTS1	0.0308914	0.912477	6.23278	0.1464	0.883606	0.999989
ADAMTS10	0.0854162	-2.49236	6.17688	-0.403499	0.686581	0.999989
ADAMTS13	1.1858	-0.0856106	3.14813	-0.0271941	0.978305	0.999989
ADAMTS14	0.140451	-0.641425	6.15236	-0.104257	0.916966	0.999989
ADAMTS15	0.088791	-0.967046	6.20366	-0.155883	0.876125	0.999989
ADAMTS16	0.0903206	2.42407	6.17572	0.392516	0.694677	0.999989
ADAMTS17	0.982745	0.319388	3.02179	0.105695	0.915824	0.999989
ADAMTS18	0.0872879	0.866776	6.20377	0.139718	0.888883	0.999989
ADAMTS19	10.9854	0.137364	0.97741	0.140539	0.888234	0.999989
ADAMTS2	0.113276	-0.0563536	6.18021	-0.0091184	0.992725	0.999989
ADAMTS20	0.0308914	0.912477	6.23278	0.1464	0.883606	0.999989
ADAMTS4	0.483616	1.86967	5.66915	0.329797	0.741553	0.999989
ADAMTS5	0.0570745	-1.91026	6.20473	-0.307872	0.758179	0.999989
ADAMTS6	0.0308914	0.912477	6.23278	0.1464	0.883606	0.999989
ADAMTS7	0.0867796	-0.967046	6.20366	-0.155883	0.876125	0.999989
ADAMTS8	0.16996	-1.06485	6.13699	-0.173513	0.862248	0.999989
ADAMTS9	0.173725	-0.0490147	6.12047	-0.00800832	0.99361	0.999989
ADAMTSL1	0.581969	0.530405	3.98486	0.133105	0.89411	0.999989
ADAMTSL2	0.0597714	1.82852	6.20377	0.294743	0.76819	0.999989
ADAMTSL3	0.606205	2.50933	4.21671	0.595093	0.551781	0.999989
ADAMTSL4	0.576404	-0.622254	4.02179	-0.154721	0.877042	0.999989
ADAMTSL5	4.47126	-1.6772	1.66558	-1.00698	0.313946	0.999989
ADAP1	9.16204	0.83237	1.0922	0.762106	0.445997	0.999989
ADAP2	1.46456	-0.0512739	3.03818	-0.0168765	0.986535	0.999989
ADAR	23.9591	0.0259425	0.67459	0.0384567	0.969324	0.999989
ADARB1	3.77736	1.49366	1.71613	0.870364	0.384102	0.999989
ADARB2	0.179454	0.972891	6.13212	0.158655	0.873941	0.999989
ADAT1	9.76334	0.22144	1.04692	0.211516	0.832484	0.999989
ADAT2	1.38422	4.42612	3.91418	1.13079	0.258143	0.999989
ADAT3	1.52191	-1.72146	2.67572	-0.643364	0.519988	0.999989
ADCK1	3.20988	1.2056	1.95321	0.617239	0.537077	0.999989
ADCK2	10.9494	0.0216719	0.963948	0.0224825	0.982063	0.999989
ADCK3	4.00629	-0.455648	1.62534	-0.280341	0.779216	0.999989
ADCK4	3.67269	0.994665	1.69205	0.587848	0.556634	0.999989
ADCK5	3.05778	-0.103053	1.83941	-0.0560251	0.955322	0.999989
ADCY1	3.63784	1.03198	1.6601	0.621639	0.53418	0.999989
ADCY2	1.46319	-1.89402	2.98393	-0.634742	0.525597	0.999989
ADCY3	3.83186	0.035712	1.55908	0.0229058	0.981725	0.999989
ADCY4	0.299841	1.99061	5.68874	0.349921	0.726398	0.999989
ADCY5	2.33758	-0.0491021	1.99667	-0.024592	0.98038	0.999989
ADCY6	4.62715	-0.479559	1.47726	-0.324627	0.745464	0.999989
ADCY7	0.516906	2.89267	4.75542	0.608289	0.542996	0.999989
ADCY8	0.0295579	-1.01102	6.23278	-0.162211	0.87114	0.999989
ADCY9	3.2361	0.103727	1.7588	0.0589762	0.952971	0.999989
ADCYAP1	0.114492	-0.0838027	6.17859	-0.0135634	0.989178	0.999989
ADD1	21.8368	0.237353	0.765374	0.310113	0.756475	0.999989
ADD2	0.149749	0.597559	6.14611	0.0972257	0.922547	0.999989
ADD3	2.5461	0.804088	1.95523	0.41125	0.680889	0.999989
ADGRA2	0.0578996	-1.92881	6.20366	-0.310914	0.755866	0.999989
ADGRA3	3.2727	-0.794869	1.75602	-0.452654	0.650798	0.999989
ADGRB1	0.231625	-0.79512	5.69317	-0.139662	0.888927	0.999989
ADGRB2	0.228759	-0.767562	5.73872	-0.133751	0.893599	0.999989
ADGRD1	0.117329	-0.0584378	6.17494	-0.0094637	0.992449	0.999989
ADGRE1	0.0285378	0.912477	6.23278	0.1464	0.883606	0.999989
ADGRE2	2.02629	2.04966	2.90068	0.706612	0.479808	0.999989
ADGRE3	0.462037	3.72318	6.13204	0.607168	0.543739	0.999989
ADGRE5	5.11531	1.47155	1.63249	0.901417	0.367366	0.999989
ADGRF1	0.0308914	0.912477	6.23278	0.1464	0.883606	0.999989
ADGRF2	0.0295579	-1.01102	6.23278	-0.162211	0.87114	0.999989
ADGRF3	0.260163	-0.390232	5.44086	-0.0717224	0.942823	0.999989
ADGRF4	0.933706	-0.495183	3.3882	-0.146149	0.883804	0.999989
ADGRG1	16.0117	0.0923493	0.913334	0.101112	0.919461	0.999989
ADGRG2	0.113276	-0.0563536	6.18021	-0.0091184	0.992725	0.999989
ADGRG3	0.114297	1.39651	6.17829	0.226035	0.821174	0.999989
ADGRG5	0.119004	1.46741	6.17553	0.237616	0.812179	0.999989
ADGRG6	34.203	0.0340307	0.582119	0.0584601	0.953382	0.999989
ADGRG7	0.294741	0.570779	5.23438	0.109044	0.913167	0.999989
ADGRL1	2.79534	0.938996	1.96714	0.477341	0.63312	0.999989
ADGRL2	0.934354	3.07444	3.24253	0.948162	0.343047	0.999989
ADGRV1	1.64029	-0.0380804	2.40719	-0.0158194	0.987378	0.999989
ADH1A	0.0572217	-0.0492635	6.23278	-0.00790394	0.993694	0.999989
ADH1C	0.02888	0.912477	6.23278	0.1464	0.883606	0.999989
ADH5	33.139	0.0164988	0.685845	0.0240561	0.980808	0.999989
ADHFE1	0.257473	0.241896	5.96289	0.0405669	0.967641	0.999989
ADI1	67.3577	0.35588	0.585153	0.608182	0.543067	0.999989
ADIG	0.02888	0.912477	6.23278	0.1464	0.883606	0.999989
ADIPOQ	1.89286	2.8052	2.62645	1.06806	0.285494	0.999989
ADIPOR1	41.89	0.319527	0.56164	0.568918	0.569412	0.999989
ADIPOR2	29.699	0.0705931	0.725216	0.0973408	0.922456	0.999989
ADIRF	24.0188	-0.420617	0.876731	-0.479756	0.631401	0.999989
ADK	30.093	0.0330351	0.702469	0.0470272	0.962492	0.999989
ADM	0.767181	-0.387874	3.80777	-0.101864	0.918865	0.999989
ADM2	2.51069	1.62637	2.09331	0.776937	0.437196	0.999989
ADM5	0.360633	3.33806	5.70709	0.584898	0.558617	0.999989
ADNP	15.7627	0.3278	0.891143	0.367842	0.712991	0.999989
ADNP2	5.2046	-0.287875	1.50929	-0.190735	0.848734	0.999989
ADO	7.6116	-0.0980259	1.33771	-0.0732791	0.941584	0.999989
ADORA1	0.351504	-0.0497709	4.86443	-0.0102316	0.991836	0.999989
ADORA2A	0.767452	0.920667	3.71673	0.247709	0.80436	0.999989
ADORA2B	0.674939	-0.402	3.77396	-0.10652	0.91517	0.999989
ADPGK	7.51628	-0.275107	1.15031	-0.23916	0.810982	0.999989
ADPRH	0.604195	4.13649	4.74563	0.871642	0.383404	0.999989
ADPRHL1	5.12782	0.351133	1.38122	0.25422	0.799326	0.999989
ADPRHL2	7.39665	0.750962	1.28574	0.584068	0.559175	0.999989
ADPRM	1.7568	-0.0384033	2.27537	-0.0168778	0.986534	0.999989
ADRA1A	1.01132	-0.721608	3.21659	-0.224339	0.822493	0.999989
ADRA1B	3.16154	0.837772	2.45334	0.341482	0.732741	0.999989
ADRA1D	0.204421	-0.427431	6.10497	-0.0700136	0.944183	0.999989
ADRA2A	0.0867796	-0.967046	6.20366	-0.155883	0.876125	0.999989
ADRA2B	0.114492	-0.0838027	6.17859	-0.0135634	0.989178	0.999989
ADRA2C	12.4492	0.757676	0.979101	0.773849	0.43902	0.999989
ADRB1	0.829889	-2.30144	3.7753	-0.609604	0.542124	0.999989
ADRB2	0.0617828	1.87124	6.20135	0.301747	0.762845	0.999989
ADRB3	0.113954	-1.5306	6.17688	-0.247795	0.804293	0.999989
ADRBK1	18.2088	0.0907436	0.757035	0.119867	0.904588	0.999989
ADRBK2	1.6351	-0.0651076	2.47512	-0.0263048	0.979014	0.999989
ADRM1	76.8233	-0.148708	0.463134	-0.321091	0.748142	0.999989
ADSL	13.9063	0.249691	0.850607	0.293545	0.769106	0.999989
ADSS	14.8332	0.0118027	0.876082	0.0134721	0.989251	0.999989
ADSSL1	2.19874	0.084576	2.09145	0.0404389	0.967743	0.999989
AEBP1	0.142834	-0.665901	6.15063	-0.108265	0.913785	0.999989
AEBP2	5.35216	0.300287	1.61466	0.185976	0.852464	0.999989
AEN	5.41111	-0.559871	1.47435	-0.37974	0.704138	0.999989
AES	44.794	-0.00621209	0.526046	-0.011809	0.990578	0.999989
AFAP1	5.5227	-0.232346	1.37572	-0.168891	0.865883	0.999989
AFAP1L1	6.21981	-0.653334	2.12796	-0.307024	0.758825	0.999989
AFAP1L2	1.38919	-0.0185754	2.78218	-0.00667656	0.994673	0.999989
AFF1	2.37414	0.242791	2.03203	0.119482	0.904894	0.999989
AFF2	0.175737	-0.019014	6.11931	-0.00310722	0.997521	0.999989
AFF3	1.36595	0.576419	2.6276	0.219371	0.826361	0.999989
AFF4	9.26604	-0.0599909	1.06075	-0.056555	0.9549	0.999989
AFG3L2	18.6098	0.198339	0.742956	0.266959	0.7895	0.999989
AFM	0.147737	0.568166	6.14722	0.0924266	0.926359	0.999989
AFMID	6.26009	0.918235	1.33351	0.688584	0.491085	0.999989
AFP	0.0903206	2.42407	6.17572	0.392516	0.694677	0.999989
AFTPH	10.3402	0.484659	1.00768	0.480965	0.630541	0.999989
AGA	3.4865	-0.676237	1.99291	-0.339322	0.734367	0.999989
AGAP1	4.40517	0.681964	1.52098	0.448371	0.653885	0.999989
AGAP11	1.30079	-1.27858	2.85484	-0.447864	0.654252	0.999989
AGAP2	2.26856	0.128541	2.04071	0.0629884	0.949776	0.999989
AGAP3	6.49409	0.733344	1.27463	0.575338	0.565063	0.999989
AGAP4	1.99452	0.867636	2.16096	0.401505	0.688049	0.999989
AGAP5	1.90978	1.23508	2.23095	0.553609	0.579847	0.999989
AGAP6	1.93866	1.34748	2.21544	0.608223	0.543039	0.999989
AGAP9	1.99707	1.19998	2.19516	0.546648	0.584621	0.999989
AGBL1	0.0597714	1.82852	6.20377	0.294743	0.76819	0.999989
AGBL2	0.142834	-0.665901	6.15063	-0.108265	0.913785	0.999989
AGBL5	6.69021	0.931143	1.29341	0.719912	0.471579	0.999989
AGFG1	6.32959	0.000640372	1.40566	0.000455565	0.999637	0.999989
AGFG2	1.94462	0.376901	2.33834	0.161183	0.871949	0.999989
AGGF1	7.80623	-0.596491	1.16671	-0.511261	0.609168	0.999989
AGK	3.82406	-0.399854	1.74561	-0.229062	0.818821	0.999989
AGL	2.4252	0.384494	1.98361	0.193836	0.846305	0.999989
AGMAT	5.36249	-0.312863	1.54547	-0.202439	0.839573	0.999989
AGMO	0.634274	0.787019	5.08658	0.154724	0.877039	0.999989
AGO1	4.38354	-0.243652	1.54709	-0.157491	0.874858	0.999989
AGO2	14.453	-0.0356987	0.844672	-0.0422634	0.966289	0.999989
AGO3	2.25308	-0.771436	2.12869	-0.3624	0.717053	0.999989
AGO4	2.39778	0.135395	2.1376	0.0633396	0.949496	0.999989
AGPAT1	0.399622	-0.931979	5.00244	-0.186305	0.852206	0.999989
AGPAT2	29.0387	-0.187401	0.704643	-0.265951	0.790277	0.999989
AGPAT3	15.3688	1.16359	1.03637	1.12276	0.26154	0.999989
AGPAT4	0.228397	-0.814015	6.09904	-0.133466	0.893825	0.999989
AGPAT5	11.7357	0.605815	1.07349	0.564341	0.572522	0.999989
AGR2	116.82	-0.30122	0.403751	-0.746053	0.455636	0.999989
AGR3	6.23488	-0.829922	1.56473	-0.530392	0.59584	0.999989
AGRN	25.0621	0.560469	0.736477	0.761014	0.446649	0.999989
AGRP	0.305227	3.07316	6.13861	0.500627	0.616633	0.999989
AGT	0.123566	2.87481	6.16095	0.466618	0.640773	0.999989
AGTPBP1	3.0672	0.571892	1.78397	0.320573	0.748534	0.999989
AGTR1	0.0617828	1.87124	6.20135	0.301747	0.762845	0.999989
AGTR2	0.294233	-0.0392735	5.68122	-0.00691286	0.994484	0.999989
AGTRAP	8.7861	-0.584213	1.28902	-0.453224	0.650388	0.999989
AGXT	0.314883	-2.25652	5.50244	-0.410093	0.681737	0.999989
AGXT2	0.0558583	-1.88282	6.20633	-0.30337	0.761608	0.999989
AHCTF1	3.493	0.167285	1.69722	0.0985642	0.921484	0.999989
AHCY	51.8004	0.289009	0.527947	0.54742	0.58409	0.999989
AHCYL1	22.6424	0.151808	0.883068	0.17191	0.863509	0.999989
AHCYL2	4.25419	0.0771272	1.75185	0.0440261	0.964884	0.999989
AHDC1	1.15527	0.227497	2.96011	0.0768542	0.93874	0.999989
AHI1	1.44921	-0.855207	2.63228	-0.324892	0.745263	0.999989
AHNAK	38.8723	0.102457	0.556529	0.1841	0.853935	0.999989
AHNAK2	0.257808	-1.89558	5.9378	-0.31924	0.749544	0.999989
AHR	10.789	0.315892	1.02142	0.309268	0.757118	0.999989
AHRR	3.691	-0.849959	1.67815	-0.506487	0.612515	0.999989
AHSA1	45.9733	-0.0554045	0.569927	-0.0972134	0.922557	0.999989
AHSA2	3.95964	-0.358314	1.74329	-0.205538	0.837152	0.999989
AHSP	0.113129	-1.51765	6.17739	-0.245678	0.805931	0.999989
AICDA	0.0283417	-1.01102	6.23278	-0.162211	0.87114	0.999989
AIDA	5.35958	0.158417	1.37653	0.115084	0.908378	0.999989
AIF1L	62.0167	0.267889	0.476916	0.561712	0.574313	0.999989
AIFM1	12.7113	-0.182476	1.1273	-0.161869	0.871409	0.999989
AIFM2	4.50888	0.745247	1.65221	0.451059	0.651947	0.999989
AIFM3	0.0572217	-0.0492635	6.23278	-0.00790394	0.993694	0.999989
AIG1	12.0876	0.536136	1.13322	0.473107	0.636137	0.999989
AIM1	7.83435	-0.0469614	1.15353	-0.0407109	0.967526	0.999989
AIM1L	0.265066	0.286811	5.43021	0.0528178	0.957877	0.999989
AIM2	0.0926742	2.45854	6.17442	0.398182	0.690496	0.999989
AIMP1	11.8288	-0.575393	1.0811	-0.532231	0.594566	0.999989
AIMP2	29.168	0.0866204	0.678767	0.127614	0.898454	0.999989
AIP	30.1822	-0.346492	0.689868	-0.502258	0.615486	0.999989
AIPL1	0.543387	2.85088	5.01123	0.568898	0.569425	0.999989
AIRE	0.0857595	0.815439	6.20676	0.131379	0.895475	0.999989
AJAP1	0.0572217	-0.0492635	6.23278	-0.00790394	0.993694	0.999989
AJUBA	12.0631	-0.481216	1.03461	-0.465118	0.641847	0.999989
AK1	12.4652	0.280659	1.06941	0.262442	0.79298	0.999989
AK2	21.0812	-0.234606	0.944334	-0.248435	0.803798	0.999989
AK3	19.4692	-0.388471	0.95375	-0.407309	0.683781	0.999989
AK4	5.65624	0.425952	1.55008	0.274794	0.783475	0.999989
AK5	0.0275166	-1.01102	6.23278	-0.162211	0.87114	0.999989
AK6	8.27583	-0.496996	1.25098	-0.397284	0.691158	0.999989
AK7	1.83686	-0.274474	2.31106	-0.118766	0.905461	0.999989
AK8	0.98382	-0.755486	3.32353	-0.227314	0.820179	0.999989
AK9	0.201242	-0.45264	6.0137	-0.0752681	0.940001	0.999989
AKAP1	8.44919	0.277623	1.08625	0.25558	0.798275	0.999989
AKAP10	4.44149	-0.330382	1.49945	-0.220335	0.82561	0.999989
AKAP11	6.17488	-0.38149	1.30641	-0.292014	0.770276	0.999989
AKAP12	0.702911	0.25887	3.60244	0.0718596	0.942714	0.999989
AKAP13	5.55304	0.279953	1.51142	0.185226	0.853052	0.999989
AKAP14	0.02888	0.912477	6.23278	0.1464	0.883606	0.999989
AKAP17A	2.41542	-0.301541	1.96731	-0.153276	0.878181	0.999989
AKAP2	0.171567	-1.08401	6.13643	-0.176652	0.859782	0.999989
AKAP3	0.0854162	-2.49236	6.17688	-0.403499	0.686581	0.999989
AKAP4	0.261043	0.250001	5.45696	0.0458133	0.963459	0.999989
AKAP5	2.15421	1.35275	2.21993	0.609365	0.542283	0.999989
AKAP6	0.173725	-0.0490147	6.12047	-0.00800832	0.99361	0.999989
AKAP7	0.805944	1.82399	3.74697	0.48679	0.626407	0.999989
AKAP8	6.64891	0.159326	1.22382	0.130187	0.896418	0.999989
AKAP8L	8.66266	0.0444969	1.16327	0.0382514	0.969487	0.999989
AKAP9	10.7808	-0.523201	0.967329	-0.540871	0.588596	0.999989
AKIP1	8.88452	0.0839739	1.06619	0.0787606	0.937223	0.999989
AKIRIN1	11.2432	0.754764	1.18955	0.634498	0.525756	0.999989
AKIRIN2	19.675	0.328683	1.0993	0.298994	0.764945	0.999989
AKNA	1.05291	1.72656	2.88693	0.598059	0.549801	0.999989
AKNAD1	0.0295579	-1.01102	6.23278	-0.162211	0.87114	0.999989
AKR1A1	17.8918	0.474547	0.835853	0.56774	0.570212	0.999989
AKR1B1	0.0584379	-0.0492635	6.23278	-0.00790394	0.993694	0.999989
AKR1B10	0.970087	0.521373	3.52088	0.148081	0.882279	0.999989
AKR1B15	0.113758	-2.90586	6.16288	-0.471511	0.637276	0.999989
AKR1C1	17.2814	-0.0767076	1.17916	-0.0650525	0.948132	0.999989
AKR1C2	17.3969	0.293598	1.45318	0.202038	0.839887	0.999989
AKR1C3	15.0755	0.903892	1.44769	0.624369	0.532386	0.999989
AKR1C4	5.22718	-0.26088	1.83367	-0.142272	0.886865	0.999989
AKR1E2	4.65134	1.15762	1.52881	0.757206	0.448926	0.999989
AKR7A2	30.8334	0.00443703	0.699105	0.00634673	0.994936	0.999989
AKR7A3	6.42352	0.298758	1.4309	0.208791	0.834612	0.999989
AKT1	91.4218	0.482191	0.372468	1.29459	0.195463	0.999989
AKT1S1	10.0682	-0.509899	1.17745	-0.433052	0.664977	0.999989
AKT2	16.5645	0.183179	0.823939	0.222322	0.824064	0.999989
AKTIP	10.2629	0.0597018	1.01248	0.058966	0.952979	0.999989
ALAD	21.7688	-0.179405	0.805762	-0.222652	0.823806	0.999989
ALAS1	7.31292	0.700409	1.36223	0.514164	0.607137	0.999989
ALB	0.0926742	2.45854	6.17442	0.398182	0.690496	0.999989
ALCAM	41.1598	0.256059	0.571783	0.447825	0.65428	0.999989
ALDH16A1	11.3972	0.186043	1.00225	0.185625	0.852739	0.999989
ALDH18A1	17.4716	-0.0307483	0.879529	-0.03496	0.972112	0.999989
ALDH1A1	0.0617828	1.87124	6.20135	0.301747	0.762845	0.999989
ALDH1A2	0.0560544	-0.0492635	6.23278	-0.00790394	0.993694	0.999989
ALDH1A3	4.05569	2.74598	1.95801	1.40243	0.160786	0.999989
ALDH1B1	4.14122	-0.646893	1.70655	-0.379066	0.704639	0.999989
ALDH1L1	0.0295579	-1.01102	6.23278	-0.162211	0.87114	0.999989
ALDH2	0.173695	0.0131031	6.12058	0.00214082	0.998292	0.999989
ALDH3A1	0.431504	-1.03949	4.47655	-0.232208	0.816377	0.999989
ALDH3A2	11.0192	-0.307147	1.00573	-0.305398	0.760063	0.999989
ALDH3B1	7.73374	0.062628	1.17927	0.0531076	0.957646	0.999989
ALDH3B2	8.29639	-0.0249814	1.13755	-0.0219608	0.982479	0.999989
ALDH4A1	20.4284	-0.21691	0.815485	-0.265989	0.790248	0.999989
ALDH5A1	11.3648	0.0713711	1.09835	0.0649801	0.94819	0.999989
ALDH6A1	25.8267	0.330259	0.705046	0.468421	0.639483	0.999989
ALDH7A1	14.8619	-0.612949	1.37205	-0.446739	0.655063	0.999989
ALDH8A1	4.34408	0.735533	2.31908	0.317167	0.751117	0.999989
ALDH9A1	17.2292	-0.396155	0.884801	-0.447734	0.654345	0.999989
ALDOA	593.377	0.0801661	0.253879	0.315765	0.752181	0.999989
ALDOB	0.429913	-1.08786	4.91643	-0.221271	0.824881	0.999989
ALDOC	9.55064	-0.347034	1.48903	-0.23306	0.815715	0.999989
ALG1	10.7974	-0.00409087	1.02858	-0.0039772	0.996827	0.999989
ALG10	5.06057	0.166172	1.41863	0.117135	0.906753	0.999989
ALG10B	3.51419	-0.18285	1.74289	-0.104912	0.916446	0.999989
ALG11	3.25153	-0.512134	1.92697	-0.265772	0.790415	0.999989
ALG12	5.99013	0.724554	1.33367	0.543278	0.586938	0.999989
ALG13	3.15352	-1.33116	1.83485	-0.725485	0.468154	0.999989
ALG14	1.83496	0.122254	2.3496	0.0520317	0.958503	0.999989
ALG1L	24.0613	-0.397123	0.808406	-0.491242	0.623255	0.999989
ALG1L2	3.55062	-0.590068	1.99851	-0.295254	0.7678	0.999989
ALG2	14.1272	0.475084	0.933731	0.508801	0.610891	0.999989
ALG3	7.82492	-0.420125	1.23739	-0.339526	0.734214	0.999989
ALG5	19.1006	-0.0175708	0.770295	-0.0228104	0.981801	0.999989
ALG6	3.25108	-0.571812	1.8421	-0.310413	0.756247	0.999989
ALG8	9.82336	-0.107363	1.01297	-0.105988	0.915592	0.999989
ALG9	7.71671	0.216141	1.64135	0.131685	0.895234	0.999989
ALK	0.114492	-0.0838027	6.17859	-0.0135634	0.989178	0.999989
ALKBH1	7.7642	0.0922108	1.23483	0.0746749	0.940473	0.999989
ALKBH2	6.84112	1.10345	1.29411	0.852674	0.39384	0.999989
ALKBH3	4.72636	-0.534368	1.47692	-0.361814	0.717491	0.999989
ALKBH4	8.65586	-0.490846	1.0867	-0.451683	0.651497	0.999989
ALKBH5	18.6406	-0.071252	1.06675	-0.0667933	0.946746	0.999989
ALKBH6	5.60493	0.349192	1.44153	0.242238	0.808596	0.999989
ALKBH7	12.5496	-0.590469	1.21209	-0.487148	0.626153	0.999989
ALKBH8	0.228594	-0.0813192	6.09313	-0.013346	0.989352	0.999989
ALLC	0.0560544	-0.0492635	6.23278	-0.00790394	0.993694	0.999989
ALMS1	3.03699	0.0739691	1.78865	0.0413547	0.967013	0.999989
ALOX12	0.114492	-0.0838027	6.17859	-0.0135634	0.989178	0.999989
ALOX12B	0.142834	-0.665901	6.15063	-0.108265	0.913785	0.999989
ALOX15	11.2906	0.951031	0.980857	0.969592	0.33225	0.999989
ALOX15B	0.737257	-0.0221543	3.73754	-0.00592749	0.995271	0.999989
ALOX5	0.0592331	-0.0492635	6.23278	-0.00790394	0.993694	0.999989
ALOX5AP	0.300548	1.16224	6.08542	0.190988	0.848535	0.999989
ALOXE3	0.373634	-0.741	4.72117	-0.156952	0.875282	0.999989
ALPI	0.0275166	-1.01102	6.23278	-0.162211	0.87114	0.999989
ALPK1	0.528793	-0.177837	4.02518	-0.0441812	0.96476	0.999989
ALPK2	0.0604493	-0.0492635	6.23278	-0.00790394	0.993694	0.999989
ALPK3	0.199371	-0.503629	6.10798	-0.0824543	0.934285	0.999989
ALPP	0.565687	-1.95751	4.30683	-0.454512	0.64946	0.999989
ALPPL2	0.114296	-1.5306	6.17688	-0.247795	0.804293	0.999989
ALS2	2.04045	-0.32292	2.09706	-0.153987	0.87762	0.999989
ALS2CL	4.32815	-0.72421	1.88705	-0.383779	0.701142	0.999989
ALS2CR11	0.0308914	0.912477	6.23278	0.1464	0.883606	0.999989
ALS2CR12	0.112933	-2.89596	6.16317	-0.469882	0.638439	0.999989
ALX3	0.115121	-1.54346	6.17638	-0.249897	0.802667	0.999989
ALX4	0.142834	-0.665901	6.15063	-0.108265	0.913785	0.999989
ALYREF	104.796	-0.103902	0.439453	-0.236434	0.813096	0.999989
AMACR	4.87172	-0.779352	1.74343	-0.447022	0.654859	0.999989
AMBN	0.143855	0.478725	6.14891	0.0778553	0.937943	0.999989
AMBP	0.115995	-1.56213	6.17567	-0.252949	0.800308	0.999989
AMBRA1	5.47992	-0.138512	1.31255	-0.105529	0.915956	0.999989
AMD1	7.70224	-0.379113	1.20113	-0.315629	0.752284	0.999989
AMDHD1	0.558559	0.405741	4.16029	0.0975271	0.922308	0.999989
AMDHD2	6.29211	0.438007	1.27311	0.344044	0.730813	0.999989
AMELX	0.0285378	0.912477	6.23278	0.1464	0.883606	0.999989
AMER1	0.256788	-1.08466	5.93929	-0.182624	0.855093	0.999989
AMER2	1.54306	0.965887	2.5901	0.372914	0.709212	0.999989
AMER3	0.0881131	0.866776	6.20377	0.139718	0.888883	0.999989
AMFR	16.8409	0.0393446	0.796752	0.0493812	0.960615	0.999989
AMH	2.35336	1.01278	2.33383	0.433958	0.664319	0.999989
AMHR2	0.0913407	0.909499	6.20135	0.146661	0.883399	0.999989
AMICA1	0.0580957	-0.0492635	6.23278	-0.00790394	0.993694	0.999989
AMIGO1	2.39573	0.0197342	1.96797	0.0100277	0.991999	0.999989
AMIGO2	6.98088	0.215145	1.23068	0.174818	0.861223	0.999989
AMIGO3	0.409576	0.384745	4.5811	0.0839854	0.933068	0.999989
AMMECR1	6.05754	-0.304623	1.32245	-0.230347	0.817822	0.999989
AMMECR1L	7.44108	0.0766561	1.44093	0.0531991	0.957573	0.999989
AMN	0.114101	-0.0751696	6.1791	-0.0121651	0.990294	0.999989
AMN1	2.51582	-0.910972	2.12636	-0.428418	0.668347	0.999989
AMOT	3.59714	-0.585581	1.69183	-0.346122	0.729251	0.999989
AMOTL1	4.97702	0.0862323	1.48316	0.0581407	0.953637	0.999989
AMOTL2	17.9863	-0.135234	0.781813	-0.172975	0.862671	0.999989
AMPD1	0.0584379	-0.0492635	6.23278	-0.00790394	0.993694	0.999989
AMPD2	3.82656	-0.210682	1.70069	-0.12388	0.90141	0.999989
AMPD3	0.62312	1.30621	3.96583	0.329365	0.74188	0.999989
AMPH	0.352837	0.450245	4.8638	0.0925707	0.926245	0.999989
AMTN	1.93996	0.674719	2.35344	0.286695	0.774346	0.999989
AMY1A	1.92093	-2.62417	2.7541	-0.952824	0.340679	0.999989
AMY1B	0.785931	-4.35867	4.09208	-1.06515	0.286809	0.999989
AMY1C	0.785931	-4.35867	4.09208	-1.06515	0.286809	0.999989
AMY2A	0.0295579	-1.01102	6.23278	-0.162211	0.87114	0.999989
AMZ1	2.19262	0.254168	2.06089	0.123329	0.901846	0.999989
AMZ2	20.8949	-0.196618	0.698505	-0.281484	0.778339	0.999989
ANAPC1	5.09435	-0.473887	1.43661	-0.329865	0.741502	0.999989
ANAPC10	5.11199	-0.736652	1.72936	-0.425969	0.67013	0.999989
ANAPC11	30.0857	-0.173841	0.658918	-0.263828	0.791913	0.999989
ANAPC13	39.0751	-0.234616	0.655912	-0.357695	0.720572	0.999989
ANAPC15	14.7124	-0.277913	1.113	-0.249698	0.802821	0.999989
ANAPC16	52.8452	-0.151431	0.566502	-0.267308	0.789232	0.999989
ANAPC2	10.9289	0.417046	1.20006	0.34752	0.728201	0.999989
ANAPC4	3.92494	0.226332	1.60792	0.140761	0.888059	0.999989
ANAPC5	38.6741	-0.176019	0.630824	-0.27903	0.780221	0.999989
ANAPC7	9.90971	0.402422	1.10264	0.364963	0.715139	0.999989
ANG	1.3791	0.850632	2.97417	0.286006	0.774874	0.999989
ANGEL1	8.80504	0.64243	1.16165	0.553033	0.580241	0.999989
ANGEL2	4.22374	1.15416	1.65745	0.696346	0.486212	0.999989
ANGPT1	0.713988	0.126144	3.67721	0.0343043	0.972635	0.999989
ANGPT4	0.0285378	0.912477	6.23278	0.1464	0.883606	0.999989
ANGPTL2	0.02888	0.912477	6.23278	0.1464	0.883606	0.999989
ANGPTL4	1.60256	1.27073	2.50321	0.507639	0.611706	0.999989
ANGPTL6	0.312059	-2.24129	5.56941	-0.402428	0.687369	0.999989
ANGPTL7	0.0926742	2.45854	6.17442	0.398182	0.690496	0.999989
ANHX	0.02888	0.912477	6.23278	0.1464	0.883606	0.999989
ANK1	0.113276	-0.0563536	6.18021	-0.0091184	0.992725	0.999989
ANK2	0.0308914	0.912477	6.23278	0.1464	0.883606	0.999989
ANK3	2.94439	0.447502	1.85419	0.241346	0.809287	0.999989
ANKAR	0.0869458	0.859344	6.20419	0.13851	0.889837	0.999989
ANKDD1A	0.0864375	-0.967046	6.20366	-0.155883	0.876125	0.999989
ANKDD1B	0.175737	-0.019014	6.11931	-0.00310722	0.997521	0.999989
ANKEF1	3.73205	-0.0192332	1.60943	-0.0119503	0.990465	0.999989
ANKFN1	0.0592331	-0.0492635	6.23278	-0.00790394	0.993694	0.999989
ANKFY1	5.39577	-0.0189351	1.62575	-0.011647	0.990707	0.999989
ANKH	2.56938	0.9977	2.12021	0.470567	0.63795	0.999989
ANKHD1	6.10043	0.0479603	1.33652	0.0358846	0.971374	0.999989
ANKHD1-EIF4EBP3	6.06852	-0.0326153	1.34016	-0.0243369	0.980584	0.999989
ANKIB1	9.70719	0.179463	1.07448	0.167023	0.867352	0.999989
ANKK1	0.0308914	0.912477	6.23278	0.1464	0.883606	0.999989
ANKLE1	1.49309	0.826529	2.89876	0.285132	0.775543	0.999989
ANKLE2	11.5411	0.265685	0.976606	0.272049	0.785584	0.999989
ANKMY1	1.9388	0.622733	2.20088	0.282948	0.777217	0.999989
ANKMY2	5.40935	-0.626066	1.5227	-0.411156	0.680958	0.999989
ANKRA2	5.48978	0.799566	1.49602	0.534462	0.593022	0.999989
ANKRD1	1.38865	-0.500306	2.81379	-0.177805	0.858876	0.999989
ANKRD10	4.99805	-0.235492	1.61301	-0.145995	0.883925	0.999989
ANKRD11	3.47014	0.694433	1.71036	0.406017	0.68473	0.999989
ANKRD12	3.93173	0.447528	1.63699	0.273386	0.784557	0.999989
ANKRD13A	6.15146	-0.471141	1.29806	-0.362958	0.716636	0.999989
ANKRD13B	1.75024	2.60999	2.52859	1.03219	0.301982	0.999989
ANKRD13C	3.05882	-0.964864	1.86837	-0.516421	0.605561	0.999989
ANKRD13D	4.1571	-0.591074	1.51083	-0.391225	0.695631	0.999989
ANKRD16	5.15034	0.245163	1.43171	0.171238	0.864037	0.999989
ANKRD17	5.17528	0.0213634	1.38208	0.0154574	0.987667	0.999989
ANKRD18A	0.284452	-0.657702	5.71991	-0.114985	0.908457	0.999989
ANKRD18B	1.27581	-0.409932	3.08319	-0.132957	0.894227	0.999989
ANKRD2	0.1771	0.946269	6.13288	0.154294	0.877378	0.999989
ANKRD20A1	0.0584379	-0.0492635	6.23278	-0.00790394	0.993694	0.999989
ANKRD20A2	0.0584379	-0.0492635	6.23278	-0.00790394	0.993694	0.999989
ANKRD20A3	0.0584379	-0.0492635	6.23278	-0.00790394	0.993694	0.999989
ANKRD20A4	0.0584379	-0.0492635	6.23278	-0.00790394	0.993694	0.999989
ANKRD22	0.406731	-2.3796	5.11634	-0.465098	0.641861	0.999989
ANKRD23	0.142834	-0.665901	6.15063	-0.108265	0.913785	0.999989
ANKRD24	0.291905	0.565187	5.21881	0.108298	0.913759	0.999989
ANKRD26	1.90386	0.484592	2.18231	0.222054	0.824272	0.999989
ANKRD27	8.09091	0.141777	1.10408	0.128412	0.897823	0.999989
ANKRD28	7.44634	-0.138896	1.13485	-0.122391	0.902589	0.999989
ANKRD29	0.0283417	-1.01102	6.23278	-0.162211	0.87114	0.999989
ANKRD30A	0.0308914	0.912477	6.23278	0.1464	0.883606	0.999989
ANKRD30B	0.121212	2.84856	6.16169	0.462301	0.643865	0.999989
ANKRD31	0.46242	-0.367112	4.44119	-0.0826608	0.934121	0.999989
ANKRD33	0.0570745	-1.91026	6.20473	-0.307872	0.758179	0.999989
ANKRD33B	1.19444	0.891277	3.33019	0.267635	0.78898	0.999989
ANKRD34A	1.38605	1.96594	3.29496	0.59665	0.550741	0.999989
ANKRD34B	3.35669	0.0221464	1.74381	0.0127001	0.989867	0.999989
ANKRD35	0.115317	-0.102344	6.17752	-0.0165671	0.986782	0.999989
ANKRD36	2.42441	-1.06145	2.07436	-0.511697	0.608863	0.999989
ANKRD36B	3.76315	-0.131766	1.77644	-0.0741744	0.940872	0.999989
ANKRD36C	2.14972	-0.791157	2.22722	-0.355222	0.722423	0.999989
ANKRD37	0.528092	0.966604	4.16136	0.232281	0.81632	0.999989
ANKRD39	10.0624	-0.406988	1.31134	-0.31036	0.756287	0.999989
ANKRD40	7.27633	-0.378317	1.19598	-0.316324	0.751757	0.999989
ANKRD42	4.12017	1.22696	1.61124	0.7615	0.446358	0.999989
ANKRD44	1.31413	-0.654578	2.77944	-0.235507	0.813815	0.999989
ANKRD45	1.52197	1.40984	2.84004	0.496414	0.619602	0.999989
ANKRD46	5.48653	-0.0896413	1.39422	-0.0642949	0.948735	0.999989
ANKRD49	2.14575	-2.13761	2.19247	-0.974978	0.329571	0.999989
ANKRD50	13.9913	-0.134207	0.876583	-0.153102	0.878317	0.999989
ANKRD52	9.73343	0.66663	1.20211	0.554552	0.579201	0.999989
ANKRD53	0.0859545	-0.948505	6.20473	-0.152868	0.878502	0.999989
ANKRD54	4.94165	-0.406694	1.46795	-0.277049	0.781743	0.999989
ANKRD6	0.842132	-2.50262	3.60619	-0.693979	0.487696	0.999989
ANKRD60	0.69067	0.791771	4.35563	0.181781	0.855755	0.999989
ANKRD61	0.23473	-1.97276	6.23278	-0.316514	0.751612	0.999989
ANKRD62	1.19545	0.588745	3.34365	0.176078	0.860232	0.999989
ANKRD63	0.617629	0.683132	4.04581	0.168849	0.865915	0.999989
ANKRD65	0.179112	0.969033	6.13223	0.158023	0.874439	0.999989
ANKRD66	0.114296	-1.5306	6.17688	-0.247795	0.804293	0.999989
ANKRD7	0.0275166	-1.01102	6.23278	-0.162211	0.87114	0.999989
ANKRD9	11.0606	1.94447	1.25539	1.5489	0.121407	0.999989
ANKS1A	3.47257	0.0841355	1.78547	0.0471223	0.962416	0.999989
ANKS1B	0.693367	-0.212036	3.7879	-0.0559773	0.95536	0.999989
ANKS3	2.17093	0.885373	2.08106	0.425444	0.670513	0.999989
ANKS4B	1.72276	0.190028	2.44297	0.0777854	0.937999	0.999989
ANKS6	3.37075	0.813293	1.69022	0.481176	0.630391	0.999989
ANKZF1	5.24488	-0.295366	1.3679	-0.215926	0.829045	0.999989
ANLN	8.59959	0.128128	1.13087	0.1133	0.909792	0.999989
ANO1	0.0859545	-0.948505	6.20473	-0.152868	0.878502	0.999989
ANO10	3.86437	0.59847	1.60741	0.37232	0.709655	0.999989
ANO2	0.0572217	-0.0492635	6.23278	-0.00790394	0.993694	0.999989
ANO4	0.0275166	-1.01102	6.23278	-0.162211	0.87114	0.999989
ANO6	8.08292	0.0340827	1.14034	0.0298881	0.976156	0.999989
ANO7	0.0859545	-0.948505	6.20473	-0.152868	0.878502	0.999989
ANO8	2.39701	0.121768	1.97881	0.0615361	0.950932	0.999989
ANO9	1.49274	-1.48915	2.89116	-0.515071	0.606503	0.999989
ANOS1	2.01141	1.55587	2.87305	0.541538	0.588137	0.999989
ANP32A	32.2739	0.137874	0.711305	0.193832	0.846307	0.999989
ANP32B	48.0448	-0.0701372	0.686222	-0.102208	0.918592	0.999989
ANP32C	5.20563	0.106935	1.67429	0.0638685	0.949075	0.999989
ANP32D	3.06506	-1.48955	2.18309	-0.682309	0.495043	0.999989
ANP32E	12.1975	-0.415968	1.2235	-0.339981	0.733871	0.999989
ANPEP	0.387269	1.72301	5.17461	0.332975	0.739153	0.999989
ANTXR1	4.14179	-0.0906186	1.72006	-0.0526832	0.957984	0.999989
ANTXR2	0.409789	-0.580136	4.40262	-0.131771	0.895166	0.999989
ANTXRL	0.114296	-1.5306	6.17688	-0.247795	0.804293	0.999989
ANXA1	11.916	-0.360426	1.08962	-0.330782	0.740809	0.999989
ANXA11	19.8975	-0.188773	0.826282	-0.228461	0.819288	0.999989
ANXA13	0.691022	1.83229	4.20773	0.435458	0.66323	0.999989
ANXA2	408.484	0.00524413	0.266953	0.0196444	0.984327	0.999989
ANXA2R	0.143855	0.478725	6.14891	0.0778553	0.937943	0.999989
ANXA3	42.1789	-0.324771	0.604331	-0.537406	0.590987	0.999989
ANXA4	47.2895	-0.0565888	0.60545	-0.0934657	0.925534	0.999989
ANXA5	117.771	0.465781	0.441877	1.0541	0.291839	0.999989
ANXA6	29.8501	0.0627406	0.6994	0.0897063	0.928521	0.999989
ANXA7	38.5696	0.375897	0.584288	0.643342	0.520002	0.999989
ANXA8	0.172734	-1.08621	6.13569	-0.177032	0.859483	0.999989
ANXA8L1	0.172734	-1.08621	6.13569	-0.177032	0.859483	0.999989
ANXA9	22.9424	-0.261761	0.752663	-0.34778	0.728005	0.999989
AOAH	0.02888	0.912477	6.23278	0.1464	0.883606	0.999989
AOC1	0.115317	-0.102344	6.17752	-0.0165671	0.986782	0.999989
AOC3	0.0285378	0.912477	6.23278	0.1464	0.883606	0.999989
AOX1	2.53727	0.101436	1.92624	0.05266	0.958003	0.999989
AP1AR	8.39575	0.978826	1.21901	0.802967	0.421994	0.999989
AP1B1	30.2018	0.438065	0.735337	0.595733	0.551353	0.999989
AP1G1	30.1537	0.324939	0.667224	0.487002	0.626257	0.999989
AP1G2	16.329	0.0689845	0.872642	0.0790525	0.936991	0.999989
AP1M1	20.9264	0.406347	0.868907	0.467654	0.640032	0.999989
AP1M2	72.1621	0.146861	0.420759	0.349039	0.72706	0.999989
AP1S1	238.471	0.449031	0.402215	1.11639	0.264254	0.999989
AP1S2	9.53264	-0.430527	1.42636	-0.301836	0.762777	0.999989
AP1S3	5.46459	-1.32315	1.51502	-0.873355	0.382469	0.999989
AP2A1	18.0471	0.209382	0.80711	0.259422	0.795309	0.999989
AP2A2	4.20328	0.745027	1.75084	0.425527	0.670453	0.999989
AP2B1	12.374	0.0413838	1.04758	0.0395043	0.968488	0.999989
AP2M1	107.264	-0.194412	0.371066	-0.523929	0.600328	0.999989
AP2S1	144.553	0.236499	0.446303	0.529907	0.596176	0.999989
AP3B1	7.83638	-0.401321	1.1404	-0.351912	0.724904	0.999989
AP3B2	0.612664	0.370798	3.92108	0.0945652	0.92466	0.999989
AP3D1	20.3651	0.211838	0.738927	0.286683	0.774355	0.999989
AP3M1	11.8777	0.407535	1.13365	0.359491	0.719228	0.999989
AP3M2	2.67014	-0.711095	1.91467	-0.371392	0.710345	0.999989
AP3S1	23.3285	-0.154579	0.691089	-0.223675	0.82301	0.999989
AP3S2	27.185	-0.0582674	0.810979	-0.0718483	0.942723	0.999989
AP4B1	6.79841	-0.171282	1.25579	-0.136394	0.89151	0.999989
AP4E1	4.51356	-0.405582	1.44566	-0.280551	0.779055	0.999989
AP4M1	5.02203	-0.0977708	1.45035	-0.0674121	0.946254	0.999989
AP4S1	7.79644	-0.107532	1.15523	-0.0930831	0.925838	0.999989
AP5B1	5.41192	0.533957	1.40831	0.379148	0.704578	0.999989
AP5M1	7.52835	-0.357286	1.13944	-0.313562	0.753854	0.999989
AP5S1	9.10344	-0.352718	1.17535	-0.300097	0.764103	0.999989
AP5Z1	4.8663	-0.691442	1.63117	-0.423895	0.671643	0.999989
APAF1	3.5616	-0.0605231	1.64045	-0.0368941	0.970569	0.999989
APBA1	0.403505	-0.0484015	4.56936	-0.0105926	0.991548	0.999989
APBA2	0.146209	0.514543	6.14749	0.0836996	0.933295	0.999989
APBA3	1.84829	-0.282785	2.40655	-0.117506	0.906459	0.999989
APBB1	0.145188	-0.614563	6.14761	-0.0999679	0.92037	0.999989
APBB1IP	0.383532	0.204786	4.76084	0.0430147	0.96569	0.999989
APBB2	16.3717	0.516572	0.819605	0.630269	0.528518	0.999989
APBB3	1.00106	0.875029	3.07168	0.28487	0.775744	0.999989
APC	2.06896	-0.680889	2.08432	-0.326672	0.743916	0.999989
APC2	0.349804	-0.0311339	4.847	-0.00642334	0.994875	0.999989
APCDD1	0.553142	-0.107228	4.19619	-0.0255536	0.979613	0.999989
APCDD1L	0.117837	1.46233	6.17572	0.236786	0.812823	0.999989
APEH	16.8568	0.0293726	0.81859	0.0358819	0.971376	0.999989
APELA	1.22198	1.4619	3.17634	0.460247	0.645339	0.999989
APEX1	121.898	-0.0141718	0.332675	-0.0425995	0.966021	0.999989
APEX2	2.84469	-0.52854	1.89402	-0.279058	0.7802	0.999989
APH1A	78.5476	0.275537	0.452931	0.608342	0.542961	0.999989
APH1B	7.3094	0.20633	1.50753	0.136866	0.891137	0.999989
API5	17.4469	-0.0789465	0.828977	-0.0952336	0.924129	0.999989
APIP	9.15653	-0.357426	1.2212	-0.292683	0.769765	0.999989
APITD1	4.31964	-0.537326	1.93566	-0.277594	0.781324	0.999989
APITD1-CORT	3.03476	-0.539603	2.04144	-0.264324	0.79153	0.999989
APLF	0.170351	-1.0695	6.13686	-0.174275	0.861649	0.999989
APLN	0.28485	1.17429	6.08982	0.192828	0.847093	0.999989
APLNR	0.0578996	-1.92881	6.20366	-0.310914	0.755866	0.999989
APLP1	0.695128	0.172327	3.74069	0.0460681	0.963256	0.999989
APLP2	56.057	-0.118071	0.480815	-0.245565	0.806019	0.999989
APMAP	57.3959	0.0114784	0.48726	0.023557	0.981206	0.999989
APOA1	0.0867796	-0.967046	6.20366	-0.155883	0.876125	0.999989
APOA1BP	26.8165	0.238465	0.64993	0.366909	0.713687	0.999989
APOA2	0.0857595	0.815439	6.20676	0.131379	0.895475	0.999989
APOA4	0.0854162	-2.49236	6.17688	-0.403499	0.686581	0.999989
APOA5	0.0295579	-1.01102	6.23278	-0.162211	0.87114	0.999989
APOBEC1	4.13883	-1.30102	2.41168	-0.539466	0.589566	0.999989
APOBEC2	0.02888	0.912477	6.23278	0.1464	0.883606	0.999989
APOBEC3A	10.2259	1.09163	1.33698	0.816493	0.414218	0.999989
APOBEC3A_B	5.9134	-0.179721	1.9681	-0.0913172	0.927241	0.999989
APOBEC3B	11.69	0.472073	1.19622	0.394635	0.693112	0.999989
APOBEC3C	0.342212	-0.0706381	5.34845	-0.0132072	0.989462	0.999989
APOBEC3D	3.13174	0.429633	1.75687	0.244544	0.806809	0.999989
APOBEC3F	2.00911	0.0550221	2.24963	0.0244583	0.980487	0.999989
APOBEC3G	0.207166	1.29698	6.12534	0.211741	0.832309	0.999989
APOBEC3H	0.257955	-1.08609	5.95186	-0.182479	0.855207	0.999989
APOBR	0.930441	0.48941	3.3702	0.145217	0.88454	0.999989
APOC1	0.401716	1.7525	5.60073	0.312906	0.754352	0.999989
APOC2	0.337452	4.32686	6.13529	0.705241	0.48066	0.999989
APOC3	0.0285378	0.912477	6.23278	0.1464	0.883606	0.999989
APOC4	2.12737	1.16782	2.60959	0.447511	0.654506	0.999989
APOD	163.322	-0.0213193	0.484703	-0.0439842	0.964917	0.999989
APOE	0.636975	-0.586582	3.85632	-0.152109	0.879101	0.999989
APOF	3.72666	-0.628416	2.36816	-0.265361	0.790731	0.999989
APOH	0.0926742	2.45854	6.17442	0.398182	0.690496	0.999989
APOL1	1.49275	-2.49375	2.82699	-0.882123	0.37771	0.999989
APOL2	3.7988	-0.935029	1.75798	-0.531878	0.59481	0.999989
APOL3	0.0833749	-2.46024	6.17815	-0.398217	0.69047	0.999989
APOL4	1.2164	-0.682247	3.33012	-0.204871	0.837673	0.999989
APOL6	1.19047	1.86266	3.20187	0.581741	0.560741	0.999989
APOLD1	1.60583	-2.52413	2.65554	-0.950518	0.341849	0.999989
APOM	0.0568795	-0.0492635	6.23278	-0.00790394	0.993694	0.999989
APOO	3.56749	-1.09932	1.97526	-0.556541	0.577841	0.999989
APOOL	5.22591	-0.615959	1.68237	-0.366125	0.714272	0.999989
APOPT1	10.1955	0.0521863	1.03191	0.0505727	0.959666	0.999989
APP	103.729	0.155469	0.417391	0.372479	0.709537	0.999989
APPBP2	150.277	0.0445034	0.315346	0.141126	0.887771	0.999989
APPL1	6.60429	0.519103	1.25253	0.414443	0.67855	0.999989
APPL2	9.87721	0.103766	1.02699	0.101039	0.91952	0.999989
APRT	132.203	-0.0933094	0.37166	-0.251061	0.801767	0.999989
APTX	5.90412	0.666621	1.43622	0.464149	0.642541	0.999989
AQP1	0.02888	0.912477	6.23278	0.1464	0.883606	0.999989
AQP11	1.92799	-1.019	2.38765	-0.426781	0.669539	0.999989
AQP12A	0.0285378	0.912477	6.23278	0.1464	0.883606	0.999989
AQP12B	0.0560544	-0.0492635	6.23278	-0.00790394	0.993694	0.999989
AQP2	0.0560544	-0.0492635	6.23278	-0.00790394	0.993694	0.999989
AQP3	32.793	0.350399	0.661182	0.529959	0.59614	0.999989
AQP4	0.0295579	-1.01102	6.23278	-0.162211	0.87114	0.999989
AQP5	0.210003	1.29677	6.12383	0.211758	0.832295	0.999989
AQP6	0.91554	3.70688	3.5997	1.02977	0.303117	0.999989
AQP7	0.0578996	-1.92881	6.20366	-0.310914	0.755866	0.999989
AQP8	0.0283417	-1.01102	6.23278	-0.162211	0.87114	0.999989
AQP9	0.0283417	-1.01102	6.23278	-0.162211	0.87114	0.999989
AQR	7.6791	-0.127854	1.14974	-0.111202	0.911456	0.999989
AR	6.87015	0.0205157	1.30676	0.0156996	0.987474	0.999989
ARAF	9.78959	0.272699	1.04991	0.259735	0.795068	0.999989
ARAP1	3.02845	-0.0428802	1.84117	-0.0232896	0.981419	0.999989
ARAP2	2.15166	-0.16376	2.19915	-0.0744653	0.94064	0.999989
ARAP3	0.776224	-0.331731	3.71384	-0.0893229	0.928825	0.999989
ARC	0.457577	-0.818127	4.77553	-0.171316	0.863975	0.999989
ARCN1	40.356	-0.0764382	0.59098	-0.129341	0.897088	0.999989
AREG	3.00475	1.11285	2.10301	0.529169	0.596688	0.999989
AREL1	5.91978	0.566777	1.3007	0.435746	0.663021	0.999989
ARF1	196.319	0.214849	0.375126	0.57274	0.566821	0.999989
ARF3	162.336	0.491384	0.471961	1.04115	0.297804	0.999989
ARF4	42.6028	-0.075147	0.624646	-0.120303	0.904243	0.999989
ARF5	134.481	0.335843	0.39788	0.844081	0.398624	0.999989
ARF6	69.1618	-0.162027	1.07877	-0.150196	0.88061	0.999989
ARFGAP1	14.07	-0.0463426	0.937174	-0.0494493	0.960561	0.999989
ARFGAP2	25.275	-0.0549524	0.655621	-0.0838174	0.933202	0.999989
ARFGAP3	6.96373	-0.420324	1.37662	-0.305331	0.760114	0.999989
ARFGEF1	7.23158	-0.172393	1.1651	-0.147965	0.882371	0.999989
ARFGEF2	9.50515	-0.0458299	1.0236	-0.0447735	0.964288	0.999989
ARFGEF3	7.00307	0.375487	1.20404	0.311856	0.75515	0.999989
ARFIP1	15.2826	0.0817905	0.902134	0.0906633	0.92776	0.999989
ARFIP2	17.854	0.982393	0.886158	1.1086	0.267604	0.999989
ARFRP1	12.8988	-0.604189	1.27322	-0.474537	0.635117	0.999989
ARG1	0.122232	1.4968	6.17442	0.242419	0.808455	0.999989
ARG2	9.47519	0.251472	1.11977	0.224575	0.82231	0.999989
ARGFX	4.35056	1.06403	1.85045	0.575014	0.565282	0.999989
ARGLU1	10.6668	-0.349306	1.06384	-0.328344	0.742651	0.999989
ARHGAP1	23.527	-0.168608	0.883395	-0.190864	0.848632	0.999989
ARHGAP10	8.07184	-0.161517	1.09862	-0.147018	0.883118	0.999989
ARHGAP11A	2.13703	-0.0933586	2.07588	-0.044973	0.964129	0.999989
ARHGAP11B	1.92839	-0.172846	2.2188	-0.0779006	0.937907	0.999989
ARHGAP12	11.9915	-0.0167265	0.911604	-0.0183484	0.985361	0.999989
ARHGAP17	3.99609	-0.257115	1.74262	-0.147545	0.882702	0.999989
ARHGAP18	3.54808	-1.02654	1.79163	-0.572964	0.566669	0.999989
ARHGAP19	2.94803	1.28662	1.94568	0.661272	0.508438	0.999989
ARHGAP20	0.0308914	0.912477	6.23278	0.1464	0.883606	0.999989
ARHGAP21	3.6742	0.718243	1.67063	0.429924	0.667251	0.999989
ARHGAP22	0.227468	-1.65958	6.1225	-0.271063	0.786342	0.999989
ARHGAP23	0.0592331	-0.0492635	6.23278	-0.00790394	0.993694	0.999989
ARHGAP24	0.142834	-0.665901	6.15063	-0.108265	0.913785	0.999989
ARHGAP26	1.71643	0.292161	2.32283	0.125778	0.899907	0.999989
ARHGAP27	0.378342	0.182935	4.68301	0.0390636	0.96884	0.999989
ARHGAP29	2.46413	-1.69048	1.98824	-0.850241	0.395191	0.999989
ARHGAP30	0.0584379	-0.0492635	6.23278	-0.00790394	0.993694	0.999989
ARHGAP31	9.91172	-0.0297059	1.53571	-0.0193434	0.984567	0.999989
ARHGAP32	2.06443	-0.456004	2.21536	-0.205837	0.836918	0.999989
ARHGAP33	0.343086	-0.0830658	5.31238	-0.0156363	0.987525	0.999989
ARHGAP35	20.0944	0.291788	0.744056	0.392159	0.694941	0.999989
ARHGAP36	0.255425	-1.88923	6.1189	-0.308752	0.75751	0.999989
ARHGAP39	2.48278	0.191009	1.95506	0.0976997	0.922171	0.999989
ARHGAP4	2.01191	-0.472273	2.10924	-0.223906	0.82283	0.999989
ARHGAP40	0.0570745	-1.91026	6.20473	-0.307872	0.758179	0.999989
ARHGAP42	0.384719	0.224675	5.15714	0.0435658	0.965251	0.999989
ARHGAP44	2.09586	-0.06996	2.11768	-0.0330362	0.973646	0.999989
ARHGAP5	20.7881	-0.303669	0.831517	-0.365199	0.714963	0.999989
ARHGAP6	0.142834	-0.665901	6.15063	-0.108265	0.913785	0.999989
ARHGAP8	15.7659	-0.554237	1.01946	-0.543659	0.586676	0.999989
ARHGDIA	76.4944	-0.0482295	0.500922	-0.0962813	0.923297	0.999989
ARHGDIB	0.116338	-1.56213	6.17567	-0.252949	0.800308	0.999989
ARHGDIG	3.20947	0.0252125	1.72991	0.0145745	0.988372	0.999989
ARHGEF1	6.6491	0.430399	1.35621	0.317354	0.750975	0.999989
ARHGEF10	0.76564	0.416008	3.65362	0.113862	0.909347	0.999989
ARHGEF10L	3.92516	-0.370139	1.6037	-0.230803	0.817468	0.999989
ARHGEF11	3.87938	-0.141423	1.56924	-0.0901223	0.92819	0.999989
ARHGEF12	8.08112	0.32555	1.15875	0.280949	0.778749	0.999989
ARHGEF16	8.02927	0.36501	1.13012	0.322983	0.746708	0.999989
ARHGEF17	2.35758	-0.159122	2.02098	-0.0787351	0.937243	0.999989
ARHGEF18	2.89426	0.101996	1.83385	0.0556184	0.955646	0.999989
ARHGEF19	2.62318	-0.254033	1.95563	-0.129899	0.896647	0.999989
ARHGEF2	4.96186	0.103514	1.40886	0.0734736	0.941429	0.999989
ARHGEF25	1.27328	-0.710557	3.01065	-0.236014	0.813422	0.999989
ARHGEF26	2.4436	1.29412	2.03021	0.637435	0.523841	0.999989
ARHGEF28	0.716781	1.16672	3.43977	0.339184	0.734471	0.999989
ARHGEF3	0.398943	-1.39516	5.02604	-0.277586	0.78133	0.999989
ARHGEF33	0.150574	0.579019	6.14503	0.0942256	0.92493	0.999989
ARHGEF35	7.62746	-0.0310536	1.22293	-0.0253927	0.979742	0.999989
ARHGEF37	1.85793	0.444623	2.25405	0.197255	0.843628	0.999989
ARHGEF38	0.227426	-0.0754655	6.09355	-0.0123845	0.990119	0.999989
ARHGEF39	2.16953	-1.57286	2.20636	-0.712876	0.475922	0.999989
ARHGEF4	0.203283	-0.476906	5.99316	-0.0795752	0.936575	0.999989
ARHGEF40	1.16462	-1.90971	2.77241	-0.688827	0.490932	0.999989
ARHGEF5	5.37037	0.0393847	1.3457	0.029267	0.976652	0.999989
ARHGEF6	0.0574178	1.77718	6.20676	0.286329	0.774626	0.999989
ARHGEF7	2.58332	-0.492008	2.15361	-0.228458	0.819291	0.999989
ARHGEF9	2.79497	2.49444	2.17408	1.14735	0.251236	0.999989
ARID1A	4.47666	0.287319	1.58428	0.181357	0.856088	0.999989
ARID1B	2.30175	-0.33222	1.99986	-0.166122	0.868061	0.999989
ARID2	4.75027	-0.082115	1.43472	-0.0572344	0.954359	0.999989
ARID3A	7.84021	0.0547335	1.16775	0.0468709	0.962616	0.999989
ARID3B	0.257326	-0.405915	5.94277	-0.068304	0.945544	0.999989
ARID3C	6.56494	0.683143	2.07665	0.328964	0.742183	0.999989
ARID4A	6.28864	-0.339013	1.43458	-0.236316	0.813188	0.999989
ARID4B	4.31884	0.635505	1.60923	0.394913	0.692907	0.999989
ARID5A	0.441516	-0.707508	4.59427	-0.153998	0.877612	0.999989
ARID5B	6.10747	0.503623	1.33303	0.377804	0.705576	0.999989
ARIH1	15.8404	0.311208	0.826121	0.37671	0.706389	0.999989
ARIH2	6.78505	-0.407663	1.23229	-0.330816	0.740783	0.999989
ARIH2OS	2.92788	-1.6895	2.06541	-0.817997	0.413359	0.999989
ARL1	58.0228	0.528622	0.667444	0.79201	0.428355	0.999989
ARL10	0.0867796	-0.967046	6.20366	-0.155883	0.876125	0.999989
ARL11	1.19344	0.588769	3.34499	0.176015	0.860282	0.999989
ARL13B	3.1839	0.103404	1.83145	0.0564603	0.954975	0.999989
ARL14	0.117015	-2.94425	6.16177	-0.477826	0.632774	0.999989
ARL14EP	5.54327	1.34458	1.56651	0.858328	0.390711	0.999989
ARL14EPL	0.0285378	0.912477	6.23278	0.1464	0.883606	0.999989
ARL15	6.33493	0.740513	1.41215	0.524388	0.600009	0.999989
ARL16	7.94786	-0.139871	1.1633	-0.120236	0.904296	0.999989
ARL17A	0.339681	-0.548926	5.35881	-0.102434	0.918412	0.999989
ARL17B	0.676989	-1.61291	3.93067	-0.41034	0.681557	0.999989
ARL2	34.6694	0.0997886	0.610041	0.163577	0.870064	0.999989
ARL2BP	15.3769	-0.34943	0.834638	-0.418661	0.675464	0.999989
ARL3	19.4611	0.111951	1.37134	0.0816367	0.934936	0.999989
ARL4A	9.92666	-0.435313	1.11456	-0.390568	0.696117	0.999989
ARL4C	3.20818	-0.307654	2.03599	-0.151108	0.879891	0.999989
ARL4D	0.224901	-1.62805	6.12252	-0.265911	0.790308	0.999989
ARL5A	9.91903	-0.729444	1.18628	-0.614902	0.538619	0.999989
ARL5B	7.73282	-0.375892	1.18903	-0.316133	0.751901	0.999989
ARL5C	0.707284	-0.779807	3.85341	-0.202368	0.839629	0.999989
ARL6	0.829297	-2.45353	3.69666	-0.663715	0.506873	0.999989
ARL6IP1	181.664	0.0236579	0.317219	0.074579	0.94055	0.999989
ARL6IP4	26.0356	0.226142	0.664123	0.340513	0.73347	0.999989
ARL6IP5	29.9756	-0.358248	0.70636	-0.507174	0.612032	0.999989
ARL6IP6	10.6347	0.679863	1.16244	0.58486	0.558642	0.999989
ARL8A	25.7466	-0.281166	0.742199	-0.378828	0.704816	0.999989
ARL8B	32.6627	0.159008	0.669372	0.237548	0.812232	0.999989
ARL9	0.310318	-0.863025	5.5736	-0.154842	0.876946	0.999989
ARMC1	13.608	0.800354	0.967259	0.827445	0.407985	0.999989
ARMC10	9.93232	-0.547002	1.13457	-0.482121	0.62972	0.999989
ARMC12	0.0873179	0.823048	6.20631	0.132615	0.894498	0.999989
ARMC2	0.1771	0.946269	6.13288	0.154294	0.877378	0.999989
ARMC3	5.22282	-0.279252	2.24514	-0.124381	0.901014	0.999989
ARMC4	0.148532	0.625008	6.14773	0.101665	0.919023	0.999989
ARMC5	2.18867	-0.161187	2.03374	-0.0792562	0.936829	0.999989
ARMC6	8.03444	-0.158869	1.21149	-0.131135	0.895669	0.999989
ARMC7	10.6819	0.492041	1.49446	0.329244	0.741971	0.999989
ARMC8	7.03673	0.670442	1.33029	0.503982	0.614274	0.999989
ARMC9	5.15499	-0.304965	1.5832	-0.192626	0.847252	0.999989
ARMCX1	9.95531	-0.0259885	1.01322	-0.0256494	0.979537	0.999989
ARMCX2	3.00092	-0.774121	1.8332	-0.422279	0.672822	0.999989
ARMCX3	17.8026	-0.336365	0.842629	-0.399185	0.689757	0.999989
ARMCX4	0.204587	0.437592	6.10642	0.071661	0.942872	0.999989
ARMCX5	2.52216	-1.19039	2.069	-0.575347	0.565057	0.999989
ARMCX5-GPRASP2	2.12662	-1.11056	2.1707	-0.511616	0.60892	0.999989
ARMCX6	16.4175	-0.480089	1.01941	-0.470945	0.63768	0.999989
ARMS2	0.0283417	-1.01102	6.23278	-0.162211	0.87114	0.999989
ARMT1	35.9188	0.0588032	0.60775	0.0967556	0.922921	0.999989
ARNT	14.1785	0.0834636	0.859003	0.0971634	0.922597	0.999989
ARNT2	4.12619	0.58791	1.60318	0.366714	0.713832	0.999989
ARNTL	1.80593	-1.38978	2.32396	-0.598025	0.549823	0.999989
ARNTL2	2.43382	-0.0305987	2.29339	-0.0133421	0.989355	0.999989
ARPC1A	39.2444	0.787818	0.544721	1.44628	0.148099	0.999989
ARPC1B	77.569	0.449177	0.429248	1.04643	0.295364	0.999989
ARPC2	103.842	0.131097	0.423262	0.30973	0.756766	0.999989
ARPC3	253.226	0.0629661	0.300781	0.209342	0.834181	0.999989
ARPC4	118.212	-0.596608	0.464717	-1.28381	0.199209	0.999989
ARPC4-TTLL3	24.7101	-0.979893	0.788955	-1.24201	0.214232	0.999989
ARPC5	103.239	-0.111992	0.376513	-0.297446	0.766126	0.999989
ARPC5L	21.6957	-0.821404	0.948324	-0.866165	0.3864	0.999989
ARPIN	9.85797	-0.144405	1.05116	-0.137377	0.890733	0.999989
ARPP19	70.6962	0.241615	0.500515	0.482733	0.629285	0.999989
ARPP21	0.26739	0.350813	6.08233	0.0576775	0.954006	0.999989
ARR3	0.0275166	-1.01102	6.23278	-0.162211	0.87114	0.999989
ARRB1	9.48957	-0.105011	1.28795	-0.0815333	0.935018	0.999989
ARRB2	4.36086	-0.298779	1.67958	-0.177889	0.85881	0.999989
ARRDC1	53.1228	0.0603822	0.498397	0.121153	0.90357	0.999989
ARRDC2	3.38158	0.240055	1.71683	0.139825	0.888798	0.999989
ARRDC3	18.5321	1.96036	1.01321	1.9348	0.053015	0.999989
ARRDC4	2.32107	-1.21513	2.13641	-0.568771	0.569511	0.999989
ARRDC5	0.168987	-2.24901	6.15482	-0.365406	0.714809	0.999989
ARSA	2.91469	-0.165195	1.86275	-0.0886834	0.929334	0.999989
ARSB	2.00366	-0.763188	2.25403	-0.338588	0.73492	0.999989
ARSD	27.1099	-0.00428486	0.637658	-0.00671969	0.994639	0.999989
ARSE	0.671422	-1.05907	4.08783	-0.259079	0.795574	0.999989
ARSG	5.58419	0.471729	1.32102	0.357094	0.721022	0.999989
ARSH	0.02888	0.912477	6.23278	0.1464	0.883606	0.999989
ARSI	0.171714	-0.0795504	6.12168	-0.0129948	0.989632	0.999989
ARSJ	0.176079	-0.0139324	6.11911	-0.00227686	0.998183	0.999989
ARSK	1.17	0.178569	2.91137	0.061335	0.951092	0.999989
ART1	0.0283417	-1.01102	6.23278	-0.162211	0.87114	0.999989
ART3	0.168504	-2.24091	6.15501	-0.364079	0.715799	0.999989
ART4	0.0295579	-1.01102	6.23278	-0.162211	0.87114	0.999989
ART5	0.115995	-1.56213	6.17567	-0.252949	0.800308	0.999989
ARTN	0.72548	-0.400619	3.67824	-0.108916	0.913269	0.999989
ARV1	4.02987	0.600932	1.63353	0.367873	0.712968	0.999989
ARVCF	2.558	-0.666307	2.02289	-0.329383	0.741866	0.999989
ARX	0.539323	1.38366	4.32455	0.319954	0.749003	0.999989
AS3MT	2.02976	2.43199	2.5565	0.951296	0.341454	0.999989
ASAH1	32.1799	0.114052	0.63693	0.179065	0.857887	0.999989
ASAH2	0.173725	-0.0490147	6.12047	-0.00800832	0.99361	0.999989
ASAH2B	2.26216	-0.801385	2.15101	-0.372561	0.709475	0.999989
ASAP1	3.29934	0.81351	1.71278	0.474965	0.634812	0.999989
ASAP2	8.57684	-0.281914	1.09948	-0.256407	0.797636	0.999989
ASAP3	2.89164	0.095039	1.83729	0.0517277	0.958746	0.999989
ASB1	2.9581	-0.177901	1.89775	-0.0937431	0.925313	0.999989
ASB10	0.0578996	-1.92881	6.20366	-0.310914	0.755866	0.999989
ASB11	1.21518	-0.682264	3.33091	-0.204828	0.837707	0.999989
ASB13	7.74877	0.869396	1.27832	0.680109	0.496435	0.999989
ASB16	1.60861	-0.492877	2.52063	-0.195538	0.844972	0.999989
ASB18	0.197867	-1.3843	6.12848	-0.225881	0.821294	0.999989
ASB3	4.04711	0.0383857	1.71269	0.0224125	0.982119	0.999989
ASB6	10.9538	0.210317	0.997639	0.210814	0.833032	0.999989
ASB7	5.35414	-0.29242	1.37812	-0.212188	0.83196	0.999989
ASB8	13.0489	-0.234397	0.942062	-0.248813	0.803505	0.999989
ASB9	0.462737	-0.763829	4.36785	-0.174875	0.861178	0.999989
ASCC1	9.71265	0.716853	1.15388	0.621253	0.534433	0.999989
ASCC2	8.14476	0.0861045	1.16569	0.073866	0.941117	0.999989
ASCC3	5.05407	-0.0889213	1.38781	-0.0640733	0.948912	0.999989
ASCL1	0.0866324	-2.51117	6.17616	-0.406592	0.684308	0.999989
ASCL2	7.30761	-0.41799	1.4856	-0.281361	0.778434	0.999989
ASCL4	0.0578996	-1.92881	6.20366	-0.310914	0.755866	0.999989
ASCL5	0.296613	2.00588	5.67217	0.353635	0.723613	0.999989
ASF1A	16.2396	-0.18972	0.930095	-0.203979	0.83837	0.999989
ASF1B	29.8037	0.318044	0.709537	0.448242	0.653978	0.999989
ASGR1	0.0584379	-0.0492635	6.23278	-0.00790394	0.993694	0.999989
ASGR2	0.0873179	0.823048	6.20631	0.132615	0.894498	0.999989
ASH1L	5.04521	-0.335454	1.37722	-0.243573	0.807562	0.999989
ASH2L	7.52955	0.231804	1.26675	0.18299	0.854805	0.999989
ASIC1	0.553059	0.427618	4.07701	0.104885	0.916467	0.999989
ASIC2	0.0285378	0.912477	6.23278	0.1464	0.883606	0.999989
ASIC3	0.353688	0.992416	4.887	0.203073	0.839078	0.999989
ASIC4	0.0570745	-1.91026	6.20473	-0.307872	0.758179	0.999989
ASIP	0.0295579	-1.01102	6.23278	-0.162211	0.87114	0.999989
ASL	18.2942	0.393091	0.817972	0.480567	0.630824	0.999989
ASMT	0.121016	1.4968	6.17442	0.242419	0.808455	0.999989
ASMTL	6.59	-0.102481	1.33109	-0.0769906	0.938631	0.999989
ASNA1	37.0972	-0.0776582	0.565767	-0.137262	0.890824	0.999989
ASNS	8.41125	-0.18458	1.28071	-0.144123	0.885403	0.999989
ASNSD1	9.06053	-0.140682	1.11562	-0.126103	0.899651	0.999989
ASPDH	0.0578996	-1.92881	6.20366	-0.310914	0.755866	0.999989
ASPG	0.0578996	-1.92881	6.20366	-0.310914	0.755866	0.999989
ASPH	3.27442	0.324088	1.81621	0.178442	0.858376	0.999989
ASPHD1	1.51904	-1.85829	2.67843	-0.693799	0.487809	0.999989
ASPHD2	0.0864375	-0.967046	6.20366	-0.155883	0.876125	0.999989
ASPM	2.59593	-0.705793	1.96873	-0.358501	0.719969	0.999989
ASPN	1.40834	0.707743	2.95809	0.239257	0.810906	0.999989
ASPRV1	0.115514	1.39651	6.17829	0.226035	0.821174	0.999989
ASPSCR1	8.6998	0.601106	1.25772	0.477932	0.632699	0.999989
ASRGL1	2.40918	-0.134274	1.99904	-0.0671692	0.946447	0.999989
ASS1	9.23775	-0.0110192	1.13802	-0.00968281	0.992274	0.999989
ASTE1	1.95112	-0.521896	2.16114	-0.241491	0.809175	0.999989
ASTL	0.289355	-0.0304965	5.21465	-0.00584823	0.995334	0.999989
ASTN1	0.0295579	-1.01102	6.23278	-0.162211	0.87114	0.999989
ASTN2	7.83252	-0.593647	1.1834	-0.501645	0.615917	0.999989
ASUN	10.4328	0.652591	1.08302	0.602565	0.546798	0.999989
ASXL1	2.40918	-0.657011	2.03273	-0.323216	0.746531	0.999989
ASXL2	3.22709	0.384439	1.7551	0.219042	0.826618	0.999989
ASZ1	0.0295579	-1.01102	6.23278	-0.162211	0.87114	0.999989
ATAD1	11.76	0.381953	1.06794	0.357654	0.720603	0.999989
ATAD2	16.7338	-0.00949931	0.818308	-0.0116085	0.990738	0.999989
ATAD2B	4.01603	-0.610191	1.54844	-0.394068	0.693531	0.999989
ATAD3A	8.28232	-0.0219054	1.15601	-0.0189492	0.984882	0.999989
ATAD3B	5.52231	-0.495832	1.38381	-0.35831	0.720111	0.999989
ATAD3C	3.87655	-0.803606	1.69825	-0.473198	0.636072	0.999989
ATAD5	1.69924	0.5561	2.35075	0.236562	0.812996	0.999989
ATAT1	0.0578996	-1.92881	6.20366	-0.310914	0.755866	0.999989
ATCAY	1.43621	0.910185	3.13675	0.290168	0.771687	0.999989
ATE1	5.00779	-0.432405	1.40426	-0.307923	0.758141	0.999989
ATF1	13.8206	-0.138871	0.903899	-0.153636	0.877897	0.999989
ATF2	6.7474	-0.335508	1.22252	-0.27444	0.783747	0.999989
ATF3	2.52442	-1.2265	2.23096	-0.549765	0.58248	0.999989
ATF4	39.1855	0.0349086	0.546822	0.0638391	0.949098	0.999989
ATF5	5.01658	-0.214995	1.38561	-0.155162	0.876694	0.999989
ATF6	6.94615	0.41152	1.28848	0.319383	0.749436	0.999989
ATF6B	1.96869	0.719008	2.67761	0.268526	0.788295	0.999989
ATF7	3.3116	-0.371543	2.29926	-0.161592	0.871627	0.999989
ATF7IP	6.73384	-0.342978	1.29055	-0.26576	0.790424	0.999989
ATF7IP2	1.57851	-1.06619	2.58612	-0.412275	0.680138	0.999989
ATG10	3.29514	-1.3171	1.8453	-0.713758	0.475377	0.999989
ATG101	37.4929	0.319821	0.582619	0.548937	0.583049	0.999989
ATG12	17.9963	-0.886745	0.921783	-0.96199	0.336055	0.999989
ATG13	8.08729	0.286085	1.13232	0.252653	0.800536	0.999989
ATG14	7.73785	-0.205697	1.11809	-0.183971	0.854036	0.999989
ATG16L1	11.0315	0.361495	1.03147	0.350465	0.725989	0.999989
ATG16L2	1.45434	0.214227	2.70697	0.0791388	0.936922	0.999989
ATG2A	4.95517	-0.0627873	1.41854	-0.044262	0.964696	0.999989
ATG2B	4.10249	0.122955	1.52108	0.0808335	0.935574	0.999989
ATG3	13.1023	0.109433	0.942558	0.116103	0.907571	0.999989
ATG4A	3.44289	1.47827	1.98618	0.744277	0.456709	0.999989
ATG4B	18.7438	0.154535	0.890045	0.173626	0.862159	0.999989
ATG4C	1.92383	-0.735249	2.26936	-0.323989	0.745946	0.999989
ATG4D	5.04867	-0.251019	1.42108	-0.17664	0.859791	0.999989
ATG5	10.1706	-0.525648	1.09712	-0.479117	0.631855	0.999989
ATG7	9.4338	-0.0163566	1.09315	-0.0149628	0.988062	0.999989
ATG9A	7.0487	-0.0150381	1.18653	-0.0126741	0.989888	0.999989
ATG9B	0.142834	-0.665901	6.15063	-0.108265	0.913785	0.999989
ATHL1	0.669812	-0.276281	3.62887	-0.0761342	0.939312	0.999989
ATIC	65.1524	-0.183759	0.502668	-0.365567	0.714688	0.999989
ATL1	0.142834	-0.665901	6.15063	-0.108265	0.913785	0.999989
ATL2	9.84721	-0.415143	1.09968	-0.377513	0.705792	0.999989
ATL3	35.1832	0.355022	0.602682	0.58907	0.555814	0.999989
ATM	1.75243	-0.0628359	2.27385	-0.0276341	0.977954	0.999989
ATMIN	24.6725	0.247595	0.710656	0.348403	0.727537	0.999989
ATN1	3.21364	0.72245	1.92832	0.374652	0.707919	0.999989
ATOH1	0.0862414	-2.50522	6.17638	-0.405612	0.685028	0.999989
ATOH7	0.0866335	0.807798	6.20722	0.130138	0.896457	0.999989
ATOH8	0.258634	-0.42594	6.08426	-0.0700068	0.944188	0.999989
ATOX1	153.61	-0.228345	0.433569	-0.526663	0.598428	0.999989
ATP10A	0.203401	0.40173	6.10655	0.0657867	0.947548	0.999989
ATP10D	0.121016	1.4968	6.17442	0.242419	0.808455	0.999989
ATP11A	2.43157	-1.44982	2.10852	-0.687597	0.491706	0.999989
ATP11B	6.71086	0.0161988	1.21921	0.0132863	0.989399	0.999989
ATP11C	3.20484	-0.382643	1.75575	-0.217936	0.827479	0.999989
ATP13A1	7.52424	0.0267949	1.23427	0.0217091	0.98268	0.999989
ATP13A2	3.5688	0.501747	1.67157	0.300166	0.764051	0.999989
ATP13A3	11.4396	0.0286456	0.930703	0.0307784	0.975446	0.999989
ATP13A4	0.113276	-0.0563536	6.18021	-0.0091184	0.992725	0.999989
ATP13A5	0.146717	1.86405	6.16234	0.302491	0.762278	0.999989
ATP1A1	91.8688	0.243223	0.389297	0.624775	0.532119	0.999989
ATP1A2	0.341526	-1.07554	5.30889	-0.202593	0.839453	0.999989
ATP1A3	1.06514	0.79746	3.29794	0.241806	0.808931	0.999989
ATP1A4	0.201242	-0.45264	6.0137	-0.0752681	0.940001	0.999989
ATP1B1	70.0229	0.174428	0.491927	0.35458	0.722904	0.999989
ATP1B2	1.43485	-1.01339	3.13744	-0.322998	0.746697	0.999989
ATP1B3	22.1221	0.193339	0.882889	0.218984	0.826662	0.999989
ATP1B4	0.663832	-0.17239	4.68033	-0.0368329	0.970618	0.999989
ATP2A1	0.751589	1.99735	3.82092	0.522741	0.601155	0.999989
ATP2A2	19.9968	0.313257	0.798516	0.392299	0.694837	0.999989
ATP2A3	41.9155	0.0239721	0.55376	0.0432896	0.965471	0.999989
ATP2B1	20.3145	0.0639118	0.822302	0.0777231	0.938048	0.999989
ATP2B2	1.17818	-0.0796818	3.32508	-0.0239639	0.980881	0.999989
ATP2B3	0.263055	0.26852	5.42091	0.0495341	0.960494	0.999989
ATP2B4	2.53326	-0.120219	1.93639	-0.0620841	0.950496	0.999989
ATP2C1	8.93991	-0.488284	1.16878	-0.417772	0.676114	0.999989
ATP2C2	10.4858	0.238143	1.00904	0.236009	0.813425	0.999989
ATP4A	0.0570745	-1.91026	6.20473	-0.307872	0.758179	0.999989
ATP4B	0.25962	-0.292875	6.0833	-0.0481441	0.961601	0.999989
ATP5A1	90.975	0.136635	0.392067	0.348499	0.727465	0.999989
ATP5B	158.369	-0.0512265	0.316583	-0.16181	0.871455	0.999989
ATP5C1	154.447	-0.0802797	0.315733	-0.254264	0.799291	0.999989
ATP5D	52.3657	0.399044	0.621203	0.642372	0.520631	0.999989
ATP5E	1364.56	-0.00594795	0.212315	-0.0280147	0.97765	0.999989
ATP5F1	66.3934	0.632142	0.577913	1.09384	0.274027	0.999989
ATP5G1	35.5653	-0.0874102	0.644334	-0.13566	0.89209	0.999989
ATP5G2	115.052	0.424772	0.456805	0.929876	0.352435	0.999989
ATP5G3	74.9973	-0.519592	0.657977	-0.789682	0.429714	0.999989
ATP5H	85.9175	-0.16623	0.394993	-0.420843	0.67387	0.999989
ATP5I	148.985	-0.527886	0.487447	-1.08296	0.278825	0.999989
ATP5J	58.5017	-0.435032	1.10181	-0.394834	0.692966	0.999989
ATP5J2	154.206	-0.402428	0.373045	-1.07877	0.280692	0.999989
ATP5J2-PTCD1	17.4941	-0.619362	0.8417	-0.735847	0.461824	0.999989
ATP5L	83.7281	-0.245333	0.624109	-0.393092	0.694251	0.999989
ATP5L2	18.7352	-0.370387	0.918663	-0.40318	0.686816	0.999989
ATP5O	48.518	-0.481553	0.587975	-0.819002	0.412785	0.999989
ATP5S	6.7679	-0.29297	1.53334	-0.191067	0.848473	0.999989
ATP5SL	12.1283	-0.193409	1.03866	-0.18621	0.85228	0.999989
ATP6AP1	58.7802	-0.0893405	0.532221	-0.167863	0.866691	0.999989
ATP6AP1L	1.43689	-1.01338	3.1364	-0.323104	0.746616	0.999989
ATP6AP2	33.3028	0.117108	0.64304	0.182117	0.855491	0.999989
ATP6V0A1	6.65212	0.679809	1.49708	0.45409	0.649764	0.999989
ATP6V0A2	4.56305	0.794139	1.51793	0.523173	0.600854	0.999989
ATP6V0A4	3.802	0.469372	1.7082	0.274776	0.783488	0.999989
ATP6V0B	27.4139	0.011854	0.693457	0.0170941	0.986362	0.999989
ATP6V0C	99.3555	0.306184	0.825644	0.370843	0.710755	0.999989
ATP6V0D1	70.4917	0.458212	0.499336	0.917641	0.358807	0.999989
ATP6V0D2	1.52265	-0.0805279	2.76607	-0.0291127	0.976775	0.999989
ATP6V0E1	144.677	-0.273645	0.373832	-0.732	0.464168	0.999989
ATP6V0E2	12.1383	0.265548	0.983743	0.269936	0.787209	0.999989
ATP6V1A	30.2126	0.434063	0.638883	0.679409	0.496879	0.999989
ATP6V1B1	1.26588	1.44451	2.83076	0.510291	0.609848	0.999989
ATP6V1B2	15.3788	0.0237726	0.897361	0.0264916	0.978865	0.999989
ATP6V1C1	29.1552	0.359762	0.698261	0.515226	0.606395	0.999989
ATP6V1C2	8.94967	-0.37253	1.28087	-0.29084	0.771174	0.999989
ATP6V1D	34.0502	0.382578	0.672177	0.569163	0.569246	0.999989
ATP6V1E1	70.5792	0.0373851	0.476495	0.0784585	0.937463	0.999989
ATP6V1E2	0.771844	0.729273	3.5385	0.206097	0.836715	0.999989
ATP6V1F	81.0297	-0.476242	0.527707	-0.902475	0.366805	0.999989
ATP6V1G1	145.922	-0.49224	0.364537	-1.35031	0.176915	0.999989
ATP6V1G2	0.0308914	0.912477	6.23278	0.1464	0.883606	0.999989
ATP6V1G3	0.153123	1.91307	6.16095	0.310516	0.756169	0.999989
ATP6V1H	18.6718	-0.0594883	0.800297	-0.0743329	0.940746	0.999989
ATP7A	1.83036	0.105579	2.27713	0.0463651	0.963019	0.999989
ATP7B	2.39284	0.280724	1.97791	0.14193	0.887135	0.999989
ATP8A1	2.07959	0.350736	2.10196	0.166862	0.867479	0.999989
ATP8A2	0.527895	-0.0150123	4.19764	-0.00357637	0.997146	0.999989
ATP8B1	7.69435	0.159008	1.12549	0.141279	0.88765	0.999989
ATP8B2	9.84407	0.0530542	1.03644	0.0511891	0.959175	0.999989
ATP8B3	0.760662	2.88419	3.9701	0.726477	0.467547	0.999989
ATP8B4	0.0295579	-1.01102	6.23278	-0.162211	0.87114	0.999989
ATP9A	46.9292	0.300691	0.493053	0.609857	0.541957	0.999989
ATP9B	2.45879	0.279354	1.97179	0.141676	0.887336	0.999989
ATPAF1	14.9034	1.01346	0.981589	1.03246	0.301854	0.999989
ATPAF2	5.55958	-0.13946	1.57521	-0.0885339	0.929452	0.999989
ATPIF1	111.208	-0.0585112	0.556319	-0.105176	0.916236	0.999989
ATR	2.18855	-0.443679	2.03729	-0.217778	0.827602	0.999989
ATRAID	52.0208	-0.481742	0.625442	-0.770243	0.441156	0.999989
ATRIP	2.38317	-0.569696	1.98508	-0.286989	0.77412	0.999989
ATRN	4.03224	-0.221694	1.73893	-0.127489	0.898554	0.999989
ATRNL1	0.26385	0.300991	5.43804	0.0553492	0.95586	0.999989
ATRX	7.04477	-0.245865	1.24657	-0.197233	0.843645	0.999989
ATXN1	2.80871	0.373022	1.8366	0.203105	0.839053	0.999989
ATXN10	22.1296	0.537487	0.913875	0.588141	0.556438	0.999989
ATXN1L	4.55475	-0.470733	1.50456	-0.312872	0.754378	0.999989
ATXN2	4.28851	-0.402114	1.52816	-0.263137	0.792445	0.999989
ATXN2L	9.71974	0.406273	1.25506	0.323708	0.746159	0.999989
ATXN3	13.2694	0.229834	1.0681	0.21518	0.829627	0.999989
ATXN3L	0.0849344	0.815439	6.20676	0.131379	0.895475	0.999989
ATXN7	8.4265	-0.141975	1.07855	-0.131636	0.895273	0.999989
ATXN7L1	0.482515	-0.583937	4.68237	-0.12471	0.900753	0.999989
ATXN7L2	0.288365	0.521902	5.23932	0.0996126	0.920652	0.999989
ATXN7L3	4.47341	0.00967419	1.48292	0.00652376	0.994795	0.999989
ATXN7L3B	68.7315	0.719377	0.563057	1.27763	0.201381	0.999989
AUH	5.80196	0.291428	1.42207	0.204932	0.837625	0.999989
AUNIP	6.39731	-0.558078	1.28804	-0.433278	0.664813	0.999989
AUP1	28.1196	0.210321	0.649486	0.323827	0.746069	0.999989
AURKA	22.4333	-0.517553	0.718535	-0.72029	0.471347	0.999989
AURKAIP1	50.3768	-0.00779252	0.591813	-0.0131672	0.989494	0.999989
AURKB	11.4546	-0.361352	1.07251	-0.336921	0.736177	0.999989
AURKC	0.171568	0.910232	6.13558	0.148353	0.882064	0.999989
AUTS2	0.344705	-1.05365	4.89081	-0.215435	0.829428	0.999989
AVEN	8.54706	1.50042	1.23493	1.21499	0.224371	0.999989
AVL9	22.1847	-0.0238322	0.689529	-0.034563	0.972428	0.999989
AVP	0.30358	0.551987	6.07504	0.0908613	0.927603	0.999989
AVPI1	8.0336	-0.680546	1.43429	-0.474481	0.635157	0.999989
AVPR1A	0.0874576	-2.52389	6.17567	-0.408682	0.682773	0.999989
AVPR1B	0.0283417	-1.01102	6.23278	-0.162211	0.87114	0.999989
AVPR2	0.02888	0.912477	6.23278	0.1464	0.883606	0.999989
AXDND1	0.178599	1.06029	6.13533	0.172817	0.862796	0.999989
AXIN1	6.68698	0.326816	1.21141	0.269783	0.787327	0.999989
AXIN2	0.259142	-1.04904	5.44056	-0.192818	0.847101	0.999989
AXL	0.446151	0.912463	5.82176	0.156733	0.875455	0.999989
AZGP1	0.605892	1.57752	4.52673	0.348491	0.727472	0.999989
AZI2	5.73425	1.03649	1.53287	0.676176	0.498929	0.999989
AZIN1	38.9935	-0.201041	0.54052	-0.371941	0.709937	0.999989
AZIN2	0.0578996	-1.92881	6.20366	-0.310914	0.755866	0.999989
B2M	74.4303	0.215393	0.481619	0.447227	0.654711	0.999989
B3GALNT1	13.9511	-0.497563	0.902123	-0.551547	0.581259	0.999989
B3GALNT2	3.85979	-0.917484	1.69845	-0.540189	0.589066	0.999989
B3GALT4	0.173725	-0.0490147	6.12047	-0.00800832	0.99361	0.999989
B3GALT5	0.577861	0.234976	4.01887	0.0584682	0.953376	0.999989
B3GALT6	6.24016	-0.126371	1.27738	-0.0989297	0.921194	0.999989
B3GAT1	0.02888	0.912477	6.23278	0.1464	0.883606	0.999989
B3GAT2	0.0580957	-0.0492635	6.23278	-0.00790394	0.993694	0.999989
B3GAT3	14.8847	0.701329	1.06622	0.657772	0.510685	0.999989
B3GLCT	3.05773	-0.23922	1.79074	-0.133587	0.893729	0.999989
B3GNT2	7.54242	-0.484555	1.22816	-0.394538	0.693184	0.999989
B3GNT3	2.97933	-1.09323	1.79563	-0.608829	0.542638	0.999989
B3GNT4	1.41201	2.2736	3.09089	0.73558	0.461986	0.999989
B3GNT5	1.45038	0.288235	2.63241	0.109495	0.91281	0.999989
B3GNT6	1.18432	-0.409178	3.47271	-0.117827	0.906205	0.999989
B3GNT7	0.452625	-1.46636	4.56483	-0.321229	0.748037	0.999989
B3GNT8	0.687969	0.152073	4.20524	0.0361628	0.971153	0.999989
B3GNT9	1.27682	-1.30364	2.96375	-0.439861	0.660038	0.999989
B3GNTL1	0.436897	0.557554	4.4673	0.124808	0.900676	0.999989
B4GALNT1	0.756488	-0.035091	3.628	-0.00967227	0.992283	0.999989
B4GALNT2	0.142834	-0.665901	6.15063	-0.108265	0.913785	0.999989
B4GALNT3	0.271303	1.80976	6.11535	0.295937	0.767278	0.999989
B4GALNT4	3.96032	0.206423	1.68401	0.122578	0.902441	0.999989
B4GALT1	17.889	0.141388	0.887354	0.159337	0.873403	0.999989
B4GALT2	5.45294	-0.0132348	1.58367	-0.00835703	0.993332	0.999989
B4GALT3	5.89026	-0.355468	1.42075	-0.250197	0.802435	0.999989
B4GALT4	7.36818	0.536639	1.33126	0.403107	0.686869	0.999989
B4GALT5	9.55092	-0.424181	1.1935	-0.355409	0.722283	0.999989
B4GALT6	0.291366	-0.0122917	5.22659	-0.00235177	0.998124	0.999989
B4GALT7	5.36898	-0.0788407	1.34169	-0.0587621	0.953142	0.999989
B4GAT1	5.43169	0.149168	1.44117	0.103505	0.917562	0.999989
B9D1	2.63057	0.743396	2.14195	0.347064	0.728543	0.999989
B9D2	2.75999	-0.604986	1.90842	-0.317008	0.751237	0.999989
BAALC	0.144532	-3.25013	6.1539	-0.528142	0.597401	0.999989
BAAT	0.0308914	0.912477	6.23278	0.1464	0.883606	0.999989
BABAM1	13.8825	-0.220584	0.856749	-0.257467	0.796818	0.999989
BACE1	6.16444	0.484669	1.33769	0.362319	0.717114	0.999989
BACE2	3.56659	-0.0174755	1.7784	-0.00982656	0.99216	0.999989
BACH1	6.04157	0.0110305	1.26232	0.00873834	0.993028	0.999989
BACH2	0.0859545	-0.948505	6.20473	-0.152868	0.878502	0.999989
BAD	15.6917	-0.787727	1.15135	-0.684177	0.493863	0.999989
BAG1	10.0398	-0.536848	1.0461	-0.513192	0.607817	0.999989
BAG2	2.88692	-1.07647	2.27496	-0.473182	0.636083	0.999989
BAG3	31.6347	-0.178919	0.695485	-0.257258	0.79698	0.999989
BAG4	5.10508	-0.138884	1.42205	-0.097665	0.922198	0.999989
BAG5	24.6206	0.244625	0.732526	0.333947	0.73842	0.999989
BAG6	2.96516	-0.165944	1.85584	-0.0894169	0.928751	0.999989
BAGE	20.0888	-0.716715	0.956313	-0.749457	0.453582	0.999989
BAGE2	52.3143	-1.06348	0.638752	-1.66493	0.0959258	0.999989
BAGE3	52.3143	-1.06348	0.638752	-1.66493	0.0959258	0.999989
BAGE4	56.1267	-0.592746	0.694969	-0.852911	0.393709	0.999989
BAGE5	56.1277	-0.66513	0.687109	-0.968012	0.333038	0.999989
BAHCC1	0.347451	-0.0489976	4.83213	-0.01014	0.99191	0.999989
BAHD1	5.02577	-0.332611	1.45706	-0.228276	0.819432	0.999989
BAIAP2	6.47155	-0.250334	1.51334	-0.165418	0.868615	0.999989
BAIAP2L1	5.39824	0.0809361	1.54491	0.0523889	0.958219	0.999989
BAIAP2L2	0.116338	-1.56213	6.17567	-0.252949	0.800308	0.999989
BAIAP3	2.54123	0.630424	1.9389	0.325145	0.745072	0.999989
BAK1	13.2959	-0.0862933	1.27254	-0.0678121	0.945935	0.999989
BAMBI	67.4105	0.0265561	0.435323	0.0610031	0.951357	0.999989
BANF1	255.698	-0.219452	0.498224	-0.440468	0.659598	0.999989
BANK1	2.29906	-1.24702	2.67804	-0.465647	0.641468	0.999989
BANP	9.06118	-0.179029	1.07303	-0.166844	0.867493	0.999989
BAP1	5.1035	0.380979	1.39229	0.273634	0.784366	0.999989
BARD1	6.6831	-0.512972	1.34323	-0.381894	0.70254	0.999989
BARHL1	0.0847383	-0.921056	6.20633	-0.148406	0.882023	0.999989
BARHL2	0.0578996	-1.92881	6.20366	-0.310914	0.755866	0.999989
BARX1	0.0283417	-1.01102	6.23278	-0.162211	0.87114	0.999989
BARX2	1.10151	-1.35374	3.09205	-0.437814	0.661521	0.999989
BASP1	63.0744	-0.323077	0.491941	-0.656739	0.511348	0.999989
BATF	21.0815	-0.212544	0.710496	-0.299148	0.764827	0.999989
BATF2	0.178629	0.991432	6.1332	0.16165	0.871581	0.999989
BATF3	0.111717	-2.88132	6.1636	-0.467474	0.640161	0.999989
BAX	27.8762	0.568768	0.750284	0.75807	0.448409	0.999989
BAZ1A	9.06571	-0.179759	1.05886	-0.169766	0.865194	0.999989
BAZ1B	14.2966	0.185576	0.858793	0.21609	0.828918	0.999989
BAZ2A	4.63806	-0.307254	1.50435	-0.204244	0.838163	0.999989
BAZ2B	3.83358	0.205434	1.56736	0.13107	0.89572	0.999989
BBC3	8.86976	0.579492	1.27383	0.45492	0.649167	0.999989
BBIP1	4.91169	-1.48531	1.58713	-0.935847	0.349352	0.999989
BBS1	3.99256	0.136783	1.68129	0.0813557	0.935159	0.999989
BBS10	4.21726	-0.832856	1.65444	-0.503408	0.614678	0.999989
BBS12	0.113954	-1.5306	6.17688	-0.247795	0.804293	0.999989
BBS2	4.24982	0.466908	1.54817	0.301587	0.762967	0.999989
BBS4	3.90414	-0.80887	1.70738	-0.473749	0.635679	0.999989
BBS5	11.8253	0.0863204	0.971286	0.0888723	0.929183	0.999989
BBS7	0.965917	1.15453	3.21642	0.358948	0.719634	0.999989
BBS9	2.24106	-0.988353	2.13262	-0.463446	0.643045	0.999989
BBX	4.61951	-0.205793	1.50284	-0.136936	0.891082	0.999989
BCAM	53.7287	-0.041094	0.588172	-0.0698673	0.944299	0.999989
BCAN	0.421889	-1.0583	5.00291	-0.211537	0.832468	0.999989
BCAP29	10.542	0.278815	1.26664	0.220121	0.825777	0.999989
BCAP31	80.383	-0.260256	0.445486	-0.584207	0.559081	0.999989
BCAR1	10.0932	-0.063147	1.06223	-0.0594475	0.952596	0.999989
BCAR3	3.01976	0.668556	1.87883	0.355837	0.721963	0.999989
BCAS1	43.2592	-0.0382509	0.550088	-0.0695359	0.944563	0.999989
BCAS2	164.734	-0.337037	0.387382	-0.870038	0.384279	0.999989
BCAS3	105.049	0.0748092	0.366164	0.204305	0.838115	0.999989
BCAS4	81.4493	-0.363295	0.558659	-0.650298	0.5155	0.999989
BCAT1	0.257326	-0.405915	5.94277	-0.068304	0.945544	0.999989
BCAT2	21.6542	0.139492	0.802715	0.173775	0.862042	0.999989
BCCIP	11.3555	-0.706904	1.09795	-0.643839	0.51968	0.999989
BCDIN3D	6.79311	-0.240136	1.21324	-0.197929	0.8431	0.999989
BCKDHA	22.0039	0.443915	0.813212	0.545879	0.585149	0.999989
BCKDHB	6.65076	0.0229176	1.29966	0.0176335	0.985931	0.999989
BCKDK	18.224	-0.0549867	0.848614	-0.0647959	0.948337	0.999989
BCL10	13.5794	-0.31388	0.9788	-0.320678	0.748454	0.999989
BCL11A	0.0295579	-1.01102	6.23278	-0.162211	0.87114	0.999989
BCL11B	1.38112	-1.15941	2.7935	-0.415039	0.678113	0.999989
BCL2	0.54513	1.77652	4.65592	0.381561	0.702787	0.999989
BCL2A1	0.0285378	0.912477	6.23278	0.1464	0.883606	0.999989
BCL2L1	24.6191	0.243929	0.703126	0.346921	0.728651	0.999989
BCL2L10	0.142156	0.529997	6.1514	0.0861588	0.93134	0.999989
BCL2L11	7.73356	0.619781	1.4033	0.441661	0.658735	0.999989
BCL2L12	4.48902	-0.0326508	1.73468	-0.0188223	0.984983	0.999989
BCL2L13	10.681	0.260213	1.04531	0.248934	0.803412	0.999989
BCL2L14	0.149071	1.89067	6.16158	0.306849	0.758958	0.999989
BCL2L15	1.40733	-0.0519441	3.25525	-0.015957	0.987269	0.999989
BCL2L2	6.68465	0.789989	1.36997	0.576646	0.564179	0.999989
BCL2L2-PABPN1	27.6391	0.101541	0.684467	0.148351	0.882066	0.999989
BCL3	3.52184	0.506963	2.05219	0.247035	0.804881	0.999989
BCL6	4.26066	0.548858	1.69742	0.323348	0.746432	0.999989
BCL6B	0.299645	1.22739	5.70772	0.215041	0.829736	0.999989
BCL7A	12.6792	0.0465046	1.07109	0.0434179	0.965368	0.999989
BCL7B	11.0127	0.540205	1.03906	0.5199	0.603134	0.999989
BCL7C	14.3809	-0.554568	0.917599	-0.604369	0.545599	0.999989
BCL9	2.10019	-0.0421522	2.06676	-0.0203953	0.983728	0.999989
BCL9L	6.5354	0.151754	1.42877	0.106214	0.915413	0.999989
BCLAF1	15.889	-0.687251	0.938388	-0.732374	0.46394	0.999989
BCO1	0.0558583	-1.88282	6.20633	-0.30337	0.761608	0.999989
BCOR	3.5464	0.566623	1.79591	0.315508	0.752376	0.999989
BCORL1	0.571844	-0.352491	4.05228	-0.086986	0.930683	0.999989
BCR	9.6282	0.195279	1.01428	0.192529	0.847328	0.999989
BCS1L	6.0308	1.40347	1.50201	0.934397	0.350099	0.999989
BDH1	4.75213	-0.0590602	1.66831	-0.0354013	0.97176	0.999989
BDH2	2.52219	-1.4205	2.62517	-0.54111	0.588432	0.999989
BDKRB2	1.62616	0.235515	2.59609	0.0907192	0.927716	0.999989
BDP1	1.02648	0.827021	3.13897	0.263469	0.792189	0.999989
BEAN1	0.0854162	-2.49236	6.17688	-0.403499	0.686581	0.999989
BECN1	18.4074	0.345232	0.764278	0.451709	0.651478	0.999989
BECN2	0.0570745	-1.91026	6.20473	-0.307872	0.758179	0.999989
BEGAIN	0.147542	1.86405	6.16234	0.302491	0.762278	0.999989
BEND2	1.135	0.59377	3.65974	0.162244	0.871114	0.999989
BEND3	1.23969	0.541106	2.96291	0.182626	0.855091	0.999989
BEND4	0.0578996	-1.92881	6.20366	-0.310914	0.755866	0.999989
BEND5	0.0572217	-0.0492635	6.23278	-0.00790394	0.993694	0.999989
BEND6	0.0572217	-0.0492635	6.23278	-0.00790394	0.993694	0.999989
BEND7	1.7555	-0.827588	2.47057	-0.334979	0.737641	0.999989
BEST1	0.0295579	-1.01102	6.23278	-0.162211	0.87114	0.999989
BEST2	0.0584379	-0.0492635	6.23278	-0.00790394	0.993694	0.999989
BEST4	0.176079	-0.0139324	6.11911	-0.00227686	0.998183	0.999989
BET1	5.57783	-1.25218	1.86024	-0.673127	0.500866	0.999989
BET1L	6.37261	0.0891325	1.44248	0.0617912	0.950729	0.999989
BEX1	1.29396	-2.09792	3.35872	-0.624618	0.532222	0.999989
BEX2	10.0418	0.489137	1.32186	0.370037	0.711355	0.999989
BEX4	6.93244	-0.478055	1.62445	-0.294287	0.768539	0.999989
BEX5	3.19782	-3.13011	2.21746	-1.41158	0.158075	0.999989
BFAR	6.92506	0.390818	1.19292	0.327615	0.743203	0.999989
BFSP1	7.59419	0.318361	1.34503	0.236695	0.812894	0.999989
BFSP2	0.0283417	-1.01102	6.23278	-0.162211	0.87114	0.999989
BGLAP	0.198888	-0.488431	6.10806	-0.0799651	0.936265	0.999989
BGN	0.0926742	2.45854	6.17442	0.398182	0.690496	0.999989
BHLHA15	0.200824	-3.72535	6.14454	-0.606286	0.544325	0.999989
BHLHA9	0.112738	-1.51158	6.17763	-0.244687	0.806699	0.999989
BHLHB9	1.73216	-1.29437	2.46742	-0.524587	0.599871	0.999989
BHLHE23	0.143176	-0.658292	6.15018	-0.107036	0.91476	0.999989
BHLHE40	6.28356	0.856751	1.44047	0.594772	0.551996	0.999989
BHLHE41	1.61732	-1.5944	3.12034	-0.510969	0.609373	0.999989
BHMG1	0.0578996	-1.92881	6.20366	-0.310914	0.755866	0.999989
BHMT	0.0285378	0.912477	6.23278	0.1464	0.883606	0.999989
BHMT2	1.40733	-0.0519441	3.25525	-0.015957	0.987269	0.999989
BICC1	0.0926742	2.45854	6.17442	0.398182	0.690496	0.999989
BICD1	90.2408	-2.01959	1.6393	-1.23198	0.217956	0.999989
BICD2	5.12729	0.203257	1.45621	0.13958	0.888992	0.999989
BID	25.3082	-0.106371	0.796139	-0.133609	0.893712	0.999989
BIK	27.9497	0.0460899	0.734955	0.0627112	0.949996	0.999989
BIN1	0.171176	-1.0794	6.13656	-0.175896	0.860375	0.999989
BIN2	0.291366	-0.0122917	5.22659	-0.00235177	0.998124	0.999989
BIN3	5.24438	-0.865059	1.7055	-0.507219	0.612002	0.999989
BIRC2	4.10943	-1.03797	1.51907	-0.683292	0.494422	0.999989
BIRC5	19.0597	-0.562357	0.815556	-0.689539	0.490484	0.999989
BIRC6	8.13104	-0.0417714	1.09558	-0.0381272	0.969586	0.999989
BIRC8	0.428697	-1.08192	4.88259	-0.221588	0.824634	0.999989
BIVM	2.25311	0.53671	2.16937	0.247404	0.804596	0.999989
BIVM-ERCC5	3.58636	0.0979019	1.62352	0.0603023	0.951915	0.999989
BLCAP	9.37434	-0.508356	1.11063	-0.457719	0.647154	0.999989
BLID	0.0283417	-1.01102	6.23278	-0.162211	0.87114	0.999989
BLK	0.258629	-0.990662	5.97714	-0.165742	0.86836	0.999989
BLM	2.21842	-0.569507	2.01601	-0.282491	0.777567	0.999989
BLMH	3.67369	-0.549798	1.94511	-0.282657	0.77744	0.999989
BLNK	3.71213	0.678627	1.70775	0.397381	0.691086	0.999989
BLOC1S1	31.5824	-0.14845	0.67504	-0.219913	0.825939	0.999989
BLOC1S2	19.4615	0.294355	0.897482	0.327979	0.742927	0.999989
BLOC1S3	5.08791	-0.329	1.55557	-0.211498	0.832498	0.999989
BLOC1S4	16.1907	-0.0873793	0.842082	-0.103766	0.917355	0.999989
BLOC1S5	8.84178	0.0200778	1.27298	0.0157723	0.987416	0.999989
BLOC1S6	5.6132	-0.473556	1.34797	-0.351311	0.725355	0.999989
BLVRA	32.67	0.25439	0.72257	0.352063	0.724791	0.999989
BLVRB	91.4768	0.218534	0.437903	0.499046	0.617747	0.999989
BLZF1	9.23653	-0.763431	1.0412	-0.733222	0.463423	0.999989
BMF	17.8349	0.135625	0.893906	0.151722	0.879407	0.999989
BMI1	15.5439	-0.574556	1.00363	-0.572476	0.567	0.999989
BMP1	3.04755	-0.174659	1.78063	-0.0980888	0.921862	0.999989
BMP2	0.0283417	-1.01102	6.23278	-0.162211	0.87114	0.999989
BMP2K	2.06998	-0.427877	2.07886	-0.205823	0.836929	0.999989
BMP4	2.35344	-0.326794	2.01384	-0.162274	0.87109	0.999989
BMP5	0.119879	1.46233	6.17572	0.236786	0.812823	0.999989
BMP6	0.913207	0.471973	3.94565	0.119619	0.904785	0.999989
BMP7	75.6588	0.477135	0.453047	1.05317	0.292264	0.999989
BMP8A	2.69538	0.230428	1.95481	0.117878	0.906165	0.999989
BMP8B	3.20503	0.502678	1.90595	0.263741	0.791979	0.999989
BMPR1A	8.83732	0.154307	1.0455	0.147591	0.882666	0.999989
BMPR1B	1.47376	-0.859462	2.56391	-0.335216	0.737462	0.999989
BMPR2	11.4028	0.772203	1.00525	0.76817	0.442386	0.999989
BMS1	6.77423	-0.37057	1.29692	-0.285732	0.775084	0.999989
BMX	0.0843961	-0.921056	6.20633	-0.148406	0.882023	0.999989
BNC1	0.0275166	-1.01102	6.23278	-0.162211	0.87114	0.999989
BNIP1	4.95781	-1.15564	1.59145	-0.726155	0.467744	0.999989
BNIP2	8.0407	-0.449249	1.21482	-0.369806	0.711527	0.999989
BNIP3	17.2585	-0.557133	1.15645	-0.48176	0.629976	0.999989
BNIP3L	30.9557	-0.239732	0.711042	-0.337156	0.735999	0.999989
BNIPL	5.87893	0.955911	1.33806	0.714399	0.47498	0.999989
BOC	0.114492	-0.0838027	6.17859	-0.0135634	0.989178	0.999989
BOD1	23.7324	-0.257166	0.774597	-0.331999	0.73989	0.999989
BOD1L1	2.90948	-0.378603	1.86426	-0.203085	0.839068	0.999989
BOD1L2	0.457376	-0.830196	4.80551	-0.172759	0.862841	0.999989
BOK	16.1997	0.121776	0.821118	0.148305	0.882102	0.999989
BOLA1	26.2382	0.109611	0.685783	0.159834	0.873012	0.999989
BOLA2	68.64	-0.289392	0.486639	-0.594675	0.552061	0.999989
BOLA2B	68.64	-0.289392	0.486639	-0.594675	0.552061	0.999989
BOLA3	17.0889	1.2459	1.08654	1.14667	0.251519	0.999989
BOP1	6.25716	0.458893	1.30289	0.352211	0.72468	0.999989
BORA	1.72021	-0.410201	2.50616	-0.163677	0.869985	0.999989
BPGM	1.90299	-0.208964	2.38456	-0.0876321	0.930169	0.999989
BPHL	9.22048	-0.111601	1.1025	-0.101225	0.919372	0.999989
BPI	0.0906628	2.42915	6.17553	0.393351	0.69406	0.999989
BPIFA1	0.0275166	-1.01102	6.23278	-0.162211	0.87114	0.999989
BPIFA3	0.0295579	-1.01102	6.23278	-0.162211	0.87114	0.999989
BPIFB1	2.0711	-0.582237	2.47653	-0.235102	0.81413	0.999989
BPIFB2	0.0295579	-1.01102	6.23278	-0.162211	0.87114	0.999989
BPIFB3	0.0617828	1.87124	6.20135	0.301747	0.762845	0.999989
BPIFB6	0.0869757	0.815439	6.20676	0.131379	0.895475	0.999989
BPIFC	0.173755	-0.111074	6.12046	-0.0181479	0.985521	0.999989
BPNT1	15.1583	0.25218	0.895765	0.281525	0.778308	0.999989
BPTF	14.6399	-0.211687	0.825761	-0.256354	0.797677	0.999989
BRAF	4.64386	0.740797	1.52781	0.484874	0.627766	0.999989
BRAP	8.88947	-0.409247	1.21965	-0.335544	0.737215	0.999989
BRAT1	14.876	-0.0684018	0.901493	-0.0758761	0.939518	0.999989
BRCA1	2.03861	-0.0554263	2.1083	-0.0262896	0.979026	0.999989
BRCA2	1.78131	0.158265	2.255	0.0701839	0.944047	0.999989
BRCC3	11.0279	0.138788	1.03618	0.133941	0.893449	0.999989
BRD1	5.45307	0.623589	1.41124	0.441873	0.658581	0.999989
BRD2	2.24201	-0.342171	2.02104	-0.169304	0.865557	0.999989
BRD3	9.35328	-0.0918804	1.11622	-0.0823138	0.934397	0.999989
BRD4	5.41653	0.946998	1.74241	0.5435	0.586786	0.999989
BRD7	9.32147	-0.270605	1.08767	-0.248794	0.80352	0.999989
BRD8	5.76053	-0.0661397	1.29713	-0.0509891	0.959334	0.999989
BRD9	7.19645	-0.324547	1.24444	-0.260798	0.794248	0.999989
BRDT	0.0275166	-1.01102	6.23278	-0.162211	0.87114	0.999989
BRE	8.0737	-0.182185	1.23359	-0.147687	0.88259	0.999989
BRF1	10.1007	0.674755	1.07409	0.628213	0.529864	0.999989
BRF2	3.00052	-0.547441	1.81039	-0.302388	0.762356	0.999989
BRI3	11.1239	1.61311	1.27443	1.26575	0.205604	0.999989
BRI3BP	23.5402	1.08087	0.888965	1.21588	0.224032	0.999989
BRICD5	1.19179	-0.677703	2.93852	-0.230627	0.817605	0.999989
BRINP1	0.0285378	0.912477	6.23278	0.1464	0.883606	0.999989
BRINP2	0.292148	-0.146302	6.20676	-0.0235715	0.981194	0.999989
BRINP3	0.0285378	0.912477	6.23278	0.1464	0.883606	0.999989
BRIP1	25.1417	-0.163732	0.639082	-0.256199	0.797797	0.999989
BRIX1	13.1641	-0.600238	0.909359	-0.660068	0.50921	0.999989
BRK1	142.248	0.219667	0.396188	0.55445	0.579271	0.999989
BRMS1	22.3069	0.240132	0.727761	0.32996	0.74143	0.999989
BRMS1L	4.75211	-0.771365	1.71474	-0.449844	0.652823	0.999989
BROX	15.115	-0.51223	0.882591	-0.580371	0.561665	0.999989
BRPF1	4.55221	0.72259	1.51604	0.476631	0.633625	0.999989
BRPF3	2.98169	0.497223	1.85532	0.267999	0.7887	0.999989
BRS3	0.0275166	-1.01102	6.23278	-0.162211	0.87114	0.999989
BRSK1	0.115317	-0.102344	6.17752	-0.0165671	0.986782	0.999989
BRSK2	0.316559	-0.325318	5.02226	-0.0647751	0.948353	0.999989
BRWD1	10.3556	-0.330003	0.971631	-0.339638	0.734129	0.999989
BRWD3	0.175059	0.992259	6.13559	0.161722	0.871525	0.999989
BSCL2	17.6462	0.533767	0.881178	0.605742	0.544686	0.999989
BSDC1	7.68765	-0.107753	1.19661	-0.0900484	0.928249	0.999989
BSG	244.901	0.0198551	0.344725	0.0575971	0.95407	0.999989
BSN	0.114296	-1.5306	6.17688	-0.247795	0.804293	0.999989
BSND	0.291905	0.565187	5.21881	0.108298	0.913759	0.999989
BSPH1	0.0275166	-1.01102	6.23278	-0.162211	0.87114	0.999989
BSPRY	13.8677	0.559298	0.883943	0.63273	0.52691	0.999989
BST1	0.0295579	-1.01102	6.23278	-0.162211	0.87114	0.999989
BST2	1.57258	-0.393359	2.83744	-0.138632	0.889741	0.999989
BSX	0.02888	0.912477	6.23278	0.1464	0.883606	0.999989
BTAF1	3.43593	-0.0498182	1.63974	-0.0303817	0.975763	0.999989
BTBD1	17.6624	0.231149	0.806178	0.286722	0.774325	0.999989
BTBD10	9.89045	0.139683	1.03647	0.134768	0.892796	0.999989
BTBD11	0.520711	-0.755383	4.01021	-0.188365	0.850591	0.999989
BTBD16	0.0275166	-1.01102	6.23278	-0.162211	0.87114	0.999989
BTBD17	0.0867796	-0.967046	6.20366	-0.155883	0.876125	0.999989
BTBD18	0.0308914	0.912477	6.23278	0.1464	0.883606	0.999989
BTBD19	0.0864375	-0.967046	6.20366	-0.155883	0.876125	0.999989
BTBD2	23.2955	-0.309084	0.745313	-0.414703	0.678359	0.999989
BTBD3	4.42942	-0.438258	1.46329	-0.299501	0.764558	0.999989
BTBD6	24.953	-0.251156	0.686511	-0.365845	0.714481	0.999989
BTBD7	3.74626	0.80601	1.61157	0.500139	0.616977	0.999989
BTBD8	0.171176	-1.0794	6.13656	-0.175896	0.860375	0.999989
BTBD9	2.95112	0.229846	1.97916	0.116133	0.907547	0.999989
BTC	0.11566	-0.0947341	6.17707	-0.0153364	0.987764	0.999989
BTD	3.23606	-0.710092	1.88122	-0.377464	0.705829	0.999989
BTF3	230.912	-0.241033	0.304772	-0.790861	0.429025	0.999989
BTF3L4	27.6046	0.0310604	0.864008	0.0359492	0.971323	0.999989
BTG1	45.8885	-0.420295	0.746169	-0.56327	0.573251	0.999989
BTG2	16.3539	-0.230709	0.88818	-0.259755	0.795053	0.999989
BTG3	4.3003	-0.162187	1.55995	-0.10397	0.917193	0.999989
BTG4	0.0275166	-1.01102	6.23278	-0.162211	0.87114	0.999989
BTLA	0.0275166	-1.01102	6.23278	-0.162211	0.87114	0.999989
BTN1A1	0.0854162	-2.49236	6.17688	-0.403499	0.686581	0.999989
BTN2A1	1.24167	0.263874	2.96202	0.089086	0.929014	0.999989
BTN2A2	0.312507	-0.32782	5.52379	-0.059347	0.952676	0.999989
BTN3A1	0.148562	0.549625	6.14614	0.0894261	0.928743	0.999989
BTN3A2	0.784848	1.41813	3.95437	0.358624	0.719876	0.999989
BTN3A3	0.148562	0.549625	6.14614	0.0894261	0.928743	0.999989
BTNL10	0.0283417	-1.01102	6.23278	-0.162211	0.87114	0.999989
BTNL8	0.0283417	-1.01102	6.23278	-0.162211	0.87114	0.999989
BTNL9	0.29528	1.19859	5.21969	0.229628	0.818381	0.999989
BTRC	3.5019	-0.276689	1.87428	-0.147624	0.88264	0.999989
BUB1	4.83947	-0.566264	1.47129	-0.384875	0.70033	0.999989
BUB1B	3.69138	-0.637271	1.68423	-0.378376	0.705151	0.999989
BUB3	51.2251	-0.113507	0.538494	-0.210786	0.833054	0.999989
BUD13	2.7529	0.883881	1.93268	0.457334	0.647431	0.999989
BUD31	51.4228	-0.59095	0.64368	-0.91808	0.358577	0.999989
BVES	1.98497	1.3066	2.61156	0.500312	0.616855	0.999989
BYSL	4.75142	-0.357341	1.89545	-0.188526	0.850464	0.999989
BZRAP1	0.0877709	0.859344	6.20419	0.13851	0.889837	0.999989
BZW1	78.1299	-0.144263	0.429437	-0.335934	0.736921	0.999989
BZW2	32.31	-0.149152	0.594471	-0.250898	0.801893	0.999989
C10orf10	0.485234	-0.96015	4.66201	-0.205952	0.836828	0.999989
C10orf105	0.114296	-1.5306	6.17688	-0.247795	0.804293	0.999989
C10orf11	0.751586	0.168985	3.64122	0.046409	0.962984	0.999989
C10orf111	1.55153	0.502662	2.70467	0.18585	0.852562	0.999989
C10orf113	0.0295579	-1.01102	6.23278	-0.162211	0.87114	0.999989
C10orf12	2.18663	-0.583908	2.0381	-0.286497	0.774498	0.999989
C10orf120	0.178286	0.987574	6.13331	0.161018	0.872079	0.999989
C10orf126	0.0578996	-1.92881	6.20366	-0.310914	0.755866	0.999989
C10orf131	0.112109	-0.0449858	6.1818	-0.00727714	0.994194	0.999989
C10orf142	0.0283417	-1.01102	6.23278	-0.162211	0.87114	0.999989
C10orf2	2.03813	-0.888896	2.22691	-0.399161	0.689775	0.999989
C10orf25	0.37001	-0.310392	5.7616	-0.0538725	0.957037	0.999989
C10orf32	21.1986	-0.156502	0.833118	-0.187851	0.850993	0.999989
C10orf35	3.51825	-0.794438	2.00632	-0.395968	0.692129	0.999989
C10orf54	0.0856123	-0.948505	6.20473	-0.152868	0.878502	0.999989
C10orf55	0.865876	-1.60749	3.56936	-0.450359	0.652452	0.999989
C10orf62	0.0275166	-1.01102	6.23278	-0.162211	0.87114	0.999989
C10orf67	0.0873179	0.823048	6.20631	0.132615	0.894498	0.999989
C10orf71	0.0295579	-1.01102	6.23278	-0.162211	0.87114	0.999989
C10orf76	4.50846	0.530055	1.71702	0.308706	0.757545	0.999989
C10orf82	0.867643	-3.02465	3.46169	-0.873749	0.382255	0.999989
C10orf88	2.03127	-0.870859	2.24422	-0.388045	0.697983	0.999989
C10orf90	0.0854162	-2.49236	6.17688	-0.403499	0.686581	0.999989
C10orf91	0.444147	-0.175803	5.33934	-0.0329259	0.973734	0.999989
C10orf95	3.78808	0.124927	1.63102	0.0765947	0.938946	0.999989
C10orf99	0.0591158	-1.95559	6.20214	-0.315309	0.752527	0.999989
C11orf1	2.25991	-0.262929	2.19207	-0.119946	0.904526	0.999989
C11orf16	0.0584379	-0.0492635	6.23278	-0.00790394	0.993694	0.999989
C11orf21	0.0283417	-1.01102	6.23278	-0.162211	0.87114	0.999989
C11orf24	2.84221	-0.818851	1.92308	-0.425802	0.670252	0.999989
C11orf30	2.47317	-0.293049	1.96032	-0.149491	0.881166	0.999989
C11orf31	30.9241	-0.229799	0.66403	-0.346067	0.729293	0.999989
C11orf40	0.199909	-1.40411	6.12801	-0.22913	0.818768	0.999989
C11orf42	0.0926742	2.45854	6.17442	0.398182	0.690496	0.999989
C11orf44	2.54836	-0.081332	2.21155	-0.036776	0.970664	0.999989
C11orf45	0.25611	-0.394198	5.95247	-0.0662243	0.947199	0.999989
C11orf49	8.48009	-0.0962247	1.25337	-0.0767726	0.938804	0.999989
C11orf52	8.97192	-0.107164	1.12879	-0.0949367	0.924365	0.999989
C11orf54	5.95592	-0.13326	1.33514	-0.0998102	0.920495	0.999989
C11orf57	3.693	-0.51448	1.64847	-0.312095	0.754969	0.999989
C11orf58	55.7968	0.0856555	0.598897	0.143022	0.886273	0.999989
C11orf63	1.14295	-0.390552	2.95134	-0.13233	0.894723	0.999989
C11orf65	0.257809	-0.4179	5.9606	-0.0701104	0.944106	0.999989
C11orf68	9.0481	0.190622	1.47128	0.129562	0.896913	0.999989
C11orf70	1.66364	-1.0637	2.46319	-0.431837	0.66586	0.999989
C11orf71	4.38409	-0.133178	1.69523	-0.0785607	0.937382	0.999989
C11orf73	19.1535	-0.362713	0.793785	-0.456941	0.647713	0.999989
C11orf74	2.29035	-0.54091	2.16169	-0.250225	0.802413	0.999989
C11orf80	6.99213	-0.143523	1.16717	-0.122966	0.902134	0.999989
C11orf84	8.32389	-0.0858837	1.14599	-0.0749431	0.94026	0.999989
C11orf85	0.0570745	-1.91026	6.20473	-0.307872	0.758179	0.999989
C11orf86	0.0843961	-0.921056	6.20633	-0.148406	0.882023	0.999989
C11orf87	0.53996	-3.15409	5.05193	-0.624334	0.532408	0.999989
C11orf88	0.143121	-1.95394	6.16259	-0.317065	0.751194	0.999989
C11orf91	0.200343	-1.40834	6.12791	-0.229823	0.818229	0.999989
C11orf94	0.19986	-1.39276	6.12764	-0.227291	0.820198	0.999989
C11orf95	2.37765	0.0409091	2.06018	0.0198571	0.984157	0.999989
C11orf96	0.5129	0.573915	4.64945	0.123437	0.901761	0.999989
C11orf97	0.0285378	0.912477	6.23278	0.1464	0.883606	0.999989
C11orf98	25.2474	-0.531213	0.887553	-0.598514	0.549497	0.999989
C12orf10	19.783	0.531331	0.800253	0.663953	0.50672	0.999989
C12orf29	4.70306	-1.14783	1.61027	-0.71282	0.475957	0.999989
C12orf4	2.25717	0.700465	2.09143	0.334921	0.737685	0.999989
C12orf40	0.120191	1.4968	6.17442	0.242419	0.808455	0.999989
C12orf42	0.114492	-0.0838027	6.17859	-0.0135634	0.989178	0.999989
C12orf43	4.88938	-0.774654	1.4638	-0.529206	0.596662	0.999989
C12orf45	9.86704	-0.801095	1.08458	-0.738622	0.460137	0.999989
C12orf49	15.3582	-0.568106	0.997371	-0.569604	0.568946	0.999989
C12orf50	0.0283417	-1.01102	6.23278	-0.162211	0.87114	0.999989
C12orf56	0.119879	1.46233	6.17572	0.236786	0.812823	0.999989
C12orf57	38.6745	-0.157812	0.620498	-0.254332	0.799239	0.999989
C12orf60	0.17098	-2.26507	6.15444	-0.368038	0.712845	0.999989
C12orf65	5.99831	-1.01387	1.53835	-0.659065	0.509854	0.999989
C12orf66	3.38998	0.812745	1.71923	0.472737	0.636401	0.999989
C12orf73	7.08147	-1.51077	2.18362	-0.691864	0.489023	0.999989
C12orf75	4.59245	-0.429791	1.67192	-0.257065	0.797129	0.999989
C12orf76	2.75584	-0.221117	1.88029	-0.117597	0.906387	0.999989
C12orf77	35.5313	1.23437	1.45296	0.849557	0.395572	0.999989
C12orf80	8.92553	-0.336031	1.10265	-0.30475	0.760557	0.999989
C14orf1	47.2035	0.275415	0.645387	0.426743	0.669566	0.999989
C14orf105	1.52109	-2.90776	2.7845	-1.04427	0.296362	0.999989
C14orf119	42.9628	0.117188	0.702809	0.166742	0.867573	0.999989
C14orf132	11.1705	-0.508312	1.079	-0.471096	0.637572	0.999989
C14orf142	9.58374	-0.332773	1.1718	-0.283985	0.776422	0.999989
C14orf159	0.434397	0.153317	4.44475	0.0344938	0.972483	0.999989
C14orf166	57.0093	-0.715865	0.582407	-1.22915	0.219016	0.999989
C14orf169	6.79126	-0.409691	1.20016	-0.341363	0.732831	0.999989
C14orf177	0.0568795	-0.0492635	6.23278	-0.00790394	0.993694	0.999989
C14orf178	3.08602	-1.69927	1.97079	-0.862228	0.388562	0.999989
C14orf180	0.0283417	-1.01102	6.23278	-0.162211	0.87114	0.999989
C14orf2	107.982	-0.166378	0.438766	-0.379195	0.704543	0.999989
C14orf28	2.87828	-1.75611	1.99456	-0.880449	0.378616	0.999989
C14orf37	0.114492	-0.0838027	6.17859	-0.0135634	0.989178	0.999989
C14orf79	2.8111	-0.27943	1.95148	-0.143189	0.886141	0.999989
C14orf80	11.4607	0.277351	1.03463	0.268068	0.788647	0.999989
C14orf93	4.07648	-0.13289	1.65389	-0.0803501	0.935959	0.999989
C15orf26	0.149896	1.89067	6.16158	0.306849	0.758958	0.999989
C15orf27	0.0295579	-1.01102	6.23278	-0.162211	0.87114	0.999989
C15orf38-AP3S2	19.0752	0.141793	0.8375	0.169305	0.865557	0.999989
C15orf39	2.4724	0.337135	2.0876	0.161494	0.871704	0.999989
C15orf40	11.5199	-0.72649	1.03567	-0.701466	0.483012	0.999989
C15orf41	2.71767	-0.982773	2.08083	-0.472297	0.636715	0.999989
C15orf43	12.5236	-0.0706304	2.02377	-0.0349003	0.972159	0.999989
C15orf48	2.36911	0.00622998	2.59998	0.00239617	0.998088	0.999989
C15orf52	0.115512	-1.54941	6.17616	-0.25087	0.801914	0.999989
C15orf56	0.0886737	-2.54235	6.17497	-0.411719	0.680545	0.999989
C15orf57	12.0121	-0.392861	1.17981	-0.332987	0.739144	0.999989
C15orf59	0.479733	-1.92769	5.23899	-0.367952	0.712909	0.999989
C15orf61	4.56473	-0.937018	1.66102	-0.564122	0.572671	0.999989
C15orf62	0.0275166	-1.01102	6.23278	-0.162211	0.87114	0.999989
C15orf65	0.0275166	-1.01102	6.23278	-0.162211	0.87114	0.999989
C16orf13	27.7932	0.168075	0.670239	0.250768	0.801993	0.999989
C16orf45	6.05805	0.583341	1.43732	0.405852	0.684851	0.999989
C16orf46	0.440321	0.965935	4.46162	0.216499	0.828599	0.999989
C16orf47	0.083571	-0.902047	6.20746	-0.145317	0.884461	0.999989
C16orf52	3.24281	0.508342	1.75868	0.289048	0.772545	0.999989
C16orf54	4.90505	-0.961774	1.42835	-0.673347	0.500726	0.999989
C16orf58	15.6767	0.06214	0.872662	0.0712074	0.943233	0.999989
C16orf59	3.25984	1.62453	1.94623	0.834702	0.403885	0.999989
C16orf62	9.47787	-0.0182835	1.04021	-0.0175768	0.985976	0.999989
C16orf71	0.264358	1.01672	5.92875	0.17149	0.863838	0.999989
C16orf72	22.4067	0.410783	0.757759	0.542103	0.587748	0.999989
C16orf74	7.77399	-1.50204	1.37932	-1.08897	0.276165	0.999989
C16orf78	0.0833749	-2.46024	6.17815	-0.398217	0.69047	0.999989
C16orf86	0.0563966	-0.0492635	6.23278	-0.00790394	0.993694	0.999989
C16orf87	5.3665	0.514965	1.65168	0.311782	0.755206	0.999989
C16orf89	2.49438	1.00306	2.17652	0.460855	0.644902	0.999989
C16orf90	0.0283417	-1.01102	6.23278	-0.162211	0.87114	0.999989
C16orf91	14.7883	0.457012	0.870347	0.525092	0.599519	0.999989
C16orf93	52.1742	-1.96033	1.83546	-1.06803	0.285507	0.999989
C16orf95	0.687791	2.03844	3.73542	0.545706	0.585268	0.999989
C16orf96	0.2664	0.984474	5.44272	0.180879	0.856463	0.999989
C16orf97	0.0825498	-2.44705	6.17867	-0.396047	0.69207	0.999989
C17orf100	0.488451	0.0786798	4.71061	0.0167027	0.986674	0.999989
C17orf102	0.0285378	0.912477	6.23278	0.1464	0.883606	0.999989
C17orf104	0.511176	1.27256	4.73977	0.268485	0.788326	0.999989
C17orf105	0.02888	0.912477	6.23278	0.1464	0.883606	0.999989
C17orf107	0.369363	3.37495	6.13519	0.550097	0.582253	0.999989
C17orf112	0.113814	1.40179	6.17808	0.226897	0.820504	0.999989
C17orf47	0.181465	0.995289	6.13148	0.162324	0.87105	0.999989
C17orf49	29.9704	-0.114866	0.70283	-0.163433	0.870177	0.999989
C17orf50	0.170302	-1.05724	6.13654	-0.172286	0.863213	0.999989
C17orf51	0.0275166	-1.01102	6.23278	-0.162211	0.87114	0.999989
C17orf53	0.342548	-0.568841	5.31242	-0.107078	0.914727	0.999989
C17orf58	14.746	0.53323	0.854377	0.624116	0.532552	0.999989
C17orf59	4.59655	-0.932176	1.49121	-0.625114	0.531896	0.999989
C17orf62	19.4866	0.681003	0.921535	0.738987	0.459915	0.999989
C17orf64	0.0833749	-2.46024	6.17815	-0.398217	0.69047	0.999989
C17orf67	1.61113	-2.55849	2.77439	-0.922181	0.356434	0.999989
C17orf74	0.0283417	-1.01102	6.23278	-0.162211	0.87114	0.999989
C17orf75	5.2078	0.948995	1.38033	0.687514	0.491759	0.999989
C17orf77	0.906604	-0.0876552	4.19045	-0.0209178	0.983311	0.999989
C17orf78	0.644345	-1.85177	4.72345	-0.392037	0.695031	0.999989
C17orf80	2.32442	-0.0615226	2.02652	-0.0303587	0.975781	0.999989
C17orf82	7.67317	-0.55084	1.38071	-0.398954	0.689927	0.999989
C17orf85	7.63629	0.306915	1.25069	0.245396	0.80615	0.999989
C17orf89	13.6409	-1.17786	1.26574	-0.930567	0.352077	0.999989
C17orf96	0.173217	-1.10358	6.13586	-0.179857	0.857265	0.999989
C17orf97	1.46222	1.45539	3.04589	0.477822	0.632777	0.999989
C17orf98	0.02888	0.912477	6.23278	0.1464	0.883606	0.999989
C18orf21	6.54174	0.385932	1.26818	0.30432	0.760884	0.999989
C18orf25	5.83645	-0.0257719	1.36896	-0.0188259	0.98498	0.999989
C18orf32	32.1687	-0.038429	0.812099	-0.0473206	0.962258	0.999989
C18orf54	0.14405	-0.684711	6.1499	-0.111337	0.911349	0.999989
C18orf65	0.144533	-0.705065	6.14987	-0.114647	0.908725	0.999989
C18orf8	4.54346	-0.337458	1.5233	-0.22153	0.82468	0.999989
C19orf12	3.79143	-0.379314	1.88146	-0.201606	0.840225	0.999989
C19orf24	11.4014	-0.765814	1.08831	-0.703672	0.481637	0.999989
C19orf25	6.53025	-0.485465	1.67081	-0.290557	0.77139	0.999989
C19orf33	48.9401	-0.619527	0.508958	-1.21725	0.223511	0.999989
C19orf35	1.46319	-1.89402	2.98393	-0.634742	0.525597	0.999989
C19orf38	0.285131	-0.0854729	5.77037	-0.0148124	0.988182	0.999989
C19orf43	86.7537	-0.460408	0.556075	-0.827961	0.407693	0.999989
C19orf44	0.201272	-0.507471	6.10713	-0.0830949	0.933776	0.999989
C19orf45	0.228055	-0.819297	6.09925	-0.134327	0.893144	0.999989
C19orf47	2.49554	-0.370695	1.99949	-0.185395	0.852919	0.999989
C19orf48	9.96047	-1.95832	1.35152	-1.44898	0.147343	0.999989
C19orf52	22.9811	-0.22758	0.741787	-0.3068	0.758996	0.999989
C19orf53	34.5884	-0.743934	0.941207	-0.790404	0.429292	0.999989
C19orf54	2.89729	0.136756	2.08758	0.0655093	0.947768	0.999989
C19orf57	0.199231	-0.48315	6.10784	-0.0791031	0.936951	0.999989
C19orf60	17.1088	0.160931	0.863214	0.186432	0.852106	0.999989
C19orf66	1.30309	1.27473	2.84157	0.448602	0.653719	0.999989
C19orf67	0.243248	1.58152	6.11793	0.258505	0.796017	0.999989
C19orf68	0.525767	0.266913	4.14953	0.0643238	0.948712	0.999989
C19orf70	15.5046	0.0843927	1.05999	0.0796165	0.936542	0.999989
C19orf71	1.88406	-1.91349	2.85824	-0.669465	0.503199	0.999989
C19orf73	0.930267	-0.395035	3.46047	-0.114157	0.909114	0.999989
C19orf80	0.0874576	-2.52389	6.17567	-0.408682	0.682773	0.999989
C19orf81	1.92354	-0.402854	2.48909	-0.161848	0.871426	0.999989
C19orf84	0.142009	-0.652948	6.15114	-0.106151	0.915463	0.999989
C1D	25.5047	0.0848466	0.839841	0.101027	0.919529	0.999989
C1GALT1	1.74764	-1.0613	2.38785	-0.44446	0.65671	0.999989
C1GALT1C1	19.7925	0.0108922	0.840028	0.0129665	0.989655	0.999989
C1GALT1C1L	0.682773	0.615279	3.92213	0.156874	0.875344	0.999989
C1QA	0.152446	3.17941	6.15326	0.516703	0.605364	0.999989
C1QB	0.0849344	0.815439	6.20676	0.131379	0.895475	0.999989
C1QBP	90.9497	-0.23147	0.383787	-0.603121	0.546428	0.999989
C1QC	0.0568795	-0.0492635	6.23278	-0.00790394	0.993694	0.999989
C1QL1	0.19991	0.328134	6.10742	0.053727	0.957153	0.999989
C1QL2	0.143176	-0.658292	6.15018	-0.107036	0.91476	0.999989
C1QL3	0.534988	1.34256	4.53608	0.295974	0.76725	0.999989
C1QL4	1.23076	-1.29175	3.38851	-0.381214	0.703045	0.999989
C1QTNF1	0.0847383	-0.921056	6.20633	-0.148406	0.882023	0.999989
C1QTNF2	0.0560544	-0.0492635	6.23278	-0.00790394	0.993694	0.999989
C1QTNF3	0.0570745	-1.91026	6.20473	-0.307872	0.758179	0.999989
C1QTNF4	0.171176	-1.0794	6.13656	-0.175896	0.860375	0.999989
C1QTNF5	0.114296	-1.5306	6.17688	-0.247795	0.804293	0.999989
C1QTNF6	4.47331	0.142718	1.61171	0.0885504	0.929439	0.999989
C1QTNF7	0.0275166	-1.01102	6.23278	-0.162211	0.87114	0.999989
C1QTNF8	0.179424	1.04128	6.13419	0.16975	0.865207	0.999989
C1QTNF9	0.344302	-0.0927634	5.32977	-0.0174048	0.986114	0.999989
C1QTNF9B	0.16933	-0.0527151	6.12317	-0.00860911	0.993131	0.999989
C1QTNF9B-AS1	0.791032	-0.494579	3.83102	-0.129098	0.89728	0.999989
C1R	0.143176	-0.658292	6.15018	-0.107036	0.91476	0.999989
C1RL	3.53393	0.564955	2.23102	0.253228	0.800092	0.999989
C1S	0.0283417	-1.01102	6.23278	-0.162211	0.87114	0.999989
C1orf100	0.0283417	-1.01102	6.23278	-0.162211	0.87114	0.999989
C1orf101	0.0285378	0.912477	6.23278	0.1464	0.883606	0.999989
C1orf105	0.0283417	-1.01102	6.23278	-0.162211	0.87114	0.999989
C1orf106	2.04179	-0.0501428	2.08874	-0.0240063	0.980848	0.999989
C1orf109	5.07653	-0.713648	1.63281	-0.437068	0.662062	0.999989
C1orf111	0.207962	1.34276	6.12654	0.219171	0.826517	0.999989
C1orf112	2.21367	-0.482913	2.04812	-0.235784	0.813601	0.999989
C1orf115	6.15161	-0.737269	1.53059	-0.481688	0.630027	0.999989
C1orf116	0.0578996	-1.92881	6.20366	-0.310914	0.755866	0.999989
C1orf122	22.6467	0.44133	0.940892	0.469055	0.63903	0.999989
C1orf123	19.9293	-0.26963	0.862486	-0.31262	0.75457	0.999989
C1orf127	0.0283417	-1.01102	6.23278	-0.162211	0.87114	0.999989
C1orf131	5.93448	-0.617193	1.62651	-0.379459	0.704347	0.999989
C1orf137	0.0849344	0.815439	6.20676	0.131379	0.895475	0.999989
C1orf141	1.68475	-0.314184	2.85184	-0.110169	0.912275	0.999989
C1orf146	0.0285378	0.912477	6.23278	0.1464	0.883606	0.999989
C1orf158	0.696962	-0.0441423	3.76748	-0.0117167	0.990652	0.999989
C1orf159	1.93696	-0.446036	2.50166	-0.178296	0.85849	0.999989
C1orf162	0.0295579	-1.01102	6.23278	-0.162211	0.87114	0.999989
C1orf167	0.0572217	-0.0492635	6.23278	-0.00790394	0.993694	0.999989
C1orf168	0.2664	0.984474	5.44272	0.180879	0.856463	0.999989
C1orf174	10.4169	-0.872976	1.23885	-0.704666	0.481018	0.999989
C1orf177	0.118662	1.46233	6.17572	0.236786	0.812823	0.999989
C1orf186	0.456525	-1.83548	6.20962	-0.295586	0.767546	0.999989
C1orf189	0.142156	0.529997	6.1514	0.0861588	0.93134	0.999989
C1orf194	0.113618	-0.048744	6.17975	-0.00788769	0.993707	0.999989
C1orf198	8.22734	-0.63618	1.33298	-0.47726	0.633177	0.999989
C1orf204	0.20952	1.31842	6.12485	0.215258	0.829566	0.999989
C1orf21	9.80936	0.712381	1.25974	0.565497	0.571736	0.999989
C1orf210	6.12662	-1.12954	1.50553	-0.750264	0.453095	0.999989
C1orf216	2.57474	-1.18443	2.10094	-0.563762	0.572916	0.999989
C1orf226	1.18611	-0.592948	3.26157	-0.181798	0.855741	0.999989
C1orf228	0.147199	-0.57184	6.14517	-0.0930552	0.92586	0.999989
C1orf229	57.4458	-1.90564	1.42694	-1.33547	0.181722	0.999989
C1orf233	6.00898	-0.302788	1.31678	-0.229946	0.818134	0.999989
C1orf234	0.0563966	-0.0492635	6.23278	-0.00790394	0.993694	0.999989
C1orf27	8.25213	-0.298983	1.2178	-0.24551	0.806061	0.999989
C1orf35	9.98171	0.455095	1.23567	0.368298	0.712651	0.999989
C1orf43	42.4914	-0.254198	0.602087	-0.422194	0.672884	0.999989
C1orf50	5.60059	0.551097	1.36376	0.4041	0.686139	0.999989
C1orf52	6.91479	-0.370913	1.44542	-0.256613	0.797478	0.999989
C1orf53	6.74069	-1.11356	1.43625	-0.775326	0.438147	0.999989
C1orf54	0.240782	-0.0493102	6.23278	-0.00791144	0.993688	0.999989
C1orf56	12.8809	-0.125165	0.901462	-0.138847	0.889571	0.999989
C1orf61	0.360998	0.942841	5.80763	0.162345	0.871034	0.999989
C1orf68	0.115995	-1.56213	6.17567	-0.252949	0.800308	0.999989
C1orf74	0.398407	-0.077399	5.07128	-0.0152622	0.987823	0.999989
C1orf87	0.0275166	-1.01102	6.23278	-0.162211	0.87114	0.999989
C1orf95	0.371322	-1.81707	5.22373	-0.347849	0.727954	0.999989
C20orf144	0.331557	2.1454	5.49494	0.390432	0.696217	0.999989
C20orf194	0.462933	-0.397754	4.34674	-0.0915064	0.92709	0.999989
C20orf195	0.0295579	-1.01102	6.23278	-0.162211	0.87114	0.999989
C20orf196	1.7073	-1.64272	2.50592	-0.655534	0.512124	0.999989
C20orf197	0.0550332	-1.86381	6.20746	-0.300253	0.763985	0.999989
C20orf203	1.49295	-0.948512	2.89873	-0.327216	0.743504	0.999989
C20orf24	18.9013	-0.835054	0.823359	-1.0142	0.310485	0.999989
C20orf27	15.3442	-0.517141	1.01369	-0.510157	0.609941	0.999989
C20orf62	0.427093	3.609	5.9746	0.604056	0.545806	0.999989
C20orf78	0.200781	-3.72501	6.14454	-0.60623	0.544362	0.999989
C20orf85	0.0295579	-1.01102	6.23278	-0.162211	0.87114	0.999989
C20orf96	0.372986	-0.310087	5.15574	-0.060144	0.952041	0.999989
C21orf140	0.0275166	-1.01102	6.23278	-0.162211	0.87114	0.999989
C21orf2	5.63701	0.665126	1.3262	0.501526	0.616001	0.999989
C21orf33	57.932	0.0731686	0.488111	0.149901	0.880842	0.999989
C21orf58	5.4632	0.374787	1.43517	0.261145	0.793981	0.999989
C21orf59	25.77	-0.1744	0.74332	-0.234623	0.814502	0.999989
C21orf62	1.40733	-0.0519441	3.25525	-0.015957	0.987269	0.999989
C21orf91	2.68398	0.064676	1.93524	0.0334201	0.97334	0.999989
C22orf23	1.04007	4.80623	3.62922	1.32431	0.185399	0.999989
C22orf29	5.65433	0.0187669	1.35394	0.013861	0.988941	0.999989
C22orf31	0.0854174	0.807798	6.20722	0.130138	0.896457	0.999989
C22orf34	2.34942	0.570606	2.64469	0.215756	0.829178	0.999989
C22orf39	9.07193	0.0409704	1.15256	0.0355474	0.971643	0.999989
C22orf46	0.432954	-0.192469	4.91479	-0.0391612	0.968762	0.999989
C2CD2	1.96096	0.723139	2.13924	0.338036	0.735336	0.999989
C2CD2L	2.18936	0.265074	2.04074	0.129891	0.896653	0.999989
C2CD3	1.50742	-0.104974	2.46483	-0.0425888	0.966029	0.999989
C2CD4A	0.618494	-0.499177	4.1947	-0.119002	0.905274	0.999989
C2CD4B	0.346434	-1.10588	5.81931	-0.190036	0.849281	0.999989
C2CD4C	0.287709	-0.68386	5.69788	-0.12002	0.904467	0.999989
C2CD4D	0.316198	-0.357977	6.02953	-0.0593706	0.952657	0.999989
C2CD5	3.7292	-0.0305289	1.58833	-0.0192207	0.984665	0.999989
C2orf15	6.74615	0.103744	1.2552	0.0826512	0.934129	0.999989
C2orf27A	0.723573	1.74205	4.30089	0.405044	0.685445	0.999989
C2orf27B	0.0892994	0.909499	6.20135	0.146661	0.883399	0.999989
C2orf42	3.34561	-0.404453	1.68127	-0.240564	0.809893	0.999989
C2orf44	1.87394	1.64391	2.40322	0.684044	0.493947	0.999989
C2orf47	10.9477	-0.0667048	1.02972	-0.0647797	0.948349	0.999989
C2orf48	0.169869	0.960736	6.13823	0.156517	0.875626	0.999989
C2orf49	7.87487	-0.851206	1.4724	-0.578106	0.563193	0.999989
C2orf50	0.141667	-0.660589	6.1516	-0.107385	0.914484	0.999989
C2orf54	6.84567	-0.565715	1.33689	-0.423159	0.672179	0.999989
C2orf57	0.149071	1.89067	6.16158	0.306849	0.758958	0.999989
C2orf61	0.152446	3.17941	6.15326	0.516703	0.605364	0.999989
C2orf66	0.0283417	-1.01102	6.23278	-0.162211	0.87114	0.999989
C2orf68	9.90581	-0.63263	1.1285	-0.560595	0.575074	0.999989
C2orf69	6.82346	1.66276	1.40183	1.18614	0.235569	0.999989
C2orf70	0.583351	0.84641	4.02202	0.210444	0.833321	0.999989
C2orf72	1.06477	-2.27808	2.98452	-0.7633	0.445284	0.999989
C2orf74	6.00709	0.00472537	1.33012	0.00355259	0.997165	0.999989
C2orf76	4.21904	-1.64682	1.88404	-0.874089	0.38207	0.999989
C2orf78	0.0295579	-1.01102	6.23278	-0.162211	0.87114	0.999989
C2orf81	1.69995	-0.0585697	2.35006	-0.0249226	0.980117	0.999989
C2orf82	0.377026	-3.23833	5.21996	-0.620374	0.535012	0.999989
C2orf83	1.43485	-1.01339	3.13744	-0.322998	0.746697	0.999989
C2orf88	0.0283417	-1.01102	6.23278	-0.162211	0.87114	0.999989
C2orf91	0.498484	2.91498	6.14071	0.474698	0.635002	0.999989
C3	0.0617828	1.87124	6.20135	0.301747	0.762845	0.999989
C3AR1	0.394868	2.46717	5.65531	0.436258	0.66265	0.999989
C3orf14	68.435	-0.380841	0.58427	-0.651824	0.514515	0.999989
C3orf17	7.07644	-0.395439	1.16647	-0.339004	0.734607	0.999989
C3orf18	0.0574178	1.77718	6.20676	0.286329	0.774626	0.999989
C3orf20	0.537054	1.77962	4.25182	0.418555	0.675541	0.999989
C3orf22	0.0285378	0.912477	6.23278	0.1464	0.883606	0.999989
C3orf30	0.0275166	-1.01102	6.23278	-0.162211	0.87114	0.999989
C3orf33	4.44314	-0.451401	1.60831	-0.280668	0.778965	0.999989
C3orf36	0.0558583	-1.88282	6.20633	-0.30337	0.761608	0.999989
C3orf38	10.2312	-0.901139	1.13613	-0.793163	0.427683	0.999989
C3orf52	2.12048	-0.903734	2.19056	-0.412558	0.67993	0.999989
C3orf56	0.0558583	-1.88282	6.20633	-0.30337	0.761608	0.999989
C3orf58	12.7436	-0.304542	0.919461	-0.331218	0.74048	0.999989
C3orf62	1.46441	-1.91072	2.98352	-0.640427	0.521895	0.999989
C3orf67	0.147542	1.86405	6.16234	0.302491	0.762278	0.999989
C3orf70	3.48474	-0.357635	1.78551	-0.200299	0.841247	0.999989
C3orf79	0.0295579	-1.01102	6.23278	-0.162211	0.87114	0.999989
C3orf80	0.532457	0.983363	4.21057	0.233547	0.815337	0.999989
C4A	0.0308914	0.912477	6.23278	0.1464	0.883606	0.999989
C4B	0.0308914	0.912477	6.23278	0.1464	0.883606	0.999989
C4BPA	0.0864375	-0.967046	6.20366	-0.155883	0.876125	0.999989
C4B_2	0.0308914	0.912477	6.23278	0.1464	0.883606	0.999989
C4orf17	0.506751	1.31065	5.18249	0.252899	0.800346	0.999989
C4orf19	4.31199	-4.04518	1.90855	-2.1195	0.034048	0.999989
C4orf22	0.367392	-2.51621	5.6982	-0.44158	0.658793	0.999989
C4orf26	7.84666	-1.63472	1.38445	-1.18078	0.237692	0.999989
C4orf27	4.20506	0.904206	1.72429	0.524393	0.600005	0.999989
C4orf29	2.93112	0.462718	1.91221	0.24198	0.808795	0.999989
C4orf3	22.1219	-0.430909	0.768185	-0.560944	0.574835	0.999989
C4orf32	7.77471	0.411789	1.24738	0.330124	0.741307	0.999989
C4orf33	1.52834	0.462929	2.81292	0.164572	0.869281	0.999989
C4orf36	1.3616	0.268313	2.81232	0.0954065	0.923992	0.999989
C4orf45	4.24629	-0.613365	2.28716	-0.268177	0.788563	0.999989
C4orf46	3.70167	0.137878	1.96699	0.0700958	0.944117	0.999989
C4orf47	0.0570745	-1.91026	6.20473	-0.307872	0.758179	0.999989
C4orf48	32.8137	-0.029377	0.740696	-0.0396613	0.968363	0.999989
C4orf51	0.154457	3.19749	6.15285	0.519676	0.603289	0.999989
C5	1.66534	-1.07942	2.46395	-0.438085	0.661325	0.999989
C5AR1	0.20697	0.409334	6.10503	0.0670486	0.946543	0.999989
C5AR2	4.23059	2.65381	2.03374	1.3049	0.191928	0.999989
C5orf15	25.6641	0.312079	0.817724	0.381643	0.702726	0.999989
C5orf22	4.70248	-0.906777	1.66488	-0.54465	0.585994	0.999989
C5orf24	10.1217	-0.682932	1.35343	-0.504595	0.613844	0.999989
C5orf28	4.22665	0.421552	1.70384	0.247413	0.804589	0.999989
C5orf30	9.56614	-0.368347	1.16707	-0.315618	0.752292	0.999989
C5orf34	0.25713	-1.0794	5.93666	-0.18182	0.855724	0.999989
C5orf38	10.2855	0.152507	1.25219	0.121792	0.903064	0.999989
C5orf42	1.57612	0.811672	2.49113	0.325825	0.744557	0.999989
C5orf45	5.39651	-0.136274	1.38527	-0.0983735	0.921636	0.999989
C5orf46	0.170639	-0.0841094	6.12235	-0.0137381	0.989039	0.999989
C5orf47	0.0852765	0.823048	6.20631	0.132615	0.894498	0.999989
C5orf49	0.402774	-2.67915	5.0686	-0.528577	0.597099	0.999989
C5orf51	10.8168	0.95366	1.31456	0.725459	0.46817	0.999989
C5orf60	6.11461	-1.65647	2.04203	-0.811186	0.417259	0.999989
C5orf63	1.21024	1.41241	2.94589	0.479449	0.631619	0.999989
C5orf64	1.19839	2.81623	2.95235	0.953894	0.340137	0.999989
C5orf66	20.3523	0.433033	1.13221	0.382465	0.702116	0.999989
C5orf67	0.0570745	-1.91026	6.20473	-0.307872	0.758179	0.999989
C6	0.0295579	-1.01102	6.23278	-0.162211	0.87114	0.999989
C6orf1	5.34498	-0.155359	1.57549	-0.09861	0.921448	0.999989
C6orf106	10.4104	-0.173253	1.02651	-0.168779	0.865971	0.999989
C6orf120	9.95834	-0.732033	1.34224	-0.545384	0.58549	0.999989
C6orf132	2.09688	0.166056	2.12595	0.0781093	0.937741	0.999989
C6orf136	0.204617	0.382664	5.979	0.0640013	0.948969	0.999989
C6orf141	4.0596	1.01566	1.7583	0.577635	0.563511	0.999989
C6orf163	0.0926742	2.45854	6.17442	0.398182	0.690496	0.999989
C6orf165	5.45142	-0.72178	1.39968	-0.515675	0.606081	0.999989
C6orf201	0.23371	-0.0492635	6.23278	-0.00790394	0.993694	0.999989
C6orf203	5.67848	-0.455322	1.62897	-0.279515	0.779849	0.999989
C6orf222	0.0283417	-1.01102	6.23278	-0.162211	0.87114	0.999989
C6orf223	0.77192	0.900323	4.05891	0.221814	0.824459	0.999989
C6orf226	6.3836	-1.06295	1.76438	-0.602447	0.546876	0.999989
C6orf47	1.18654	0.665009	2.81955	0.235856	0.813544	0.999989
C6orf48	13.5286	3.95065	1.60855	2.45604	0.0140477	0.999989
C6orf52	1.10644	2.17042	3.0235	0.71785	0.47285	0.999989
C6orf58	0.0275166	-1.01102	6.23278	-0.162211	0.87114	0.999989
C6orf62	17.395	0.142948	0.971837	0.14709	0.883061	0.999989
C6orf89	13.5447	0.59568	1.03064	0.577971	0.563284	0.999989
C6orf99	1.23502	-1.24182	2.93657	-0.422881	0.672382	0.999989
[truncated: 17,269 more rows]

## Sheet: MKL1ΔN200  MKL1ΔC301
Table with results of the differential translation efficiency analysis between MKL1 ΔN200 and MKL1 ΔC301 cells
genes	baseMean	log2FoldChange	lfcSE	stat	pvalue	padj
EEF1A1	1348.31	2.36614	0.241462	9.79921	1.13472e-22	4.13833e-19
EEF2	559.308	2.59416	0.286185	9.06462	1.25043e-19	2.28015e-16
RPS15A	936.663	1.94143	0.218293	8.89372	5.90985e-19	5.38831e-16
RPS4X	538.74	2.00051	0.224191	8.92323	4.52877e-19	5.38831e-16
RPS3	385	1.99931	0.233459	8.56384	1.09168e-17	7.96275e-15
RPL10	394.839	2.11036	0.257005	8.21135	2.18724e-16	1.14855e-13
RPL7A	1133.9	2.13133	0.25967	8.20785	2.25188e-16	1.14855e-13
RPL9	577.212	1.87297	0.228568	8.19435	2.51945e-16	1.14855e-13
RPL13A	430.464	1.9852	0.249695	7.95049	1.85775e-15	7.52801e-13
GNB2L1	623.022	1.83686	0.240932	7.62396	2.46016e-14	8.97221e-12
RPL30	982.838	1.66008	0.218766	7.58837	3.23953e-14	1.07405e-11
EIF4B	203.202	2.17845	0.294208	7.40447	1.31676e-13	4.00186e-11
RPS7	449.488	1.69342	0.229105	7.39144	1.45249e-13	4.07479e-11
RPS12	362.969	1.64169	0.224446	7.31444	2.5846e-13	6.55589e-11
RPS19	509.027	1.91632	0.262195	7.30875	2.69642e-13	6.55589e-11
RPL32	415.464	1.57808	0.221216	7.13364	9.77491e-13	2.22807e-10
RPL37A	1291.7	1.95566	0.274813	7.11634	1.10828e-12	2.37759e-10
RPL5	218.895	1.89598	0.276543	6.856	7.08171e-12	1.43483e-09
RPL31	392.607	1.74193	0.256851	6.78188	1.18626e-11	2.21531e-09
RPLP2	380.71	1.90714	0.281355	6.77843	1.21487e-11	2.21531e-09
RPL26	474.136	1.90403	0.28331	6.72065	1.80917e-11	3.0335e-09
RPS27A	492.338	1.58084	0.23528	6.71899	1.82992e-11	3.0335e-09
RPL21	334.619	1.78042	0.273734	6.5042	7.81073e-11	1.23851e-08
RPLP0	490.264	1.53416	0.238101	6.44329	1.16908e-10	1.74201e-08
RPS3A	324.256	1.65959	0.257714	6.43966	1.1974e-10	1.74201e-08
RPS5	519.097	1.73355	0.26967	6.42838	1.28967e-10	1.74201e-08
RPS6	488.037	1.44795	0.225238	6.4285	1.2887e-10	1.74201e-08
RPL10A	364.222	1.50097	0.233799	6.41989	1.36371e-10	1.77623e-08
EEF1G	530.327	1.73009	0.272837	6.34112	2.28098e-10	2.86853e-08
RPLP1	357.435	1.64371	0.268484	6.12217	9.231e-10	1.12218e-07
RPS14	440.365	1.63717	0.267977	6.10935	1.00035e-09	1.17687e-07
EIF3E	141.067	1.91187	0.313382	6.10076	1.05564e-09	1.20309e-07
RPL34	304.375	1.716	0.281742	6.09068	1.12432e-09	1.24254e-07
RPL11	392.719	1.56505	0.257974	6.06672	1.30547e-09	1.40031e-07
RPL38	616.736	1.35384	0.224663	6.0261	1.67965e-09	1.75019e-07
RPL6	420.104	1.31089	0.218525	5.9988	1.98778e-09	2.01373e-07
RPS25	482.898	1.57787	0.26541	5.94502	2.76416e-09	2.72456e-07
RPS16	328.782	1.4884	0.250844	5.93358	2.96391e-09	2.84457e-07
RPL23	317.588	1.64073	0.27982	5.86353	4.53117e-09	4.23722e-07
RPS18	155.286	1.79228	0.306927	5.83945	5.2372e-09	4.77502e-07
RPS21	735.446	1.47704	0.257369	5.73902	9.52267e-09	8.47053e-07
RPL3	200.587	1.5952	0.283603	5.62477	1.85751e-08	1.5577e-06
RPL4	249.221	1.438	0.255719	5.62336	1.87276e-08	1.5577e-06
RPL7	361.044	1.42536	0.253499	5.62276	1.87932e-08	1.5577e-06
RPL39	1147.12	1.46112	0.260202	5.61532	1.96195e-08	1.59005e-06
RPS28	275.96	1.957	0.360007	5.43601	5.44867e-08	4.31985e-06
RPL24	517.711	1.46222	0.269399	5.42769	5.70869e-08	4.4297e-06
HIST1H2BD	580.125	2.12482	0.399688	5.3162	1.05955e-07	8.05035e-06
RPS13	305.698	1.53938	0.289772	5.31241	1.08187e-07	8.0522e-06
RPS10	506.5	1.32087	0.251002	5.26238	1.42205e-07	1.03724e-05
RPL14	178.825	1.59699	0.307439	5.1945	2.05271e-07	1.46789e-05
RPL12	800.249	1.20243	0.233541	5.1487	2.62303e-07	1.83966e-05
HIST1H2BC	616.315	1.96454	0.386146	5.08755	3.62717e-07	2.42824e-05
RPL17	188.772	1.53042	0.300909	5.08599	3.65717e-07	2.42824e-05
TPT1	256.921	1.46836	0.288722	5.08574	3.662e-07	2.42824e-05
RPL35	714.325	1.14092	0.224738	5.07667	3.84113e-07	2.50153e-05
EEF1B2	189.012	1.45042	0.287877	5.03833	4.69604e-07	3.00464e-05
RPS20	235.624	1.43817	0.294026	4.8913	1.00173e-06	6.29882e-05
RPL36	333.685	1.47231	0.305849	4.81386	1.48043e-06	9.15109e-05
RPL35A	695.12	1.37547	0.286145	4.80691	1.53281e-06	9.31145e-05
RPS11	636.472	1.44444	0.300691	4.80372	1.55744e-06	9.31145e-05
RPL18A	370.609	1.43649	0.301477	4.76483	1.89013e-06	0.000111182
RPL37	379.978	1.28981	0.27579	4.67677	2.9143e-06	0.000168706
NPM1	425.093	1.23556	0.26492	4.66389	3.10285e-06	0.000176814
RPL8	459.459	1.17698	0.254391	4.62667	3.71588e-06	0.000208489
IL13RA1	65.7776	-2.22319	0.492342	-4.51553	6.31586e-06	0.000348999
RPS8	497.091	1.2411	0.278294	4.45969	8.208e-06	0.000446785
NME2	332.307	1.1215	0.253839	4.41815	9.95509e-06	0.000533915
RPL36A-HNRNPH2	186.79	1.76967	0.401377	4.40899	1.03852e-05	0.000548909
RPL18	294.911	1.19419	0.274235	4.35462	1.33296e-05	0.000694471
RPL22	154.73	1.58111	0.365513	4.32574	1.52019e-05	0.000780866
RPS10-NUDT3	215.547	1.2965	0.301282	4.30329	1.6828e-05	0.000852383
RPS17	162.926	1.24275	0.289262	4.29626	1.73703e-05	0.0008678
RPL36A	175.952	1.7812	0.415227	4.28969	1.78922e-05	0.000881797
PAGR1	130.206	-1.88642	0.445454	-4.23482	2.28737e-05	0.00111227
EEF1A2	384.351	1.34472	0.318146	4.22675	2.37088e-05	0.00113771
HIST1H2BE	640.903	1.60933	0.382456	4.20789	2.57771e-05	0.0012209
HNRNPA1	150.958	1.35243	0.323439	4.18139	2.89726e-05	0.00135466
HIST1H2BO	598.565	1.75409	0.421011	4.16637	3.09485e-05	0.00142873
RPS29	438.648	2.48625	0.598324	4.15536	3.24781e-05	0.0014806
RPL13	303.81	1.23149	0.29984	4.10717	4.00541e-05	0.00180343
HIST1H2BJ	603.905	1.6576	0.404752	4.09535	4.21527e-05	0.00187477
RPL17-C18orf32	125.928	1.43167	0.351849	4.06899	4.72174e-05	0.00207472
HIST1H2BN	650.159	1.57967	0.390513	4.04513	5.22946e-05	0.00227046
SLC25A5	217.577	1.15595	0.286479	4.03502	5.45987e-05	0.00234261
RPL15	244.361	1.20871	0.306715	3.94082	8.12021e-05	0.00344354
HIST1H2BF	412.422	1.82124	0.462515	3.93769	8.22703e-05	0.00344873
RPS24	138.927	1.39134	0.357297	3.89408	9.8572e-05	0.00408514
RPS23	146.72	1.39278	0.366557	3.79963	0.000144915	0.00593824
EIF4A2	79.5894	1.54247	0.40886	3.7726	0.000161555	0.00654658
RPS2	543.117	1.11936	0.298446	3.75064	0.000176386	0.00706902
RPSA	302.588	1.09275	0.292564	3.73507	0.00018766	0.00743907
NME1-NME2	291.68	0.944045	0.255155	3.69989	0.000215697	0.00845856
EIF2S3	48.9035	1.76391	0.481024	3.66699	0.000245426	0.00942177
HSPA8	327.02	0.976368	0.266064	3.66967	0.000242865	0.00942177
ARPC1A	58.7732	1.5985	0.43651	3.662	0.000250251	0.00950691
BVES	18.2513	5.09537	1.3979	3.645	0.000267388	0.0100532
RPL36AL	299.863	1.25313	0.348325	3.59757	0.000321203	0.0119533
EEF1D	47.107	1.81813	0.505809	3.5945	0.000325017	0.0119731
RPL27A	66.3323	1.78785	0.500246	3.57393	0.000351663	0.0128251
RPL41	1154.29	0.92784	0.260906	3.55622	0.000376224	0.0135851
RBM3	132.994	1.50311	0.423537	3.54894	0.000386778	0.013695
RPL19	259.029	1.08738	0.306365	3.54931	0.000386249	0.013695
HSP90AB1	291.866	0.956884	0.274226	3.4894	0.000484115	0.0169766
C8orf88	16.4401	3.36658	0.972106	3.46318	0.000533827	0.0185416
RPL23A	348.582	0.874499	0.254926	3.4304	0.000602699	0.0207363
MTRNR2L8	9075.84	4.39871	1.29202	3.40452	0.000662798	0.0225909
TOMM7	122.501	1.68754	0.496839	3.39655	0.0006824	0.0230436
WDR12	13.6917	-3.31143	0.986408	-3.35706	0.000787761	0.0263575
SLC25A6	46.6801	1.7695	0.532039	3.32588	0.000881392	0.0292222
RPS27	517.535	1.0953	0.331122	3.30785	0.000940151	0.0308895
KIAA0101	44.1608	-1.8045	0.548461	-3.29012	0.00100143	0.0326092
HIST2H2BF	439.716	0.930216	0.288558	3.22368	0.00126556	0.0408453
GAPDH	966.386	0.672657	0.209476	3.21114	0.00132208	0.0422951
RBMX	59.801	1.51611	0.47727	3.17662	0.00149	0.0472525
NONO	96.5421	1.18524	0.377422	3.14035	0.00168746	0.0530533
EIF3L	36.6295	1.64156	0.52798	3.10913	0.00187636	0.0584881
GLIPR1	13.5312	4.83273	1.56499	3.08802	0.00201494	0.0622754
EIF3F	31.6974	1.78219	0.578508	3.08067	0.00206538	0.0632978
EIF3H	65.2178	1.29122	0.421487	3.06349	0.00218771	0.0664882
INMT	23.2311	4.36603	1.43265	3.04753	0.00230734	0.0695444
PPA1	352.419	0.881376	0.289836	3.04095	0.00235832	0.0704983
PTGES3L	12.8485	5.02947	1.6628	3.0247	0.00248876	0.0737928
RPL29	266.216	1.06643	0.359721	2.9646	0.00303081	0.0891399
LGALS1	815.115	0.992836	0.335721	2.95733	0.00310319	0.0905385
ACTG1	5949.48	1.01716	0.34433	2.95401	0.00313674	0.0907911
FTH1	188.666	-0.961502	0.327032	-2.94008	0.00328124	0.0942257
IFRD1	96.6615	1.26811	0.432527	2.93186	0.0033694	0.0960015
NAP1L1	50.7217	1.50629	0.521638	2.88762	0.00388167	0.108896
RPS9	27.4508	1.74296	0.603149	2.88976	0.00385534	0.108896
EIF3M	54.1553	1.37374	0.47883	2.86895	0.00411839	0.114655
MTRNR2L9	5384.14	3.78586	1.33304	2.84001	0.00451124	0.12464
GLTSCR2	45.2055	1.40787	0.512037	2.74954	0.00596786	0.163645
ARPC1B	87.9471	1.04798	0.387318	2.70573	0.00681551	0.185494
RPS15	201.794	0.825503	0.311803	2.64751	0.00810863	0.219053
TUBB3	206.244	0.816986	0.30956	2.63919	0.00831052	0.222856
ATP5E	1814.14	0.53752	0.204046	2.63431	0.00843085	0.224433
GDI2	140.386	0.836449	0.31851	2.62613	0.00863611	0.228209
PFDN5	127.395	0.883852	0.336987	2.62281	0.00872086	0.228209
TOMM20	45.1876	1.36132	0.519338	2.62126	0.00876043	0.228209
IGBP1	24.6148	1.71762	0.659001	2.60641	0.0091498	0.234995
SLC25A3	120.321	0.866598	0.332433	2.60684	0.00913832	0.234995
PTCH2	21.8007	3.88189	1.4934	2.59936	0.00933988	0.2382
NSA2	35.9427	1.52623	0.599703	2.54499	0.0109282	0.276773
ZNF114	48.7936	-2.68198	1.05857	-2.53358	0.0112904	0.283973
RPL10L	23.6228	1.89574	0.749637	2.52888	0.0114426	0.28583
ATP5L	156.663	1.06753	0.423689	2.51961	0.0117487	0.291478
HIST1H2BB	104.603	1.24997	0.500963	2.49514	0.0125906	0.310256
HNRNPA1L2	70.5853	1.12922	0.454225	2.48603	0.0129177	0.316181
ACTR5	55.6494	2.25929	0.921631	2.45141	0.0142299	0.345977
USP19	40.1971	-1.81862	0.745906	-2.43813	0.0147634	0.356571
RBBP4	82.1736	-0.907601	0.37526	-2.4186	0.0155806	0.373831
HSPD1	126.927	0.833547	0.345099	2.41539	0.0157185	0.374676
TRUB2	71.3425	-1.39358	0.578576	-2.40863	0.0160124	0.379202
EIF4A1	306.071	0.658617	0.274585	2.39859	0.0164583	0.387249
CNIH1	67.0826	1.25661	0.527563	2.38191	0.0172229	0.402641
EIF3CL	135.14	0.774905	0.326069	2.37651	0.0174775	0.40599
HINT1	133.434	0.858072	0.363509	2.36052	0.0182491	0.421231
CIRBP	41.5947	1.3198	0.561633	2.34994	0.0187765	0.427987
HIST1H2BM	164.241	0.879765	0.374213	2.35097	0.0187243	0.427987
PTP4A2	34.9299	-1.33249	0.569099	-2.3414	0.0192114	0.435179
PPDPF	139.944	-1.06657	0.456468	-2.33656	0.0194622	0.438139
COX4I1	317.727	0.671747	0.288107	2.33159	0.0197224	0.441273
RHOQ	15.3617	2.03533	0.875827	2.3239	0.020131	0.44767
AHCY	42.8119	1.32503	0.578707	2.28963	0.0220425	0.487207
BTF3	290.491	0.644095	0.282728	2.27814	0.022718	0.495076
PRR11	22.7527	-1.66918	0.732877	-2.27757	0.0227525	0.495076
RPL22L1	34.2769	1.68791	0.741394	2.27667	0.0228058	0.495076
EIF3C	128.166	0.764179	0.337163	2.2665	0.0234209	0.502448
KRT16	220.462	-1.83708	0.810252	-2.26729	0.0233725	0.502448
KRT17	862.298	-1.41168	0.633643	-2.22789	0.0258881	0.549397
PDLIM2	19.1644	-1.78181	0.799899	-2.22755	0.0259107	0.549397
KRT80	335.352	-0.709791	0.32009	-2.21747	0.0265911	0.560565
RHOBTB3	42.088	-1.15238	0.524203	-2.19834	0.0279246	0.585294
MAZ	69.6057	-0.979327	0.447032	-2.19073	0.0284713	0.593341
IPO7	15.245	1.80542	0.825471	2.18714	0.0287327	0.595386
RPL39L	75.3777	1.08084	0.496735	2.17589	0.0295636	0.609143
EIF3G	64.0838	0.885149	0.408001	2.16948	0.0300463	0.615611
EIF3K	70.9023	0.877925	0.408023	2.15166	0.0314244	0.640251
ATP5G2	76.2396	0.851625	0.405999	2.0976	0.0359402	0.726208
HIST1H2BH	119.328	0.793606	0.378546	2.09646	0.0360416	0.726208
SPOP	59.89	-1.09392	0.522942	-2.09186	0.0364507	0.726426
YWHAZ	1393.07	0.504944	0.241257	2.09297	0.0363516	0.726426
ALDOA	1436.18	0.484449	0.232132	2.08695	0.0368923	0.73123
CACNG4	44.7107	-1.02872	0.494469	-2.08045	0.0374842	0.738946
ZNF485	249.969	-2.35103	1.1336	-2.07396	0.0380831	0.746716
CCT3	128.438	0.690087	0.333329	2.07029	0.0384254	0.749399
LAPTM4A	212.098	-0.713249	0.347662	-2.05156	0.0402122	0.780074
PTP4A1	19.0534	-1.65219	0.808108	-2.04452	0.0409026	0.789268
NACA	62.3445	0.950604	0.470666	2.0197	0.0434145	0.833329
TRAPPC2	23.031	1.42798	0.711084	2.00817	0.0446254	0.852088
MTRNR2L10	2830.43	1.9699	0.984238	2.00145	0.0453439	0.861298
CLNS1A	41.7315	1.08332	0.543404	1.99358	0.0461982	0.86219
MT1G	15.1126	-3.57644	1.79405	-1.9935	0.0462066	0.86219
RPL27	230.454	0.840568	0.420735	1.99786	0.0457321	0.86219
TPM4	897.399	0.474666	0.238249	1.99231	0.0463365	0.86219
AKT1	68.2623	-0.812148	0.408983	-1.98577	0.0470586	0.87028
UQCRH	139.146	0.705791	0.35573	1.98407	0.0472485	0.87028
IMPDH2	26.0338	1.27865	0.647075	1.97604	0.0481499	0.882426
OXA1L	19.6109	1.48429	0.755459	1.96476	0.0494422	0.901579
POLR2J2	30.4943	1.33495	0.686504	1.94457	0.051827	0.940364
GLYATL1	21.0929	3.48794	1.80706	1.93017	0.0535853	0.957968
HIST3H2A	113.985	0.901362	0.466546	1.93199	0.0533609	0.957968
METRN	35.8138	-1.57707	0.816547	-1.93139	0.0534343	0.957968
OSTC	61.5551	0.854558	0.444243	1.92363	0.0544012	0.967811
FLJ44635	29.3772	1.52196	0.794669	1.91522	0.0554649	0.98105
RNF11	24.7249	-1.29868	0.68018	-1.90932	0.0562214	0.98105
TKT	83.1873	0.757541	0.39667	1.90975	0.0561655	0.98105
TPM3	213.705	0.746801	0.391069	1.90964	0.0561797	0.98105
QARS	14.4653	1.5844	0.831452	1.90558	0.0567045	0.984768
HIST1H2BL	332.575	0.611578	0.321522	1.90213	0.0571538	0.987866
IRAK1	54.1168	-0.996406	0.52556	-1.89589	0.057974	0.997318
AACS	13.2917	0.501735	0.866479	0.57905	0.562556	0.999922
AAGAB	16.6335	-0.0461964	0.813162	-0.0568108	0.954696	0.999922
AAMP	43.2357	0.00261459	0.531609	0.00491825	0.996076	0.999922
AARS	33.1425	0.273726	0.588272	0.465305	0.641713	0.999922
ABAT	13.2413	0.00208289	0.956681	0.00217721	0.998263	0.999922
ABCA2	12.5771	0.539479	0.893265	0.60394	0.545883	0.999922
ABCE1	23.5615	0.0778609	0.726842	0.107122	0.914692	0.999922
ABCF2	13.6595	0.548588	0.920887	0.595716	0.551365	0.999922
ABCF3	11.4541	0.233104	0.951821	0.244903	0.806532	0.999922
ABHD11	23.9651	-0.561368	0.763271	-0.735476	0.462049	0.999922
ABHD12	18.918	-0.482736	0.731577	-0.659857	0.509346	0.999922
ABHD17B	16.7489	-0.115196	0.918531	-0.125414	0.900196	0.999922
ABHD2	15.3522	-0.359608	0.88362	-0.406971	0.684029	0.999922
ABLIM1	12.1918	-0.0818827	1.0326	-0.0792975	0.936796	0.999922
ABRACL	150.195	-0.0879197	0.43417	-0.202501	0.839525	0.999922
ACAA1	17.4792	-0.382157	0.863622	-0.442504	0.658124	0.999922
ACAA2	109.228	0.115892	0.383457	0.30223	0.762477	0.999922
ACADVL	25.9361	-0.208149	0.630176	-0.330304	0.741171	0.999922
ACAT1	12.1942	0.142228	1.06534	0.133505	0.893794	0.999922
ACAT2	25.8512	0.328299	0.674979	0.486385	0.626694	0.999922
ACBD3	12.016	0.288962	0.898768	0.321509	0.747824	0.999922
ACBD6	12.0262	-0.262524	0.916978	-0.286293	0.774654	0.999922
ACBD7	14.1172	0.844158	0.961658	0.877815	0.380044	0.999922
ACKR3	31.4505	-0.743581	1.037	-0.717051	0.473343	0.999922
ACLY	26.4287	0.115684	0.650342	0.177881	0.858816	0.999922
ACO2	21.889	0.0439738	0.680733	0.0645977	0.948494	0.999922
ACOT1	17.007	-0.438725	0.847987	-0.517373	0.604896	0.999922
ACOT2	22.366	-0.59951	0.742457	-0.807467	0.419397	0.999922
ACOT9	17.426	-0.0116489	0.854777	-0.013628	0.989127	0.999922
ACOX3	31.001	0.0945002	0.771839	0.122435	0.902554	0.999922
ACP1	41.5932	0.386099	0.573711	0.672985	0.500957	0.999922
ACSL3	26.5004	-0.121839	0.655921	-0.185753	0.852639	0.999922
ACTA1	495.784	0.726425	0.427335	1.69989	0.0891508	0.999922
ACTA2	2534.54	-0.939298	0.562488	-1.6699	0.0949391	0.999922
ACTB	10955.3	0.103324	0.274141	0.3769	0.706248	0.999922
ACTBL2	19.9887	1.06934	1.59232	0.671559	0.501865	0.999922
ACTC1	204.943	1.05176	0.641338	1.63995	0.101015	0.999922
ACTG2	2591.57	-1.02651	0.573668	-1.78938	0.073554	0.999922
ACTL6A	24.3844	-0.290036	0.672864	-0.431047	0.666434	0.999922
ACTN1	432.71	-0.00878413	0.363851	-0.0241421	0.980739	0.999922
ACTN4	238.8	0.0468779	0.346604	0.135249	0.892415	0.999922
ACTR10	21.1548	-0.13214	0.7631	-0.173162	0.862524	0.999922
ACTR1A	40.052	0.29128	0.564039	0.516419	0.605562	0.999922
ACTR1B	24.9	0.391614	0.642462	0.609551	0.542159	0.999922
ACTR2	141.923	-0.00197798	0.398219	-0.00496706	0.996037	0.999922
ACTR3	96.7912	0.193506	0.459508	0.421116	0.67367	0.999922
ADAM15	13.8879	-0.22856	0.821061	-0.278371	0.780728	0.999922
ADAM9	17.8206	-0.0714487	0.754889	-0.0946479	0.924594	0.999922
ADAR	24.5343	-0.197794	0.638665	-0.3097	0.756789	0.999922
ADD1	20.6051	0.298124	0.752317	0.396275	0.691902	0.999922
ADGRG1	19.8381	-0.206676	0.799978	-0.258352	0.796135	0.999922
ADGRG6	18.8613	-0.346087	0.712977	-0.485411	0.627385	0.999922
ADH5	59.0097	-0.0202901	0.54222	-0.0374204	0.97015	0.999922
ADI1	37.4153	-0.209419	0.703244	-0.29779	0.765863	0.999922
ADIPOR1	40.4147	-0.789048	0.57103	-1.3818	0.167034	0.999922
ADIPOR2	22.0195	-0.386391	0.789394	-0.489479	0.624503	0.999922
ADIRF	13.1568	-1.11351	1.14632	-0.971385	0.331357	0.999922
ADK	29.7107	-0.0965291	0.671465	-0.143759	0.885691	0.999922
ADRBK1	16.1054	-0.560479	0.766854	-0.730881	0.464852	0.999922
ADRM1	71.3755	-0.18906	0.468086	-0.403901	0.686286	0.999922
ADSL	12.0432	0.471313	0.870931	0.541161	0.588397	0.999922
ADSS	13.2642	0.622948	0.908804	0.685459	0.493055	0.999922
AES	45.1797	-0.441398	0.51177	-0.862494	0.388416	0.999922
AFF4	11.4824	0.200677	0.920002	0.218126	0.827331	0.999922
AFG3L2	14.5193	0.100109	0.802626	0.124727	0.90074	0.999922
AGO2	16.1343	-0.239155	0.766493	-0.312012	0.755031	0.999922
AGPAT2	22.4519	-0.176141	0.706729	-0.249234	0.80318	0.999922
AGR2	74.2744	-0.106773	0.445948	-0.239428	0.810773	0.999922
AGRN	22.8034	-0.209704	0.723239	-0.289951	0.771853	0.999922
AHCYL1	15.6021	-0.299453	0.982455	-0.304801	0.760518	0.999922
AHNAK	35.6422	0.113498	0.558147	0.203348	0.838863	0.999922
AHR	31.2997	-0.0534641	0.627659	-0.0851801	0.932118	0.999922
AHSA1	53.333	-0.202109	0.516613	-0.39122	0.695635	0.999922
AIF1L	61.2567	0.309054	0.452823	0.682505	0.49492	0.999922
AIMP1	11.7029	0.398436	1.1134	0.357855	0.720452	0.999922
AIMP2	28.6182	-0.112229	0.634378	-0.176912	0.859578	0.999922
AIP	23.3488	0.304509	0.673822	0.451914	0.651331	0.999922
AK2	23.7833	0.21448	0.886588	0.241916	0.808845	0.999922
AK3	21.9925	0.263279	0.733081	0.35914	0.719491	0.999922
AK4	17.2201	0.341398	1.12013	0.304784	0.760531	0.999922
AKIRIN1	20.0838	0.0415439	0.739846	0.056152	0.955221	0.999922
AKIRIN2	15.638	-0.298935	1.11906	-0.26713	0.789369	0.999922
AKR1C1	13.6261	0.438902	1.5062	0.291397	0.770748	0.999922
AKR1C2	14.1946	-0.648674	1.51616	-0.427841	0.668767	0.999922
AKR1C3	12.3336	0.419919	1.52199	0.275901	0.782624	0.999922
AKR7A2	21.1315	-0.565885	0.737479	-0.767323	0.442889	0.999922
AKT2	15.5046	-0.370916	0.801123	-0.462995	0.643368	0.999922
ALCAM	25.575	0.106731	0.727463	0.146717	0.883355	0.999922
ALDH18A1	19.9385	0.529834	0.734799	0.72106	0.470873	0.999922
ALDH1B1	13.8657	0.5239	0.978081	0.535641	0.592207	0.999922
ALDH4A1	13.7437	-0.165448	0.933831	-0.177171	0.859374	0.999922
ALDH6A1	13.9469	-0.230241	0.881748	-0.261119	0.794	0.999922
ALDH7A1	13.7247	-0.213323	1.37083	-0.155617	0.876335	0.999922
ALDH9A1	11.8311	-0.771741	0.919419	-0.839379	0.401257	0.999922
ALDOC	17.068	-0.411129	1.17973	-0.348494	0.727469	0.999922
ALG1L	16.8858	-0.423852	0.796999	-0.53181	0.594858	0.999922
ALG2	12.2171	-0.0726026	0.927127	-0.0783092	0.937582	0.999922
ALG5	13.482	-0.16656	0.875755	-0.19019	0.84916	0.999922
ALKBH5	16.7851	-0.199753	0.756271	-0.264129	0.791681	0.999922
ALYREF	77.4326	0.0641225	0.440779	0.145475	0.884336	0.999922
AMACR	17.0731	-0.500903	1.10067	-0.45509	0.649045	0.999922
AMD1	11.438	0.679283	0.98822	0.687381	0.491843	0.999922
AMFR	15.175	-0.843453	0.797981	-1.05698	0.290518	0.999922
AMOTL2	11.6883	-0.144324	0.943369	-0.152988	0.878408	0.999922
AMZ2	17.4493	-0.609953	0.732152	-0.833095	0.404791	0.999922
ANAPC11	29.2226	0.0496008	0.645672	0.0768205	0.938766	0.999922
ANAPC13	31.0128	-0.200326	0.675196	-0.296694	0.7667	0.999922
ANAPC15	22.061	-0.421264	0.791139	-0.532477	0.594395	0.999922
ANAPC16	37.9209	-0.501823	0.623272	-0.805144	0.420737	0.999922
ANAPC5	33.7215	-1.1185	0.717716	-1.55842	0.119135	0.999922
ANKRD1	22.5636	1.08238	1.08455	0.998005	0.318277	0.999922
ANKRD34B	15.715	0.216183	0.950387	0.227468	0.82006	0.999922
ANKRD39	14.3908	-0.0821916	0.847472	-0.0969844	0.922739	0.999922
ANKRD50	11.7004	-0.0280196	0.918084	-0.0305197	0.975653	0.999922
ANKRD52	11.6276	0.149126	1.0096	0.147707	0.882574	0.999922
ANP32A	27.4728	0.0780404	0.729171	0.107026	0.914768	0.999922
ANP32B	36.6057	0.518421	0.805475	0.643621	0.519821	0.999922
ANXA11	20.6397	-0.190247	0.784188	-0.242605	0.808312	0.999922
ANXA2	534.075	0.126942	0.241731	0.525136	0.599489	0.999922
ANXA3	108.658	-0.0751497	0.413834	-0.181594	0.855901	0.999922
ANXA4	39.9614	0.180977	0.630215	0.287166	0.773985	0.999922
ANXA5	79.8016	0.0643487	0.43161	0.14909	0.881483	0.999922
ANXA7	39.6727	0.385808	0.557011	0.692639	0.488536	0.999922
ANXA9	19.8029	0.0545277	0.76993	0.0708216	0.94354	0.999922
AP1B1	24.4835	0.0399552	0.7055	0.0566338	0.954837	0.999922
AP1G1	26.5137	0.209099	0.669881	0.312144	0.754931	0.999922
AP1M1	18.8795	0.289805	0.859684	0.337106	0.736037	0.999922
AP1M2	60.6856	0.343378	0.4388	0.782538	0.433899	0.999922
AP1S1	190.659	-0.169538	0.363208	-0.46678	0.640657	0.999922
AP1S3	12.1094	0.987042	0.98671	1.00034	0.317148	0.999922
AP2A1	16.5452	0.526278	0.810053	0.649683	0.515897	0.999922
AP2B1	13.6844	-0.389939	0.93822	-0.415615	0.677692	0.999922
AP2M1	95.1792	-0.335515	0.36269	-0.925073	0.354928	0.999922
AP2S1	163.58	-0.244619	0.401408	-0.609402	0.542258	0.999922
AP3D1	14.8075	-0.499146	0.80321	-0.621438	0.534311	0.999922
AP3S1	21.5019	-0.228296	0.694049	-0.328934	0.742206	0.999922
AP3S2	17.9115	0.0112291	0.964934	0.0116371	0.990715	0.999922
APEH	13.0501	0.187885	0.896411	0.209597	0.833983	0.999922
APEX1	69.2835	0.65662	0.440497	1.49064	0.136057	0.999922
APH1A	59.9061	-0.254717	0.450423	-0.565506	0.571729	0.999922
API5	14.7422	0.0253206	0.86243	0.0293597	0.976578	0.999922
APLP2	48.6147	-0.319766	0.484172	-0.660438	0.508973	0.999922
APMAP	39.5044	0.0187289	0.565941	0.0330934	0.9736	0.999922
APOA1BP	25.8628	-0.338205	0.635899	-0.531853	0.594828	0.999922
APOD	49.8542	-0.546219	0.692022	-0.789309	0.429932	0.999922
APP	64.6418	-0.20426	0.49058	-0.416365	0.677143	0.999922
APPBP2	113.788	0.273058	0.34636	0.788364	0.430484	0.999922
APRT	135.357	-0.189061	0.365215	-0.517671	0.604688	0.999922
AQP3	31.4471	-0.424016	0.67351	-0.629561	0.528982	0.999922
ARCN1	47.9132	0.0663126	0.525976	0.126075	0.899672	0.999922
AREG	41.8777	-0.257159	0.823065	-0.312441	0.754706	0.999922
ARF1	186.268	-0.245515	0.345698	-0.710201	0.477579	0.999922
ARF3	149.834	-0.0957424	0.407608	-0.234888	0.814296	0.999922
ARF4	42.2175	0.0836009	0.609061	0.137262	0.890824	0.999922
ARF5	129.929	-0.140494	0.346565	-0.40539	0.685191	0.999922
ARF6	61.3315	0.0900081	0.499635	0.180148	0.857037	0.999922
ARFGAP1	12.1375	0.0847412	0.97011	0.0873522	0.930392	0.999922
ARFGAP2	17.3461	0.108537	0.766928	0.141522	0.887458	0.999922
ARFRP1	12.172	-0.256951	1.08789	-0.236191	0.813284	0.999922
ARHGAP1	24.0629	0.0305078	0.754803	0.0404182	0.96776	0.999922
ARHGAP31	12.9506	-2.85132	1.68207	-1.69512	0.0900525	0.999922
ARHGAP35	14.1078	-0.602588	0.825452	-0.73001	0.465384	0.999922
ARHGAP5	17.5938	0.0102545	0.786639	0.0130358	0.989599	0.999922
ARHGDIA	85.4923	-0.117203	0.462511	-0.253406	0.799955	0.999922
ARIH1	12.3949	0.553366	0.887198	0.623723	0.532809	0.999922
ARL1	38.7257	0.31326	0.734868	0.426281	0.669903	0.999922
ARL2	23.1016	0.118869	0.726748	0.163563	0.870075	0.999922
ARL2BP	13.0129	-0.0513223	0.904202	-0.0567598	0.954737	0.999922
ARL3	18.3265	-0.681749	1.22674	-0.555741	0.578388	0.999922
ARL6IP1	126.99	-0.278879	0.339314	-0.82189	0.411139	0.999922
ARL6IP4	17.2599	-0.347237	0.757709	-0.458273	0.646756	0.999922
ARL6IP5	17.8225	-0.307879	0.852678	-0.361073	0.718045	0.999922
ARL8A	29.4572	-0.311536	0.674834	-0.461648	0.644334	0.999922
ARL8B	26.7345	-0.009321	0.705193	-0.0132177	0.989454	0.999922
ARMCX3	12.7408	-0.202673	0.968922	-0.209174	0.834312	0.999922
ARMCX6	11.8774	-0.427874	0.898442	-0.47624	0.633903	0.999922
ARMT1	19.3745	0.333087	0.772089	0.43141	0.66617	0.999922
ARPC2	195.924	-0.224596	0.373489	-0.601347	0.547609	0.999922
ARPC3	249.755	0.298765	0.329158	0.907664	0.364056	0.999922
ARPC4	197.258	0.0825953	0.35875	0.230231	0.817912	0.999922
ARPC4-TTLL3	36.693	-0.103423	0.629019	-0.16442	0.869401	0.999922
ARPC5	281.254	0.106832	0.293175	0.364399	0.71556	0.999922
ARPC5L	26.1409	-0.27007	0.789019	-0.342286	0.732136	0.999922
ARPP19	80.425	-0.637443	0.405361	-1.57253	0.115827	0.999922
ARRDC1	36.2757	0.259062	0.576892	0.449065	0.653385	0.999922
ARSD	18.158	0.132228	0.766123	0.172594	0.86297	0.999922
ASAH1	44.0138	0.200967	0.54339	0.36984	0.711502	0.999922
ASF1B	12.9433	-0.281913	1.17849	-0.239215	0.810939	0.999922
ASL	15.5159	0.137307	0.833956	0.164645	0.869223	0.999922
ASNA1	31.4742	0.0514681	0.592106	0.0869237	0.930732	0.999922
ASNSD1	18.6671	-0.00690804	0.798854	-0.00864744	0.9931	0.999922
ASUN	19.8935	0.315385	0.793477	0.397473	0.691019	0.999922
ATAD1	42.1111	-0.0310666	0.681463	-0.0455882	0.963638	0.999922
ATF1	12.4492	-0.0579062	0.897267	-0.0645362	0.948543	0.999922
ATF4	42.4316	0.203697	0.494318	0.412077	0.680283	0.999922
ATG101	37.7679	-0.197677	0.55017	-0.359302	0.719369	0.999922
ATG12	17.8196	-0.0640514	0.873234	-0.0733496	0.941528	0.999922
ATG4B	16.4782	0.150918	0.917107	0.164558	0.869292	0.999922
ATIC	38.6624	0.214529	0.621538	0.345158	0.729976	0.999922
ATL3	39.1067	0.414447	0.530323	0.781498	0.434509	0.999922
ATMIN	19.8702	-0.392754	0.792015	-0.495893	0.61997	0.999922
ATOX1	114.259	-0.38171	0.445609	-0.856604	0.391664	0.999922
ATP13A3	16.9049	-0.62095	0.771129	-0.805248	0.420676	0.999922
ATP1A1	111.79	-0.299499	0.339505	-0.882163	0.377689	0.999922
ATP1B1	121.658	-0.148092	0.357418	-0.414337	0.678627	0.999922
ATP1B3	26.2797	-0.258072	0.732769	-0.352187	0.724698	0.999922
ATP2A2	46.7225	0.133804	0.566485	0.2362	0.813278	0.999922
ATP2A3	16.6091	-0.497765	0.892693	-0.557599	0.577118	0.999922
ATP2B1	28.1786	-0.343664	0.659529	-0.521076	0.602314	0.999922
ATP2C1	11.5763	-0.278665	0.933876	-0.298396	0.765401	0.999922
ATP5A1	73.7024	0.475876	0.408767	1.16418	0.244353	0.999922
ATP5B	153.813	-0.126658	0.335368	-0.37767	0.705676	0.999922
ATP5C1	166.714	0.325072	0.296778	1.09534	0.273369	0.999922
ATP5D	36.5574	0.185646	0.720708	0.257588	0.796725	0.999922
ATP5F1	55.3276	0.268363	0.488995	0.548807	0.583138	0.999922
ATP5G1	36.1093	-0.0775453	0.609036	-0.127325	0.898683	0.999922
ATP5G3	103.937	-0.0796771	0.492418	-0.161808	0.871457	0.999922
ATP5H	93.1806	-0.0534588	0.380913	-0.140344	0.888388	0.999922
ATP5I	151.517	-0.313642	0.409168	-0.766536	0.443357	0.999922
ATP5J	63.8886	0.0987517	0.766425	0.128847	0.897479	0.999922
ATP5J2	323.225	-0.099537	0.289592	-0.343714	0.731061	0.999922
ATP5J2-PTCD1	28.0014	0.414115	0.680653	0.608408	0.542917	0.999922
ATP5L2	27.3333	0.725727	0.799201	0.908065	0.363844	0.999922
ATP5O	50.8648	0.0976353	0.524491	0.186152	0.852325	0.999922
ATP5SL	13.2046	0.374419	0.992921	0.377088	0.706108	0.999922
ATP6AP1	47.0596	-0.342563	0.56107	-0.610554	0.541495	0.999922
ATP6AP2	30.905	-0.161913	0.613555	-0.263893	0.791862	0.999922
ATP6V0B	25.5071	-0.528505	0.665162	-0.794551	0.426875	0.999922
ATP6V0C	85.5987	-0.147924	0.854795	-0.173052	0.86261	0.999922
ATP6V0D1	62.0607	0.0218025	0.473834	0.0460131	0.9633	0.999922
ATP6V0E1	139.58	0.0149585	0.384915	0.0388618	0.969001	0.999922
ATP6V1A	27.5237	0.610301	0.634298	0.962168	0.335965	0.999922
ATP6V1B2	14.7016	-0.0752058	0.878827	-0.0855753	0.931804	0.999922
ATP6V1C1	29.439	0.112022	0.638555	0.17543	0.860742	0.999922
ATP6V1C2	11.6678	-2.37585	1.45476	-1.63315	0.102437	0.999922
ATP6V1D	42.7664	0.0673758	0.572255	0.117737	0.906276	0.999922
ATP6V1E1	69.408	-0.109215	0.453374	-0.240894	0.809637	0.999922
ATP6V1F	92.3062	0.408763	0.454253	0.899857	0.368196	0.999922
ATP6V1G1	134.691	-0.186188	0.38695	-0.481168	0.630397	0.999922
ATP6V1H	18.7369	0.262047	0.775995	0.337691	0.735596	0.999922
ATP9A	51.9256	-0.272577	0.445792	-0.611443	0.540906	0.999922
ATPIF1	114.091	0.695236	0.594108	1.17022	0.241913	0.999922
ATRAID	36.9378	-0.418005	0.545496	-0.766284	0.443507	0.999922
ATXN10	14.339	-0.0544797	0.938571	-0.0580454	0.953712	0.999922
ATXN7L3B	47.6702	0.222058	0.505749	0.439068	0.660612	0.999922
AUP1	25.0322	-0.193793	0.640664	-0.302488	0.76228	0.999922
AURKA	12.9328	-0.175287	0.906957	-0.193269	0.846748	0.999922
AURKAIP1	44.3989	-0.432408	0.596875	-0.724453	0.468788	0.999922
AVL9	21.4302	-0.165401	0.680977	-0.242888	0.808093	0.999922
AZIN1	45.1507	0.454851	0.491222	0.925958	0.354468	0.999922
B2M	67.7423	0.322091	0.454349	0.708907	0.478382	0.999922
B3GAT3	11.8134	-0.400757	0.969597	-0.413323	0.67937	0.999922
B4GALT1	20.5465	-0.114541	0.755775	-0.151555	0.879538	0.999922
BABAM1	14.9246	-0.248797	0.813926	-0.305675	0.759852	0.999922
BAD	13.7719	-0.113327	0.853389	-0.132797	0.894354	0.999922
BAG3	18.321	-0.294138	0.864512	-0.340236	0.733679	0.999922
BAG5	20.0463	-0.120778	0.696184	-0.173485	0.86227	0.999922
BAGE	15.7519	-0.338849	0.872042	-0.38857	0.697594	0.999922
BAGE2	40.3236	0.00596182	0.602241	0.00989938	0.992102	0.999922
BAGE3	40.3236	0.00596182	0.602241	0.00989938	0.992102	0.999922
BAGE4	43.0647	-0.23702	0.638273	-0.371345	0.710381	0.999922
BAGE5	43.0912	-0.262978	0.637707	-0.41238	0.680061	0.999922
BAK1	12.3051	0.41977	0.972884	0.431469	0.666127	0.999922
BAMBI	30.9505	-0.298673	0.619497	-0.482121	0.62972	0.999922
BANF1	261.465	-0.0116579	0.47734	-0.0244227	0.980515	0.999922
BASP1	38.2083	-0.240607	0.661815	-0.363556	0.71619	0.999922
BATF	18.7803	0.0215257	0.724526	0.0297101	0.976298	0.999922
BAX	24.9125	-0.120054	0.714524	-0.168019	0.866568	0.999922
BCAM	26.372	-0.569597	0.841201	-0.677123	0.498328	0.999922
BCAP31	88.0489	-0.304053	0.409275	-0.742906	0.457538	0.999922
BCAR1	16.0998	-0.228881	0.850146	-0.269226	0.787756	0.999922
BCAS1	17.1378	-0.778484	1.13984	-0.682976	0.494622	0.999922
BCAS2	137.985	-0.221886	0.353429	-0.627808	0.53013	0.999922
BCAS3	57.7216	0.663975	0.459453	1.44514	0.148417	0.999922
BCAS4	48.5448	-0.363507	0.658292	-0.552196	0.580814	0.999922
BCAT2	13.2146	-0.33721	0.955783	-0.352811	0.72423	0.999922
BCCIP	12.6326	-0.14396	1.01126	-0.142357	0.886798	0.999922
BCKDHA	11.9321	-0.654369	0.981349	-0.666806	0.504896	0.999922
BCKDK	13.2424	-0.611809	0.924822	-0.661542	0.508265	0.999922
BCL10	14.2532	-0.157205	0.902931	-0.174106	0.861782	0.999922
BCL2L1	13.7544	-0.0694029	0.91799	-0.0756031	0.939735	0.999922
BCL2L2-PABPN1	23.8922	0.101617	0.699347	0.145303	0.884472	0.999922
BCL7B	13.1698	-0.301428	0.849254	-0.354933	0.72264	0.999922
BCL7C	11.6763	-0.707829	0.896162	-0.789845	0.429618	0.999922
BCLAF1	13.8406	0.038629	0.89127	0.0433415	0.965429	0.999922
BECN1	16.3209	-0.18009	0.764201	-0.235657	0.813699	0.999922
BHLHE40	11.8105	-0.388385	1.00292	-0.387254	0.698568	0.999922
BICD1	140.737	0.0422284	1.90732	0.0221401	0.982336	0.999922
BID	25.4663	-0.227688	0.75439	-0.301818	0.762791	0.999922
BIK	29.8717	-0.686242	0.632216	-1.08545	0.27772	0.999922
BLOC1S1	23.6731	-0.348413	0.722429	-0.48228	0.629607	0.999922
BLOC1S2	15.0084	-0.148977	0.88292	-0.168732	0.866008	0.999922
BLOC1S4	15.1585	-0.195739	0.835596	-0.234251	0.81479	0.999922
BLVRA	28.4989	0.140134	0.692552	0.202344	0.839647	0.999922
BLVRB	53.7305	-0.0695968	0.523594	-0.132921	0.894255	0.999922
BMI1	12.9151	-0.0631236	0.908007	-0.0695189	0.944577	0.999922
BMP7	71.2451	0.0891206	0.400249	0.222663	0.823798	0.999922
BNIP3	32.1158	0.0764182	0.617307	0.123793	0.901479	0.999922
BNIP3L	27.2434	0.244153	0.651948	0.374497	0.708034	0.999922
BOD1	19.1096	-0.0969619	0.747251	-0.129758	0.896758	0.999922
BOK	26.0085	-0.777132	0.657837	-1.18134	0.237466	0.999922
BOLA1	16.9656	-0.0731265	0.811166	-0.0901498	0.928168	0.999922
BOLA2	77.4429	0.0850076	0.40858	0.208056	0.835185	0.999922
BOLA2B	77.4429	0.0850076	0.40858	0.208056	0.835185	0.999922
BOLA3	12.9078	-0.77585	0.895543	-0.866346	0.3863	0.999922
BPTF	11.5525	-0.0651624	0.893848	-0.072901	0.941885	0.999922
BRI3BP	13.2591	-0.346235	0.86194	-0.401693	0.68791	0.999922
BRIP1	40.5659	0.173022	0.520601	0.33235	0.739625	0.999922
BRIX1	14.55	-0.481801	0.820323	-0.58733	0.556982	0.999922
BRK1	153.809	0.598002	0.382217	1.56456	0.117685	0.999922
BRMS1	22.1397	0.090097	0.667701	0.134936	0.892662	0.999922
BROX	13.9187	-0.167642	0.887952	-0.188796	0.850253	0.999922
BSCL2	11.7496	-0.412501	0.926379	-0.445283	0.656115	0.999922
BSG	157.887	-0.363829	0.36985	-0.983721	0.325253	0.999922
BTBD1	17.4565	0.0668454	0.759385	0.0880257	0.929856	0.999922
BTBD2	12.0797	-0.714374	1.01154	-0.706223	0.480049	0.999922
BTBD6	22.8124	-1.00207	0.699673	-1.4322	0.152088	0.999922
BTF3L4	26.6141	0.435506	0.8728	0.498975	0.617797	0.999922
BTG1	24.2556	-0.546548	0.934528	-0.584838	0.558657	0.999922
BTG2	11.8967	-0.341121	0.98451	-0.346488	0.728976	0.999922
BUB3	45.2665	-0.125503	0.541727	-0.231671	0.816793	0.999922
BUD31	59.9186	-0.0653932	0.460657	-0.141956	0.887114	0.999922
BZW1	96.0098	0.224762	0.387049	0.580706	0.561438	0.999922
BZW2	49.2658	0.210503	0.492551	0.427373	0.669108	0.999922
C10orf32	13.2759	-0.576139	1.01338	-0.568531	0.569675	0.999922
C11orf31	22.8519	0.372269	0.771528	0.482509	0.629445	0.999922
C11orf58	48.7232	0.271079	0.628687	0.431183	0.666336	0.999922
C11orf73	24.0168	-0.756769	0.680431	-1.11219	0.266057	0.999922
C11orf98	21.5451	-0.0525026	0.80159	-0.0654981	0.947777	0.999922
C12orf45	35.4974	0.43745	0.64653	0.676612	0.498652	0.999922
C12orf49	15.8514	-0.266824	0.798872	-0.334001	0.738379	0.999922
C12orf57	24.1242	-0.292165	0.710322	-0.411314	0.680842	0.999922
C12orf77	41.7879	-0.544392	1.65148	-0.329639	0.741673	0.999922
C12orf80	15.8662	-0.357394	0.793544	-0.450377	0.652439	0.999922
C14orf1	40.0726	-0.123668	0.654239	-0.189026	0.850072	0.999922
C14orf119	44.6053	-0.478243	0.623416	-0.767132	0.443003	0.999922
C14orf166	66.9893	0.252783	0.467173	0.541091	0.588445	0.999922
C14orf2	96.45	-0.0318465	0.425228	-0.0748927	0.9403	0.999922
C15orf38-AP3S2	12.1976	0.0200507	1.01663	0.0197228	0.984265	0.999922
C15orf43	11.9145	-0.0539535	1.93183	-0.0279287	0.977719	0.999922
C15orf57	12.104	0.201379	1.05324	0.191199	0.848369	0.999922
C16orf13	18.6585	-0.491995	0.770342	-0.63867	0.523037	0.999922
C16orf72	23.2061	-0.209233	0.676202	-0.309423	0.756999	0.999922
C16orf93	45.8978	0.400096	2.17631	0.183842	0.854138	0.999922
C17orf49	20.2755	-0.447774	0.806174	-0.555431	0.5786	0.999922
C17orf62	11.729	0.450362	0.978569	0.460226	0.645354	0.999922
C17orf89	16.4846	-1.12451	0.848024	-1.32603	0.184829	0.999922
C18orf32	28.8375	-0.175089	0.816071	-0.214551	0.830117	0.999922
C19orf33	38.1751	0.00401153	0.554109	0.00723961	0.994224	0.999922
C19orf43	95.794	0.0203242	0.431699	0.0470797	0.96245	0.999922
C19orf52	18.4935	0.237073	0.770632	0.307635	0.75836	0.999922
C19orf53	46.6095	0.401228	0.641696	0.625262	0.531799	0.999922
C19orf60	14.845	-0.121994	0.870809	-0.140093	0.888586	0.999922
C19orf70	13.5112	-0.424204	1.05333	-0.402728	0.687148	0.999922
C1D	18.3941	-0.317654	0.878445	-0.361609	0.717644	0.999922
C1GALT1C1	13.7171	-0.0577679	0.955668	-0.0604477	0.951799	0.999922
C1QBP	79.4212	-0.411709	0.384405	-1.07103	0.284157	0.999922
C1orf122	19.0956	-0.350824	0.901865	-0.388999	0.697277	0.999922
C1orf123	18.9467	0.234974	0.867589	0.270835	0.786518	0.999922
C1orf174	11.7487	0.164991	0.900684	0.183184	0.854653	0.999922
C1orf229	64.4805	-0.513638	1.13301	-0.453341	0.650303	0.999922
C1orf43	41.6498	0.00986135	0.502979	0.0196059	0.984358	0.999922
C20orf24	20.5115	-0.146765	0.692371	-0.211974	0.832127	0.999922
C20orf27	12.0541	-0.427646	0.976987	-0.43772	0.661589	0.999922
C21orf33	39.0303	0.382011	0.561967	0.679774	0.496648	0.999922
C21orf59	22.7725	0.298913	0.767498	0.389465	0.696932	0.999922
C2orf54	23.148	0.411073	0.79893	0.514529	0.606882	0.999922
C3orf14	34.8382	-0.427341	0.719613	-0.593848	0.552614	0.999922
C3orf38	12.6721	-0.291775	0.882333	-0.330685	0.740882	0.999922
C3orf58	11.9448	-0.140235	0.889855	-0.157593	0.874778	0.999922
C4orf3	26.8121	0.119286	0.661126	0.180428	0.856817	0.999922
C4orf36	19.6425	1.88457	1.33988	1.40652	0.159571	0.999922
C4orf48	31.8908	-0.893223	0.719679	-1.24114	0.214554	0.999922
C5orf15	22.5198	-0.024379	0.742567	-0.0328307	0.97381	0.999922
C5orf24	16.9477	-0.0191778	0.873333	-0.0219594	0.98248	0.999922
C5orf66	22.4083	-0.222621	0.96457	-0.230799	0.817471	0.999922
C6orf106	22.7285	-1.20766	0.71797	-1.68205	0.0925587	0.999922
C6orf62	18.3978	0.791212	0.834647	0.94796	0.34315	0.999922
C7orf50	42.7397	0.506282	0.522101	0.969702	0.332195	0.999922
C7orf55	18.6911	0.251378	0.918256	0.273756	0.784272	0.999922
C7orf55-LUC7L2	27.0891	0.195856	0.710116	0.275808	0.782696	0.999922
C7orf73	70.7235	0.16105	0.760555	0.211753	0.8323	0.999922
C8orf4	11.8727	-0.0697509	1.54063	-0.0452743	0.963889	0.999922
C8orf59	19.4977	-0.604762	0.870997	-0.694334	0.487473	0.999922
C8orf76	14.8069	-0.160183	0.795484	-0.201366	0.840413	0.999922
C9orf114	13.0132	-0.0329754	0.917219	-0.0359515	0.971321	0.999922
C9orf142	23.8829	0.175443	0.743104	0.236095	0.813359	0.999922
C9orf16	26.4499	-0.738178	0.654422	-1.12798	0.259326	0.999922
C9orf64	14.2443	-0.129441	0.876597	-0.147663	0.882609	0.999922
C9orf69	11.4954	-0.735791	0.938968	-0.783617	0.433265	0.999922
C9orf78	24.5064	-0.310364	0.661686	-0.469051	0.639033	0.999922
C9orf85	12.0343	1.33811	0.989592	1.35218	0.176317	0.999922
C9orf89	18.491	-0.412383	0.755764	-0.54565	0.585306	0.999922
CA2	23.7179	0.0357714	0.741752	0.0482255	0.961537	0.999922
CAB39	28.1471	-0.36067	0.631725	-0.570929	0.568048	0.999922
CACNA1H	25.5804	-0.497527	0.724449	-0.686766	0.49223	0.999922
CACYBP	56.3712	-0.0677928	0.60768	-0.11156	0.911172	0.999922
CALCOCO2	18.999	0.238652	0.863062	0.276518	0.78215	0.999922
CALD1	36.131	1.61119	1.45629	1.10637	0.268568	0.999922
CALM1	356.849	-0.223924	0.286469	-0.78167	0.434409	0.999922
CALM2	397.664	-0.27667	0.360866	-0.766682	0.443271	0.999922
CALM3	88.0312	-0.278852	0.479961	-0.580989	0.561248	0.999922
CALML5	37.9844	-0.735879	1.02746	-0.716212	0.473861	0.999922
CALR	175.61	-0.161367	0.304186	-0.530486	0.595775	0.999922
CALU	27.1205	0.058467	0.731039	0.079978	0.936255	0.999922
CAMK2N1	26.3692	-0.214147	0.799014	-0.268014	0.788689	0.999922
CAMSAP2	48.8944	-0.708239	0.658327	-1.07582	0.282009	0.999922
CAND1	25.2665	0.539283	0.630675	0.855088	0.392503	0.999922
CANX	120.418	0.316501	0.346797	0.912641	0.361431	0.999922
CAP1	149.029	0.172146	0.359645	0.478655	0.632184	0.999922
CAPG	66.367	-0.219759	0.696396	-0.315566	0.752332	0.999922
CAPN1	75.9472	0.423555	0.436105	0.971222	0.331438	0.999922
CAPN13	13.5112	0.607653	0.963278	0.630818	0.528159	0.999922
CAPN2	32.1635	0.155786	0.717506	0.217121	0.828114	0.999922
CAPNS1	198.274	-0.0123065	0.323659	-0.0380231	0.969669	0.999922
CAPRIN1	33.4191	0.386108	0.620514	0.622239	0.533785	0.999922
CAPZA1	71.9915	-0.125956	0.422683	-0.29799	0.765711	0.999922
CAPZA2	72.7623	-0.150442	0.446928	-0.336614	0.736408	0.999922
CAPZB	106.304	-0.0276703	0.649899	-0.0425762	0.966039	0.999922
CARHSP1	21.9988	-0.121864	0.850132	-0.143347	0.886016	0.999922
CARM1	17.4947	-0.213267	0.794237	-0.268518	0.788301	0.999922
CASP2	12.1426	0.600673	1.00917	0.595216	0.551699	0.999922
CASP5	15.3258	2.78218	1.84967	1.50416	0.132541	0.999922
CASP6	13.1403	0.252424	0.878168	0.287443	0.773773	0.999922
CASP7	12.1172	-0.33032	0.938187	-0.352083	0.724776	0.999922
CAST	33.5635	0.321414	0.640835	0.501555	0.615981	0.999922
CAV1	802.999	-0.254153	0.368603	-0.689503	0.490507	0.999922
CAV2	158.267	0.430962	0.463477	0.929845	0.352451	0.999922
CBFB	13.8154	0.0868825	0.864114	0.100545	0.919912	0.999922
CBR1	22.764	-0.13499	0.799949	-0.168749	0.865994	0.999922
CBR3	11.6887	0.467158	1.11982	0.417172	0.676552	0.999922
CBS	18.2156	0.0263428	0.772057	0.0341202	0.972781	0.999922
CBWD1	73.2141	0.184801	0.414596	0.445739	0.655786	0.999922
CBWD2	67.4218	0.198668	0.416631	0.476845	0.633472	0.999922
CBWD3	75.648	0.247073	0.411484	0.600444	0.548211	0.999922
CBWD5	75.8164	0.235514	0.43039	0.547211	0.584234	0.999922
CBWD6	68.3099	0.128755	0.43224	0.297878	0.765796	0.999922
CBX1	66.3224	-0.157138	0.485792	-0.323469	0.74634	0.999922
CBX3	220.913	0.126293	0.406959	0.310334	0.756307	0.999922
CBX4	18.3303	-0.0157028	0.74422	-0.0210997	0.983166	0.999922
CBX5	35.8474	0.0635801	0.76781	0.082807	0.934005	0.999922
CBX6	22.8416	-0.110109	0.752998	-0.146227	0.883742	0.999922
CCDC101	14.0572	0.085859	0.83564	0.102746	0.918164	0.999922
CCDC107	14.764	0.576512	1.15736	0.498126	0.618395	0.999922
CCDC115	12.0183	-0.401615	1.05962	-0.379017	0.704675	0.999922
CCDC12	11.8265	0.274587	1.12687	0.243672	0.807485	0.999922
CCDC124	48.7022	0.0394659	0.705854	0.0559122	0.955412	0.999922
CCDC148	62.4383	0.448092	1.77923	0.251846	0.80116	0.999922
CCDC25	17.8808	0.0433655	0.830475	0.0522177	0.958355	0.999922
CCDC34	25.1485	2.16274	1.62122	1.33402	0.182197	0.999922
CCDC43	18.3908	0.356214	0.861533	0.413465	0.679266	0.999922
CCDC47	47.7255	-0.0919867	0.579529	-0.158727	0.873884	0.999922
CCDC50	11.7761	0.0386876	1.15234	0.033573	0.973218	0.999922
CCDC53	12.9428	-0.213537	0.947046	-0.225477	0.821608	0.999922
CCDC59	11.4263	-0.0410135	0.956409	-0.0428828	0.965795	0.999922
CCDC6	30.2995	0.321294	0.591342	0.543331	0.586902	0.999922
CCDC64B	13.3759	-0.0521972	0.890108	-0.0586414	0.953238	0.999922
CCL16	14.4771	0.475974	1.86826	0.254769	0.798902	0.999922
CCNB1	16.5537	-0.661171	0.862754	-0.766349	0.443468	0.999922
CCNB1IP1	24.319	0.732885	0.839075	0.873443	0.382421	0.999922
CCNC	17.9836	0.484982	0.753456	0.643676	0.519785	0.999922
CCND1	145.729	0.103963	0.425574	0.244289	0.807007	0.999922
CCNG1	32.9247	0.708121	0.562109	1.25976	0.207757	0.999922
CCNI	41.7347	-0.179025	0.518719	-0.345129	0.729997	0.999922
CCS	11.5671	0.1077	1.01156	0.106469	0.91521	0.999922
CCT2	87.4549	0.306078	0.385529	0.793917	0.427244	0.999922
CCT4	60.0643	0.651094	0.457557	1.42298	0.154742	0.999922
CCT5	107.769	0.0129963	0.402286	0.0323061	0.974228	0.999922
CCT6A	47.6643	0.760666	0.498844	1.52486	0.127295	0.999922
CCT7	104.9	0.146228	0.362912	0.402929	0.687	0.999922
CCT8	69.8417	0.6726	0.440912	1.52547	0.127141	0.999922
CCZ1	42.3324	-0.0378551	0.487351	-0.0776754	0.938086	0.999922
CCZ1B	43.0825	-0.0207602	0.484061	-0.0428876	0.965791	0.999922
CD151	70.9093	-0.232344	0.439459	-0.528704	0.597011	0.999922
CD164	57.8061	-0.396877	0.503332	-0.7885	0.430404	0.999922
CD24	238.077	-0.0499298	0.318523	-0.156754	0.875439	0.999922
CD276	39.1263	0.272835	0.583951	0.467222	0.640341	0.999922
CD2BP2	22.8609	0.430918	0.730734	0.589706	0.555388	0.999922
CD46	56.4391	-0.180875	0.524361	-0.344944	0.730137	0.999922
CD47	25.436	-0.437196	0.798171	-0.547747	0.583866	0.999922
CD58	23.5457	-0.18957	0.822139	-0.230582	0.81764	0.999922
CD59	212.696	-0.111024	0.466368	-0.238061	0.811834	0.999922
CD63	166.508	-0.214995	0.357881	-0.600745	0.54801	0.999922
CD81	176.617	-0.666548	0.400652	-1.66366	0.096181	0.999922
CD9	490.24	-0.362139	0.235795	-1.53582	0.124582	0.999922
CD99	26.8206	-0.299887	0.703813	-0.426089	0.670043	0.999922
CDC123	20.3882	0.0368457	0.72888	0.0505511	0.959683	0.999922
CDC26	19.1637	-0.322708	0.803168	-0.401794	0.687836	0.999922
CDC34	34.2331	-0.292968	0.565044	-0.518487	0.604118	0.999922
CDC37	81.344	0.181833	0.450324	0.403783	0.686372	0.999922
CDC42	190.686	0.187605	0.315849	0.59397	0.552532	0.999922
CDC42BPB	16.6179	-0.158447	0.755608	-0.209694	0.833906	0.999922
CDC42SE1	59.8737	0.285018	0.500378	0.569605	0.568946	0.999922
CDC42SE2	34.0726	0.716625	0.676766	1.0589	0.289647	0.999922
CDC73	11.9232	-0.262915	1.07641	-0.244251	0.807036	0.999922
CDCA4	12.4796	0.0814759	0.942109	0.0864824	0.931083	0.999922
CDH1	175.117	-0.339494	0.338606	-1.00262	0.316043	0.999922
CDH3	46.3185	0.0662628	0.537106	0.12337	0.901814	0.999922
CDIPT	41.764	-0.672314	0.544621	-1.23446	0.217031	0.999922
CDK2	17.3843	-0.263808	0.792272	-0.332976	0.739152	0.999922
CDK2AP1	31.9906	-1.00482	0.619084	-1.62307	0.104575	0.999922
CDK2AP2	23.2639	-0.272736	0.895568	-0.30454	0.760717	0.999922
CDK4	54.5989	-0.564209	0.531958	-1.06063	0.288859	0.999922
CDK5	13.9515	0.137924	0.850032	0.162258	0.871103	0.999922
CDK5RAP3	12.4548	0.070735	0.988878	0.0715306	0.942975	0.999922
CDK9	16.8715	0.257712	0.876727	0.293947	0.768798	0.999922
CDKN1A	132.248	-0.0372689	0.456233	-0.0816882	0.934895	0.999922
CDKN1B	52.8788	-0.0514042	0.534937	-0.0960938	0.923446	0.999922
CDKN2AIPNL	13.8162	-0.149383	0.848947	-0.175963	0.860323	0.999922
CDKN2B	27.3365	0.0671616	0.67392	0.099658	0.920616	0.999922
CDV3	37.0447	0.387814	0.534822	0.725128	0.468374	0.999922
CDYL2	16.8244	0.11972	0.741744	0.161403	0.871776	0.999922
CEBPB	19.0463	-0.1118	0.746819	-0.149702	0.881	0.999922
CEBPG	14.6226	-0.413211	0.858984	-0.481047	0.630483	0.999922
CELF1	20.4131	0.342193	0.75114	0.455564	0.648703	0.999922
CENPB	24.9917	-0.0455664	0.654631	-0.0696061	0.944507	0.999922
CERCAM	19.1245	-0.245503	0.726232	-0.338051	0.735325	0.999922
CERS2	231.262	0.0429754	0.296944	0.144725	0.884928	0.999922
CETN2	75.9402	0.0721069	0.493334	0.146162	0.883793	0.999922
CFDP1	19.2525	-0.174434	0.778439	-0.224081	0.822694	0.999922
CFL1	2249.04	-0.0742459	0.18528	-0.400723	0.688624	0.999922
CFL2	47.1423	-0.745392	0.966273	-0.771409	0.440465	0.999922
CGGBP1	23.0547	0.254861	0.742651	0.343177	0.731465	0.999922
CHCHD1	43.6585	-0.31939	0.579766	-0.550895	0.581706	0.999922
CHCHD2	170.409	-0.250101	0.310474	-0.805545	0.420505	0.999922
CHCHD3	28.8154	-0.0162419	0.608495	-0.026692	0.978705	0.999922
CHCHD5	18.0738	-0.177196	0.871054	-0.203427	0.838801	0.999922
CHD1L	11.655	-0.108206	0.894889	-0.120915	0.903758	0.999922
CHD4	20.3426	0.334709	0.704759	0.474926	0.63484	0.999922
CHMP1A	78.5707	-0.137485	0.475512	-0.28913	0.772482	0.999922
CHMP1B	46.2608	-0.0830835	0.562224	-0.147777	0.882519	0.999922
CHMP2A	31.7595	-0.160375	0.637453	-0.251586	0.801361	0.999922
CHMP2B	48.5309	-0.105571	0.567703	-0.185962	0.852475	0.999922
CHMP3	49.3276	-0.112939	0.556101	-0.203091	0.839064	0.999922
CHMP4A	25.7901	-0.309021	0.699216	-0.441954	0.658523	0.999922
CHMP4B	41.1899	-0.415846	0.686333	-0.605896	0.544584	0.999922
CHMP5	29.5999	0.0783503	0.698441	0.112179	0.910682	0.999922
CHMP7	11.6233	-0.118275	0.948058	-0.124755	0.900718	0.999922
CHP1	40.286	0.706287	0.55806	1.26561	0.205652	0.999922
CHPF	15.1157	-0.393633	0.81793	-0.481255	0.630336	0.999922
CHRM3	16.5489	0.383285	1.73657	0.220714	0.825315	0.999922
CHRNA5	13.5891	1.25114	0.997984	1.25367	0.209962	0.999922
CHTOP	23.9477	-0.122687	0.740154	-0.165759	0.868347	0.999922
CHURC1	46.1857	0.838307	0.60089	1.39511	0.162983	0.999922
CHURC1-FNTB	16.4643	0.793794	0.826736	0.960155	0.336977	0.999922
CIAO1	18.0896	0.333794	0.767025	0.43518	0.663432	0.999922
CIAPIN1	13.0097	0.269325	0.991569	0.271615	0.785918	0.999922
CIB1	46.6373	-0.46458	0.568632	-0.817012	0.413921	0.999922
CINP	14.8598	-0.116021	0.825788	-0.140497	0.888267	0.999922
CIPC	12.9848	0.0626406	0.863844	0.0725138	0.942193	0.999922
CISD1	18.6576	0.226105	0.974474	0.232028	0.816516	0.999922
CITED2	21.0459	-0.270762	0.763002	-0.354863	0.722692	0.999922
CITED4	12.3227	-0.719052	0.981846	-0.732347	0.463957	0.999922
CKAP4	12.5871	-0.307575	0.909078	-0.338338	0.735109	0.999922
CKB	60.4387	0.54143	0.461142	1.17411	0.240352	0.999922
CKS1B	25.5772	-0.486809	0.702839	-0.692632	0.488541	0.999922
CKS2	104.479	-0.378885	0.482065	-0.785962	0.43189	0.999922
CLDN1	12.8891	0.812414	1.23882	0.655795	0.511956	0.999922
CLDN3	120.64	-0.292658	0.491488	-0.595453	0.551541	0.999922
CLDN4	221.243	-0.453317	0.304311	-1.48965	0.136317	0.999922
CLDN6	11.9592	-0.513083	1.39829	-0.366937	0.713666	0.999922
CLDN7	70.2814	-0.160011	0.458073	-0.349313	0.726854	0.999922
CLDN9	25.1894	-0.247722	0.814938	-0.303976	0.761146	0.999922
CLIC1	24.3946	-0.126264	0.671943	-0.18791	0.850948	0.999922
CLIC3	90.5716	-0.0823178	0.468049	-0.175874	0.860393	0.999922
CLIC4	154.152	0.292844	0.400091	0.731943	0.464203	0.999922
CLINT1	24.2618	-0.0298898	0.699919	-0.0427047	0.965937	0.999922
CLN3	16.6931	-0.121428	0.909922	-0.133449	0.893838	0.999922
CLPTM1	24.3133	-0.142819	0.704767	-0.202648	0.83941	0.999922
CLPTM1L	17.5076	-0.806418	0.757286	-1.06488	0.28693	0.999922
CLSTN1	28.4151	-0.487564	0.666989	-0.730993	0.464784	0.999922
CLTA	61.2323	0.343688	0.449976	0.763791	0.444992	0.999922
CLTB	61.2386	-0.319912	0.438072	-0.730272	0.465224	0.999922
CLTC	133.395	0.324943	0.336295	0.966242	0.333923	0.999922
CLU	292.087	-0.147687	0.300295	-0.491805	0.622857	0.999922
CMAS	19.6143	-0.231048	0.741695	-0.311513	0.75541	0.999922
CMC1	18.0849	-0.491908	0.877316	-0.560697	0.575004	0.999922
CMC2	36.2873	-1.15684	0.654126	-1.76853	0.0769728	0.999922
CMPK1	22.6288	0.577865	0.683813	0.845064	0.398075	0.999922
CMTM6	24.0112	-0.220696	0.647767	-0.340704	0.733327	0.999922
CNBP	150.17	-0.0397031	0.381381	-0.104104	0.917087	0.999922
CNDP2	27.9571	-0.0340828	0.740035	-0.0460557	0.963266	0.999922
CNIH4	33.3734	-0.168067	0.698105	-0.240748	0.809751	0.999922
CNN2	123.788	0.556577	0.41357	1.34579	0.178371	0.999922
CNOT11	15.195	-0.23844	0.794453	-0.300131	0.764077	0.999922
CNOT7	14.8947	-0.376394	0.799919	-0.47054	0.63797	0.999922
CNOT8	13.5118	-0.116431	0.983771	-0.118352	0.905789	0.999922
CNPY2	24.1118	-0.383494	0.718589	-0.533676	0.593565	0.999922
CNPY3	11.4257	-0.328605	0.947273	-0.346896	0.72867	0.999922
COA3	27.2943	0.0322967	0.652661	0.0494847	0.960533	0.999922
COA4	36.8154	0.46013	0.536074	0.858333	0.390709	0.999922
COA5	15.494	0.300997	1.07277	0.28058	0.779033	0.999922
COG4	14	0.165032	0.854712	0.193085	0.846893	0.999922
COL18A1	12.8304	-0.0337875	0.976261	-0.0346091	0.972391	0.999922
COMMD1	14.9081	-0.186795	0.882637	-0.211633	0.832394	0.999922
COMMD10	21.2298	-0.0109767	0.760648	-0.0144307	0.988486	0.999922
COMMD2	12.6901	0.0128757	1.02861	0.0125176	0.990013	0.999922
COMMD3	12.6302	-0.154113	0.917373	-0.167994	0.866588	0.999922
COMMD3-BMI1	14.0201	-0.184984	0.848702	-0.217961	0.82746	0.999922
COMMD4	19.6256	-0.268143	0.901006	-0.297604	0.766006	0.999922
COMMD6	52.4919	0.714991	0.69672	1.02622	0.304786	0.999922
COMMD7	11.7311	-0.891147	0.964249	-0.924188	0.355389	0.999922
COMT	60.7367	-0.31157	0.547818	-0.568746	0.569528	0.999922
COPA	20.0837	0.482413	0.735006	0.656338	0.511607	0.999922
COPB1	25.3458	0.562091	0.639853	0.878469	0.379689	0.999922
COPB2	33.9943	0.105051	0.567587	0.185084	0.853163	0.999922
COPE	99.766	-0.35103	0.369359	-0.950376	0.341921	0.999922
COPG1	38.769	0.117676	0.536729	0.219246	0.826459	0.999922
COPRS	24.2845	0.837823	0.712234	1.17633	0.239463	0.999922
COPS3	22.0571	0.0205603	0.689162	0.0298338	0.9762	0.999922
COPS4	14.0313	0.116038	0.861275	0.134728	0.892827	0.999922
COPS5	12.8605	-0.390414	0.956585	-0.408133	0.683176	0.999922
COPS6	35.8289	-0.0219063	0.694324	-0.0315505	0.974831	0.999922
COPS8	15.007	0.13179	0.903413	0.14588	0.884016	0.999922
COPZ1	59.1094	0.251488	0.477029	0.527196	0.598057	0.999922
COQ10B	34.2067	0.471784	0.608008	0.77595	0.437779	0.999922
COQ4	16.0312	0.219698	0.841416	0.261105	0.794012	0.999922
CORO1B	56.9905	0.519714	0.511937	1.01519	0.310014	0.999922
CORO1C	136.922	0.0626372	0.554789	0.112903	0.910108	0.999922
COTL1	79.334	0.0805353	0.569636	0.14138	0.887569	0.999922
COX11	14.1131	0.0988392	0.815321	0.121227	0.903511	0.999922
COX14	53.211	-0.373764	0.595334	-0.627822	0.53012	0.999922
COX16	76.7349	-0.235417	0.47836	-0.492134	0.622625	0.999922
COX17	66.0261	-0.170144	0.487668	-0.348894	0.727169	0.999922
COX20	16.1057	0.81273	0.905802	0.897249	0.369586	0.999922
COX5A	44.5895	0.121091	0.638747	0.189576	0.849642	0.999922
COX5B	111.81	-0.264065	0.38606	-0.683999	0.493976	0.999922
COX6A1	246.414	-0.0275108	0.281141	-0.0978543	0.922048	0.999922
COX6B1	233.457	-0.058356	0.402323	-0.145048	0.884673	0.999922
COX6C	708.758	0.0416221	0.2769	0.150315	0.880516	0.999922
COX7A2	129.494	0.0985199	0.452108	0.217912	0.827497	0.999922
COX7A2L	54.4848	0.73236	0.461907	1.58551	0.112849	0.999922
COX7B	88.7004	0.197974	0.467058	0.423875	0.671657	0.999922
COX7C	320.881	0.425907	0.360048	1.18292	0.236841	0.999922
COX8A	235.306	-0.0745448	0.377283	-0.197583	0.843371	0.999922
CPNE1	15.0606	0.188734	0.842832	0.223929	0.822813	0.999922
CPNE3	58.4335	0.400785	0.466856	0.858475	0.39063	0.999922
CPSF2	14.5304	-0.0006025	0.810699	-0.000743186	0.999407	0.999922
CPSF3	13.2129	0.374104	0.849926	0.440161	0.65982	0.999922
CPSF6	13.7654	0.838835	0.956634	0.876861	0.380562	0.999922
CPT1A	36.1679	0.465214	0.582475	0.798685	0.424473	0.999922
CRABP1	63.5347	0.100974	0.969593	0.104141	0.917057	0.999922
CRABP2	334.441	-0.152054	0.373511	-0.407094	0.683939	0.999922
CRCP	25.3042	0.142457	0.655817	0.217221	0.828036	0.999922
CREB3	22.3414	0.0407185	0.717253	0.0567701	0.954728	0.999922
CREG1	58.0579	0.239171	0.506802	0.471921	0.636983	0.999922
CRIM1	14.004	-0.305292	0.858584	-0.355576	0.722158	0.999922
CRIP2	115.192	-0.436188	0.452845	-0.963217	0.335439	0.999922
CRIPT	18.9347	-0.427078	1.11393	-0.383398	0.701425	0.999922
CRK	19.7156	0.257152	0.709293	0.362546	0.716944	0.999922
CRKL	13.9143	-0.492488	0.836764	-0.588562	0.556155	0.999922
CRTAP	12.0228	0.669304	0.969675	0.690235	0.490046	0.999922
CRYZ	13.1371	0.482042	0.970556	0.496667	0.619424	0.999922
CS	44.4572	0.815852	0.548123	1.48845	0.136633	0.999922
CSDE1	402.197	0.0626243	0.283367	0.221001	0.825092	0.999922
CSE1L	24.7787	0.29007	0.659128	0.440081	0.659878	0.999922
CSNK1A1	79.6734	0.204443	0.418979	0.487956	0.625581	0.999922
CSNK1D	22.6556	-0.288167	0.871777	-0.330551	0.740983	0.999922
CSNK2A1	14.8439	0.217957	0.844337	0.25814	0.796299	0.999922
CSRP1	1044.71	0.122106	0.273142	0.447041	0.654846	0.999922
CST3	128.159	-0.6605	0.466192	-1.4168	0.156542	0.999922
CSTB	90.8207	-0.401451	0.509739	-0.787562	0.430953	0.999922
CSTF1	27.0476	-0.246525	0.684232	-0.360295	0.718627	0.999922
CTBP1	31.0457	0.123044	0.585487	0.210157	0.833545	0.999922
CTBP2	12.7246	0.115993	0.878861	0.131981	0.895	0.999922
CTBS	15.5902	-0.594468	1.0098	-0.5887	0.556063	0.999922
CTDSP1	14.4384	-0.172329	0.825466	-0.208766	0.834631	0.999922
CTDSP2	19.6241	-0.169815	0.765674	-0.221785	0.824482	0.999922
CTGF	175.643	-1.25939	1.23838	-1.01696	0.309173	0.999922
CTNNA1	87.9626	0.542431	0.390188	1.39018	0.164474	0.999922
CTNNB1	55.64	0.0731304	0.460382	0.158847	0.873789	0.999922
CTNNBIP1	32.4194	0.348634	0.723017	0.482193	0.629669	0.999922
CTNNBL1	12.9538	-0.0536084	0.9565	-0.0560465	0.955305	0.999922
CTNND1	35.8802	0.36962	0.580677	0.636533	0.524429	0.999922
CTPS1	15.689	0.268183	1.15222	0.232753	0.815954	0.999922
CTSA	23.5202	-0.0452636	0.82212	-0.0550571	0.956093	0.999922
CTSB	96.0081	-0.589277	0.919974	-0.640537	0.521824	0.999922
CTSD	60.0887	-0.225614	0.560507	-0.402519	0.687302	0.999922
CTSH	18.3953	-0.187096	0.845708	-0.22123	0.824914	0.999922
CTSL	40.7015	-0.0739292	0.715404	-0.103339	0.917694	0.999922
CTTN	67.1543	-0.0558039	0.41902	-0.133177	0.894053	0.999922
CTXN1	25.1312	-0.0096796	1.00475	-0.00963385	0.992313	0.999922
CUL1	17.8378	-0.136575	0.792879	-0.172252	0.86324	0.999922
CUL4B	17.1003	0.354668	0.775726	0.457208	0.647522	0.999922
CUTA	11.4757	0.0171792	1.00531	0.0170885	0.986366	0.999922
CWC15	11.6252	-0.123767	1.02305	-0.120978	0.903708	0.999922
CXXC5	28.7802	-0.647925	0.688245	-0.941417	0.346491	0.999922
CXorf40B	16.9577	-0.461504	0.762467	-0.605277	0.544995	0.999922
CXorf56	29.6962	0.012524	0.662865	0.0188938	0.984926	0.999922
CYB561	45.1045	-0.428493	0.538065	-0.79636	0.425823	0.999922
CYB5A	42.4726	-0.0417863	0.559748	-0.0746519	0.940492	0.999922
CYB5B	34.557	-0.337381	0.626868	-0.538201	0.590438	0.999922
CYB5R1	43.4191	0.00531484	0.532887	0.00997366	0.992042	0.999922
CYB5R3	18.2005	-0.632437	0.921062	-0.686639	0.49231	0.999922
CYBA	150.386	-0.417448	0.372801	-1.11976	0.262815	0.999922
CYC1	49.8436	-0.217943	0.493384	-0.441731	0.658684	0.999922
CYCS	68.3998	0.30595	0.614037	0.49826	0.618301	0.999922
CYP1B1	40.3133	-0.283184	0.561369	-0.504452	0.613944	0.999922
CYP51A1	57.6133	0.0755434	0.449578	0.168032	0.866558	0.999922
CYR61	22.3444	-0.337327	1.06627	-0.316362	0.751727	0.999922
CYSTM1	36.678	-0.146683	0.738024	-0.198751	0.842458	0.999922
DAAM1	20.406	0.00701212	0.754037	0.00929943	0.99258	0.999922
DAB2IP	50.7819	-2.12312	1.18246	-1.79551	0.0725729	0.999922
DAD1	104.267	-0.240643	0.357587	-0.672964	0.50097	0.999922
DAP	22.893	0.504174	0.828381	0.608625	0.542773	0.999922
DAP3	22.8786	0.614772	0.700364	0.877789	0.380058	0.999922
DAPK3	26.6054	-0.0491427	0.678064	-0.072475	0.942224	0.999922
DARS	23.9471	0.557537	0.671029	0.83087	0.406047	0.999922
DAZAP1	20.8661	-0.397636	0.69321	-0.573615	0.566229	0.999922
DAZAP2	79.9021	-0.49067	0.442047	-1.11	0.267001	0.999922
DBI	206.224	-0.0261009	0.425538	-0.0613362	0.951091	0.999922
DBN1	15.3012	0.347904	0.820503	0.424013	0.671556	0.999922
DBNDD1	15.9317	-0.359604	0.797797	-0.450746	0.652173	0.999922
DBNDD2	15.6463	0.999028	1.15987	0.861325	0.389059	0.999922
DBNL	25.958	-0.0516277	0.637717	-0.0809569	0.935476	0.999922
DCAF11	17.2525	0.102826	0.781839	0.131518	0.895365	0.999922
DCAF13	26.2596	-0.0253183	0.645528	-0.039221	0.968714	0.999922
DCAF7	33.7895	0.180227	0.62425	0.288709	0.772804	0.999922
DCK	39.3814	-1.03025	0.797535	-1.29179	0.196428	0.999922
DCTN1	15.1685	0.0586572	0.856794	0.0684612	0.945419	0.999922
DCTN2	45.2098	0.516169	0.535073	0.96467	0.33471	0.999922
DCTN3	21.351	0.0134492	0.736066	0.0182717	0.985422	0.999922
DCTN4	14.3371	0.022405	0.87854	0.0255025	0.979654	0.999922
DCTN5	31.1245	0.363786	0.679885	0.53507	0.592601	0.999922
DCTN6	13.5461	0.216327	0.964114	0.224379	0.822463	0.999922
DCTPP1	50.1129	-0.374311	0.560396	-0.667941	0.504171	0.999922
DCUN1D1	22.7142	0.713506	0.811903	0.878807	0.379506	0.999922
DCXR	43.4816	-0.346869	0.539601	-0.642826	0.520337	0.999922
DDA1	17.439	0.120759	0.999237	0.120852	0.903809	0.999922
DDB1	45.6243	0.392773	0.527017	0.745276	0.456105	0.999922
DDB2	12.508	-0.00741539	0.90692	-0.00817645	0.993476	0.999922
DDIT4	42.7081	-0.293475	0.577844	-0.507878	0.611539	0.999922
DDOST	56.0146	0.497514	0.451312	1.10237	0.2703	0.999922
DDT	23.0159	0.277999	0.676793	0.410759	0.681249	0.999922
DDTL	12.1893	0.259791	0.968738	0.268175	0.788565	0.999922
DDX1	21.4298	0.255067	0.798027	0.319622	0.749255	0.999922
DDX17	52.095	0.432139	0.488297	0.884991	0.376161	0.999922
DDX18	14.5047	0.131589	0.864066	0.152291	0.878957	0.999922
DDX19A	23.5903	-0.164482	0.653825	-0.251569	0.801374	0.999922
DDX19B	15.2879	0.374772	0.885479	0.423242	0.672119	0.999922
DDX21	15.6566	0.154132	0.817932	0.188442	0.850531	0.999922
DDX23	18.9218	0.10067	0.719966	0.139826	0.888797	0.999922
DDX24	14.2791	0.170712	0.866575	0.196996	0.84383	0.999922
DDX27	17.5341	0.0594924	0.795363	0.074799	0.940375	0.999922
DDX39A	29.1781	0.147913	0.659625	0.224238	0.822572	0.999922
DDX3X	57.6343	0.402257	0.486737	0.826437	0.408556	0.999922
DDX41	18.3228	0.00927935	0.759276	0.0122213	0.990249	0.999922
DDX42	11.5697	0.223757	0.944382	0.236935	0.812707	0.999922
DDX47	19.0869	0.230927	0.740173	0.311991	0.755048	0.999922
DDX49	14.7302	0.0296653	0.807264	0.0367479	0.970686	0.999922
DDX5	143.597	0.258737	0.368817	0.701534	0.48297	0.999922
DDX54	14.4524	0.679283	0.822398	0.825978	0.408817	0.999922
DDX56	14.2711	0.0127264	0.885143	0.0143778	0.988529	0.999922
DDX58	31.5337	0.0424871	1.01568	0.0418311	0.966633	0.999922
DDX6	60.0636	0.488566	0.459027	1.06435	0.287169	0.999922
DECR1	78.6134	0.0939815	0.458562	0.204948	0.837612	0.999922
DEGS1	29.7189	0.615005	0.715597	0.859429	0.390104	0.999922
DEK	22.3537	-0.418107	0.7497	-0.557699	0.57705	0.999922
DENR	29.5503	-0.224139	0.642749	-0.34872	0.7273	0.999922
DERL1	39.0798	0.338807	0.573114	0.59117	0.554407	0.999922
DFFA	13.4707	0.56095	0.846486	0.662681	0.507535	0.999922
DGUOK	11.6505	-0.75175	0.92034	-0.816817	0.414033	0.999922
DHCR24	191.422	0.105091	0.341594	0.30765	0.758349	0.999922
DHCR7	30.9964	-0.0607954	0.634049	-0.0958844	0.923612	0.999922
DHFR	14.1051	-0.927016	0.941863	-0.984236	0.324999	0.999922
DHPS	25.7394	0.477325	0.639306	0.74663	0.455287	0.999922
DHRS3	14.7565	1.04457	1.01556	1.02856	0.303688	0.999922
DHRS4	27.5246	0.165212	0.645834	0.255812	0.798096	0.999922
DHRS4L2	16.2794	-0.148265	0.791785	-0.187254	0.851461	0.999922
DHRS7	29.9475	-0.313525	0.607797	-0.515839	0.605967	0.999922
DHX15	36.2555	0.412158	0.558221	0.738342	0.460306	0.999922
DHX40	29.0508	0.397742	0.60109	0.6617	0.508163	0.999922
DHX9	26.3895	0.592952	0.645059	0.919222	0.35798	0.999922
DIABLO	25.9181	-0.50117	0.644371	-0.777766	0.436707	0.999922
DIAPH1	47.5963	0.0801258	0.625104	0.12818	0.898006	0.999922
DIMT1	19.5932	0.074973	0.773439	0.0969346	0.922778	0.999922
DIP2B	14.6465	0.12993	0.876179	0.148291	0.882113	0.999922
DKC1	13.1777	-0.149736	0.956214	-0.156592	0.875566	0.999922
DKK1	56.7465	-0.644093	0.69174	-0.93112	0.351791	0.999922
DLD	36.1548	0.185527	0.658253	0.281847	0.778061	0.999922
DLST	36.9155	0.567913	0.590624	0.961548	0.336277	0.999922
DNAJA1	109.376	-0.0188519	0.402572	-0.0468286	0.96265	0.999922
DNAJA2	30.5722	0.456528	0.637857	0.71572	0.474164	0.999922
DNAJB1	73.1408	-0.150934	0.441823	-0.341616	0.73264	0.999922
DNAJB11	18.6342	-0.354935	0.796448	-0.445647	0.655852	0.999922
DNAJB6	54.0432	0.216119	0.510549	0.423307	0.672071	0.999922
DNAJB9	11.4615	-0.258521	0.987149	-0.261887	0.793409	0.999922
DNAJC15	30.6249	-0.350437	0.777716	-0.450597	0.65228	0.999922
DNAJC19	12.1218	-0.333682	1.00895	-0.330721	0.740855	0.999922
DNAJC25-GNG10	37.8217	-0.437019	0.552221	-0.791384	0.42872	0.999922
DNAJC5	37.6492	0.14494	0.578224	0.250664	0.802074	0.999922
DNAJC7	11.454	0.148067	1.00072	0.14796	0.882374	0.999922
DNAJC8	46.5067	-0.247687	0.599665	-0.413042	0.679575	0.999922
DNAJC9	12.0316	0.0393534	0.938884	0.0419151	0.966566	0.999922
DNASE2	15.3921	-0.247029	0.855617	-0.288715	0.7728	0.999922
DNLZ	15.4916	0.211991	0.839902	0.2524	0.800732	0.999922
DNM1L	13.6071	0.428445	0.855903	0.500577	0.616669	0.999922
DNM2	21.7379	-0.0470995	0.698512	-0.0674283	0.946241	0.999922
DNPEP	19.8575	0.0570892	0.731834	0.0780084	0.937821	0.999922
DNPH1	29.8023	0.281122	0.690675	0.407026	0.683989	0.999922
DOCK1	20.5462	-1.37645	0.929545	-1.48078	0.138666	0.999922
DPF2	12.6907	0.143908	0.98227	0.146506	0.883522	0.999922
DPH3	33.4465	0.463796	0.902573	0.513861	0.607349	0.999922
DPM1	43.1589	-0.0946418	0.526734	-0.179677	0.857406	0.999922
DPM2	14.3835	-0.152803	1.08628	-0.140666	0.888134	0.999922
DPM3	27.5597	-0.49618	0.79398	-0.624928	0.532018	0.999922
DPP3	20.6418	0.222972	0.744721	0.299404	0.764632	0.999922
DPP7	23.4185	-0.0586748	0.673882	-0.0870698	0.930616	0.999922
DPY30	58.4145	-0.42495	0.553498	-0.767752	0.442634	0.999922
DRAP1	54.124	-0.336569	0.544415	-0.618222	0.536429	0.999922
DRG1	21.0458	0.0948803	0.718791	0.132	0.894984	0.999922
DRG2	13.6769	0.370436	0.960461	0.385685	0.69973	0.999922
DSP	29.1058	0.34201	0.617203	0.554128	0.579491	0.999922
DSTN	661.107	0.0700713	0.302493	0.231646	0.816813	0.999922
DTD1	23.8531	-0.0253764	0.672687	-0.0377239	0.969908	0.999922
DTX3L	23.6428	0.605991	0.7026	0.862498	0.388414	0.999922
DTYMK	20.6468	-0.0899048	0.765013	-0.117521	0.906448	0.999922
DUS1L	11.7591	-0.36276	0.896978	-0.404425	0.6859	0.999922
DUSP23	14.8438	0.0102664	0.816624	0.0125718	0.989969	0.999922
DUSP3	21.3953	0.437589	0.734559	0.595716	0.551365	0.999922
DUSP5	12.1322	-0.273069	1.24074	-0.220086	0.825804	0.999922
DUT	11.5323	-0.654209	1.08375	-0.603651	0.546076	0.999922
DVL3	16.3868	-0.191746	0.835763	-0.229426	0.818538	0.999922
DYNC1H1	12.0066	0.282525	0.903114	0.312834	0.754406	0.999922
DYNC1I2	24.8544	0.238998	0.802205	0.297926	0.76576	0.999922
DYNC1LI2	18.3434	-0.0918087	0.789418	-0.116299	0.907415	0.999922
DYNLL1	145.469	-0.355965	0.40021	-0.889446	0.373763	0.999922
DYNLL2	98.7254	-0.3737	0.542476	-0.688878	0.4909	0.999922
DYNLRB1	57.5065	-0.459379	0.622288	-0.738211	0.460386	0.999922
DYNLT1	53.0428	-0.46941	0.534113	-0.878858	0.379478	0.999922
DYNLT3	24.8588	-0.135858	0.70634	-0.19234	0.847476	0.999922
EAF1	18.2437	0.165478	0.774001	0.213795	0.830707	0.999922
EAPP	30.565	-0.275986	0.633734	-0.435491	0.663206	0.999922
EBNA1BP2	27.1803	-0.105546	0.665406	-0.15862	0.873969	0.999922
EBP	71.2594	-0.294974	0.499275	-0.590803	0.554652	0.999922
EBPL	21.5523	0.230048	0.821781	0.279939	0.779525	0.999922
ECE1	16.3216	0.0566302	0.848036	0.0667781	0.946758	0.999922
ECH1	102.582	-0.335886	0.444809	-0.755125	0.450174	0.999922
ECHS1	65.713	-0.24191	0.427549	-0.565805	0.571526	0.999922
ECI1	23.0281	-0.0929506	0.775449	-0.119867	0.904589	0.999922
EDC4	12.297	0.081285	0.905807	0.0897376	0.928496	0.999922
EDF1	199.436	0.584974	0.325802	1.79549	0.0725755	0.999922
EDN1	48.1606	-0.454143	0.967825	-0.469241	0.638898	0.999922
EEF1E1	13.5355	0.109353	0.972771	0.112414	0.910495	0.999922
EFHD1	31.0047	-0.391336	0.732555	-0.534207	0.593198	0.999922
EFNA1	25.0142	-0.148975	0.846039	-0.176085	0.860227	0.999922
EFR3A	12.3253	-0.0609305	0.871625	-0.0699045	0.94427	0.999922
EFTUD2	13.3984	0.302117	0.989031	0.305467	0.76001	0.999922
EGFL7	16.6327	-0.130118	0.919429	-0.141521	0.887459	0.999922
EGLN3	16.0306	-0.30612	0.859092	-0.35633	0.721594	0.999922
EHBP1L1	12.5837	-0.241668	0.962873	-0.250986	0.801825	0.999922
EHD1	17.1566	-0.0135611	0.897551	-0.015109	0.987945	0.999922
EHD4	18.4681	0.15115	0.826656	0.182845	0.85492	0.999922
EHMT1	14.8542	0.185743	0.803095	0.231284	0.817094	0.999922
EID1	65.9226	0.236444	0.477713	0.494951	0.620635	0.999922
EIF1	154.097	1.01497	0.541302	1.87505	0.0607863	0.999922
EIF1AD	17.6938	0.0201611	0.838938	0.0240317	0.980827	0.999922
EIF1AX	70.1169	0.325711	0.572836	0.568593	0.569632	0.999922
EIF2A	13.7629	1.25594	0.839444	1.49616	0.134613	0.999922
EIF2AK1	29.7672	-0.573161	0.622299	-0.921038	0.357031	0.999922
EIF2AK2	22.1808	0.499846	0.823916	0.606671	0.544069	0.999922
EIF2B1	16.1846	-0.171005	0.801818	-0.213271	0.831115	0.999922
EIF2B2	39.3174	0.160277	0.552296	0.290201	0.771662	0.999922
EIF2S1	51.6123	0.231858	0.544513	0.425807	0.670249	0.999922
EIF2S2	46.1072	0.158821	0.541983	0.293036	0.769495	0.999922
EIF3A	24.9342	1.25656	0.66944	1.87704	0.0605131	0.999922
EIF3B	68.7069	0.246736	0.417178	0.591441	0.554225	0.999922
EIF3D	31.2737	0.991414	0.579495	1.71082	0.0871137	0.999922
EIF3I	83.6989	0.356096	0.392774	0.906618	0.364609	0.999922
EIF3J	17.2893	0.588601	0.941655	0.625071	0.531924	0.999922
EIF4A3	45.4281	-0.199914	0.536874	-0.372367	0.70962	0.999922
EIF4E	28.2816	-0.0360831	0.729451	-0.0494661	0.960548	0.999922
EIF4E2	23.0542	0.371414	0.721988	0.514432	0.60695	0.999922
EIF4EBP1	18.63	-0.403937	0.805724	-0.501334	0.616136	0.999922
EIF4EBP2	13.5667	-0.462206	0.8412	-0.549461	0.582689	0.999922
EIF4G1	41.8625	-0.0361146	0.508955	-0.0709582	0.943431	0.999922
EIF4G2	83.347	0.0429842	0.408063	0.105337	0.916108	0.999922
EIF4H	134.689	0.383285	0.335745	1.14159	0.253623	0.999922
EIF5	49.6348	0.325608	0.500947	0.649984	0.515702	0.999922
EIF5A	257.249	0.138358	0.389232	0.355464	0.722242	0.999922
EIF5AL1	141.68	0.0689027	0.691985	0.0995724	0.920684	0.999922
EIF6	97.1316	-0.0100894	0.402751	-0.0250512	0.980014	0.999922
ELAVL1	21.1118	-0.0624114	0.98663	-0.0632572	0.949562	0.999922
ELF1	14.2824	-0.321651	0.882545	-0.364458	0.715516	0.999922
ELF3	33.5264	-0.0631293	0.706752	-0.0893231	0.928825	0.999922
ELMO2	18.9586	0.140657	0.835811	0.168288	0.866357	0.999922
ELOF1	43.238	0.361133	0.566367	0.637631	0.523714	0.999922
ELOVL1	26.5725	-0.0043746	0.664691	-0.00658141	0.994749	0.999922
ELOVL5	12.5982	0.55435	1.03349	0.536386	0.591692	0.999922
ELOVL7	20.0372	0.38175	0.789776	0.483365	0.628837	0.999922
ELP2	12.6545	1.19434	0.916839	1.30267	0.192686	0.999922
EMB	18.702	-0.175541	0.731668	-0.239919	0.810393	0.999922
EMC10	21.0732	-0.282676	0.735843	-0.384153	0.700865	0.999922
EMC2	23.5272	0.364893	0.744608	0.490048	0.6241	0.999922
EMC3	40.8932	-0.234623	0.517359	-0.453502	0.650187	0.999922
EMC4	36.0884	-0.051361	0.552612	-0.0929422	0.92595	0.999922
EMC6	12.5008	-0.337426	1.03467	-0.326119	0.744334	0.999922
EMC7	20.7928	0.159528	0.731485	0.218087	0.827361	0.999922
EMC8	24.2073	-0.163007	0.723793	-0.225212	0.821814	0.999922
EMD	26.8847	-0.137034	0.705272	-0.194299	0.845942	0.999922
EMP2	64.0584	-0.175334	0.520323	-0.336971	0.736139	0.999922
ENAH	13.599	-0.147731	0.968077	-0.152603	0.878712	0.999922
ENDOD1	12.4902	-1.27125	1.18172	-1.07576	0.282036	0.999922
ENDOG	31.457	-0.16348	0.598147	-0.27331	0.784615	0.999922
ENO1	460.078	0.291429	0.267623	1.08895	0.276175	0.999922
ENOPH1	21.3493	-0.0663462	0.725128	-0.0914957	0.927099	0.999922
ENSA	78.2203	-0.0389518	0.449881	-0.0865825	0.931003	0.999922
ENTPD2	30.9867	-2.19746	2.25583	-0.974126	0.329994	0.999922
ENTPD6	11.632	-0.640265	0.91916	-0.696576	0.486068	0.999922
ENY2	95.5694	0.177981	0.692137	0.257147	0.797065	0.999922
EPAS1	14.1197	-0.290429	0.851853	-0.340938	0.73315	0.999922
EPB41L5	17.9966	-0.0277028	0.815486	-0.0339709	0.9729	0.999922
EPCAM	99.2644	-0.370318	0.438582	-0.844352	0.398473	0.999922
EPHB4	19.9026	-0.533121	0.700948	-0.760571	0.446913	0.999922
EPPK1	92.4967	0.409202	0.468753	0.872959	0.382685	0.999922
EPS15L1	12.1123	1.29542	1.46238	0.885836	0.375706	0.999922
EPS8L2	18.2608	-0.0540109	0.802452	-0.0673074	0.946337	0.999922
ERBB2IP	13.3154	-0.135628	0.838746	-0.161703	0.871539	0.999922
ERBB3	23.1236	-0.383387	0.779217	-0.492015	0.622709	0.999922
ERGIC1	25.8757	-0.253283	0.649769	-0.389805	0.69668	0.999922
ERGIC3	70.4692	0.502346	0.404764	1.24108	0.214575	0.999922
ERH	233.688	-0.271273	0.346087	-0.783829	0.433141	0.999922
ERMP1	11.8954	0.0188515	1.04188	0.0180938	0.985564	0.999922
ERO1A	18.237	0.124133	0.807204	0.153781	0.877782	0.999922
ERP29	38.0107	0.0288456	0.621657	0.0464011	0.962991	0.999922
ERP44	20.9844	-0.118425	1.05394	-0.112364	0.910534	0.999922
ERRFI1	50.5652	-0.220769	0.585736	-0.376908	0.706242	0.999922
ESD	31.0471	0.247109	0.607442	0.406803	0.684153	0.999922
ESRP1	54.5223	0.765416	0.466151	1.64199	0.100592	0.999922
ESRP2	18.6875	-0.0744498	0.820317	-0.0907573	0.927685	0.999922
ESRRA	16.6885	0.736653	0.756103	0.974275	0.32992	0.999922
ESYT1	171.867	-0.0074118	0.37403	-0.0198161	0.98419	0.999922
ESYT2	35.404	0.165712	0.537039	0.308565	0.757652	0.999922
ETF1	38.4025	0.171741	0.535308	0.320827	0.748342	0.999922
ETFA	129.688	-0.070267	0.336183	-0.209014	0.834437	0.999922
ETFB	23.653	-0.336054	0.701579	-0.478997	0.63194	0.999922
ETHE1	31.1471	0.923622	0.773433	1.19418	0.232406	0.999922
ETS2	13.6602	0.0318973	0.971128	0.0328456	0.973798	0.999922
EWSR1	36.6606	0.233021	0.554863	0.419961	0.674514	0.999922
EXOC3	13.4658	0.152972	0.870202	0.175789	0.860459	0.999922
EXOC7	15.0358	0.26558	0.82912	0.320316	0.748729	0.999922
EXOSC2	12.9023	0.332975	0.941899	0.353514	0.723703	0.999922
EXOSC4	19.5411	-0.0203276	0.748426	-0.0271605	0.978332	0.999922
EXOSC6	19.9143	-0.223802	0.765107	-0.29251	0.769897	0.999922
EZR	53.064	-0.0706446	0.534698	-0.132121	0.894889	0.999922
F11R	65.9372	0.0258233	0.456206	0.0566046	0.95486	0.999922
F8A1	19.3707	-0.415949	0.939136	-0.442906	0.657834	0.999922
F8A2	19.9583	-0.371406	0.895236	-0.414869	0.678238	0.999922
F8A3	19.9583	-0.371406	0.895236	-0.414869	0.678238	0.999922
FADD	26.0931	-0.279496	0.708392	-0.39455	0.693175	0.999922
FAF2	18.3653	-0.00322528	0.775524	-0.00415884	0.996682	0.999922
FAHD1	18.2793	0.0356184	0.805464	0.044221	0.964728	0.999922
FAM102A	13.9459	-0.517629	0.863096	-0.599735	0.548683	0.999922
FAM102B	12.7419	-0.23011	0.893101	-0.257653	0.796675	0.999922
FAM103A1	35.5615	-0.0454819	0.638222	-0.0712635	0.943188	0.999922
FAM114A1	16.1915	0.347608	0.880368	0.394844	0.692958	0.999922
FAM120A	23.0906	-0.504519	0.657416	-0.767427	0.442827	0.999922
FAM120AOS	15.138	-0.466213	0.806881	-0.577796	0.563402	0.999922
FAM127A	159.451	-0.0450073	0.457924	-0.0982854	0.921706	0.999922
FAM127B	97.0037	0.298747	0.673934	0.443288	0.657557	0.999922
FAM127C	57.7821	0.425652	0.748701	0.568521	0.569681	0.999922
FAM129B	78.3146	-0.0082451	0.40428	-0.0203945	0.983729	0.999922
FAM133B	30.8238	-0.0461423	1.10848	-0.0416265	0.966796	0.999922
FAM134A	13.318	-0.0777866	0.872893	-0.0891135	0.928992	0.999922
FAM134C	12.4188	-0.436908	0.883781	-0.494362	0.621051	0.999922
FAM136A	29.7949	-0.21926	0.607161	-0.361123	0.718007	0.999922
FAM162A	21.8077	0.0277333	0.838951	0.0330571	0.973629	0.999922
FAM166A	12.9645	0.270051	1.10025	0.245444	0.806113	0.999922
FAM168B	17.3796	-0.329231	0.785772	-0.418991	0.675223	0.999922
FAM174B	12.3605	-0.0528105	0.951571	-0.0554982	0.955742	0.999922
FAM177A1	31.9697	0.377213	0.65873	0.572637	0.566891	0.999922
FAM192A	11.9979	0.0720916	1.02927	0.0700417	0.94416	0.999922
FAM195B	15.5869	0.590635	0.823984	0.716804	0.473495	0.999922
FAM199X	14.5721	-0.163273	0.873784	-0.186858	0.851772	0.999922
FAM207A	22.3004	-0.0840817	0.711815	-0.118123	0.90597	0.999922
FAM210B	14.9204	-0.145758	0.820587	-0.177626	0.859016	0.999922
FAM213A	138.653	-0.4519	0.318482	-1.41892	0.155922	0.999922
FAM32A	36.3679	0.125541	0.590832	0.212482	0.831731	0.999922
FAM3A	12.3875	0.0651262	0.878177	0.0741606	0.940883	0.999922
FAM3C	12.5801	-0.0616898	0.942143	-0.0654782	0.947793	0.999922
FAM46B	21.8543	-0.434218	1.07284	-0.404738	0.68567	0.999922
FAM49B	37.4729	-0.206853	0.599715	-0.344919	0.730155	0.999922
FAM50A	47.8661	-0.0765457	0.562486	-0.136085	0.891754	0.999922
FAM58A	18.5128	-0.178231	0.746528	-0.238747	0.811302	0.999922
FAM83B	16.0884	0.0145067	0.83733	0.0173249	0.986177	0.999922
FAM84A	17.1837	-0.302303	0.939188	-0.321877	0.747546	0.999922
FAM84B	24.228	-0.143058	0.656824	-0.217803	0.827582	0.999922
FAM89B	25.1321	-0.63436	0.710396	-0.892967	0.371875	0.999922
FAM91A1	23.4152	-0.146717	0.653944	-0.224358	0.822479	0.999922
FAM96B	21.6496	0.210635	0.717946	0.293386	0.769227	0.999922
FAR1	22.1147	0.104347	0.811296	0.128618	0.89766	0.999922
FARSA	18.5894	-0.115224	0.751777	-0.153269	0.878186	0.999922
FASN	38.7436	0.34603	0.697358	0.496202	0.619752	0.999922
FAU	229.306	0.586883	0.315866	1.85801	0.0631669	0.999922
FBL	31.4172	0.0814283	0.680359	0.119684	0.904733	0.999922
FBLIM1	35.903	0.726045	0.710792	1.02146	0.307037	0.999922
FBP1	112.969	-0.0526026	0.528393	-0.0995521	0.9207	0.999922
FBXL3	12.1282	-0.144401	0.892043	-0.161877	0.871403	0.999922
FBXO18	11.4615	-0.154883	0.892728	-0.173494	0.862263	0.999922
FBXO21	17.0081	0.224263	0.785308	0.285574	0.775205	0.999922
FBXO7	17.2578	-0.0228682	0.777222	-0.029423	0.976527	0.999922
FBXW11	20.1395	-0.237108	0.697272	-0.34005	0.733819	0.999922
FBXW5	37.0297	-0.225717	0.569883	-0.396076	0.692049	0.999922
FCF1	21.9273	0.399225	0.754485	0.529135	0.596711	0.999922
FDFT1	29.4373	0.237397	0.727187	0.326459	0.744077	0.999922
FDPS	39.654	-0.0105831	0.530808	-0.0199378	0.984093	0.999922
FDX1L	17.2584	-0.0260175	0.862779	-0.0301555	0.975943	0.999922
FEM1B	24.4689	-0.538177	0.6888	-0.781327	0.43461	0.999922
FEN1	11.4479	-0.0745606	1.12101	-0.066512	0.94697	0.999922
FERMT2	43.2128	-0.0797009	0.604781	-0.131785	0.895155	0.999922
FEZ2	17.5073	-0.159084	0.790907	-0.201141	0.840588	0.999922
FGD6	11.7086	0.371377	1.33529	0.278126	0.780916	0.999922
FH	15.961	0.390667	0.834404	0.468198	0.639643	0.999922
FHL1	96.7538	0.634506	0.947235	0.669851	0.502953	0.999922
FHL2	57.5304	0.643575	0.75371	0.853876	0.393174	0.999922
FIBP	28.3945	-0.136669	0.595253	-0.229598	0.818404	0.999922
FIS1	107.414	-0.25017	0.335753	-0.745103	0.45621	0.999922
FKBP1A	78.0167	0.111105	0.504818	0.220089	0.825802	0.999922
FKBP2	23.094	0.145101	0.730237	0.198704	0.842494	0.999922
FKBP3	68.1263	-0.276015	0.53407	-0.516814	0.605286	0.999922
FKBP4	62.1055	0.0696173	0.516415	0.134809	0.892763	0.999922
FKBP8	62.697	-0.332416	0.44105	-0.753692	0.451034	0.999922
FKBP9	22.0376	-0.0545176	0.673125	-0.0809918	0.935448	0.999922
FLII	23.0474	0.316618	0.675968	0.468391	0.639505	0.999922
FLNA	632.267	0.470583	0.288438	1.63149	0.102787	0.999922
FLNB	33.656	0.454919	0.642396	0.708161	0.478845	0.999922
FLOT2	21.2357	-0.216018	0.726269	-0.297435	0.766134	0.999922
FLYWCH2	15.5589	-0.504892	0.810243	-0.623137	0.533195	0.999922
FMR1	12.1226	0.201705	1.00099	0.201505	0.840304	0.999922
FN1	54.9284	-0.409598	0.961898	-0.425822	0.670237	0.999922
FNTA	12.0705	0.217435	0.912471	0.238292	0.811654	0.999922
FOSL2	14.5934	-0.121533	0.884367	-0.137423	0.890696	0.999922
FOXA1	68.1535	-0.195028	0.410422	-0.475189	0.634652	0.999922
FRMD6	25.1	-0.350292	0.680185	-0.514995	0.606557	0.999922
FSCN1	11.5573	0.21965	1.00596	0.21835	0.827157	0.999922
FSTL3	18.4049	-0.0921347	0.778671	-0.118323	0.905812	0.999922
FTL	68.1632	-0.0105459	0.495106	-0.0213003	0.983006	0.999922
FTSJ2	13.5528	0.319413	0.831123	0.384316	0.700745	0.999922
FTSJ3	24.1061	0.642002	0.67959	0.944689	0.344818	0.999922
FUBP1	27.349	0.271157	0.653912	0.41467	0.678384	0.999922
FUBP3	18.2814	0.201698	0.760865	0.265091	0.79094	0.999922
FUCA2	12.8068	-0.297042	0.865509	-0.343199	0.731449	0.999922
FUNDC2	32.0444	0.0106686	0.636523	0.0167608	0.986627	0.999922
FUS	45.1299	0.324121	1.02722	0.315533	0.752357	0.999922
FUT8	26.0601	-0.189292	0.611022	-0.309797	0.756716	0.999922
FXR1	14.1495	1.33508	1.04232	1.28088	0.200237	0.999922
FXYD3	79.7714	-0.355562	0.477326	-0.744904	0.45633	0.999922
FYTTD1	44.1677	0.210467	0.552939	0.380633	0.703476	0.999922
FZD5	15.1851	-0.13431	0.992472	-0.135329	0.892352	0.999922
FZD6	12.9713	-0.178413	0.87269	-0.20444	0.838009	0.999922
G3BP1	50.509	0.0697753	0.492329	0.141725	0.887297	0.999922
G3BP2	27.4213	-0.0450447	0.651317	-0.0691594	0.944863	0.999922
G6PD	167.151	-0.00325196	0.406354	-0.00800278	0.993615	0.999922
GAA	13.9718	-0.285075	0.984602	-0.289534	0.772173	0.999922
GABARAP	92.4834	0.603524	0.491591	1.22769	0.219562	0.999922
GABARAPL2	195.307	-0.18509	0.36689	-0.504483	0.613922	0.999922
GADD45A	22.1267	0.999316	0.937778	1.06562	0.286595	0.999922
GADD45B	15.8407	0.0977215	0.889252	0.109892	0.912495	0.999922
GADD45GIP1	28.0563	-0.395735	0.744895	-0.531263	0.595237	0.999922
GALK1	18	-0.0995528	0.768141	-0.129602	0.896881	0.999922
GALNT1	17.0971	-0.344382	0.769514	-0.447532	0.654491	0.999922
GALNT3	20.1932	-0.361563	0.741671	-0.487498	0.625905	0.999922
GAN	18.5276	0.166197	0.718262	0.231388	0.817013	0.999922
GANAB	36.2245	0.0266853	0.593423	0.0449685	0.964132	0.999922
GAPVD1	14.3219	0.243379	0.821532	0.29625	0.767039	0.999922
GARS	27.7368	0.0110236	0.631807	0.0174478	0.986079	0.999922
GATA3	98.5911	-0.454513	0.479288	-0.948309	0.342972	0.999922
GATAD1	14.5848	0.141536	0.814007	0.173876	0.861963	0.999922
GATAD2A	15.0607	-0.417229	0.813346	-0.512978	0.607966	0.999922
GATC	21.604	0.244982	0.695705	0.352135	0.724737	0.999922
GBAS	18.1523	-0.237187	0.780059	-0.304063	0.76108	0.999922
GBP2	14.9554	0.63902	1.5315	0.41725	0.676495	0.999922
GCA	13.8194	0.115329	1.1235	0.102652	0.918239	0.999922
GCH1	15.666	-0.304505	0.8399	-0.36255	0.716941	0.999922
GCNT1	14.9945	0.325077	0.879953	0.369425	0.711811	0.999922
GCSH	24.9195	0.0314914	0.715633	0.0440049	0.9649	0.999922
GDE1	27.0949	-0.804411	0.645261	-1.24664	0.212528	0.999922
GDF15	47.6845	0.272129	0.569385	0.477935	0.632697	0.999922
GDI1	58.3459	0.0917122	0.503447	0.182169	0.85545	0.999922
GDPD3	20.2859	1.066	1.42193	0.749685	0.453444	0.999922
GEMIN7	15.184	0.318107	1.00383	0.316894	0.751324	0.999922
GET4	22.5353	-0.153477	0.719678	-0.213258	0.831126	0.999922
GFAP	57.4032	-0.634946	0.925387	-0.68614	0.492625	0.999922
GFER	12.018	0.470185	0.98283	0.478399	0.632366	0.999922
GFPT1	14.2651	0.422973	0.978165	0.432415	0.66544	0.999922
GFPT2	13.5119	0.202889	1.51859	0.133604	0.893716	0.999922
GFRA1	50.8065	-0.364443	0.550686	-0.661799	0.5081	0.999922
GGCT	23.1945	-0.0470292	0.673872	-0.0697894	0.944361	0.999922
GHITM	58.9159	-0.001139	0.444579	-0.00256199	0.997956	0.999922
GID8	68.6855	0.375642	0.468914	0.80109	0.42308	0.999922
GINM1	15.4034	-0.0532878	0.798998	-0.0666933	0.946826	0.999922
GINS2	21.5229	-0.659565	0.81986	-0.804485	0.421117	0.999922
GIPC1	83.0808	-0.0378117	0.425666	-0.0888294	0.929217	0.999922
GLB1	11.8982	-0.362711	0.961875	-0.377087	0.706109	0.999922
GLE1	15.3008	-0.039986	0.792371	-0.0504637	0.959753	0.999922
GLG1	15.8271	-0.251153	0.932406	-0.26936	0.787652	0.999922
GLO1	66.4563	-0.0452026	0.444228	-0.101755	0.918951	0.999922
GLOD4	15.5646	0.0881952	0.876774	0.100591	0.919876	0.999922
GLRX3	29.8744	0.472515	0.63991	0.738409	0.460266	0.999922
GLRX5	34.3932	-0.0754218	0.547108	-0.137856	0.890355	0.999922
GLTP	17.5598	-0.44315	0.776979	-0.570351	0.56844	0.999922
GLUD1	35.8536	0.298917	0.550712	0.542783	0.58728	0.999922
GLUD2	17.5735	0.443203	0.780124	0.568118	0.569955	0.999922
GLUL	40.5003	-0.044902	0.635542	-0.0706515	0.943675	0.999922
GLYR1	17.4091	-0.058175	0.848793	-0.0685385	0.945357	0.999922
GMFB	58.301	0.501698	0.524237	0.957006	0.338564	0.999922
GMPR2	27.0801	1.00815	0.647643	1.55664	0.119556	0.999922
GMPS	21.1382	0.394231	0.710741	0.554677	0.579116	0.999922
GNA11	28.8311	-0.666932	0.715912	-0.931583	0.351552	0.999922
GNA13	36.1573	-0.063864	0.549252	-0.116274	0.907435	0.999922
GNAI2	44.6545	-0.279925	0.543145	-0.515379	0.606288	0.999922
GNAI3	50.7516	0.254688	0.539161	0.472378	0.636657	0.999922
GNAS	249.139	-0.24224	0.339206	-0.714138	0.475142	0.999922
GNB1	117.855	-0.454795	0.389538	-1.16752	0.242999	0.999922
GNB2	164.87	-0.123073	0.32869	-0.374436	0.70808	0.999922
GNG10	70.227	-0.136261	0.47203	-0.28867	0.772834	0.999922
GNG12	30.1531	-0.142405	0.90126	-0.158006	0.874452	0.999922
GNG5	49.7291	-0.699931	0.796742	-0.878492	0.379677	0.999922
GNL3L	12.4811	0.311815	0.94098	0.331373	0.740363	0.999922
GNPNAT1	27.9433	0.044353	0.657308	0.0674767	0.946202	0.999922
GNS	27.4983	-0.305391	0.637609	-0.478963	0.631965	0.999922
GOLGA2	15.5796	0.327886	0.858626	0.381874	0.702555	0.999922
GOLGA3	12.5947	0.00866332	0.873693	0.00991575	0.992089	0.999922
GOLGA5	11.6031	-0.50945	0.898374	-0.56708	0.57066	0.999922
GOLGA7	11.9422	0.0725646	0.972499	0.0746166	0.94052	0.999922
GOLPH3	36.7389	-0.152693	0.524687	-0.291017	0.771038	0.999922
GOLPH3L	15.9772	-0.19722	0.932701	-0.21145	0.832536	0.999922
GORASP2	17.1633	0.00632018	0.831581	0.0076002	0.993936	0.999922
GOT2	33.8422	0.104099	0.643987	0.161647	0.871584	0.999922
GPAA1	11.6096	-0.517333	0.902105	-0.573473	0.566324	0.999922
GPBP1	14.3765	0.105024	0.816527	0.128623	0.897656	0.999922
GPD1L	19.5794	-0.0312182	0.827007	-0.0377484	0.969888	0.999922
GPI	54.5144	0.441077	0.574516	0.767736	0.442644	0.999922
GPN1	14.5689	0.147587	0.826816	0.178501	0.85833	0.999922
GPR107	12.1584	-0.122217	0.983135	-0.124314	0.901067	0.999922
GPR89A	19.3406	-0.288227	0.719319	-0.400694	0.688645	0.999922
GPR89B	18.2744	-0.400524	0.741353	-0.540261	0.589017	0.999922
GPRC5A	62.0009	-0.0538588	0.556184	-0.0968362	0.922857	0.999922
GPS1	26.1143	0.0469684	0.646914	0.0726038	0.942121	0.999922
GPX3	11.7191	0.542444	1.21953	0.444797	0.656467	0.999922
GPX4	42.5415	-0.729024	0.600061	-1.21492	0.224398	0.999922
GRAMD1A	14.8793	0.431227	0.837487	0.514905	0.606619	0.999922
GRB2	128.382	-0.128541	0.400625	-0.320852	0.748323	0.999922
GRHL2	23.0839	-0.0851479	0.676826	-0.125805	0.899887	0.999922
GRHPR	29.618	0.231789	0.610266	0.379817	0.704082	0.999922
GRINA	39.1552	-0.334412	0.591387	-0.56547	0.571754	0.999922
GRK6	18.9246	-0.65261	0.730488	-0.893388	0.371649	0.999922
GRN	67.0314	-0.280977	0.508258	-0.552824	0.580384	0.999922
GRPEL1	30.7722	-0.326357	0.626649	-0.520797	0.602508	0.999922
GRPEL2	14.2306	-0.10718	0.856347	-0.125159	0.900398	0.999922
GRSF1	26.2513	0.21099	0.701808	0.300638	0.763691	0.999922
GRWD1	11.4212	-0.114553	0.947267	-0.12093	0.903747	0.999922
GSK3B	17.083	0.0035437	0.795714	0.00445349	0.996447	0.999922
GSKIP	32.0762	-0.00785277	0.685194	-0.0114606	0.990856	0.999922
GSN	540.765	-0.267762	0.343967	-0.778451	0.436303	0.999922
GSPT1	42.0353	0.232036	0.582572	0.398295	0.690413	0.999922
GSR	17.738	-0.229896	0.76102	-0.302089	0.762584	0.999922
GSS	22.8927	-0.0772069	0.708275	-0.109007	0.913197	0.999922
GSTK1	34.9664	-0.193726	0.601089	-0.322292	0.747232	0.999922
GSTM3	129.701	0.0384475	0.464417	0.0827865	0.934021	0.999922
GSTO1	14.4165	0.0239636	0.909573	0.0263459	0.978981	0.999922
GSTZ1	29.5401	0.426586	0.647111	0.659215	0.509758	0.999922
GTF2A2	13.7971	-0.477071	0.947243	-0.503641	0.614514	0.999922
GTF2F1	14.1348	1.04613	0.906554	1.15397	0.248514	0.999922
GTF2F2	14.9356	0.455328	0.845663	0.538427	0.590282	0.999922
GTF2H5	12.1613	-0.391215	1.34747	-0.290332	0.771562	0.999922
GTF2I	58.6783	0.237852	0.45237	0.52579	0.599034	0.999922
GTF3A	23.1793	-0.854073	0.717027	-1.19113	0.233602	0.999922
GTF3C5	18.2988	0.111527	0.749513	0.148799	0.881712	0.999922
GTF3C6	11.7946	-0.688414	0.914486	-0.752788	0.451578	0.999922
GTPBP4	29.7363	0.134215	0.610296	0.219918	0.825935	0.999922
GUK1	33.7753	-0.693695	0.605376	-1.14589	0.25184	0.999922
GUSB	16.924	-0.920108	1.13478	-0.810828	0.417465	0.999922
GYG1	24.8439	0.382348	0.693308	0.551483	0.581303	0.999922
H1F0	38.2691	-0.399713	0.680221	-0.587622	0.556786	0.999922
H1FX	47.2031	-0.293624	0.688104	-0.426714	0.669587	0.999922
H2AFJ	145.686	-0.0168439	0.507556	-0.0331863	0.973526	0.999922
H2AFV	69.7335	-0.0486081	0.572978	-0.0848341	0.932393	0.999922
H2AFX	115.049	-0.245496	0.510884	-0.480532	0.630849	0.999922
H2AFY	56.6231	0.131586	0.476779	0.275989	0.782557	0.999922
H2AFZ	238.911	-0.195574	0.300955	-0.649845	0.515792	0.999922
H3F3A	899.187	-0.0486322	0.297883	-0.163259	0.870314	0.999922
H3F3B	535.99	-0.050818	0.29841	-0.170296	0.864778	0.999922
H3F3C	287.691	0.0940403	0.315726	0.297854	0.765815	0.999922
HABP4	12.4703	-0.278276	0.929946	-0.299239	0.764758	0.999922
HACD1	28.6957	-0.0929315	0.840243	-0.110601	0.911933	0.999922
HACD2	38.0805	-0.125428	0.56884	-0.220497	0.825484	0.999922
HACD3	52.237	-0.403947	0.525405	-0.768831	0.441994	0.999922
HADH	18.0458	-0.251234	0.90461	-0.277726	0.781223	0.999922
HADHA	38.3759	0.948674	0.533576	1.77795	0.0754115	0.999922
HADHB	36.3369	0.371806	0.582625	0.638157	0.523372	0.999922
HAGH	19.183	-0.108373	0.753477	-0.143831	0.885634	0.999922
HARS	20.558	0.280088	0.738708	0.379159	0.70457	0.999922
HAT1	27.7354	0.316596	0.68638	0.461255	0.644616	0.999922
HAUS4	17.7386	0.513665	0.782157	0.656729	0.511355	0.999922
HAX1	32.1899	0.0891439	0.554171	0.16086	0.872204	0.999922
HBEGF	26.1448	-1.15852	1.4519	-0.797931	0.424911	0.999922
HBP1	20.2209	-0.134275	0.767162	-0.175028	0.861058	0.999922
HCCS	11.608	0.322916	1.0978	0.294148	0.768645	0.999922
HCFC1R1	14.2049	-0.875657	0.88831	-0.985756	0.324253	0.999922
HDAC1	41.2178	0.0837127	0.539178	0.15526	0.876616	0.999922
HDAC2	20.924	0.312429	1.05979	0.294804	0.768144	0.999922
HDDC2	14.6295	-1.00315	0.877909	-1.14266	0.253179	0.999922
HDGF	59.715	-0.516475	0.471563	-1.09524	0.273411	0.999922
HDGFRP3	28.3109	-0.401249	0.612995	-0.654571	0.512744	0.999922
HDLBP	67.2454	0.655888	0.401115	1.63516	0.102015	0.999922
HEATR6	43.0702	0.233089	0.489582	0.476098	0.634004	0.999922
HEBP1	18.9413	0.279862	1.06277	0.263332	0.792295	0.999922
HEBP2	34.0862	-0.40117	0.581777	-0.689559	0.490471	0.999922
HECTD1	17.0637	0.400317	0.743306	0.538563	0.590188	0.999922
HERPUD1	12.0071	-0.714994	0.938219	-0.762076	0.446014	0.999922
HES1	35.3492	-0.732064	0.570725	-1.28269	0.1996	0.999922
HES4	23.0659	-0.537823	0.689862	-0.77961	0.43562	0.999922
HEXA	12.8862	0.482387	0.952649	0.506364	0.612601	0.999922
HEXB	15.3371	-0.407926	0.808631	-0.504465	0.613935	0.999922
HGS	11.7595	-0.0389045	0.925909	-0.0420176	0.966485	0.999922
HIATL1	12.1276	-0.279429	0.872383	-0.320305	0.748737	0.999922
HIBADH	15.4509	0.338611	0.854247	0.396385	0.691821	0.999922
HID1	12.3678	0.0757549	1.03564	0.0731479	0.941688	0.999922
HIF1A	42.8566	-0.0373972	0.54	-0.069254	0.944787	0.999922
HIGD1A	57.1842	0.724386	0.7002	1.03454	0.300883	0.999922
HIGD2A	25.5316	0.430726	0.706596	0.609579	0.542141	0.999922
HILPDA	29.8979	-0.700626	0.821021	-0.85336	0.39346	0.999922
HINT2	19.5818	-0.0921848	0.775457	-0.118878	0.905372	0.999922
HIPK1	32.2141	-0.117343	0.552116	-0.212533	0.831691	0.999922
HIPK3	11.8956	0.0827893	0.899244	0.0920654	0.926646	0.999922
HIST1H1B	106.682	-0.0347396	0.441793	-0.0786332	0.937324	0.999922
HIST1H1C	185.92	-0.0629477	0.334964	-0.187923	0.850937	0.999922
HIST1H1D	64.769	-0.467101	0.553317	-0.844183	0.398567	0.999922
HIST1H1E	122.174	-0.307535	0.412957	-0.744716	0.456443	0.999922
HIST1H2AB	70.8096	0.211299	0.512556	0.412246	0.680159	0.999922
HIST1H2AC	151.504	0.34225	0.37774	0.906046	0.364911	0.999922
HIST1H2AD	111.846	-0.14774	0.384891	-0.383849	0.70109	0.999922
HIST1H2AE	110.037	0.328206	0.445189	0.737229	0.460983	0.999922
HIST1H2AG	286.715	-0.0352398	0.309882	-0.11372	0.90946	0.999922
HIST1H2AH	183.622	-0.138601	0.357337	-0.387872	0.698111	0.999922
HIST1H2AI	233.533	-0.0232688	0.358724	-0.0648655	0.948281	0.999922
HIST1H2AJ	231.86	-0.0794273	0.332875	-0.23861	0.811408	0.999922
HIST1H2AK	117.48	0.550694	0.444218	1.23969	0.215089	0.999922
HIST1H2AL	162.755	0.298011	0.372263	0.800538	0.423399	0.999922
HIST1H2AM	180.68	0.456195	0.351989	1.29605	0.194958	0.999922
HIST1H2BG	156.348	0.128212	0.338796	0.378436	0.705107	0.999922
HIST1H2BI	193.229	0.389581	0.330039	1.18041	0.237837	0.999922
HIST1H2BK	909.227	0.389413	0.301528	1.29146	0.196543	0.999922
HIST1H3A	61.9518	-0.0813252	0.551081	-0.147574	0.882679	0.999922
HIST1H3B	271.864	-0.484205	0.341871	-1.41634	0.156676	0.999922
HIST1H3C	125.723	-0.264256	0.440361	-0.60009	0.548446	0.999922
HIST1H3D	80.5436	-0.626147	0.411022	-1.52339	0.127661	0.999922
HIST1H3E	54.9803	0.161744	0.499413	0.323869	0.746037	0.999922
HIST1H3F	161.259	0.239994	0.370003	0.648626	0.51658	0.999922
HIST1H3G	124.947	-0.0378109	0.380534	-0.0993627	0.92085	0.999922
HIST1H3H	145.928	-0.0905809	0.346774	-0.26121	0.79393	0.999922
HIST1H3I	42.4193	-0.148718	0.663478	-0.224148	0.822642	0.999922
HIST1H3J	65.1671	-0.194101	0.520916	-0.372614	0.709436	0.999922
HIST1H4A	126.109	0.107998	0.424795	0.254235	0.799314	0.999922
HIST1H4B	195.165	0.0758587	0.314048	0.241551	0.809128	0.999922
HIST1H4C	146.384	-0.0701146	0.418182	-0.167666	0.866846	0.999922
HIST1H4D	114.192	-0.315549	0.425174	-0.742165	0.457987	0.999922
HIST1H4E	256.258	0.226483	0.315085	0.718801	0.472264	0.999922
HIST1H4F	104.2	-0.200887	0.426035	-0.471527	0.637265	0.999922
HIST1H4G	17.9329	-0.254184	1.1858	-0.214357	0.830269	0.999922
HIST1H4H	208.419	0.155658	0.345778	0.450169	0.652589	0.999922
HIST1H4I	94.9944	-0.486269	0.535843	-0.907483	0.364151	0.999922
HIST1H4J	378.605	-0.171328	0.270307	-0.63383	0.526192	0.999922
HIST1H4K	380.745	-0.168447	0.269804	-0.62433	0.532411	0.999922
HIST1H4L	13.0396	-0.530771	1.22705	-0.432558	0.665336	0.999922
HIST2H2AA3	964.72	0.313163	0.250713	1.24909	0.211633	0.999922
HIST2H2AA4	964.72	0.313163	0.250713	1.24909	0.211633	0.999922
HIST2H2AB	368.955	0.512089	0.323152	1.58467	0.113042	0.999922
HIST2H2AC	688.622	0.0627855	0.279929	0.224291	0.822531	0.999922
HIST2H2BE	513.374	-0.466715	0.28671	-1.62783	0.103561	0.999922
HIST2H3A	713.511	-0.191831	0.29724	-0.645376	0.518684	0.999922
HIST2H3C	713.511	-0.191831	0.29724	-0.645376	0.518684	0.999922
HIST2H3D	549.525	-0.249325	0.299864	-0.831461	0.405713	0.999922
HIST2H4A	661.517	-0.0610906	0.237195	-0.257554	0.796751	0.999922
HIST2H4B	661.517	-0.0610906	0.237195	-0.257554	0.796751	0.999922
HIST3H2BB	139.785	0.697415	0.417735	1.66951	0.0950158	0.999922
HIST3H3	46.1956	-0.231381	0.711444	-0.325228	0.745009	0.999922
HIST4H4	151.708	-0.0335308	0.327323	-0.102439	0.918408	0.999922
HK1	37.277	0.257068	0.579814	0.443363	0.657503	0.999922
HM13	16.8421	-0.220601	0.990032	-0.222822	0.823674	0.999922
HMCES	18.569	-0.24617	0.807878	-0.304711	0.760586	0.999922
HMG20A	17.5311	-0.865304	0.77202	-1.12083	0.26236	0.999922
HMG20B	24.446	-0.21471	0.67042	-0.320261	0.74877	0.999922
HMGA1	18.5352	1.11676	0.996614	1.12056	0.262477	0.999922
HMGB1	226.789	0.152108	0.456175	0.333441	0.738801	0.999922
HMGB2	49.6365	-0.029195	0.838045	-0.034837	0.97221	0.999922
HMGB3	86.1185	0.217891	0.524519	0.415411	0.677841	0.999922
HMGCR	14.6046	-0.0274628	0.891324	-0.0308112	0.97542	0.999922
HMGCS1	24.06	0.00909304	0.885357	0.0102705	0.991805	0.999922
HMGN1	286.753	-0.316764	0.375589	-0.84338	0.399016	0.999922
HMGN2	208.289	-0.207091	0.401931	-0.51524	0.606385	0.999922
HMGN4	14.9971	0.118994	0.83451	0.142592	0.886613	0.999922
HN1	95.8377	0.701154	0.589086	1.19024	0.233952	0.999922
HN1L	71.2749	0.0307798	0.446207	0.0689809	0.945005	0.999922
HNRNPA0	41.7689	0.299262	0.729316	0.410333	0.681562	0.999922
HNRNPA2B1	125.029	0.22548	0.548462	0.411113	0.68099	0.999922
HNRNPA3	101.325	0.66683	0.939506	0.709767	0.477849	0.999922
HNRNPAB	89.8356	-0.322448	0.419143	-0.769302	0.441714	0.999922
HNRNPC	138.173	0.447992	0.350231	1.27913	0.20085	0.999922
HNRNPCL1	19.0925	0.262668	0.825478	0.318201	0.750332	0.999922
HNRNPD	35.8848	-0.983437	1.32724	-0.740961	0.458717	0.999922
HNRNPDL	17.2265	0.761369	0.860448	0.884852	0.376236	0.999922
HNRNPF	60.2517	0.00779313	0.471313	0.0165349	0.986808	0.999922
HNRNPH1	92.5549	0.681882	0.414068	1.64679	0.099602	0.999922
HNRNPH2	34.8223	0.259048	0.598382	0.432914	0.665077	0.999922
HNRNPH3	27.4689	0.339283	1.08139	0.313748	0.753713	0.999922
HNRNPK	206.5	0.249981	0.315054	0.793454	0.427513	0.999922
HNRNPL	73.9244	0.215148	0.430647	0.499592	0.617363	0.999922
HNRNPLL	15.1217	0.252497	0.839152	0.300895	0.763494	0.999922
HNRNPM	34.382	-0.019292	0.742132	-0.0259954	0.979261	0.999922
HNRNPR	19.6039	0.0924692	0.957923	0.0965309	0.923099	0.999922
HNRNPU	63.6294	0.122261	0.531804	0.229898	0.818171	0.999922
HNRNPUL1	26.9043	0.0546198	0.605791	0.0901627	0.928158	0.999922
HNRNPUL2	20.9256	-0.745162	1.3144	-0.566922	0.570767	0.999922
HOMER3	55.3995	-1.00069	0.544486	-1.83786	0.0660834	0.999922
HP1BP3	17.3415	0.246203	0.814153	0.302404	0.762344	0.999922
HPCAL1	42.6568	-0.0404095	0.663376	-0.0609149	0.951427	0.999922
HPRT1	31.9669	0.68864	0.835935	0.823796	0.410056	0.999922
HRSP12	22.4263	-0.0251577	0.7307	-0.0344296	0.972535	0.999922
HSBP1	293.062	-0.222379	0.345311	-0.643998	0.519577	0.999922
HSD17B10	63.039	0.00634036	0.452079	0.0140249	0.98881	0.999922
HSD17B12	11.4326	-0.183159	1.04535	-0.175214	0.860912	0.999922
HSD17B4	15.5976	0.248115	0.843984	0.293981	0.768772	0.999922
HSD3B7	13.5077	-0.699295	0.870976	-0.802887	0.42204	0.999922
HSDL1	16.2637	0.353935	0.79159	0.447119	0.654789	0.999922
HSF1	15.2285	-0.378794	0.783978	-0.483169	0.628976	0.999922
HSP90AA1	293.62	-0.144318	0.277113	-0.520791	0.602512	0.999922
HSP90B1	63.7352	-0.238924	0.458503	-0.521096	0.6023	0.999922
HSPA1A	58.9478	-0.0277075	0.513397	-0.0539689	0.95696	0.999922
HSPA1B	55.3089	0.172963	0.532382	0.324885	0.745268	0.999922
HSPA4	30.5344	0.464566	0.604266	0.76881	0.442006	0.999922
HSPA5	71.6478	-0.349182	0.509566	-0.685254	0.493184	0.999922
HSPA9	67.2178	0.222768	0.467924	0.476078	0.634019	0.999922
HSPB1	2811.63	-0.207128	0.307113	-0.674437	0.500034	0.999922
HSPB11	13.6555	-0.495863	0.988797	-0.501481	0.616033	0.999922
HSPB8	45.0465	-0.225565	0.969927	-0.232559	0.816104	0.999922
HSPE1	98.2336	0.268941	0.49291	0.54562	0.585328	0.999922
HSPE1-MOB4	28.2827	0.283546	0.758248	0.373948	0.708443	0.999922
HSPH1	21.778	0.550777	0.780619	0.705565	0.480459	0.999922
HTATIP2	29.2611	0.188128	0.64145	0.293286	0.769304	0.999922
HTATSF1	14.312	0.041861	0.918006	0.0455999	0.963629	0.999922
HYOU1	21.8348	0.11505	0.705106	0.163167	0.870387	0.999922
HYPK	19.4708	-0.198081	0.965511	-0.205157	0.83745	0.999922
IAH1	28.7047	0.20595	0.609981	0.337633	0.73564	0.999922
IARS	13.7325	-0.0561404	0.825149	-0.0680367	0.945756	0.999922
IARS2	15.6501	0.0512698	0.783577	0.0654305	0.947831	0.999922
ICMT	11.903	0.227862	0.893183	0.255113	0.798636	0.999922
ICT1	22.3843	0.105316	0.699037	0.150658	0.880245	0.999922
ID1	42.532	-0.573063	0.566873	-1.01092	0.312055	0.999922
ID2	25.565	-0.38388	0.666941	-0.575584	0.564897	0.999922
ID3	37.8146	-0.450681	0.677137	-0.665569	0.505687	0.999922
IDH1	31.1596	0.18825	0.671875	0.280185	0.779335	0.999922
IDH2	256.618	-0.260125	0.277149	-0.938575	0.347949	0.999922
IDH3A	14.2118	0.220621	0.905569	0.243627	0.80752	0.999922
IDH3G	24.1382	0.114642	0.716683	0.159962	0.872911	0.999922
IDI1	55.1324	-0.145967	0.495483	-0.294595	0.768303	0.999922
IDS	11.6264	-0.985497	0.981924	-1.00364	0.315553	0.999922
IER2	48.0468	0.115624	0.553246	0.208991	0.834455	0.999922
IER3IP1	19.2003	-0.133195	0.807539	-0.164939	0.868992	0.999922
IER5	24.0742	-0.0750759	0.657413	-0.114199	0.90908	0.999922
IER5L	27.1329	-0.555832	0.672723	-0.826242	0.408667	0.999922
IFFO2	16.5338	-0.174187	1.11226	-0.156607	0.875555	0.999922
IFI30	13.2722	-0.577764	0.941579	-0.613612	0.539472	0.999922
IFI6	185.84	0.135786	0.344575	0.394068	0.693531	0.999922
IFITM1	136.237	0.397935	0.490731	0.810903	0.417421	0.999922
IFITM2	71.0403	0.579839	0.648837	0.89366	0.371504	0.999922
IFITM3	237.711	0.340034	0.379873	0.895126	0.37072	0.999922
IFT22	20.5545	0.681697	0.843918	0.807776	0.419219	0.999922
IFT43	12.6676	-0.0900519	1.03755	-0.0867928	0.930836	0.999922
IGF1R	28.7271	-0.291566	0.625755	-0.465942	0.641257	0.999922
IGFBP2	77.5594	-0.0858543	0.455595	-0.188444	0.850528	0.999922
IGFBP3	17.9461	-0.371458	0.842173	-0.441071	0.659162	0.999922
IGFBP4	16.3638	-0.698651	1.03596	-0.6744	0.500057	0.999922
IGFBP5	16.8595	0.891207	1.43266	0.622065	0.533899	0.999922
IGSF3	15.3451	-0.232903	0.800218	-0.29105	0.771013	0.999922
IK	18.7682	0.318799	0.785326	0.405945	0.684783	0.999922
ILF2	52.8512	0.191649	0.473329	0.404896	0.685554	0.999922
ILF3	14.4046	0.394652	0.951921	0.414585	0.678446	0.999922
ILK	61.2258	0.182146	0.550617	0.330803	0.740794	0.999922
IMMT	17.7269	-0.0407728	0.805089	-0.0506438	0.959609	0.999922
IMP3	26.127	-0.357843	0.668399	-0.535374	0.592392	0.999922
IMP4	29.8534	0.00446253	0.582944	0.00765515	0.993892	0.999922
IMPDH1	13.2855	-0.26111	0.834537	-0.31288	0.754371	0.999922
INIP	14.7904	-0.0319537	0.862048	-0.0370672	0.970431	0.999922
INO80E	30.7274	0.388178	0.696315	0.557475	0.577203	0.999922
INPP4B	22.2123	-0.0367798	0.677783	-0.0542648	0.956724	0.999922
INPPL1	17.8984	-0.200666	0.723476	-0.277364	0.781501	0.999922
INSIG1	18.7912	0.00735283	0.712295	0.0103227	0.991764	0.999922
INTS8	12.741	0.356609	0.892489	0.399567	0.689476	0.999922
IPO4	13.654	0.403738	0.852664	0.473502	0.635855	0.999922
IQCJ-SCHIP1	25.9352	-0.150731	1.2676	-0.118911	0.905346	0.999922
IQGAP1	19.552	0.136002	0.732998	0.185542	0.852804	0.999922
IRF2BP2	17.6128	0.347088	0.829186	0.418589	0.675517	0.999922
IRF2BPL	16.2991	-0.294449	0.77296	-0.380937	0.70325	0.999922
IRF3	16.2803	-0.176877	0.816374	-0.216662	0.828472	0.999922
IRF6	26.7294	0.0574029	0.6844	0.0838733	0.933157	0.999922
IRF9	33.1587	-0.278867	0.590291	-0.472423	0.636625	0.999922
IRS1	11.5008	-0.154837	0.928547	-0.166752	0.867565	0.999922
ISCA2	15.679	-0.0722484	0.843969	-0.0856055	0.93178	0.999922
ISCU	13.3146	-0.0603749	0.93583	-0.0645148	0.94856	0.999922
ISG15	466.306	-0.620074	0.356907	-1.73735	0.0823247	0.999922
ISOC1	36.9046	-0.192101	0.558737	-0.343813	0.730987	0.999922
ISOC2	16.8868	-0.763857	0.857995	-0.890282	0.373315	0.999922
IST1	39.04	0.0990668	0.589554	0.168037	0.866554	0.999922
ISY1	11.9814	-0.124869	1.00863	-0.123801	0.901473	0.999922
ISY1-RAB43	13.5133	-0.437282	0.897861	-0.487026	0.62624	0.999922
ISYNA1	12.4573	0.0125289	1.07699	0.0116333	0.990718	0.999922
ITCH	18.8166	-0.061262	0.724867	-0.0845148	0.932647	0.999922
ITGA1	37.9825	1.44553	1.63719	0.882933	0.377272	0.999922
ITGA3	11.7755	-0.0677119	0.917356	-0.0738119	0.94116	0.999922
ITGA5	30.0555	0.664458	1.0923	0.608312	0.542981	0.999922
ITGAV	55.0317	0.0807292	0.516391	0.156333	0.87577	0.999922
ITGB1	97.9701	-0.103746	0.401399	-0.258461	0.796051	0.999922
ITGB1BP1	12.0363	-0.208934	0.939706	-0.22234	0.824049	0.999922
ITGB4	33.1626	0.424668	0.640043	0.663499	0.507011	0.999922
ITGB5	12.2697	-0.42372	0.886703	-0.47786	0.63275	0.999922
ITGB6	18.45	-0.235949	0.729066	-0.323633	0.746216	0.999922
ITM2B	81.3023	-0.513957	0.526216	-0.976705	0.328715	0.999922
ITM2C	12.4234	-0.233683	1.17431	-0.198996	0.842266	0.999922
ITPA	11.7981	0.065464	1.13215	0.0578229	0.95389	0.999922
IVD	12.1513	-0.177926	1.02638	-0.173353	0.862374	0.999922
JAG1	26.9844	-0.101714	0.90343	-0.112586	0.910359	0.999922
JAGN1	19.7165	0.646035	0.734347	0.87974	0.379	0.999922
JAK1	17.6473	-0.146525	0.764298	-0.191712	0.847968	0.999922
JMJD6	17.9412	1.33857	1.14377	1.17031	0.241876	0.999922
JMJD8	15.3754	-0.405231	0.792001	-0.511655	0.608892	0.999922
JOSD2	14.2374	-0.543185	0.9095	-0.597235	0.550351	0.999922
JTB	37.2597	-0.51243	0.544392	-0.94129	0.346556	0.999922
JUN	42.2828	-0.399594	0.569857	-0.701218	0.483167	0.999922
JUNB	58.4358	-0.379176	0.460421	-0.823541	0.4102	0.999922
JUND	41.387	-0.203688	0.548931	-0.371063	0.710591	0.999922
JUP	139.597	-0.0520339	0.389772	-0.133498	0.893799	0.999922
KARS	54.9128	0.312217	0.446595	0.699106	0.484486	0.999922
KAT5	12.4595	-0.111277	0.903978	-0.123097	0.90203	0.999922
KBTBD2	12.8821	0.382259	0.864644	0.4421	0.658417	0.999922
KCMF1	11.6923	0.187793	0.973621	0.192881	0.847052	0.999922
KCNAB1	19.5058	1.20982	1.79985	0.672179	0.50147	0.999922
KCNMB1	27.9197	1.27483	1.47894	0.861991	0.388692	0.999922
KCTD10	25.4244	0.630244	0.845961	0.745004	0.45627	0.999922
KCTD20	14.0558	-0.272582	0.837387	-0.325515	0.744791	0.999922
KCTD3	21.6233	-0.336709	0.672085	-0.500991	0.616377	0.999922
KCTD5	14.4117	-0.274659	0.904256	-0.303741	0.761325	0.999922
KDELR1	67.2332	0.118282	0.529772	0.22327	0.823325	0.999922
KDELR2	75.4868	-0.0985224	0.439771	-0.224031	0.822733	0.999922
KDM1A	12.905	-0.0119628	0.873791	-0.0136906	0.989077	0.999922
KDM2A	14.4593	0.0427592	0.851597	0.0502106	0.959955	0.999922
KDM5B	35.7545	0.153986	0.556619	0.276646	0.782052	0.999922
KEAP1	17.4025	0.156411	0.771052	0.202854	0.839249	0.999922
KHDRBS1	54.6081	0.443873	0.633555	0.700607	0.483548	0.999922
KHNYN	16.6025	-0.517771	0.770223	-0.672235	0.501434	0.999922
KHSRP	16.4453	0.161748	0.873418	0.185189	0.853081	0.999922
KIAA0100	14.8419	-0.281005	0.875373	-0.321011	0.748202	0.999922
KIAA0196	13.6317	0.0526191	0.828829	0.0634861	0.949379	0.999922
KIAA0368	12.966	0.471587	0.837918	0.562808	0.573566	0.999922
KIAA0513	20.5674	0.0943131	0.739195	0.127589	0.898474	0.999922
KIAA1191	26.2227	-0.333286	0.663327	-0.502446	0.615354	0.999922
KIAA1324	11.8166	-1.28889	0.968319	-1.33106	0.183171	0.999922
KIAA1549	12.9998	-1.01943	1.31369	-0.776009	0.437744	0.999922
KIAA2013	12.2777	-0.724771	0.869704	-0.833354	0.404645	0.999922
KIF1C	18.3178	-0.5427	0.760981	-0.713158	0.475748	0.999922
KIF22	17.3154	-0.00343979	0.953305	-0.00360828	0.997121	0.999922
KIF5B	40.5136	-0.124905	0.537752	-0.232273	0.816326	0.999922
KIN	23.9045	0.145878	0.644118	0.226477	0.820831	0.999922
KLC1	28.4457	0.0370936	0.6456	0.0574561	0.954182	0.999922
KLC2	12.9108	-0.0522613	1.01466	-0.0515063	0.958922	0.999922
KLF10	14.0657	-0.313903	0.854857	-0.3672	0.71347	0.999922
KLF6	19.5631	-0.471513	0.846657	-0.556912	0.577588	0.999922
KLF7	12.9454	0.442853	1.17197	0.377871	0.705526	0.999922
KLHDC2	25.9669	0.00945979	0.661361	0.0143035	0.988588	0.999922
KLHDC3	20.9393	-0.492367	0.719494	-0.684324	0.49377	0.999922
KLHL12	12.1117	0.288415	0.888638	0.324559	0.745515	0.999922
KLHL23	27.814	0.440222	1.07251	0.41046	0.681468	0.999922
KLHL36	12.1963	0.296003	0.892729	0.331571	0.740213	0.999922
KLHL42	13.4212	0.0789534	0.906283	0.0871178	0.930578	0.999922
KPNA1	14.9836	-0.0166819	1.02296	-0.0163075	0.986989	0.999922
KPNA2	62.7569	-0.054069	0.448261	-0.120619	0.903993	0.999922
KPNA4	17.1556	0.155967	0.810779	0.192367	0.847455	0.999922
KPNA6	21.5843	0.264084	0.750054	0.352087	0.724773	0.999922
KPNB1	48.0315	0.648058	0.486818	1.33121	0.18312	0.999922
KRAS	14.893	-0.0670085	0.971938	-0.0689433	0.945035	0.999922
KRCC1	14.7756	-0.255746	0.833939	-0.306672	0.759093	0.999922
KRT13	20.3707	-0.497443	1.08057	-0.460353	0.645263	0.999922
KRT14	100.44	-0.245146	0.819669	-0.29908	0.764879	0.999922
KRT15	14.604	-0.437441	1.32173	-0.330961	0.740674	0.999922
KRT18	3119.01	-0.0414104	0.196875	-0.210339	0.833403	0.999922
KRT19	1077.64	0.170159	0.211472	0.80464	0.421027	0.999922
KRT3	16.8194	-0.135174	0.819819	-0.164883	0.869036	0.999922
KRT5	18.1716	-0.156428	1.37474	-0.113787	0.909407	0.999922
KRT6A	29.6121	-0.45105	0.731152	-0.616904	0.537298	0.999922
KRT6B	38.3857	-0.431108	0.794774	-0.542428	0.587524	0.999922
KRT6C	21.5467	-0.0678611	0.897463	-0.0756144	0.939726	0.999922
KRT7	55.0416	-0.244337	0.581281	-0.420341	0.674236	0.999922
KRT75	16.3271	-1.25549	1.41291	-0.888585	0.374226	0.999922
KRT76	24.1325	-0.525528	0.974127	-0.539486	0.589551	0.999922
KRT79	22.0239	-0.334586	0.922829	-0.362566	0.716929	0.999922
KRT8	4002.74	-0.00601015	0.223887	-0.0268446	0.978584	0.999922
KRT81	19.2599	-0.432374	0.770377	-0.56125	0.574627	0.999922
KRT84	22.1906	0.117554	0.871131	0.134944	0.892657	0.999922
KRT85	15.1312	-0.095915	0.910244	-0.105373	0.91608	0.999922
KRT86	14.8609	-0.224405	0.887924	-0.25273	0.800477	0.999922
KRTCAP2	54.5086	-0.208041	0.513198	-0.40538	0.685198	0.999922
KTN1	27.3983	-0.472032	0.625652	-0.754463	0.450571	0.999922
KXD1	20.0389	0.0416781	0.700514	0.0594965	0.952557	0.999922
KYNU	42.9401	-0.0799824	0.520591	-0.153638	0.877895	0.999922
L1CAM	18.2188	-0.237744	0.794658	-0.299178	0.764804	0.999922
LAD1	17.2401	-0.357413	0.745702	-0.479298	0.631727	0.999922
LAGE3	26.9119	-0.100817	0.679408	-0.148389	0.882035	0.999922
LAMB2	12.5735	-0.237346	0.963699	-0.246286	0.805461	0.999922
LAMB3	18.285	0.575531	1.30141	0.442235	0.658319	0.999922
LAMC1	21.8297	-0.0823491	0.709116	-0.116129	0.90755	0.999922
LAMP1	40.0342	-0.250078	0.532486	-0.469642	0.638611	0.999922
LAMP2	37.5347	-0.137066	0.692533	-0.19792	0.843108	0.999922
LAMTOR1	47.6672	0.114474	0.49128	0.233012	0.815752	0.999922
LAMTOR2	30.2804	-0.107705	0.649567	-0.165811	0.868306	0.999922
LAMTOR3	13.9588	-0.226789	1.00532	-0.225589	0.821521	0.999922
LAMTOR4	54.177	0.00586956	0.53523	0.0109664	0.99125	0.999922
LAMTOR5	38.1615	-0.632105	0.596165	-1.06029	0.289015	0.999922
LAP3	17.4756	0.122995	0.820506	0.149902	0.880842	0.999922
LAPTM4B	66.3913	-0.512885	0.447647	-1.14574	0.251904	0.999922
LARGE	13.0635	-0.768909	0.883242	-0.870552	0.383999	0.999922
LARP1	13.9292	-0.452847	0.844016	-0.536538	0.591587	0.999922
LARP4B	13.7625	-0.114453	0.868346	-0.131806	0.895138	0.999922
LASP1	70.4786	0.173723	0.486891	0.3568	0.721241	0.999922
LCMT1	14.5914	0.512123	0.830061	0.61697	0.537254	0.999922
LCP1	167.107	0.449748	0.579735	0.775781	0.437878	0.999922
LDHA	164.154	0.294916	0.390054	0.756091	0.449594	0.999922
LDLR	75.3683	0.624281	0.508026	1.22884	0.219133	0.999922
LDOC1	148.526	-0.0333166	0.636578	-0.0523369	0.95826	0.999922
LEO1	15.4129	-0.0472989	0.844042	-0.0560386	0.955311	0.999922
LEPROT	14.5097	-0.107657	0.881904	-0.122074	0.902841	0.999922
LFNG	20.8637	-0.0293696	0.895836	-0.0327845	0.973846	0.999922
LGALS3	177.546	-0.377864	0.351572	-1.07478	0.282471	0.999922
LGMN	14.0344	0.0588096	0.907464	0.0648065	0.948328	0.999922
LIMS1	28.0084	0.978381	0.680139	1.4385	0.150292	0.999922
LIMS3	14.1482	1.35275	1.00221	1.34976	0.177092	0.999922
LIMS3L	14.1482	1.35275	1.00221	1.34976	0.177092	0.999922
LIN7C	18.3495	0.183572	0.769676	0.238505	0.811489	0.999922
LIPA	12.3169	-0.288215	0.940766	-0.306362	0.759329	0.999922
LITAF	83.4337	0.137443	0.490861	0.280005	0.779474	0.999922
LLGL2	37.2995	-0.0331932	0.545629	-0.0608348	0.951491	0.999922
LLPH	54.7157	0.361328	0.592312	0.61003	0.541842	0.999922
LMAN2	47.1899	-0.159941	0.490898	-0.325812	0.744566	0.999922
LMBR1	22.3051	0.138208	0.684793	0.201824	0.840054	0.999922
LMCD1	26.1466	-0.200778	0.785633	-0.255562	0.798289	0.999922
LMNA	79.6506	-0.0538239	0.462236	-0.116442	0.907302	0.999922
LMNB1	17.8563	-0.274824	0.880108	-0.312262	0.754842	0.999922
LMNB2	12.3717	0.12808	0.910699	0.140639	0.888155	0.999922
LNX2	15.0365	-0.306393	0.812373	-0.377158	0.706056	0.999922
LOC100144595	12.0336	-0.536279	1.03235	-0.519475	0.603429	0.999922
LOC101929372	74.8751	-1.72195	1.40541	-1.22523	0.220489	0.999922
LOC391322	19.312	0.272102	0.734409	0.370505	0.711007	0.999922
LONP1	11.9396	0.278512	0.929467	0.299646	0.764447	0.999922
LPCAT1	17.6711	-0.160909	0.880884	-0.182668	0.855059	0.999922
LPP	23.0554	1.13524	0.726562	1.56248	0.118175	0.999922
LRP10	88.3222	-0.180077	0.415218	-0.433694	0.664511	0.999922
LRP11	13.0963	-0.392916	0.856085	-0.458969	0.646257	0.999922
LRPAP1	26.9681	-0.3498	0.869544	-0.40228	0.687478	0.999922
LRPPRC	16.5332	0.81295	0.832625	0.976371	0.328881	0.999922
LRRC41	12.1271	-0.0462831	0.894625	-0.0517347	0.95874	0.999922
LRRC47	15.1787	-0.238024	0.793311	-0.300039	0.764148	0.999922
LRRC58	13.1501	0.0110994	0.843446	0.0131596	0.9895	0.999922
LRRC59	42.1525	-0.192259	0.542161	-0.354616	0.722877	0.999922
LRRC8A	30.444	-0.252985	0.646339	-0.391412	0.695493	0.999922
LRRFIP1	17.5725	-0.143727	0.85225	-0.168644	0.866076	0.999922
LSG1	13.5404	0.57012	0.895802	0.636436	0.524493	0.999922
LSM1	12.4218	-0.356219	0.918838	-0.387684	0.69825	0.999922
LSM12	18.6785	-0.169493	0.850893	-0.199194	0.842111	0.999922
LSM14B	30.3875	-0.0979558	0.600192	-0.163208	0.870355	0.999922
LSM3	51.8423	-0.464629	0.518687	-0.895778	0.370371	0.999922
LSM4	47.1799	-0.0331275	0.559881	-0.0591688	0.952818	0.999922
LSM5	34.113	-0.505924	0.746722	-0.677526	0.498072	0.999922
LSM6	24.3643	0.38959	0.946352	0.411676	0.680577	0.999922
LSM7	28.9401	-0.12443	0.744796	-0.167066	0.867318	0.999922
LSM8	25.6726	-0.211736	0.67448	-0.313925	0.753578	0.999922
LSR	31.6598	-0.0428819	0.62644	-0.0684533	0.945425	0.999922
LSS	13.0665	-0.0168921	0.954147	-0.0177038	0.985875	0.999922
LTA4H	14.1648	1.14177	0.876881	1.30208	0.192889	0.999922
LTBP1	22.485	-0.342209	0.859685	-0.398064	0.690583	0.999922
LTBR	29.247	-0.179402	0.607479	-0.295322	0.767748	0.999922
LUC7L2	25.3052	0.241137	0.735676	0.327776	0.743081	0.999922
LUZP6	20.6942	2.5786	1.60867	1.60293	0.108949	0.999922
LXN	63.2221	-0.399526	0.50288	-0.794477	0.426918	0.999922
LY6E	57.2145	-0.477231	0.557073	-0.856677	0.391624	0.999922
LYPD1	19.4954	-0.0494915	0.727463	-0.0680331	0.945759	0.999922
LYPD3	28.2334	-0.571733	0.914277	-0.625339	0.531749	0.999922
LYPLA1	22.3792	0.106713	0.697689	0.152952	0.878436	0.999922
LYPLA2	21.6702	-0.209166	0.740132	-0.282606	0.777479	0.999922
LYRM1	12.7432	-0.421448	0.950623	-0.443338	0.657521	0.999922
LYRM2	24.9291	0.177484	0.883097	0.200979	0.840715	0.999922
LZIC	16.9771	0.497327	0.813173	0.611589	0.54081	0.999922
M6PR	37.9457	0.363901	0.571191	0.637092	0.524065	0.999922
MACC1	17.3506	0.365012	0.782815	0.466282	0.641014	0.999922
MACROD1	20.7697	-0.262507	0.728904	-0.36014	0.718743	0.999922
MAEA	17.3793	0.23987	0.837692	0.286346	0.774613	0.999922
MAF1	32.1035	-0.296325	0.616872	-0.480367	0.630967	0.999922
MAFG	14.5577	0.694484	0.980182	0.708526	0.478619	0.999922
MAFK	20.8661	0.301568	0.789463	0.381992	0.702468	0.999922
MAGED1	15.974	-0.276965	0.927541	-0.298601	0.765244	0.999922
MAGED2	40.407	-0.497332	0.583712	-0.852017	0.394205	0.999922
MAGEF1	19.2653	-0.390925	0.743948	-0.525473	0.599254	0.999922
MAGOH	37.7375	0.698454	0.824953	0.846659	0.397185	0.999922
MAGT1	19.4326	0.0761734	0.711225	0.107102	0.914708	0.999922
MAL2	68.5166	-0.57966	0.434959	-1.33268	0.182638	0.999922
MALSU1	12.8733	-0.118106	0.880764	-0.134095	0.893327	0.999922
MAN1A2	16.7266	-0.441661	0.75423	-0.585579	0.558158	0.999922
MAN1B1	19.4828	0.290959	0.721688	0.403164	0.686828	0.999922
MAN2A1	14.0267	0.457109	0.842679	0.542447	0.587511	0.999922
MANBAL	20.5225	-0.275546	1.00402	-0.274443	0.783744	0.999922
MANF	22.9741	-0.0701822	0.715398	-0.0981023	0.921851	0.999922
MAP1LC3B	89.4341	0.0355138	0.621957	0.0571002	0.954465	0.999922
MAP1LC3B2	59.7779	-0.3585	0.731088	-0.490365	0.623876	0.999922
MAP2K1	14.3215	-0.143323	0.864328	-0.165821	0.868298	0.999922
MAP2K2	32.1851	0.278325	0.568211	0.489827	0.624256	0.999922
MAP4	13.5759	0.47513	1.02393	0.464027	0.642629	0.999922
MAP7	14.1631	-0.166699	0.878645	-0.189722	0.849527	0.999922
MAPK1	22.0431	-0.140777	0.740771	-0.190042	0.849276	0.999922
MAPK14	19.0289	-0.0927136	0.781677	-0.118609	0.905585	0.999922
MAPK1IP1L	20.5673	0.206646	0.851845	0.242586	0.808326	0.999922
MAPK3	49.7959	-0.564254	0.536716	-1.05131	0.293117	0.999922
MAPK6	20.1437	0.156825	0.741155	0.211596	0.832423	0.999922
MAPKAP1	20.8717	-0.0868488	0.698914	-0.124263	0.901107	0.999922
MAPKAPK2	34.5887	-0.960727	0.568054	-1.69126	0.0907875	0.999922
MAPRE1	112.336	0.0372989	0.41155	0.0906303	0.927786	0.999922
MARCH6	12.6866	0.31495	0.920431	0.342177	0.732218	0.999922
MARCH7	19.3233	0.356848	0.718277	0.496811	0.619322	0.999922
MARCKS	39.2636	0.108091	0.671089	0.161069	0.872039	0.999922
MARCKSL1	93.7203	-0.320681	0.538109	-0.59594	0.551215	0.999922
MARK3	16.2448	-0.174506	0.753975	-0.231448	0.816967	0.999922
MARS	20.8854	0.382327	0.702069	0.544571	0.586048	0.999922
MAT2A	35.9178	-0.227872	0.579863	-0.392975	0.694338	0.999922
MATN3	67.1073	0.467516	0.945158	0.494643	0.620852	0.999922
MATR3	38.7328	0.480384	0.565562	0.849391	0.395664	0.999922
MAVS	13.1698	0.0641727	0.872107	0.0735835	0.941342	0.999922
MBD1	16.0069	1.17137	0.843352	1.38894	0.164851	0.999922
MBNL1	28.6475	-0.136489	0.64042	-0.213124	0.83123	0.999922
MBTPS1	21.7556	-0.0915764	0.702606	-0.130338	0.896299	0.999922
MCCC2	26.4531	-0.0475821	0.752296	-0.0632492	0.949568	0.999922
MCFD2	22.3992	-0.235045	0.707042	-0.332434	0.739562	0.999922
MCL1	134.172	0.33272	0.349057	0.953198	0.34049	0.999922
MCM3	12.398	-0.172384	0.975223	-0.176764	0.859694	0.999922
MCM4	17.0226	-0.144076	0.830676	-0.173445	0.862302	0.999922
MCM6	12.3258	-0.14795	0.982561	-0.150576	0.88031	0.999922
MCM7	21.0436	-0.169751	0.8243	-0.205933	0.836843	0.999922
MCRS1	16.0371	-0.246777	0.775187	-0.318345	0.750223	0.999922
MCTS1	21.9424	0.075704	0.904733	0.0836755	0.933314	0.999922
MDH1	172.693	0.209878	0.413751	0.507258	0.611974	0.999922
MDH2	69.1773	-0.0753196	0.535756	-0.140586	0.888197	0.999922
MDK	55.7205	-0.921258	0.771888	-1.19351	0.232669	0.999922
MDM2	26.2637	-0.0420578	0.617663	-0.0680917	0.945713	0.999922
MDP1	12.7988	-0.0029249	0.91609	-0.00319281	0.997453	0.999922
MEA1	31.2445	-0.223586	0.580591	-0.385101	0.700163	0.999922
MEAF6	21.2811	-0.232193	0.812976	-0.285608	0.775178	0.999922
MED10	21.8877	0.174689	0.86451	0.202067	0.839865	0.999922
MED11	13.9119	-0.408218	1.0355	-0.394221	0.693418	0.999922
MED13	25.9801	-0.131523	0.641684	-0.204965	0.837599	0.999922
MED22	25.945	0.302489	0.723497	0.418092	0.67588	0.999922
MED28	11.7915	0.208088	0.942505	0.220782	0.825262	0.999922
MED29	11.4265	0.0471172	0.984975	0.0478359	0.961847	0.999922
MED6	18.1433	-0.110755	0.886323	-0.12496	0.900555	0.999922
MEIKIN	91.2447	-0.360193	1.90573	-0.189005	0.850089	0.999922
MEIS3	13.9676	0.28825	0.875208	0.329351	0.741891	0.999922
MEMO1	23.1055	0.18135	0.691289	0.262336	0.793063	0.999922
MESDC2	43.2783	-0.00153814	0.73216	-0.00210083	0.998324	0.999922
MEST	12.0856	0.551784	0.887417	0.621787	0.534082	0.999922
METAP1	21.1369	0.24012	0.712359	0.337077	0.736059	0.999922
METAP2	21.5494	0.463034	0.741102	0.624791	0.532108	0.999922
METRNL	13.4891	-0.794907	0.879394	-0.903926	0.366035	0.999922
METTL2A	28.9669	0.465129	0.605995	0.767546	0.442757	0.999922
METTL2B	31.1516	0.124239	0.56747	0.218935	0.826701	0.999922
METTL5	20.763	0.136241	0.748514	0.182015	0.855571	0.999922
METTL9	28.4206	0.164747	0.58292	0.282624	0.777465	0.999922
MEX3D	11.4358	-1.93999	1.27035	-1.52713	0.12673	0.999922
MFN2	12.1513	0.324972	0.887629	0.366112	0.714281	0.999922
MFSD1	12.5869	-0.113164	0.848944	-0.133299	0.893957	0.999922
MFSD10	16.4226	-0.139436	0.784052	-0.17784	0.858849	0.999922
MGAT4B	13.3829	-0.242771	0.855496	-0.283778	0.77658	0.999922
MGEA5	12.7453	0.459111	0.896134	0.512324	0.608424	0.999922
MGLL	23.6516	0.128425	0.833472	0.154084	0.877543	0.999922
MGMT	38.5996	0.113404	0.620563	0.182743	0.854999	0.999922
MGRN1	12.4683	0.16635	1.05003	0.158424	0.874122	0.999922
MGST1	63.1454	-0.290252	0.644289	-0.4505	0.65235	0.999922
MGST3	13.8106	-0.0954308	1.02214	-0.093364	0.925614	0.999922
MICU2	26.0815	-0.137026	0.668386	-0.20501	0.837564	0.999922
MID1IP1	17.1005	0.115519	0.859398	0.134419	0.893072	0.999922
MIEN1	14.5197	-0.313313	0.915549	-0.342213	0.732191	0.999922
MIF	197.306	-0.237732	0.375773	-0.632646	0.526965	0.999922
MIF4GD	11.8822	-0.0991657	0.939829	-0.105515	0.915968	0.999922
MINOS1	21.1347	-0.0987452	1.06994	-0.0922908	0.926467	0.999922
MINOS1-NBL1	12.7532	-0.464523	0.849127	-0.54706	0.584337	0.999922
MISP	23.7649	0.448152	0.688779	0.650647	0.515274	0.999922
MKL1	23.7623	0.910242	0.831061	1.09528	0.273395	0.999922
MKRN1	21.2167	0.281474	0.704639	0.399458	0.689556	0.999922
MLEC	22.2709	-0.291413	0.682439	-0.427017	0.669367	0.999922
MLF1	12.1653	0.143962	1.0505	0.137041	0.890999	0.999922
MLF2	52.2948	0.0247543	0.559394	0.044252	0.964703	0.999922
MLPH	34.0753	-0.0890951	0.667156	-0.133545	0.893763	0.999922
MLX	14.2587	0.786815	0.918963	0.856198	0.391888	0.999922
MMADHC	60.5512	0.274524	0.452809	0.606268	0.544337	0.999922
MMGT1	16.2144	-0.0344253	0.809306	-0.0425368	0.966071	0.999922
MNAT1	20.0612	-0.0862624	0.744423	-0.115878	0.907749	0.999922
MOAP1	11.6461	0.142765	0.930627	0.153407	0.878077	0.999922
MOB1A	76.0615	-0.0902066	0.435894	-0.206946	0.836052	0.999922
MOB4	19.3482	0.0951774	0.84186	0.113056	0.909986	0.999922
MORF4L1	118.025	-0.0954778	0.379153	-0.251819	0.801181	0.999922
MORF4L2	73.9117	-0.0244879	0.425623	-0.0575343	0.95412	0.999922
MPC2	14.3594	-0.204627	0.840056	-0.243588	0.80755	0.999922
MPDU1	15.9159	-0.242671	0.826423	-0.29364	0.769033	0.999922
MPG	17.2551	0.690906	0.785818	0.879218	0.379283	0.999922
MPHOSPH6	20.1054	0.0455101	0.885769	0.0513792	0.959023	0.999922
MPLKIP	15.0818	-0.0745368	0.945407	-0.0788409	0.937159	0.999922
MPV17	15.521	0.0497197	0.847621	0.0586579	0.953225	0.999922
MPZL1	23.3834	0.123235	0.783096	0.157369	0.874954	0.999922
MPZL2	85.3996	-0.368103	0.518927	-0.709354	0.478105	0.999922
MPZL3	19.9173	0.108786	0.75573	0.143948	0.885542	0.999922
MREG	22.3833	-0.385044	0.705933	-0.545439	0.585451	0.999922
MRFAP1	195.884	-0.589728	0.379722	-1.55305	0.120411	0.999922
MRFAP1L1	103.238	-0.256664	0.565686	-0.453722	0.650029	0.999922
MRGBP	20.6164	-0.279985	0.690483	-0.405492	0.685116	0.999922
MRI1	11.9668	-0.151474	0.879683	-0.172191	0.863287	0.999922
MRPL10	16.0916	0.467587	0.84825	0.551237	0.581471	0.999922
MRPL11	16.4909	-0.410079	0.799372	-0.513002	0.60795	0.999922
MRPL12	13.897	-0.41691	0.886331	-0.470377	0.638086	0.999922
MRPL13	22.759	-0.261675	0.772022	-0.338947	0.73465	0.999922
MRPL14	32.9154	0.083259	0.617063	0.134928	0.892669	0.999922
MRPL15	18.8878	-0.150146	0.834087	-0.180013	0.857142	0.999922
MRPL16	12.2277	0.204239	0.965764	0.211479	0.832514	0.999922
MRPL17	14.2072	-0.618545	1.02609	-0.602817	0.54663	0.999922
MRPL18	48.2606	-0.16719	0.58723	-0.28471	0.775866	0.999922
MRPL19	14.6205	-0.0707249	1.08839	-0.0649814	0.948189	0.999922
MRPL20	39.1874	-0.361855	0.557959	-0.648533	0.51664	0.999922
MRPL21	26.8728	0.0058808	0.633459	0.00928362	0.992593	0.999922
MRPL22	14.696	-0.376753	1.36627	-0.275752	0.782738	0.999922
MRPL23	30.4066	0.114734	0.59282	0.19354	0.846536	0.999922
MRPL24	20.6155	-0.104134	0.832471	-0.12509	0.900453	0.999922
MRPL27	34.3307	-0.642176	0.629406	-1.02029	0.307592	0.999922
MRPL28	43.1639	-0.0232671	0.562408	-0.0413706	0.967	0.999922
MRPL3	24.2871	0.266061	0.659769	0.403263	0.686754	0.999922
MRPL30	20.9932	0.248887	0.816668	0.304759	0.76055	0.999922
MRPL32	36.6551	0.153082	0.604852	0.25309	0.800199	0.999922
MRPL33	53.3771	-0.249146	0.542746	-0.459046	0.646201	0.999922
MRPL35	12.8031	0.42029	1.08933	0.385824	0.699627	0.999922
MRPL36	39.4963	-0.553933	0.554659	-0.998692	0.317944	0.999922
MRPL37	21.8502	0.041174	0.701825	0.0586671	0.953217	0.999922
MRPL38	16.2795	0.136432	0.852262	0.160082	0.872816	0.999922
MRPL4	17.6511	-0.530836	0.841137	-0.631093	0.52798	0.999922
MRPL40	11.867	-0.136886	0.978987	-0.139824	0.888799	0.999922
MRPL41	132.997	0.0351143	0.347312	0.101103	0.919469	0.999922
MRPL42	15.9034	-0.792545	0.872646	-0.90821	0.363768	0.999922
MRPL43	16.7344	0.273722	0.923805	0.296298	0.767002	0.999922
MRPL47	13.2181	0.0512818	0.922182	0.0556092	0.955653	0.999922
MRPL48	15.611	-0.084583	0.892958	-0.0947222	0.924535	0.999922
MRPL49	35.2211	-0.21971	0.599229	-0.366655	0.713877	0.999922
MRPL50	27.7157	-0.179399	0.677565	-0.26477	0.791186	0.999922
MRPL51	70.901	-0.293366	0.497409	-0.589787	0.555333	0.999922
MRPL52	67.1085	-0.446867	0.532807	-0.838703	0.401636	0.999922
MRPL53	50.1328	0.900864	0.586233	1.5367	0.124367	0.999922
MRPL54	18.3996	0.00296813	0.808877	0.00366945	0.997072	0.999922
MRPL55	13.8678	-0.298558	0.90092	-0.331393	0.740348	0.999922
MRPL57	36.2919	-0.71204	0.685649	-1.03849	0.299042	0.999922
MRPL9	35.0594	0.235617	0.576563	0.408658	0.682791	0.999922
MRPS10	14.3536	-0.018828	0.864292	-0.0217843	0.98262	0.999922
MRPS11	18.5843	0.09729	0.855312	0.113748	0.909438	0.999922
MRPS12	21.017	0.164148	0.747033	0.219733	0.826079	0.999922
MRPS14	32.3121	0.0111999	0.808932	0.0138452	0.988953	0.999922
MRPS15	21.4523	0.281881	0.673828	0.418328	0.675707	0.999922
MRPS16	42.4777	0.0145695	0.51743	0.0281574	0.977537	0.999922
MRPS17	37.6912	0.452484	0.643134	0.703562	0.481706	0.999922
MRPS18A	15.0297	-0.187302	0.926637	-0.202131	0.839814	0.999922
MRPS18C	14.2222	0.182043	1.04746	0.173795	0.862027	0.999922
MRPS2	20.1605	0.0958924	0.805685	0.11902	0.90526	0.999922
MRPS21	136.228	0.193811	0.409564	0.473214	0.636061	0.999922
MRPS22	17.8202	0.343665	0.763244	0.450269	0.652517	0.999922
MRPS23	69.7105	0.0612671	0.530203	0.115554	0.908006	0.999922
MRPS24	37.1064	0.33589	0.5918	0.567574	0.570324	0.999922
MRPS25	18.802	0.401127	0.925385	0.43347	0.664673	0.999922
MRPS26	16.2655	-0.268485	0.817465	-0.328436	0.742582	0.999922
MRPS28	21.6454	-0.595528	0.762279	-0.781246	0.434658	0.999922
MRPS30	16.8967	0.415734	0.77446	0.536805	0.591403	0.999922
MRPS33	24.3562	0.571427	0.774421	0.737876	0.46059	0.999922
MRPS34	50.853	-0.072066	0.483056	-0.149188	0.881406	0.999922
MRPS35	37.4133	0.341399	0.605869	0.563487	0.573103	0.999922
MRPS36	19.0005	0.350416	1.04956	0.333871	0.738477	0.999922
MRPS5	14.0108	-0.445324	0.861444	-0.516951	0.605191	0.999922
MRPS6	22.9718	0.415147	0.875566	0.474147	0.635395	0.999922
MRPS7	31.212	-0.0482942	0.618087	-0.078135	0.937721	0.999922
[truncated: 17,269 more rows]
