# Supplementary material for: Fine-tuning the metabolic rewiring and adaptation of translational machinery during an epithelial-mesenchymal transition in breast cancer cells
Source: Cancer Metab. 2020 Jul 19;8:8. doi: 10.1186/s40170-020-00216-7 (PMC7368990; doi:10.1186/s40170-020-00216-7)
Supplement: Supplementary file 25 — Additional file 25:. Supplementary File S5. GO term enrichment analysis between MKL1 ΔN200 and MKL1 ΔC301. The GO analysis was performed with differentially transcribed, differentially translated and differentially transcribed and translated genes separately. Selected GO terms used in the figures are highlighted in gray. [file 40170_2020_216_MOESM25_ESM.xlsx]

## Sheet: Total RNA analysis
GO terms enriched in all upregulated genes between MKL1 ΔN200 and MKL1 ΔC301 resulted from total RNA differential expression analysis
ID	Description	GeneRatio	BgRatio	pvalue	p.adjust	qvalue
GO:0030029	actin filament-based process	135/1362	467/10817	5.49432e-22	2.47794e-18	2.08842e-18
GO:0030036	actin cytoskeleton organization	118/1362	418/10817	2.09324e-18	4.72025e-15	3.97825e-15
GO:0007015	actin filament organization	77/1362	252/10817	2.29236e-14	3.44619e-11	2.90446e-11
GO:0006936	muscle contraction	57/1362	169/10817	6.17223e-13	6.95919e-10	5.86524e-10
GO:0003012	muscle system process	67/1362	220/10817	1.3747e-12	1.23998e-09	1.04506e-09
GO:0051270	regulation of cellular component movement	111/1362	481/10817	5.6276e-11	4.23008e-08	3.56514e-08
GO:0032970	regulation of actin filament-based process	66/1362	234/10817	8.84076e-11	5.69598e-08	4.8006e-08
GO:2000145	regulation of cell motility	104/1362	450/10817	2.15347e-10	1.08986e-07	9.18542e-08
GO:0040012	regulation of locomotion	106/1362	462/10817	2.24113e-10	1.08986e-07	9.18542e-08
GO:0030334	regulation of cell migration	98/1362	416/10817	2.41655e-10	1.08986e-07	9.18542e-08
GO:0034329	cell junction assembly	48/1362	151/10817	4.26805e-10	1.7499e-07	1.47482e-07
GO:0034330	cell junction organization	54/1362	185/10817	1.19442e-09	4.48903e-07	3.78338e-07
GO:0061061	muscle structure development	85/1362	355/10817	1.70733e-09	5.92312e-07	4.99203e-07
GO:0002252	immune effector process	90/1362	387/10817	2.68699e-09	8.65595e-07	7.29529e-07
GO:0098602	single organism cell adhesion	100/1362	447/10817	3.15953e-09	9.49967e-07	8.00637e-07
GO:0032956	regulation of actin cytoskeleton organization	58/1362	212/10817	4.33849e-09	1.22291e-06	1.03068e-06
GO:0001775	cell activation	104/1362	479/10817	8.3726e-09	2.2212e-06	1.87204e-06
GO:0030198	extracellular matrix organization	49/1362	170/10817	1.10416e-08	2.76653e-06	2.33165e-06
GO:0043062	extracellular structure organization	49/1362	171/10817	1.36245e-08	3.23401e-06	2.72564e-06
GO:0072358	cardiovascular system development	83/1362	366/10817	3.81437e-08	8.6014e-06	7.24931e-06
GO:0001568	blood vessel development	80/1362	350/10817	4.70709e-08	9.97639e-06	8.40816e-06
GO:0001944	vasculature development	82/1362	362/10817	4.86653e-08	9.97639e-06	8.40816e-06
GO:0031032	actomyosin structure organization	36/1362	113/10817	6.08668e-08	1.17102e-05	9.86942e-06
GO:0045214	sarcomere organization	13/1362	20/10817	6.23159e-08	1.17102e-05	9.86942e-06
GO:0040017	positive regulation of locomotion	62/1362	251/10817	8.52621e-08	1.53813e-05	1.29634e-05
GO:0007044	cell-substrate junction assembly	27/1362	74/10817	1.22203e-07	2.10853e-05	1.77708e-05
GO:0030239	myofibril assembly	17/1362	34/10817	1.28852e-07	2.10853e-05	1.77708e-05
GO:0030335	positive regulation of cell migration	59/1362	237/10817	1.30906e-07	2.10853e-05	1.77708e-05
GO:0031589	cell-substrate adhesion	53/1362	205/10817	1.54893e-07	2.40885e-05	2.03019e-05
GO:2000147	positive regulation of cell motility	60/1362	244/10817	1.63249e-07	2.45417e-05	2.06839e-05
GO:0016337	single organismal cell-cell adhesion	87/1362	403/10817	1.89524e-07	2.75727e-05	2.32384e-05
GO:0008154	actin polymerization or depolymerization	42/1362	149/10817	2.41966e-07	3.4102e-05	2.87414e-05
GO:0030048	actin filament-based movement	26/1362	73/10817	3.62635e-07	4.95601e-05	4.17695e-05
GO:0051272	positive regulation of cellular component movement	60/1362	252/10817	5.37078e-07	7.12418e-05	6.0043e-05
GO:0070252	actin-mediated cell contraction	21/1362	53/10817	6.27483e-07	8.08557e-05	6.81456e-05
GO:0008284	positive regulation of cell proliferation	96/1362	470/10817	6.65299e-07	8.33471e-05	7.02454e-05
GO:0048729	tissue morphogenesis	88/1362	423/10817	8.76882e-07	0.000106885	9.00831e-05
GO:0051017	actin filament bundle assembly	30/1362	95/10817	9.36478e-07	0.000111145	9.36737e-05
GO:0007229	integrin-mediated signaling pathway	22/1362	59/10817	1.16456e-06	0.000134671	0.000113502
GO:0045087	innate immune response	91/1362	446/10817	1.3747e-06	0.000154997	0.000130632
GO:0061572	actin filament bundle organization	30/1362	97/10817	1.53168e-06	0.000168485	0.000142
GO:0048514	blood vessel morphogenesis	65/1362	289/10817	1.57343e-06	0.000168957	0.000142397
GO:0003013	circulatory system process	57/1362	243/10817	1.71399e-06	0.00017977	0.000151511
GO:0051493	regulation of cytoskeleton organization	69/1362	314/10817	1.83327e-06	0.00018791	0.000158372
GO:0090130	tissue migration	42/1362	160/10817	1.93678e-06	0.000189429	0.000159651
GO:0001525	angiogenesis	57/1362	244/10817	1.96881e-06	0.000189429	0.000159651
GO:0008016	regulation of heart contraction	31/1362	103/10817	1.97409e-06	0.000189429	0.000159651
GO:0022604	regulation of cell morphogenesis	72/1362	333/10817	2.05693e-06	0.000190595	0.000160635
GO:0007169	transmembrane receptor protein tyrosine kinase signaling pathway	94/1362	469/10817	2.07077e-06	0.000190595	0.000160635
GO:0034340	response to type I interferon	22/1362	61/10817	2.23874e-06	0.000198777	0.00016753
GO:0042692	muscle cell differentiation	53/1362	222/10817	2.24781e-06	0.000198777	0.00016753
GO:0030042	actin filament depolymerization	17/1362	40/10817	2.32628e-06	0.00020176	0.000170044
GO:0002576	platelet degranulation	22/1362	62/10817	3.06172e-06	0.000260535	0.000219581
GO:0060337	type I interferon signaling pathway	21/1362	58/10817	3.52956e-06	0.000284391	0.000239686
GO:0071357	cellular response to type I interferon	21/1362	58/10817	3.52956e-06	0.000284391	0.000239686
GO:0009611	response to wounding	80/1362	387/10817	3.58432e-06	0.000284391	0.000239686
GO:0055001	muscle cell development	27/1362	86/10817	3.67609e-06	0.000284391	0.000239686
GO:0044057	regulation of system process	56/1362	243/10817	3.77716e-06	0.000284391	0.000239686
GO:0030049	muscle filament sliding	10/1362	16/10817	3.78347e-06	0.000284391	0.000239686
GO:0033275	actin-myosin filament sliding	10/1362	16/10817	3.78347e-06	0.000284391	0.000239686
GO:0003015	heart process	34/1362	122/10817	4.39106e-06	0.000324651	0.000273617
GO:0042060	wound healing	69/1362	322/10817	4.66055e-06	0.000333239	0.000280856
GO:0048010	vascular endothelial growth factor receptor signaling pathway	23/1362	68/10817	4.701e-06	0.000333239	0.000280856
GO:0043410	positive regulation of MAPK cascade	64/1362	292/10817	4.72889e-06	0.000333239	0.000280856
GO:0034097	response to cytokine	95/1362	485/10817	5.08353e-06	0.000352719	0.000297274
GO:0052547	regulation of peptidase activity	53/1362	228/10817	5.2249e-06	0.000357035	0.000300911
GO:0008015	blood circulation	55/1362	240/10817	5.50029e-06	0.000366777	0.000309122
GO:0055002	striated muscle cell development	25/1362	78/10817	5.53012e-06	0.000366777	0.000309122
GO:0043408	regulation of MAPK cascade	87/1362	436/10817	6.00763e-06	0.000392672	0.000330946
GO:0042391	regulation of membrane potential	45/1362	184/10817	6.60652e-06	0.000425649	0.000358739
GO:0060047	heart contraction	33/1362	119/10817	6.79225e-06	0.000431451	0.00036363
GO:0090066	regulation of anatomical structure size	67/1362	314/10817	7.42909e-06	0.00046535	0.000392199
GO:1903522	regulation of blood circulation	36/1362	137/10817	1.00389e-05	0.000620209	0.000522716
GO:0019221	cytokine-mediated signaling pathway	67/1362	317/10817	1.03575e-05	0.000631245	0.000532017
GO:0051146	striated muscle cell differentiation	37/1362	143/10817	1.11272e-05	0.000669117	0.000563936
GO:0007517	muscle organ development	48/1362	205/10817	1.17078e-05	0.000694766	0.000585553
GO:0030162	regulation of proteolysis	92/1362	477/10817	1.37065e-05	0.000802807	0.00067661
GO:0045321	leukocyte activation	77/1362	382/10817	1.41876e-05	0.000820336	0.000691384
GO:0001704	formation of primary germ layer	24/1362	77/10817	1.44511e-05	0.000824993	0.000695309
GO:0051495	positive regulation of cytoskeleton organization	35/1362	134/10817	1.52963e-05	0.000862327	0.000726774
GO:0071345	cellular response to cytokine stimulus	82/1362	415/10817	1.62665e-05	0.000894688	0.000754048
GO:0043268	positive regulation of potassium ion transport	10/1362	18/10817	1.6267e-05	0.000894688	0.000754048
GO:0045055	regulated exocytosis	41/1362	168/10817	1.77043e-05	0.000962005	0.000810783
GO:0061045	negative regulation of wound healing	13/1362	29/10817	1.81463e-05	0.000974286	0.000821133
GO:0007507	heart development	70/1362	341/10817	1.8556e-05	0.000984557	0.00082979
GO:0030168	platelet activation	28/1362	99/10817	2.23129e-05	0.00117013	0.000986193
GO:0086009	membrane repolarization	11/1362	22/10817	2.26491e-05	0.00117411	0.000989544
GO:0045861	negative regulation of proteolysis	38/1362	153/10817	2.33279e-05	0.00119556	0.00100762
GO:0010631	epithelial cell migration	38/1362	154/10817	2.72858e-05	0.00138268	0.00116533
GO:0050878	regulation of body fluid levels	62/1362	297/10817	3.26459e-05	0.00163592	0.00137876
GO:0052548	regulation of endopeptidase activity	48/1362	213/10817	3.39649e-05	0.00168105	0.0014168
GO:0034446	substrate adhesion-dependent cell spreading	21/1362	66/10817	3.46646e-05	0.00168105	0.0014168
GO:0061041	regulation of wound healing	21/1362	66/10817	3.46646e-05	0.00168105	0.0014168
GO:0090132	epithelium migration	38/1362	156/10817	3.70976e-05	0.00177989	0.0015001
GO:0051607	defense response to virus	36/1362	146/10817	4.47165e-05	0.00212286	0.00178915
GO:0010810	regulation of cell-substrate adhesion	32/1362	124/10817	4.52306e-05	0.00212489	0.00179087
GO:0030155	regulation of cell adhesion	74/1362	376/10817	4.80522e-05	0.00223418	0.00188298
GO:0008064	regulation of actin polymerization or depolymerization	33/1362	130/10817	4.94534e-05	0.00227587	0.00191811
GO:0010942	positive regulation of cell death	84/1362	441/10817	5.1719e-05	0.00235609	0.00198572
GO:0030195	negative regulation of blood coagulation	10/1362	20/10817	5.40737e-05	0.00240137	0.00202389
GO:1900047	negative regulation of hemostasis	10/1362	20/10817	5.40737e-05	0.00240137	0.00202389
GO:0043266	regulation of potassium ion transport	15/1362	40/10817	5.43103e-05	0.00240137	0.00202389
GO:1903034	regulation of response to wounding	23/1362	78/10817	5.7894e-05	0.0025269	0.00212968
GO:0030832	regulation of actin filament length	33/1362	131/10817	5.827e-05	0.0025269	0.00212968
GO:0070527	platelet aggregation	14/1362	36/10817	6.01623e-05	0.00258412	0.00217791
GO:0035384	thioester biosynthetic process	18/1362	54/10817	6.25138e-05	0.00263493	0.00222073
GO:0071616	acyl-CoA biosynthetic process	18/1362	54/10817	6.25138e-05	0.00263493	0.00222073
GO:0034109	homotypic cell-cell adhesion	17/1362	50/10817	7.49843e-05	0.00313129	0.00263907
GO:0002253	activation of immune response	61/1362	299/10817	7.60601e-05	0.00314707	0.00265237
GO:0010466	negative regulation of peptidase activity	29/1362	111/10817	7.97161e-05	0.00326836	0.00275459
GO:0009607	response to biotic stimulus	85/1362	453/10817	8.10587e-05	0.00329347	0.00277575
GO:0010951	negative regulation of endopeptidase activity	28/1362	106/10817	8.5393e-05	0.00343859	0.00289807
GO:0043207	response to external biotic stimulus	81/1362	428/10817	8.81651e-05	0.00348793	0.00293965
GO:0051707	response to other organism	81/1362	428/10817	8.81651e-05	0.00348793	0.00293965
GO:0050673	epithelial cell proliferation	46/1362	209/10817	9.00869e-05	0.00350817	0.0029567
GO:0007596	blood coagulation	47/1362	215/10817	9.03589e-05	0.00350817	0.0029567
GO:0050819	negative regulation of coagulation	10/1362	21/10817	9.16174e-05	0.00350817	0.0029567
GO:0043068	positive regulation of programmed cell death	80/1362	422/10817	9.17879e-05	0.00350817	0.0029567
GO:1903035	negative regulation of response to wounding	13/1362	33/10817	9.42045e-05	0.00357027	0.00300904
GO:0050776	regulation of immune response	88/1362	475/10817	9.75112e-05	0.0036648	0.00308871
GO:0070848	response to growth factor	78/1362	410/10817	9.93837e-05	0.00368195	0.00310317
GO:0043406	positive regulation of MAP kinase activity	34/1362	140/10817	9.96004e-05	0.00368195	0.00310317
GO:0050817	coagulation	47/1362	216/10817	0.000101721	0.00372975	0.00314346
GO:1904062	regulation of cation transmembrane transport	30/1362	118/10817	0.000103899	0.0037621	0.00317072
GO:0002027	regulation of heart rate	15/1362	42/10817	0.000104271	0.0037621	0.00317072
GO:0000904	cell morphogenesis involved in differentiation	79/1362	418/10817	0.000112597	0.00403025	0.00339672
GO:0051261	protein depolymerization	21/1362	71/10817	0.000114344	0.00406055	0.00342226
GO:0007599	hemostasis	47/1362	218/10817	0.000128422	0.00452487	0.00381359
GO:0030041	actin filament polymerization	31/1362	125/10817	0.000131795	0.00460772	0.00388342
GO:1901379	regulation of potassium ion transmembrane transport	13/1362	34/10817	0.000135085	0.0046864	0.00394972
GO:0001936	regulation of endothelial cell proliferation	18/1362	57/10817	0.000138159	0.0047236	0.00398108
GO:0006637	acyl-CoA metabolic process	22/1362	77/10817	0.000139554	0.0047236	0.00398108
GO:0035383	thioester metabolic process	22/1362	77/10817	0.000139554	0.0047236	0.00398108
GO:0007160	cell-matrix adhesion	32/1362	131/10817	0.000140347	0.0047236	0.00398108
GO:0002757	immune response-activating signal transduction	57/1362	282/10817	0.000167619	0.0055997	0.00471946
GO:0010634	positive regulation of epithelial cell migration	21/1362	73/10817	0.000176758	0.00581884	0.00490415
GO:0048660	regulation of smooth muscle cell proliferation	21/1362	73/10817	0.000176758	0.00581884	0.00490415
GO:0010632	regulation of epithelial cell migration	29/1362	116/10817	0.000184648	0.00603451	0.00508591
GO:0010959	regulation of metal ion transport	38/1362	168/10817	0.000199174	0.00642381	0.00541402
GO:0043405	regulation of MAP kinase activity	48/1362	228/10817	0.000199409	0.00642381	0.00541402
GO:0043065	positive regulation of apoptotic process	78/1362	419/10817	0.000205399	0.00656986	0.00553711
GO:0048659	smooth muscle cell proliferation	21/1362	74/10817	0.00021798	0.00688536	0.00580302
GO:0090257	regulation of muscle system process	27/1362	106/10817	0.00021874	0.00688536	0.00580302
GO:0099622	cardiac muscle cell membrane repolarization	7/1362	12/10817	0.000219843	0.00688536	0.00580302
GO:0001667	ameboidal-type cell migration	46/1362	217/10817	0.000227585	0.00707867	0.00596594
GO:0009615	response to virus	43/1362	199/10817	0.000232078	0.00716899	0.00604206
GO:0045216	cell-cell junction organization	36/1362	158/10817	0.000249179	0.00761903	0.00642136
GO:0030260	entry into host cell	22/1362	80/10817	0.000255861	0.00761903	0.00642136
GO:0044409	entry into host	22/1362	80/10817	0.000255861	0.00761903	0.00642136
GO:0051806	entry into cell of other organism involved in symbiotic interaction	22/1362	80/10817	0.000255861	0.00761903	0.00642136
GO:0051828	entry into other organism involved in symbiotic interaction	22/1362	80/10817	0.000255861	0.00761903	0.00642136
GO:0060537	muscle tissue development	45/1362	212/10817	0.000256783	0.00761903	0.00642136
GO:1901652	response to peptide	58/1362	293/10817	0.000262848	0.00772994	0.00651483
GO:0030834	regulation of actin filament depolymerization	13/1362	36/10817	0.000263949	0.00772994	0.00651483
GO:0006939	smooth muscle contraction	16/1362	50/10817	0.000270564	0.00787255	0.00663503
GO:0006937	regulation of muscle contraction	20/1362	70/10817	0.000276654	0.00799813	0.00674086
GO:0014706	striated muscle tissue development	43/1362	201/10817	0.000291964	0.00833407	0.007024
GO:0050678	regulation of epithelial cell proliferation	39/1362	177/10817	0.000293266	0.00833407	0.007024
GO:0050865	regulation of cell activation	50/1362	244/10817	0.000293818	0.00833407	0.007024
GO:0002764	immune response-regulating signaling pathway	60/1362	307/10817	0.000296047	0.00834481	0.00703305
GO:0060306	regulation of membrane repolarization	8/1362	16/10817	0.000312273	0.00874753	0.00737246
GO:0046718	viral entry into host cell	21/1362	76/10817	0.000326416	0.00908725	0.00765878
GO:0061337	cardiac conduction	19/1362	66/10817	0.000350837	0.00970721	0.00818129
GO terms enriched in all downregulated genes between MKL1 ΔN200 and MKL1 ΔC301 resulted from total RNA differential expression analysis
ID	Description	GeneRatio	BgRatio	pvalue	p.adjust	qvalue
GO:0006323	DNA packaging	69/1155	162/10817	5.02525e-26	2.15231e-22	2.04025e-22
GO:0006334	nucleosome assembly	56/1155	117/10817	2.01139e-24	4.30739e-21	4.08312e-21
GO:0031497	chromatin assembly	59/1155	132/10817	9.92255e-24	1.41661e-20	1.34285e-20
GO:0071103	DNA conformation change	83/1155	241/10817	1.3917e-23	1.49017e-20	1.41258e-20
GO:0006333	chromatin assembly or disassembly	62/1155	155/10817	9.29285e-22	7.96026e-19	7.5458e-19
GO:0034728	nucleosome organization	57/1155	139/10817	1.00741e-20	7.19122e-18	6.8168e-18
GO:0006335	DNA replication-dependent nucleosome assembly	25/1155	32/10817	6.52979e-19	3.49589e-16	3.31387e-16
GO:0034723	DNA replication-dependent nucleosome organization	25/1155	32/10817	6.52979e-19	3.49589e-16	3.31387e-16
GO:0006342	chromatin silencing	45/1155	101/10817	2.52396e-18	1.20113e-15	1.13859e-15
GO:0000183	chromatin silencing at rDNA	27/1155	39/10817	4.88218e-18	2.09104e-15	1.98217e-15
GO:0065004	protein-DNA complex assembly	65/1155	194/10817	5.37753e-18	2.09382e-15	1.9848e-15
GO:0051290	protein heterotetramerization	26/1155	39/10817	8.72367e-17	3.11362e-14	2.95151e-14
GO:0071824	protein-DNA complex subunit organization	66/1155	216/10817	5.89326e-16	1.9416e-13	1.84051e-13
GO:0045814	negative regulation of gene expression, epigenetic	45/1155	116/10817	1.5384e-15	4.70639e-13	4.46135e-13
GO:0034080	CENP-A containing nucleosome assembly	23/1155	39/10817	2.57315e-13	6.88801e-11	6.52938e-11
GO:0061641	CENP-A containing chromatin organization	23/1155	39/10817	2.57315e-13	6.88801e-11	6.52938e-11
GO:0031055	chromatin remodeling at centromere	24/1155	43/10817	4.16191e-13	1.04856e-10	9.93963e-11
GO:0034508	centromere complex assembly	26/1155	51/10817	7.46089e-13	1.77528e-10	1.68285e-10
GO:0007156	homophilic cell adhesion via plasma membrane adhesion molecules	37/1155	100/10817	2.80888e-12	6.33181e-10	6.00213e-10
GO:0000280	nuclear division	98/1155	460/10817	7.71342e-12	1.65183e-09	1.56582e-09
GO:0007067	mitotic nuclear division	86/1155	389/10817	2.0895e-11	4.26159e-09	4.0397e-09
GO:0007059	chromosome segregation	67/1155	272/10817	2.69183e-11	5.164e-09	4.89513e-09
GO:0051262	protein tetramerization	38/1155	112/10817	3.01393e-11	5.164e-09	4.89513e-09
GO:0006336	DNA replication-independent nucleosome assembly	24/1155	50/10817	3.01424e-11	5.164e-09	4.89513e-09
GO:0034724	DNA replication-independent nucleosome organization	24/1155	50/10817	3.01424e-11	5.164e-09	4.89513e-09
GO:0048285	organelle fission	101/1155	491/10817	3.19339e-11	5.26049e-09	4.9866e-09
GO:0000819	sister chromatid segregation	53/1155	196/10817	8.50109e-11	1.34852e-08	1.27831e-08
GO:0043486	histone exchange	23/1155	49/10817	1.38425e-10	2.1174e-08	2.00716e-08
GO:0051301	cell division	94/1155	461/10817	2.64455e-10	3.90572e-08	3.70237e-08
GO:0045653	negative regulation of megakaryocyte differentiation	13/1155	17/10817	3.47633e-10	4.96304e-08	4.70464e-08
GO:0098813	nuclear chromosome segregation	57/1155	227/10817	3.82651e-10	5.28676e-08	5.0115e-08
GO:0045652	regulation of megakaryocyte differentiation	15/1155	23/10817	5.25623e-10	7.03514e-08	6.66884e-08
GO:0032200	telomere organization	41/1155	139/10817	6.94842e-10	8.78905e-08	8.33144e-08
GO:0009812	flavonoid metabolic process	12/1155	15/10817	6.97707e-10	8.78905e-08	8.33144e-08
GO:0045815	positive regulation of gene expression, epigenetic	29/1155	79/10817	8.01244e-10	9.80494e-08	9.29443e-08
GO:0000070	mitotic sister chromatid segregation	38/1155	126/10817	1.45602e-09	1.73226e-07	1.64207e-07
GO:0051291	protein heterooligomerization	31/1155	93/10817	3.26073e-09	3.77451e-07	3.57799e-07
GO:0098742	cell-cell adhesion via plasma-membrane adhesion molecules	39/1155	136/10817	4.41404e-09	4.97508e-07	4.71605e-07
GO:0006063	uronic acid metabolic process	12/1155	18/10817	2.09308e-08	2.24116e-06	2.12447e-06
GO:0019585	glucuronate metabolic process	12/1155	18/10817	2.09308e-08	2.24116e-06	2.12447e-06
GO:0071466	cellular response to xenobiotic stimulus	21/1155	53/10817	3.67326e-08	3.83721e-06	3.63742e-06
GO:0009410	response to xenobiotic stimulus	22/1155	58/10817	4.45234e-08	4.54033e-06	4.30393e-06
GO:0052696	flavonoid glucuronidation	9/1155	11/10817	7.89669e-08	7.86547e-06	7.45594e-06
GO:0051259	protein oligomerization	66/1155	327/10817	1.99275e-07	1.93976e-05	1.83876e-05
GO:0006805	xenobiotic metabolic process	19/1155	49/10817	2.46194e-07	2.34322e-05	2.22121e-05
GO:0043044	ATP-dependent chromatin remodeling	23/1155	69/10817	3.46964e-07	3.23053e-05	3.06233e-05
GO:0045596	negative regulation of cell differentiation	72/1155	374/10817	3.85735e-07	3.51512e-05	3.3321e-05
GO:0007062	sister chromatid cohesion	31/1155	112/10817	4.03273e-07	3.59837e-05	3.41101e-05
GO:0040029	regulation of gene expression, epigenetic	50/1155	229/10817	5.42111e-07	4.7385e-05	4.49178e-05
GO:0016233	telomere capping	18/1155	47/10817	6.34115e-07	5.43183e-05	5.14902e-05
GO:0016458	gene silencing	48/1155	219/10817	8.11185e-07	6.81237e-05	6.45767e-05
GO:0052695	cellular glucuronidation	9/1155	13/10817	8.4043e-07	6.92224e-05	6.56182e-05
GO:0044772	mitotic cell cycle phase transition	76/1155	414/10817	1.27934e-06	0.000103385	9.80023e-05
GO:0050808	synapse organization	32/1155	126/10817	2.11233e-06	0.000167539	0.000158816
GO:0044770	cell cycle phase transition	78/1155	434/10817	2.17029e-06	0.000169006	0.000160207
GO:0006260	DNA replication	53/1155	260/10817	2.33521e-06	0.000178602	0.000169303
GO:0000726	non-recombinational repair	22/1155	71/10817	2.51583e-06	0.00018904	0.000179198
GO:0051093	negative regulation of developmental process	85/1155	493/10817	4.28721e-06	0.000316588	0.000300105
GO:0051983	regulation of chromosome segregation	22/1155	74/10817	5.38879e-06	0.00039119	0.000370822
GO:0000723	telomere maintenance	31/1155	126/10817	6.18257e-06	0.000434437	0.000411817
GO:0006303	double-strand break repair via nonhomologous end joining	20/1155	64/10817	6.1874e-06	0.000434437	0.000411817
GO:0030219	megakaryocyte differentiation	15/1155	40/10817	7.42277e-06	0.00051277	0.000486072
GO:1901992	positive regulation of mitotic cell cycle phase transition	16/1155	45/10817	8.23852e-06	0.000560089	0.000530927
GO:0006302	double-strand break repair	40/1155	185/10817	9.35738e-06	0.000626213	0.000593609
GO:0006281	DNA repair	81/1155	474/10817	1.02029e-05	0.000672296	0.000637292
GO:0045638	negative regulation of myeloid cell differentiation	19/1155	61/10817	1.10909e-05	0.000719733	0.000682259
GO:0000083	regulation of transcription involved in G1/S transition of mitotic cell cycle	11/1155	24/10817	1.3128e-05	0.000839213	0.000795518
GO:0022616	DNA strand elongation	12/1155	29/10817	1.90482e-05	0.00119975	0.00113729
GO:0006261	DNA-dependent DNA replication	30/1155	128/10817	2.40395e-05	0.00149219	0.0014145
GO:0051304	chromosome separation	18/1155	59/10817	2.58025e-05	0.00157874	0.00149654
GO:0048846	axon extension involved in axon guidance	12/1155	30/10817	2.86804e-05	0.00170609	0.00161726
GO:1902284	neuron projection extension involved in neuron projection guidance	12/1155	30/10817	2.86804e-05	0.00170609	0.00161726
GO:0006284	base-excision repair	14/1155	40/10817	3.7045e-05	0.00211365	0.0020036
GO:1901989	positive regulation of cell cycle phase transition	16/1155	50/10817	3.74332e-05	0.00211365	0.0020036
GO:0007091	metaphase/anaphase transition of mitotic cell cycle	15/1155	45/10817	3.80352e-05	0.00211365	0.0020036
GO:0010965	regulation of mitotic sister chromatid separation	15/1155	45/10817	3.80352e-05	0.00211365	0.0020036
GO:0044784	metaphase/anaphase transition of cell cycle	15/1155	45/10817	3.80352e-05	0.00211365	0.0020036
GO:0051783	regulation of nuclear division	30/1155	131/10817	3.84928e-05	0.00211365	0.0020036
GO:0006271	DNA strand elongation involved in DNA replication	10/1155	23/10817	5.74557e-05	0.00311497	0.00295279
GO:0090068	positive regulation of cell cycle process	38/1155	187/10817	6.5984e-05	0.00353262	0.00334869
GO:0051306	mitotic sister chromatid separation	15/1155	47/10817	6.74978e-05	0.00356905	0.00338322
GO:0007416	synapse assembly	19/1155	69/10817	7.51977e-05	0.00392335	0.00371907
GO:0006338	chromatin remodeling	31/1155	142/10817	7.60303e-05	0.00392335	0.00371907
GO:0030071	regulation of mitotic metaphase/anaphase transition	14/1155	43/10817	9.2042e-05	0.00463783	0.00439636
GO:1902099	regulation of metaphase/anaphase transition of cell cycle	14/1155	43/10817	9.2042e-05	0.00463783	0.00439636
GO:0044843	cell cycle G1/S phase transition	41/1155	213/10817	0.000123836	0.00606076	0.0057452
GO:0061640	cytoskeleton-dependent cytokinesis	13/1155	39/10817	0.000124526	0.00606076	0.0057452
GO:1904837	beta-catenin-TCF complex assembly	13/1155	39/10817	0.000124526	0.00606076	0.0057452
GO:0010564	regulation of cell cycle process	76/1155	472/10817	0.000146528	0.00705147	0.00668433
GO:0016339	calcium-dependent cell-cell adhesion via plasma membrane cell adhesion molecules	8/1155	17/10817	0.00016557	0.00787931	0.00746906
GO:0042445	hormone metabolic process	23/1155	97/10817	0.000172537	0.00812062	0.00769781
GO:0007088	regulation of mitotic nuclear division	26/1155	116/10817	0.000179555	0.00835908	0.00792386
GO:0034754	cellular hormone metabolic process	17/1155	62/10817	0.000187774	0.00864769	0.00819743
GO:0000082	G1/S transition of mitotic cell cycle	39/1155	204/10817	0.000208125	0.00948296	0.00898922

## Sheet: RPF analysis
GO terms enriched in all upregulated genes between MKL1 ΔN200 and MKL1 ΔC301 resulted from RPF differential expression analysis
ID	Description	GeneRatio	BgRatio	pvalue	p.adjust	qvalue
GO:0006614	SRP-dependent cotranslational protein targeting to membrane	60/1436	92/11899	3.0652e-33	1.42777e-29	1.25028e-29
GO:0045047	protein targeting to ER	60/1436	98/11899	5.63433e-31	1.31224e-27	1.14911e-27
GO:0006613	cotranslational protein targeting to membrane	60/1436	99/11899	1.26646e-30	1.9664e-27	1.72195e-27
GO:0072599	establishment of protein localization to endoplasmic reticulum	60/1436	102/11899	1.31506e-29	1.53139e-26	1.34102e-26
GO:0000184	nuclear-transcribed mRNA catabolic process, nonsense-mediated decay	61/1436	119/11899	1.24242e-25	1.15744e-22	1.01355e-22
GO:0070972	protein localization to endoplasmic reticulum	60/1436	121/11899	3.0355e-24	2.35656e-21	2.06361e-21
GO:0006612	protein targeting to membrane	71/1436	172/11899	1.71336e-22	1.14012e-19	9.98389e-20
GO:0006413	translational initiation	73/1436	183/11899	4.95084e-22	2.88263e-19	2.52428e-19
GO:0019080	viral gene expression	69/1436	180/11899	9.41803e-20	4.87435e-17	4.26841e-17
GO:0019083	viral transcription	66/1436	169/11899	1.88467e-19	8.7788e-17	7.68747e-17
GO:0019058	viral life cycle	108/1436	379/11899	1.52831e-18	6.47168e-16	5.66716e-16
GO:0044033	multi-organism metabolic process	71/1436	202/11899	7.45037e-18	2.89199e-15	2.53247e-15
GO:0090150	establishment of protein localization to membrane	95/1436	327/11899	4.90033e-17	1.75582e-14	1.53755e-14
GO:0006402	mRNA catabolic process	69/1436	204/11899	2.19473e-16	7.30217e-14	6.39441e-14
GO:0006401	RNA catabolic process	74/1436	229/11899	3.01811e-16	9.37222e-14	8.20713e-14
GO:0072657	protein localization to membrane	112/1436	428/11899	3.42065e-16	9.95836e-14	8.7204e-14
GO:0030036	actin cytoskeleton organization	118/1436	465/11899	6.28801e-16	1.72291e-13	1.50873e-13
GO:0000956	nuclear-transcribed mRNA catabolic process	65/1436	191/11899	1.17289e-15	3.03517e-13	2.65786e-13
GO:0007015	actin filament organization	79/1436	275/11899	4.52709e-14	1.10985e-11	9.71882e-12
GO:0016072	rRNA metabolic process	71/1436	254/11899	3.79773e-12	8.84492e-10	7.74538e-10
GO:0006364	rRNA processing	70/1436	249/11899	4.02724e-12	8.9328e-10	7.82233e-10
GO:0060337	type I interferon signaling pathway	27/1436	61/11899	3.2906e-10	6.5346e-08	5.72226e-08
GO:0071357	cellular response to type I interferon	27/1436	61/11899	3.2906e-10	6.5346e-08	5.72226e-08
GO:0034340	response to type I interferon	28/1436	65/11899	3.36691e-10	6.5346e-08	5.72226e-08
GO:0034655	nucleobase-containing compound catabolic process	79/1436	324/11899	3.86619e-10	7.20349e-08	6.308e-08
GO:0002252	immune effector process	93/1436	408/11899	5.05802e-10	9.00443e-08	7.88506e-08
GO:0045087	innate immune response	105/1436	481/11899	5.2194e-10	9.00443e-08	7.88506e-08
GO:0006936	muscle contraction	59/1436	215/11899	5.6636e-10	9.4218e-08	8.25054e-08
GO:0003012	muscle system process	68/1436	266/11899	7.88061e-10	1.26579e-07	1.10843e-07
GO:0032970	regulation of actin filament-based process	67/1436	263/11899	1.22964e-09	1.90921e-07	1.67187e-07
GO:0042254	ribosome biogenesis	74/1436	307/11899	2.41878e-09	3.63442e-07	3.18261e-07
GO:0032956	regulation of actin cytoskeleton organization	61/1436	235/11899	3.13455e-09	4.56273e-07	3.99552e-07
GO:0046700	heterocycle catabolic process	79/1436	341/11899	4.86239e-09	6.86334e-07	6.01013e-07
GO:0019439	aromatic compound catabolic process	80/1436	348/11899	5.64723e-09	7.7367e-07	6.77493e-07
GO:1901361	organic cyclic compound catabolic process	82/1436	361/11899	6.53835e-09	8.70161e-07	7.61988e-07
GO:0044270	cellular nitrogen compound catabolic process	79/1436	345/11899	8.4907e-09	1.0986e-06	9.62032e-07
GO:0008154	actin polymerization or depolymerization	45/1436	161/11899	3.4283e-08	4.31596e-06	3.77943e-06
GO:0043207	response to external biotic stimulus	95/1436	456/11899	4.16805e-08	4.97815e-06	4.35929e-06
GO:0051707	response to other organism	95/1436	456/11899	4.16805e-08	4.97815e-06	4.35929e-06
GO:0061061	muscle structure development	89/1436	419/11899	4.43451e-08	5.16399e-06	4.52204e-06
GO:0009607	response to biotic stimulus	99/1436	483/11899	5.02418e-08	5.70796e-06	4.99838e-06
GO:0030239	myofibril assembly	19/1436	41/11899	5.6038e-08	6.21488e-06	5.44229e-06
GO:0030042	actin filament depolymerization	20/1436	45/11899	6.00835e-08	6.50858e-06	5.69948e-06
GO:0034341	response to interferon-gamma	32/1436	99/11899	8.49741e-08	8.99567e-06	7.87739e-06
GO:0019221	cytokine-mediated signaling pathway	74/1436	335/11899	1.21121e-07	1.25373e-05	1.09788e-05
GO:0071345	cellular response to cytokine stimulus	91/1436	441/11899	1.28597e-07	1.30219e-05	1.14031e-05
GO:0034329	cell junction assembly	44/1436	164/11899	1.77575e-07	1.75988e-05	1.54111e-05
GO:0052547	regulation of peptidase activity	60/1436	258/11899	3.02969e-07	2.94006e-05	2.57457e-05
GO:0051493	regulation of cytoskeleton organization	74/1436	344/11899	3.67748e-07	3.49586e-05	3.06127e-05
GO:0051495	positive regulation of cytoskeleton organization	39/1436	143/11899	5.56114e-07	5.18075e-05	4.53672e-05
GO:0031032	actomyosin structure organization	36/1436	128/11899	6.70688e-07	6.12562e-05	5.36412e-05
GO:0034470	ncRNA processing	79/1436	385/11899	1.10864e-06	9.93082e-05	8.69629e-05
GO:0034330	cell junction organization	49/1436	204/11899	1.35768e-06	0.000119322	0.000104489
GO:0034446	substrate adhesion-dependent cell spreading	24/1436	71/11899	1.3981e-06	0.000120599	0.000105607
GO:0030048	actin filament-based movement	28/1436	91/11899	1.65264e-06	0.000139963	0.000122564
GO:0052548	regulation of endopeptidase activity	55/1436	241/11899	1.75634e-06	0.000144036	0.00012613
GO:0042060	wound healing	75/1436	364/11899	1.76257e-06	0.000144036	0.00012613
GO:0007044	cell-substrate junction assembly	25/1436	77/11899	1.97748e-06	0.000158812	0.000139069
GO:0045214	sarcomere organization	13/1436	26/11899	2.48204e-06	0.000195955	0.000171595
GO:0009611	response to wounding	85/1436	435/11899	3.52423e-06	0.000273598	0.000239586
GO:0009615	response to virus	49/1436	211/11899	3.79633e-06	0.000289891	0.000253853
GO:0031589	cell-substrate adhesion	53/1436	236/11899	4.47053e-06	0.000335867	0.000294114
GO:0090066	regulation of anatomical structure size	72/1436	354/11899	4.60971e-06	0.000340826	0.000298456
GO:0042255	ribosome assembly	19/1436	52/11899	4.71119e-06	0.000342886	0.000300261
GO:0098542	defense response to other organism	52/1436	231/11899	5.10494e-06	0.000365828	0.00032035
GO:0051258	protein polymerization	46/1436	196/11899	5.52951e-06	0.000390249	0.000341736
GO:0051017	actin filament bundle assembly	29/1436	102/11899	6.32622e-06	0.000439814	0.000385139
GO:0016337	single organismal cell-cell adhesion	87/1436	455/11899	6.66951e-06	0.000456861	0.000400067
GO:0030334	regulation of cell migration	91/1436	482/11899	7.00339e-06	0.00047278	0.000414007
GO:0051701	interaction with host	32/1436	119/11899	7.80481e-06	0.000515153	0.000451113
GO:0008064	regulation of actin polymerization or depolymerization	36/1436	141/11899	7.85227e-06	0.000515153	0.000451113
GO:0071346	cellular response to interferon-gamma	25/1436	83/11899	8.96875e-06	0.000569659	0.000498842
GO:0051261	protein depolymerization	24/1436	78/11899	9.00345e-06	0.000569659	0.000498842
GO:0030335	positive regulation of cell migration	57/1436	266/11899	9.04997e-06	0.000569659	0.000498842
GO:0030832	regulation of actin filament length	36/1436	142/11899	9.31913e-06	0.00057878	0.00050683
GO:0061572	actin filament bundle organization	29/1436	104/11899	9.59427e-06	0.000588028	0.000514928
GO:0030834	regulation of actin filament depolymerization	16/1436	41/11899	9.97145e-06	0.000603208	0.000528221
GO:0002576	platelet degranulation	22/1436	69/11899	1.1193e-05	0.000668424	0.00058533
GO:0010466	negative regulation of peptidase activity	35/1436	138/11899	1.2228e-05	0.000720985	0.000631357
GO:0032271	regulation of protein polymerization	36/1436	144/11899	1.30342e-05	0.000752848	0.000659259
GO:1901879	regulation of protein depolymerization	20/1436	60/11899	1.32532e-05	0.000752848	0.000659259
GO:1903901	negative regulation of viral life cycle	20/1436	60/11899	1.32532e-05	0.000752848	0.000659259
GO:0010951	negative regulation of endopeptidase activity	34/1436	133/11899	1.35143e-05	0.000758431	0.000664148
GO:0070252	actin-mediated cell contraction	22/1436	70/11899	1.44848e-05	0.000803216	0.000703365
GO:0045861	negative regulation of proteolysis	43/1436	186/11899	1.64753e-05	0.000902845	0.000790609
GO:0030049	muscle filament sliding	13/1436	30/11899	1.79197e-05	0.000959425	0.000840156
GO:0033275	actin-myosin filament sliding	13/1436	30/11899	1.79197e-05	0.000959425	0.000840156
GO:2000147	positive regulation of cell motility	57/1436	272/11899	1.81271e-05	0.0009595	0.000840221
GO:0043244	regulation of protein complex disassembly	22/1436	71/11899	1.86252e-05	0.000974788	0.000853608
GO:0055002	striated muscle cell development	26/1436	92/11899	2.11185e-05	0.001093	0.000957126
GO:0040017	positive regulation of locomotion	58/1436	280/11899	2.19794e-05	0.00111909	0.000979971
GO:0051607	defense response to virus	37/1436	153/11899	2.21031e-05	0.00111909	0.000979971
GO:0055001	muscle cell development	28/1436	103/11899	2.27931e-05	0.00114161	0.000999697
GO:0051272	positive regulation of cellular component movement	58/1436	281/11899	2.45187e-05	0.00121498	0.00106394
GO:0045071	negative regulation of viral genome replication	14/1436	35/11899	2.57291e-05	0.00126154	0.00110471
GO:0030041	actin filament polymerization	34/1436	137/11899	2.64683e-05	0.00128426	0.00112461
GO:0002181	cytoplasmic translation	17/1436	49/11899	3.24671e-05	0.00155909	0.00136528
GO:0042692	muscle cell differentiation	54/1436	259/11899	3.46289e-05	0.00164593	0.00144132
GO:0051146	striated muscle cell differentiation	39/1436	168/11899	3.63351e-05	0.00170958	0.00149706
GO:0001525	angiogenesis	58/1436	286/11899	4.17837e-05	0.00194628	0.00170433
GO:0034113	heterotypic cell-cell adhesion	12/1436	28/11899	4.32195e-05	0.00199323	0.00174545
GO:0048525	negative regulation of viral process	22/1436	75/11899	4.79647e-05	0.00219039	0.00191809
GO:0007229	integrin-mediated signaling pathway	21/1436	70/11899	4.90973e-05	0.00222034	0.00194433
GO:0000028	ribosomal small subunit assembly	9/1436	17/11899	5.1952e-05	0.00232685	0.00203759
GO:0072358	cardiovascular system development	80/1436	433/11899	5.48232e-05	0.00242235	0.00212122
GO:0001568	blood vessel development	77/1436	413/11899	5.51243e-05	0.00242235	0.00212122
GO:0030260	entry into host cell	23/1436	81/11899	5.72909e-05	0.00242601	0.00212442
GO:0044409	entry into host	23/1436	81/11899	5.72909e-05	0.00242601	0.00212442
GO:0051806	entry into cell of other organism involved in symbiotic interaction	23/1436	81/11899	5.72909e-05	0.00242601	0.00212442
GO:0051828	entry into other organism involved in symbiotic interaction	23/1436	81/11899	5.72909e-05	0.00242601	0.00212442
GO:0006165	nucleoside diphosphate phosphorylation	21/1436	71/11899	6.18957e-05	0.00259739	0.0022745
GO:0001944	vasculature development	79/1436	428/11899	6.3042e-05	0.00262187	0.00229594
GO:0048729	tissue morphogenesis	88/1436	489/11899	6.39372e-05	0.00263557	0.00230793
GO:0046718	viral entry into host cell	22/1436	77/11899	7.44617e-05	0.00304248	0.00266426
GO:0045321	leukocyte activation	78/1436	424/11899	7.86182e-05	0.00318438	0.00278852
GO:0007517	muscle organ development	51/1436	249/11899	9.14838e-05	0.00367355	0.00321688
GO:0043901	negative regulation of multi-organism process	26/1436	100/11899	9.99081e-05	0.00397754	0.00348307
GO:0006090	pyruvate metabolic process	23/1436	84/11899	0.000106034	0.00418564	0.00366531
GO:1901652	response to peptide	61/1436	316/11899	0.00011877	0.00462578	0.00405073
GO:0032273	positive regulation of protein polymerization	24/1436	90/11899	0.00011917	0.00462578	0.00405073
GO:0030833	regulation of actin filament polymerization	30/1436	124/11899	0.000127002	0.00488907	0.00428129
GO:0046716	muscle cell cellular homeostasis	8/1436	15/11899	0.000129616	0.00494878	0.00433358
GO:0048010	vascular endothelial growth factor receptor signaling pathway	21/1436	75/11899	0.000147855	0.00555412	0.00486367
GO:0048660	regulation of smooth muscle cell proliferation	21/1436	75/11899	0.000147855	0.00555412	0.00486367
GO:0060333	interferon-gamma-mediated signaling pathway	19/1436	65/11899	0.000162598	0.00602485	0.00527588
GO:0007568	aging	43/1436	204/11899	0.000162974	0.00602485	0.00527588
GO:0033002	muscle cell proliferation	27/1436	109/11899	0.000178871	0.00656049	0.00574493
GO:0022613	ribonucleoprotein complex biogenesis	79/1436	442/11899	0.000188232	0.00682247	0.00597434
GO:0006732	coenzyme metabolic process	51/1436	256/11899	0.000188943	0.00682247	0.00597434
GO:0006897	endocytosis	80/1436	449/11899	0.000190621	0.00683009	0.00598101
GO:0030198	extracellular matrix organization	47/1436	231/11899	0.000199837	0.00710565	0.00622232
GO:0002064	epithelial cell development	34/1436	151/11899	0.00020974	0.00740129	0.00648121
GO:0035384	thioester biosynthetic process	17/1436	56/11899	0.000214574	0.00743856	0.00651385
GO:0071616	acyl-CoA biosynthetic process	17/1436	56/11899	0.000214574	0.00743856	0.00651385
GO:0070848	response to growth factor	80/1436	451/11899	0.000220793	0.00743856	0.00651385
GO:0010634	positive regulation of epithelial cell migration	21/1436	77/11899	0.000221545	0.00743856	0.00651385
GO:0046939	nucleotide phosphorylation	21/1436	77/11899	0.000221545	0.00743856	0.00651385
GO:0048659	smooth muscle cell proliferation	21/1436	77/11899	0.000221545	0.00743856	0.00651385
GO:0043062	extracellular structure organization	47/1436	232/11899	0.000221975	0.00743856	0.00651385
GO:0043434	response to peptide hormone	57/1436	297/11899	0.00022967	0.00764146	0.00669152
GO:0031579	membrane raft organization	8/1436	16/11899	0.000231852	0.00764533	0.00669492
GO:0019362	pyridine nucleotide metabolic process	26/1436	105/11899	0.000235298	0.00764533	0.00669492
GO:0046496	nicotinamide nucleotide metabolic process	26/1436	105/11899	0.000235298	0.00764533	0.00669492
GO:0061045	negative regulation of wound healing	13/1436	37/11899	0.000236352	0.00764533	0.00669492
GO:0001936	regulation of endothelial cell proliferation	19/1436	67/11899	0.000251605	0.00808259	0.00707781
GO:0032535	regulation of cellular component size	55/1436	285/11899	0.00025395	0.00810206	0.00709486
GO:0043410	positive regulation of MAPK cascade	58/1436	305/11899	0.000261089	0.00827314	0.00724468
GO:0006637	acyl-CoA metabolic process	21/1436	78/11899	0.000269247	0.00841714	0.00737078
GO:0035383	thioester metabolic process	21/1436	78/11899	0.000269247	0.00841714	0.00737078
GO:0001704	formation of primary germ layer	23/1436	89/11899	0.00027142	0.00842851	0.00738073
GO:0032272	negative regulation of protein polymerization	16/1436	52/11899	0.000275065	0.0084851	0.00743029
GO:0070372	regulation of ERK1 and ERK2 cascade	32/1436	142/11899	0.000312931	0.00958968	0.00839755
GO:1901380	negative regulation of potassium ion transmembrane transport	7/1436	13/11899	0.000325356	0.00990529	0.00867392
GO terms enriched in all downregulated genes between MKL1 ΔN200 and MKL1 ΔC301 resulted from RPF differential expression analysis
ID	Description	GeneRatio	BgRatio	pvalue	p.adjust	qvalue
GO:0006323	DNA packaging	67/1398	174/11899	5.68653e-20	1.69963e-16	1.60113e-16
GO:0071103	DNA conformation change	84/1398	253/11899	7.43985e-20	1.69963e-16	1.60113e-16
GO:0006335	DNA replication-dependent nucleosome assembly	25/1398	32/11899	6.85539e-18	7.83057e-15	7.37676e-15
GO:0034723	DNA replication-dependent nucleosome organization	25/1398	32/11899	6.85539e-18	7.83057e-15	7.37676e-15
GO:0006334	nucleosome assembly	52/1398	128/11899	5.87957e-17	4.48701e-14	4.22698e-14
GO:0000183	chromatin silencing at rDNA	27/1398	39/11899	5.89234e-17	4.48701e-14	4.22698e-14
GO:0006333	chromatin assembly or disassembly	60/1398	164/11899	9.02111e-17	5.34427e-14	5.03455e-14
GO:0031497	chromatin assembly	55/1398	142/11899	9.35744e-17	5.34427e-14	5.03455e-14
GO:0051290	protein heterotetramerization	27/1398	40/11899	1.61134e-16	7.9437e-14	7.48333e-14
GO:0006342	chromatin silencing	45/1398	102/11899	1.73861e-16	7.9437e-14	7.48333e-14
GO:0034728	nucleosome organization	56/1398	151/11899	4.81213e-16	1.99879e-13	1.88295e-13
GO:0000280	nuclear division	116/1398	473/11899	2.23692e-15	8.51708e-13	8.02349e-13
GO:0000819	sister chromatid segregation	63/1398	198/11899	3.25383e-14	1.06244e-11	1.00087e-11
GO:0051301	cell division	115/1398	484/11899	3.25546e-14	1.06244e-11	1.00087e-11
GO:0065004	protein-DNA complex assembly	64/1398	206/11899	7.10303e-14	2.16358e-11	2.0382e-11
GO:0045814	negative regulation of gene expression, epigenetic	45/1398	118/11899	1.1536e-13	3.29424e-11	3.10333e-11
GO:0071824	protein-DNA complex subunit organization	68/1398	229/11899	1.35393e-13	3.6389e-11	3.42801e-11
GO:0098813	nuclear chromosome segregation	69/1398	235/11899	1.63757e-13	4.1567e-11	3.9158e-11
GO:0007059	chromosome segregation	77/1398	280/11899	2.83542e-13	6.81845e-11	6.42329e-11
GO:0007067	mitotic nuclear division	96/1398	393/11899	8.48372e-13	1.93811e-10	1.82579e-10
GO:0034080	CENP-A containing nucleosome assembly	23/1398	39/11899	1.99685e-12	4.14709e-10	3.90675e-10
GO:0061641	CENP-A containing chromatin organization	23/1398	39/11899	1.99685e-12	4.14709e-10	3.90675e-10
GO:0031055	chromatin remodeling at centromere	24/1398	43/11899	3.44155e-12	6.83671e-10	6.4405e-10
GO:0034508	centromere complex assembly	26/1398	51/11899	7.00547e-12	1.33367e-09	1.25638e-09
GO:0000070	mitotic sister chromatid segregation	43/1398	126/11899	3.07017e-11	5.61105e-09	5.28587e-09
GO:0007156	homophilic cell adhesion via plasma membrane adhesion molecules	42/1398	122/11899	3.78092e-11	6.64424e-09	6.25918e-09
GO:0032200	telomere organization	46/1398	143/11899	6.37677e-11	1.07909e-08	1.01655e-08
GO:0098742	cell-cell adhesion via plasma-membrane adhesion molecules	48/1398	156/11899	1.40747e-10	2.29668e-08	2.16358e-08
GO:0006336	DNA replication-independent nucleosome assembly	24/1398	50/11899	2.29819e-10	3.50014e-08	3.2973e-08
GO:0034724	DNA replication-independent nucleosome organization	24/1398	50/11899	2.29819e-10	3.50014e-08	3.2973e-08
GO:0045815	positive regulation of gene expression, epigenetic	30/1398	77/11899	7.85575e-10	1.15784e-07	1.09074e-07
GO:0045653	negative regulation of megakaryocyte differentiation	13/1398	17/11899	1.16499e-09	1.66338e-07	1.56698e-07
GO:0043486	histone exchange	23/1398	51/11899	2.55394e-09	3.53604e-07	3.33112e-07
GO:0044770	cell cycle phase transition	95/1398	444/11899	2.64542e-09	3.55498e-07	3.34896e-07
GO:0051291	protein heterooligomerization	34/1398	99/11899	2.94959e-09	3.85048e-07	3.62733e-07
GO:0071466	cellular response to xenobiotic stimulus	25/1398	60/11899	3.93446e-09	4.99349e-07	4.7041e-07
GO:0045652	regulation of megakaryocyte differentiation	16/1398	27/11899	4.46047e-09	5.50807e-07	5.18886e-07
GO:0006260	DNA replication	64/1398	262/11899	5.93986e-09	7.1419e-07	6.728e-07
GO:0044772	mitotic cell cycle phase transition	90/1398	422/11899	8.31207e-09	9.73791e-07	9.17357e-07
GO:0007062	sister chromatid cohesion	36/1398	114/11899	1.31366e-08	1.50053e-06	1.41356e-06
GO:0051262	protein tetramerization	36/1398	117/11899	2.81074e-08	3.13226e-06	2.95074e-06
GO:0009410	response to xenobiotic stimulus	25/1398	66/11899	3.93525e-08	4.28099e-06	4.03289e-06
GO:0006261	DNA-dependent DNA replication	38/1398	129/11899	4.31426e-08	4.58415e-06	4.31848e-06
GO:0016339	calcium-dependent cell-cell adhesion via plasma membrane cell adhesion molecules	14/1398	24/11899	5.6094e-08	5.82485e-06	5.48728e-06
GO:0009812	flavonoid metabolic process	12/1398	18/11899	6.22687e-08	6.13388e-06	5.7784e-06
GO:0006063	uronic acid metabolic process	13/1398	21/11899	6.30975e-08	6.13388e-06	5.7784e-06
GO:0019585	glucuronate metabolic process	13/1398	21/11899	6.30975e-08	6.13388e-06	5.7784e-06
GO:0043044	ATP-dependent chromatin remodeling	26/1398	72/11899	6.61939e-08	6.30083e-06	5.93568e-06
GO:0044843	cell cycle G1/S phase transition	54/1398	220/11899	7.71915e-08	7.19772e-06	6.78058e-06
GO:0006805	xenobiotic metabolic process	22/1398	56/11899	1.19795e-07	1.09469e-05	1.03125e-05
GO:0016233	telomere capping	20/1398	48/11899	1.42002e-07	1.27217e-05	1.19845e-05
GO:0007126	meiotic nuclear division	34/1398	115/11899	1.99338e-07	1.75149e-05	1.64999e-05
GO:0006270	DNA replication initiation	17/1398	37/11899	2.2257e-07	1.91872e-05	1.80752e-05
GO:0000082	G1/S transition of mitotic cell cycle	51/1398	211/11899	2.96027e-07	2.47756e-05	2.33397e-05
GO:1903046	meiotic cell cycle process	35/1398	122/11899	2.98239e-07	2.47756e-05	2.33397e-05
GO:0016458	gene silencing	52/1398	218/11899	3.54025e-07	2.88847e-05	2.72107e-05
GO:0051983	regulation of chromosome segregation	25/1398	74/11899	5.15626e-07	4.13315e-05	3.89362e-05
GO:0000723	telomere maintenance	36/1398	130/11899	5.26744e-07	4.14947e-05	3.90899e-05
GO:0051321	meiotic cell cycle	39/1398	147/11899	6.01876e-07	4.66097e-05	4.39085e-05
GO:0090068	positive regulation of cell cycle process	47/1398	193/11899	6.81229e-07	5.18756e-05	4.88692e-05
GO:0010564	regulation of cell cycle process	94/1398	490/11899	7.52396e-07	5.63557e-05	5.30897e-05
GO:0006312	mitotic recombination	18/1398	44/11899	8.30418e-07	6.11964e-05	5.76499e-05
GO:1904837	beta-catenin-TCF complex assembly	17/1398	41/11899	1.33727e-06	9.69842e-05	9.13636e-05
GO:0052695	cellular glucuronidation	10/1398	16/11899	1.99289e-06	0.000142274	0.000134028
GO:0000075	cell cycle checkpoint	48/1398	208/11899	2.70679e-06	0.000190266	0.00017924
GO:0006302	double-strand break repair	44/1398	185/11899	3.01453e-06	0.000208688	0.000196593
GO:0007093	mitotic cell cycle checkpoint	37/1398	145/11899	3.19008e-06	0.000217544	0.000204937
GO:0006284	base-excision repair	16/1398	39/11899	3.24087e-06	0.000217758	0.000205138
GO:0040029	regulation of gene expression, epigenetic	52/1398	234/11899	3.46623e-06	0.000229525	0.000216223
GO:0006338	chromatin remodeling	37/1398	146/11899	3.79811e-06	0.000247908	0.000233541
GO:0052696	flavonoid glucuronidation	9/1398	14/11899	4.79621e-06	0.000308647	0.000290759
GO:0051783	regulation of nuclear division	34/1398	131/11899	5.29166e-06	0.0003358	0.000316339
GO:0051304	chromosome separation	20/1398	59/11899	6.61842e-06	0.00041424	0.000390234
GO:0071294	cellular response to zinc ion	9/1398	15/11899	1.07371e-05	0.000654106	0.000616199
GO:0071459	protein localization to chromosome, centromeric region	9/1398	15/11899	1.07371e-05	0.000654106	0.000616199
GO:0071276	cellular response to cadmium ion	8/1398	12/11899	1.13952e-05	0.000685059	0.000645358
GO:0050808	synapse organization	40/1398	171/11899	1.27955e-05	0.000759256	0.000715254
GO:0000083	regulation of transcription involved in G1/S transition of mitotic cell cycle	12/1398	26/11899	1.31096e-05	0.000767921	0.000723417
GO:0030219	megakaryocyte differentiation	16/1398	43/11899	1.44059e-05	0.000833172	0.000784887
GO:0045787	positive regulation of cell cycle	55/1398	265/11899	1.56522e-05	0.000893936	0.000842129
GO:1901992	positive regulation of mitotic cell cycle phase transition	17/1398	48/11899	1.67361e-05	0.000941752	0.000887174
GO:0006281	DNA repair	87/1398	478/11899	1.69017e-05	0.000941752	0.000887174
GO:1901989	positive regulation of cell cycle phase transition	18/1398	53/11899	1.84563e-05	0.00101598	0.000957104
GO:0006271	DNA strand elongation involved in DNA replication	11/1398	23/11899	1.99124e-05	0.00108309	0.00102033
GO:0030261	chromosome condensation	12/1398	27/11899	2.1083e-05	0.00113327	0.0010676
GO:0000910	cytokinesis	31/1398	122/11899	2.14358e-05	0.00113884	0.00107284
GO:0061640	cytoskeleton-dependent cytokinesis	15/1398	40/11899	2.39059e-05	0.00125547	0.00118271
GO:0042573	retinoic acid metabolic process	8/1398	13/11899	2.65664e-05	0.00137934	0.0012994
GO:0007091	metaphase/anaphase transition of mitotic cell cycle	16/1398	45/11899	2.79394e-05	0.0014028	0.00132151
GO:0010965	regulation of mitotic sister chromatid separation	16/1398	45/11899	2.79394e-05	0.0014028	0.00132151
GO:0044784	metaphase/anaphase transition of cell cycle	16/1398	45/11899	2.79394e-05	0.0014028	0.00132151
GO:0000281	mitotic cytokinesis	13/1398	32/11899	3.08863e-05	0.00150127	0.00141427
GO:0010043	response to zinc ion	13/1398	32/11899	3.08863e-05	0.00150127	0.00141427
GO:0046686	response to cadmium ion	13/1398	32/11899	3.08863e-05	0.00150127	0.00141427
GO:0045596	negative regulation of cell differentiation	80/1398	438/11899	3.24227e-05	0.00155936	0.00146899
GO:0000726	non-recombinational repair	21/1398	70/11899	3.28647e-05	0.00156415	0.00147351
GO:1901565	organonitrogen compound catabolic process	52/1398	253/11899	3.49083e-05	0.00164429	0.001549
GO:0045931	positive regulation of mitotic cell cycle	26/1398	97/11899	3.61908e-05	0.0016873	0.00158952
GO:0006310	DNA recombination	45/1398	210/11899	4.03021e-05	0.00186	0.00175221
GO:0045638	negative regulation of myeloid cell differentiation	20/1398	66/11899	4.28664e-05	0.00195856	0.00184506
GO:0000722	telomere maintenance via recombination	13/1398	33/11899	4.55146e-05	0.00205897	0.00193965
GO:1901136	carbohydrate derivative catabolic process	31/1398	127/11899	4.96403e-05	0.0022236	0.00209473
GO:0051306	mitotic sister chromatid separation	16/1398	47/11899	5.16738e-05	0.00229221	0.00215937
GO:0008608	attachment of spindle microtubules to kinetochore	11/1398	25/11899	5.24869e-05	0.00230589	0.00217225
GO:0007088	regulation of mitotic nuclear division	29/1398	116/11899	5.39331e-05	0.00234686	0.00221085
GO:0030071	regulation of mitotic metaphase/anaphase transition	15/1398	43/11899	6.39784e-05	0.00273194	0.00257361
GO:1902099	regulation of metaphase/anaphase transition of cell cycle	15/1398	43/11899	6.39784e-05	0.00273194	0.00257361
GO:0031047	gene silencing by RNA	33/1398	141/11899	7.05797e-05	0.00298309	0.00281021
GO:0006303	double-strand break repair via nonhomologous end joining	19/1398	63/11899	7.11658e-05	0.00298309	0.00281021
GO:0045786	negative regulation of cell cycle	73/1398	400/11899	7.31779e-05	0.00303954	0.00286339
GO:0060249	anatomical structure homeostasis	54/1398	273/11899	7.41552e-05	0.00305239	0.00287549
GO:0022616	DNA strand elongation	12/1398	30/11899	7.48577e-05	0.00305379	0.00287682
GO:0007346	regulation of mitotic cell cycle	76/1398	421/11899	7.58435e-05	0.00306663	0.0028889
GO:0007052	mitotic spindle organization	15/1398	44/11899	8.66283e-05	0.00344178	0.00324232
GO:0045132	meiotic chromosome segregation	15/1398	44/11899	8.66283e-05	0.00344178	0.00324232
GO:0007127	meiosis I	19/1398	64/11899	9.02109e-05	0.00355322	0.0033473
GO:0033045	regulation of sister chromatid segregation	18/1398	59/11899	9.27927e-05	0.00362367	0.00341367
GO:0051259	protein oligomerization	65/1398	351/11899	0.000115728	0.00448101	0.00422132
GO:0051302	regulation of cell division	24/1398	93/11899	0.000136292	0.00523293	0.00492966
GO:0009813	flavonoid biosynthetic process	7/1398	12/11899	0.000141043	0.00537021	0.00505899
GO:0008406	gonad development	33/1398	146/11899	0.000144416	0.00545319	0.00513716
GO:1903707	negative regulation of hemopoiesis	23/1398	88/11899	0.000151758	0.00568348	0.0053541
GO:0048846	axon extension involved in axon guidance	13/1398	37/11899	0.000180145	0.00663775	0.00625307
GO:1902284	neuron projection extension involved in neuron projection guidance	13/1398	37/11899	0.000180145	0.00663775	0.00625307
GO:0033260	nuclear DNA replication	10/1398	24/11899	0.000200706	0.00730152	0.00687837
GO:0033047	regulation of mitotic sister chromatid segregation	16/1398	52/11899	0.000201355	0.00730152	0.00687837
GO:0045137	development of primary sexual characteristics	33/1398	149/11899	0.000216693	0.00779585	0.00734405
GO:0010948	negative regulation of cell cycle process	41/1398	201/11899	0.00026836	0.00957918	0.00902403
GO:0016137	glycoside metabolic process	7/1398	13/11899	0.000274599	0.00972592	0.00916227

## Sheet: transcriptionally driven DE
GO terms enriched in genes which their upregulation is driven by transcription between MKL1 ΔN200 and MKL1 ΔC301l cells (green genes in Figure 3)
ID	Description	GeneRatio	BgRatio	pvalue	p.adjust	qvalue
GO:0030029	actin filament-based process	101/923	449/10020	4.01415e-18	1.80236e-14	1.51397e-14
GO:0097435	supramolecular fiber organization	85/923	384/10020	6.08318e-15	1.36567e-11	1.14716e-11
GO:0030036	actin cytoskeleton organization	86/923	398/10020	1.84623e-14	2.76319e-11	2.32107e-11
GO:0007015	actin filament organization	56/923	235/10020	1.47682e-11	1.65773e-08	1.39249e-08
GO:0034330	cell junction organization	48/923	202/10020	4.82819e-10	4.33571e-07	3.64198e-07
GO:0006936	muscle contraction	42/923	166/10020	7.74446e-10	4.96752e-07	4.17269e-07
GO:0034329	cell junction assembly	42/923	166/10020	7.74446e-10	4.96752e-07	4.17269e-07
GO:1902903	regulation of supramolecular fiber organization	50/923	221/10020	1.29519e-09	6.85649e-07	5.75942e-07
GO:0030334	regulation of cell migration	85/923	479/10020	1.48823e-09	6.85649e-07	5.75942e-07
GO:0003012	muscle system process	50/923	222/10020	1.52706e-09	6.85649e-07	5.75942e-07
GO:0045087	innate immune response	84/923	474/10020	2.00111e-09	8.16816e-07	6.86122e-07
GO:0022604	regulation of cell morphogenesis	60/923	299/10020	4.20151e-09	1.57207e-06	1.32053e-06
GO:0031589	cell-substrate adhesion	47/923	209/10020	5.02622e-09	1.73598e-06	1.45821e-06
GO:0043062	extracellular structure organization	43/923	183/10020	5.64262e-09	1.80967e-06	1.52011e-06
GO:0071346	cellular response to interferon-gamma	30/923	103/10020	6.26998e-09	1.87593e-06	1.57577e-06
GO:0030198	extracellular matrix organization	39/923	158/10020	6.68482e-09	1.87593e-06	1.57577e-06
GO:0032970	regulation of actin filament-based process	49/923	229/10020	1.34068e-08	3.54096e-06	2.97439e-06
GO:0034341	response to interferon-gamma	31/923	114/10020	2.12776e-08	5.30759e-06	4.45835e-06
GO:0061045	negative regulation of wound healing	16/923	36/10020	2.94282e-08	6.95434e-06	5.84161e-06
GO:0019221	cytokine-mediated signaling pathway	75/923	440/10020	8.34692e-08	1.87388e-05	1.57405e-05
GO:0042060	wound healing	59/923	319/10020	1.23e-07	2.59119e-05	2.17659e-05
GO:0009611	response to wounding	67/923	381/10020	1.26963e-07	2.59119e-05	2.17659e-05
GO:0007044	cell-substrate junction assembly	24/923	82/10020	1.85803e-07	3.52347e-05	2.9597e-05
GO:0032956	regulation of actin cytoskeleton organization	43/923	205/10020	1.89263e-07	3.52347e-05	2.9597e-05
GO:0051493	regulation of cytoskeleton organization	63/923	354/10020	1.96184e-07	3.52347e-05	2.9597e-05
GO:0030335	positive regulation of cell migration	54/923	286/10020	2.12957e-07	3.67761e-05	3.08918e-05
GO:0008284	positive regulation of cell proliferation	78/923	476/10020	2.4808e-07	4.0226e-05	3.37896e-05
GO:0030155	regulation of cell adhesion	65/923	372/10020	2.50852e-07	4.0226e-05	3.37896e-05
GO:0061041	regulation of wound healing	22/923	72/10020	2.61191e-07	4.04396e-05	3.39691e-05
GO:0051272	positive regulation of cellular component movement	56/923	304/10020	2.97427e-07	4.37474e-05	3.67476e-05
GO:0034446	substrate adhesion-dependent cell spreading	21/923	67/10020	3.02042e-07	4.37474e-05	3.67476e-05
GO:0030048	actin filament-based movement	22/923	73/10020	3.41833e-07	4.79635e-05	4.02891e-05
GO:1902905	positive regulation of supramolecular fiber organization	32/923	135/10020	4.10306e-07	5.58265e-05	4.6894e-05
GO:2000147	positive regulation of cell motility	54/923	292/10020	4.26906e-07	5.63767e-05	4.73561e-05
GO:0008154	actin polymerization or depolymerization	31/923	129/10020	4.49812e-07	5.77045e-05	4.84715e-05
GO:0090066	regulation of anatomical structure size	53/923	288/10020	6.41009e-07	7.99481e-05	6.7156e-05
GO:0010810	regulation of cell-substrate adhesion	31/923	132/10020	7.71534e-07	9.36267e-05	7.8646e-05
GO:0061061	muscle structure development	62/923	360/10020	8.01047e-07	9.465e-05	7.95055e-05
GO:0040017	positive regulation of locomotion	56/923	314/10020	8.85276e-07	0.00010192	8.56125e-05
GO:1903035	negative regulation of response to wounding	16/923	45/10020	1.17318e-06	0.00013169	0.000110619
GO:0030049	muscle filament sliding	9/923	15/10020	1.38051e-06	0.000147583	0.000123969
GO:0033275	actin-myosin filament sliding	9/923	15/10020	1.38051e-06	0.000147583	0.000123969
GO:0051495	positive regulation of cytoskeleton organization	33/923	149/10020	1.41372e-06	0.000147619	0.000123999
GO:0060337	type I interferon signaling pathway	19/923	62/10020	1.62199e-06	0.000160767	0.000135043
GO:0071357	cellular response to type I interferon	19/923	62/10020	1.62199e-06	0.000160767	0.000135043
GO:0010769	regulation of cell morphogenesis involved in differentiation	38/923	185/10020	1.67565e-06	0.000160767	0.000135043
GO:0007169	transmembrane receptor protein tyrosine kinase signaling pathway	72/923	449/10020	1.68286e-06	0.000160767	0.000135043
GO:0070252	actin-mediated cell contraction	18/923	57/10020	1.87101e-06	0.000175017	0.000147014
GO:0110053	regulation of actin filament organization	35/923	165/10020	1.9803e-06	0.00018146	0.000152426
GO:0000904	cell morphogenesis involved in differentiation	69/923	428/10020	2.29801e-06	0.000206362	0.000173343
GO:0034340	response to type I interferon	19/923	65/10020	3.57365e-06	0.000314622	0.000264281
GO:1903034	regulation of response to wounding	23/923	89/10020	3.65155e-06	0.000315297	0.000264848
GO:0050878	regulation of body fluid levels	51/923	290/10020	4.15942e-06	0.000352373	0.000295992
GO:0051017	actin filament bundle assembly	24/923	97/10020	5.14949e-06	0.000428171	0.000359661
GO:0061572	actin filament bundle organization	24/923	98/10020	6.23534e-06	0.000509031	0.000427584
GO:0032535	regulation of cellular component size	43/923	233/10020	6.80063e-06	0.000545265	0.00045802
GO:0035384	thioester biosynthetic process	15/923	46/10020	8.66183e-06	0.000670545	0.000563255
GO:0071616	acyl-CoA biosynthetic process	15/923	46/10020	8.66183e-06	0.000670545	0.000563255
GO:0030042	actin filament depolymerization	13/923	36/10020	9.76461e-06	0.000743103	0.000624203
GO:0010927	cellular component assembly involved in morphogenesis	16/923	52/10020	1.01308e-05	0.000745697	0.000626382
GO:1901879	regulation of protein depolymerization	16/923	52/10020	1.01308e-05	0.000745697	0.000626382
GO:0002576	platelet degranulation	20/923	76/10020	1.16172e-05	0.000841308	0.000706695
GO:0051261	protein depolymerization	19/923	71/10020	1.4749e-05	0.00105116	0.00088297
GO:0007229	integrin-mediated signaling pathway	17/923	60/10020	1.82772e-05	0.00128226	0.00107709
GO:1900024	regulation of substrate adhesion-dependent cell spreading	13/923	38/10020	1.92176e-05	0.0013275	0.00111509
GO:0001817	regulation of cytokine production	56/923	351/10020	2.84578e-05	0.00193599	0.00162622
GO:0030168	platelet activation	21/923	87/10020	2.961e-05	0.00198431	0.00166681
GO:0032271	regulation of protein polymerization	28/923	135/10020	3.18452e-05	0.00208702	0.00175309
GO:1902904	negative regulation of supramolecular fiber organization	20/923	81/10020	3.20723e-05	0.00208702	0.00175309
GO:0045785	positive regulation of cell adhesion	38/923	209/10020	3.26163e-05	0.0020921	0.00175736
GO:0072358	cardiovascular system development	61/923	395/10020	3.44682e-05	0.00217975	0.00183098
GO:0051258	protein polymerization	33/923	173/10020	3.96998e-05	0.00247573	0.0020796
GO:0001568	blood vessel development	58/923	372/10020	4.06363e-05	0.00249941	0.00209949
GO:0001944	vasculature development	60/923	390/10020	4.4732e-05	0.00271415	0.00227987
GO:0006637	acyl-CoA metabolic process	19/923	77/10020	5.07339e-05	0.00299731	0.00251772
GO:0035383	thioester metabolic process	19/923	77/10020	5.07339e-05	0.00299731	0.00251772
GO:0007596	blood coagulation	36/923	198/10020	5.22356e-05	0.00304594	0.00255858
GO:0050817	coagulation	36/923	199/10020	5.82745e-05	0.00335452	0.00281778
GO:0008064	regulation of actin polymerization or depolymerization	24/923	112/10020	6.65893e-05	0.00378463	0.00317907
GO:0007160	cell-matrix adhesion	28/923	141/10020	7.20952e-05	0.00399622	0.0033568
GO:0007599	hemostasis	36/923	201/10020	7.22905e-05	0.00399622	0.0033568
GO:0034332	adherens junction organization	22/923	99/10020	7.47635e-05	0.00399622	0.0033568
GO:0030195	negative regulation of blood coagulation	9/923	22/10020	7.56522e-05	0.00399622	0.0033568
GO:0050819	negative regulation of coagulation	9/923	22/10020	7.56522e-05	0.00399622	0.0033568
GO:1900047	negative regulation of hemostasis	9/923	22/10020	7.56522e-05	0.00399622	0.0033568
GO:0030832	regulation of actin filament length	24/923	113/10020	7.73233e-05	0.00401857	0.00337558
GO:0009108	coenzyme biosynthetic process	35/923	194/10020	7.78655e-05	0.00401857	0.00337558
GO:0048871	multicellular organismal homeostasis	43/923	257/10020	7.92882e-05	0.0040455	0.0033982
GO:0098609	cell-cell adhesion	62/923	416/10020	8.67489e-05	0.00437643	0.00367618
GO:0048660	regulation of smooth muscle cell proliferation	19/923	80/10020	8.87859e-05	0.00442943	0.0037207
GO:0010460	positive regulation of heart rate	6/923	10/10020	9.1239e-05	0.00448058	0.00376367
GO:0044283	small molecule biosynthetic process	70/923	486/10020	9.1807e-05	0.00448058	0.00376367
GO:0043244	regulation of protein complex disassembly	18/923	74/10020	9.71535e-05	0.00469053	0.00394002
GO:0048659	smooth muscle cell proliferation	19/923	81/10020	0.000106166	0.00507112	0.00425971
GO:0001816	cytokine production	58/923	385/10020	0.000108499	0.00512801	0.0043075
GO:0043434	response to peptide hormone	44/923	269/10020	0.000113026	0.00528631	0.00444048
GO:0030239	myofibril assembly	10/923	28/10020	0.000117421	0.00543525	0.00456559
GO:0006732	coenzyme metabolic process	46/923	286/10020	0.000119957	0.0054542	0.00458151
GO:0031032	actomyosin structure organization	23/923	109/10020	0.00012026	0.0054542	0.00458151
GO:1901652	response to peptide	49/923	311/10020	0.000122698	0.00546027	0.0045866
GO:0048729	tissue morphogenesis	62/923	421/10020	0.000122826	0.00546027	0.0045866
GO:0050900	leukocyte migration	33/923	183/10020	0.000124736	0.00549081	0.00461226
GO:0043207	response to external biotic stimulus	65/923	448/10020	0.0001318	0.00569021	0.00477975
GO:0051707	response to other organism	65/923	448/10020	0.0001318	0.00569021	0.00477975
GO:0032273	positive regulation of protein polymerization	20/923	89/10020	0.000133165	0.00569439	0.00478326
GO:0001525	angiogenesis	43/923	263/10020	0.000136121	0.00574484	0.00482564
GO:0043086	negative regulation of catalytic activity	67/923	466/10020	0.000136904	0.00574484	0.00482564
GO:0002443	leukocyte mediated immunity	66/923	458/10020	0.00014347	0.00596463	0.00501026
GO:0045214	sarcomere organization	8/923	19/10020	0.000150865	0.00621452	0.00522017
GO:0050678	regulation of epithelial cell proliferation	34/923	193/10020	0.000158617	0.00647445	0.00543851
GO:0051271	negative regulation of cellular component movement	31/923	170/10020	0.000160544	0.00649409	0.005455
GO:0060333	interferon-gamma-mediated signaling pathway	16/923	64/10020	0.000166104	0.006659	0.00559353
GO:0006935	chemotaxis	44/923	274/10020	0.000173852	0.00690792	0.00580262
GO:0031347	regulation of defense response	60/923	409/10020	0.000175608	0.00691649	0.00580982
GO:0050865	regulation of cell activation	41/923	250/10020	0.000180769	0.00703562	0.00590989
GO:0001667	ameboidal-type cell migration	40/923	242/10020	0.000182117	0.00703562	0.00590989
GO:0045055	regulated exocytosis	70/923	497/10020	0.000183334	0.00703562	0.00590989
GO:0046649	lymphocyte activation	51/923	333/10020	0.000185385	0.00705405	0.00592537
GO:0009607	response to biotic stimulus	67/923	472/10020	0.000200238	0.0075552	0.00634633
GO:0042330	taxis	44/923	276/10020	0.000205525	0.00769008	0.00645963
GO:0008360	regulation of cell shape	19/923	85/10020	0.000209372	0.00776927	0.00652615
GO:0009636	response to toxic substance	46/923	293/10020	0.000213473	0.0078565	0.00659942
GO:0035239	tube morphogenesis	67/923	474/10020	0.000226656	0.00827386	0.00695
GO:0035336	long-chain fatty-acyl-CoA metabolic process	8/923	20/10020	0.000231262	0.00837393	0.00703406
GO:0050778	positive regulation of immune response	59/923	405/10020	0.000240011	0.00862118	0.00724175
GO:0048514	blood vessel morphogenesis	48/923	312/10020	0.000255529	0.00889317	0.00747022
GO:0002253	activation of immune response	50/923	329/10020	0.000258384	0.00889317	0.00747022
GO:0033866	nucleoside bisphosphate biosynthetic process	15/923	60/10020	0.000263762	0.00889317	0.00747022
GO:0034030	ribonucleoside bisphosphate biosynthetic process	15/923	60/10020	0.000263762	0.00889317	0.00747022
GO:0034033	purine nucleoside bisphosphate biosynthetic process	15/923	60/10020	0.000263762	0.00889317	0.00747022
GO:0070527	platelet aggregation	11/923	36/10020	0.000264899	0.00889317	0.00747022
GO:0010811	positive regulation of cell-substrate adhesion	17/923	73/10020	0.000265198	0.00889317	0.00747022
GO:0052547	regulation of peptidase activity	37/923	222/10020	0.000265286	0.00889317	0.00747022
GO:0007517	muscle organ development	36/923	214/10020	0.000265409	0.00889317	0.00747022
GO:0030041	actin filament polymerization	22/923	108/10020	0.000285593	0.00949861	0.00797878
GO:0001704	formation of primary germ layer	16/923	67/10020	0.000293689	0.00969606	0.00814464
GO:0070848	response to growth factor	61/923	426/10020	0.000303473	0.00994593	0.00835454
GO terms enriched in genes which their downregulation is driven by transcription between MKL1 ΔN200 and MKL1 ΔC301l cells (green genes in Figure 3)
ID	Description	GeneRatio	BgRatio	pvalue	p.adjust	qvalue
GO:0006323	DNA packaging	55/780	156/10020	5.84153e-23	2.42307e-19	2.30771e-19
GO:0006335	DNA replication-dependent nucleosome assembly	25/780	32/10020	2.64695e-22	3.65985e-19	3.48562e-19
GO:0034723	DNA replication-dependent nucleosome organization	25/780	32/10020	2.64695e-22	3.65985e-19	3.48562e-19
GO:0006334	nucleosome assembly	45/780	111/10020	7.4151e-22	7.68946e-19	7.32339e-19
GO:0000183	chromatin silencing at rDNA	26/780	39/10020	3.06846e-20	2.54559e-17	2.4244e-17
GO:0031497	chromatin assembly	46/780	126/10020	4.26502e-20	2.94855e-17	2.80818e-17
GO:0006333	chromatin assembly or disassembly	49/780	148/10020	3.08913e-19	1.83053e-16	1.74338e-16
GO:0034728	nucleosome organization	46/780	134/10020	7.58032e-19	3.56857e-16	3.39868e-16
GO:0071103	DNA conformation change	63/780	237/10020	7.7428e-19	3.56857e-16	3.39868e-16
GO:0065004	protein-DNA complex assembly	52/780	181/10020	2.62662e-17	1.08952e-14	1.03765e-14
GO:0051290	protein heterotetramerization	26/780	48/10020	5.24847e-17	1.97915e-14	1.88493e-14
GO:0007156	homophilic cell adhesion via plasma membrane adhesion molecules	34/780	88/10020	4.7399e-16	1.63842e-13	1.56042e-13
GO:0071824	protein-DNA complex subunit organization	53/780	204/10020	1.47426e-15	4.70401e-13	4.48007e-13
GO:0045652	regulation of megakaryocyte differentiation	28/780	66/10020	1.11185e-14	3.29425e-12	3.13742e-12
GO:0006342	chromatin silencing	29/780	73/10020	2.96414e-14	8.19683e-12	7.8066e-12
GO:0098742	cell-cell adhesion via plasma-membrane adhesion molecules	38/780	133/10020	6.77956e-13	1.7576e-10	1.67393e-10
GO:0030219	megakaryocyte differentiation	28/780	78/10020	1.60923e-12	3.92652e-10	3.73959e-10
GO:0045814	negative regulation of gene expression, epigenetic	30/780	90/10020	2.35833e-12	5.43463e-10	5.1759e-10
GO:0000819	sister chromatid segregation	38/780	141/10020	4.93574e-12	1.07755e-09	1.02625e-09
GO:0045653	negative regulation of megakaryocyte differentiation	13/780	17/10020	6.22368e-12	1.29079e-09	1.22934e-09
GO:0031055	chromatin remodeling at centromere	20/780	43/10020	9.09719e-12	1.79691e-09	1.71137e-09
GO:0034080	CENP-A containing nucleosome assembly	19/780	39/10020	1.07668e-11	1.94177e-09	1.84933e-09
GO:0061641	CENP-A containing chromatin organization	19/780	39/10020	1.07668e-11	1.94177e-09	1.84933e-09
GO:0051291	protein heterooligomerization	30/780	96/10020	1.53032e-11	2.64491e-09	2.51899e-09
GO:0000070	mitotic sister chromatid segregation	34/780	124/10020	3.95343e-11	6.55953e-09	6.24725e-09
GO:0034508	centromere complex assembly	21/780	51/10020	4.86078e-11	7.75481e-09	7.38563e-09
GO:0051301	cell division	77/780	465/10020	1.01127e-10	1.55361e-08	1.47965e-08
GO:0032200	telomere organization	38/780	157/10020	1.61994e-10	2.39983e-08	2.28558e-08
GO:0140014	mitotic nuclear division	45/780	208/10020	1.85778e-10	2.65727e-08	2.53077e-08
GO:0038111	interleukin-7-mediated signaling pathway	14/780	24/10020	2.51845e-10	3.42417e-08	3.26116e-08
GO:0006336	DNA replication-independent nucleosome assembly	20/780	50/10020	2.6416e-10	3.42417e-08	3.26116e-08
GO:0034724	DNA replication-independent nucleosome organization	20/780	50/10020	2.6416e-10	3.42417e-08	3.26116e-08
GO:0060964	regulation of gene silencing by miRNA	29/780	103/10020	5.4938e-10	6.90554e-08	6.57679e-08
GO:0043486	histone exchange	19/780	47/10020	5.98698e-10	7.26232e-08	6.91659e-08
GO:0098813	nuclear chromosome segregation	39/780	171/10020	6.1278e-10	7.26232e-08	6.91659e-08
GO:0060147	regulation of posttranscriptional gene silencing	29/780	105/10020	9.05208e-10	1.01481e-07	9.66499e-08
GO:0060966	regulation of gene silencing by RNA	29/780	105/10020	9.05208e-10	1.01481e-07	9.66499e-08
GO:0009812	flavonoid metabolic process	9/780	10/10020	9.36027e-10	1.02175e-07	9.73105e-08
GO:0007059	chromosome segregation	45/780	221/10020	1.47744e-09	1.57139e-07	1.49658e-07
GO:0000280	nuclear division	50/780	264/10020	2.45988e-09	2.5509e-07	2.42946e-07
GO:0051983	regulation of chromosome segregation	25/780	85/10020	3.16993e-09	3.20704e-07	3.05436e-07
GO:0048285	organelle fission	53/780	293/10020	4.38489e-09	4.3306e-07	4.12444e-07
GO:0051262	protein tetramerization	30/780	119/10020	5.00716e-09	4.83016e-07	4.60021e-07
GO:0060968	regulation of gene silencing	30/780	123/10020	1.15167e-08	1.08571e-06	1.03403e-06
GO:0098609	cell-cell adhesion	65/780	416/10020	3.34173e-08	3.08033e-06	2.93369e-06
GO:0006063	uronic acid metabolic process	10/780	16/10020	4.01741e-08	3.54558e-06	3.37679e-06
GO:0019585	glucuronate metabolic process	10/780	16/10020	4.01741e-08	3.54558e-06	3.37679e-06
GO:0098760	response to interleukin-7	14/780	33/10020	5.40969e-08	4.57947e-06	4.36145e-06
GO:0098761	cellular response to interleukin-7	14/780	33/10020	5.40969e-08	4.57947e-06	4.36145e-06
GO:0033045	regulation of sister chromatid segregation	20/780	67/10020	9.10719e-08	7.55532e-06	7.19564e-06
GO:0035195	gene silencing by miRNA	29/780	130/10020	1.64675e-07	1.33936e-05	1.27559e-05
GO:0052695	cellular glucuronidation	8/780	11/10020	1.73958e-07	1.38765e-05	1.32159e-05
GO:0035194	posttranscriptional gene silencing by RNA	29/780	134/10020	3.2734e-07	2.5619e-05	2.43994e-05
GO:0034754	cellular hormone metabolic process	18/780	60/10020	3.6884e-07	2.83324e-05	2.69836e-05
GO:0016441	posttranscriptional gene silencing	29/780	135/10020	3.86669e-07	2.91619e-05	2.77736e-05
GO:0016233	telomere capping	16/780	49/10020	4.53828e-07	3.36157e-05	3.20154e-05
GO:0043044	ATP-dependent chromatin remodeling	19/780	68/10020	6.00118e-07	4.36717e-05	4.15926e-05
GO:0045638	negative regulation of myeloid cell differentiation	18/780	62/10020	6.35375e-07	4.54402e-05	4.3277e-05
GO:0045637	regulation of myeloid cell differentiation	32/780	164/10020	9.66108e-07	6.79223e-05	6.46887e-05
GO:0042573	retinoic acid metabolic process	8/780	13/10020	1.17776e-06	8.14226e-05	7.75463e-05
GO:0071466	cellular response to xenobiotic stimulus	22/780	92/10020	1.48084e-06	0.000100697	9.59034e-05
GO:0031047	gene silencing by RNA	29/780	145/10020	1.84134e-06	0.000123192	0.000117327
GO:0042445	hormone metabolic process	23/780	101/10020	2.1354e-06	0.000140597	0.000133904
GO:0016339	calcium-dependent cell-cell adhesion via plasma membrane cell adhesion molecules	9/780	18/10020	2.5664e-06	0.000166335	0.000158416
GO:1905818	regulation of chromosome separation	15/780	49/10020	2.61661e-06	0.00016698	0.000159031
GO:0000726	non-recombinational repair	19/780	76/10020	3.7749e-06	0.000237246	0.000225952
GO:0000723	telomere maintenance	28/780	144/10020	4.91342e-06	0.000304192	0.00028971
GO:0051304	chromosome separation	16/780	58/10020	5.57025e-06	0.000339785	0.000323609
GO:0007091	metaphase/anaphase transition of mitotic cell cycle	14/780	46/10020	6.08987e-06	0.000355786	0.000338848
GO:0010965	regulation of mitotic sister chromatid separation	14/780	46/10020	6.08987e-06	0.000355786	0.000338848
GO:0044784	metaphase/anaphase transition of cell cycle	14/780	46/10020	6.08987e-06	0.000355786	0.000338848
GO:0006281	DNA repair	61/780	445/10020	8.1628e-06	0.000470268	0.00044788
GO:0097164	ammonium ion metabolic process	23/780	109/10020	8.4042e-06	0.000477543	0.000454808
GO:0045596	negative regulation of cell differentiation	56/780	400/10020	1.03366e-05	0.000579408	0.000551824
GO:0051306	mitotic sister chromatid separation	14/780	48/10020	1.05736e-05	0.000581053	0.000553391
GO:0034308	primary alcohol metabolic process	13/780	42/10020	1.06461e-05	0.000581053	0.000553391
GO:0006303	double-strand break repair via nonhomologous end joining	17/780	68/10020	1.21619e-05	0.000655166	0.000623975
GO:0033047	regulation of mitotic sister chromatid segregation	15/780	56/10020	1.61209e-05	0.000857299	0.000816486
GO:0006260	DNA replication	37/780	231/10020	1.84276e-05	0.000967566	0.000921503
GO:0006805	xenobiotic metabolic process	15/780	57/10020	2.03273e-05	0.00104096	0.0009914
GO:1901992	positive regulation of mitotic cell cycle phase transition	15/780	57/10020	2.03273e-05	0.00104096	0.0009914
GO:0090068	positive regulation of cell cycle process	34/780	207/10020	2.34267e-05	0.00117962	0.00112346
GO:1902850	microtubule cytoskeleton organization involved in mitosis	22/780	108/10020	2.36038e-05	0.00117962	0.00112346
GO:1903707	negative regulation of hemopoiesis	20/780	93/10020	2.40582e-05	0.00118802	0.00113146
GO:0008202	steroid metabolic process	31/780	185/10020	3.58317e-05	0.00174859	0.00166534
GO:0051259	protein complex oligomerization	51/780	369/10020	3.65388e-05	0.00176236	0.00167846
GO:0007094	mitotic spindle assembly checkpoint	10/780	29/10020	3.94235e-05	0.00181699	0.00173049
GO:0031577	spindle checkpoint	10/780	29/10020	3.94235e-05	0.00181699	0.00173049
GO:0071173	spindle assembly checkpoint	10/780	29/10020	3.94235e-05	0.00181699	0.00173049
GO:0071174	mitotic spindle checkpoint	10/780	29/10020	3.94235e-05	0.00181699	0.00173049
GO:0016458	gene silencing	32/780	195/10020	4.12131e-05	0.00187859	0.00178916
GO:0060249	anatomical structure homeostasis	41/780	277/10020	4.48168e-05	0.00202064	0.00192444
GO:0071459	protein localization to chromosome, centromeric region	8/780	19/10020	4.53037e-05	0.00202064	0.00192444
GO:0006338	chromatin remodeling	25/780	137/10020	4.80717e-05	0.00212129	0.0020203
GO:0044772	mitotic cell cycle phase transition	61/780	472/10020	5.00054e-05	0.00218339	0.00207945
GO:0033046	negative regulation of sister chromatid segregation	11/780	36/10020	5.83029e-05	0.0024932	0.00237451
GO:0051985	negative regulation of chromosome segregation	11/780	36/10020	5.83029e-05	0.0024932	0.00237451
GO:0051783	regulation of nuclear division	25/780	139/10020	6.16387e-05	0.00260895	0.00248475
GO:0007416	synapse assembly	18/780	84/10020	6.39064e-05	0.00267761	0.00255014
GO:0009410	response to xenobiotic stimulus	26/780	148/10020	6.68097e-05	0.00277127	0.00263934
GO:1902644	tertiary alcohol metabolic process	6/780	11/10020	7.17579e-05	0.00293254	0.00279293
GO:0030071	regulation of mitotic metaphase/anaphase transition	12/780	43/10020	7.30455e-05	0.00293254	0.00279293
GO:1902099	regulation of metaphase/anaphase transition of cell cycle	12/780	43/10020	7.30455e-05	0.00293254	0.00279293
GO:0045841	negative regulation of mitotic metaphase/anaphase transition	10/780	31/10020	7.56464e-05	0.00293254	0.00279293
GO:1902100	negative regulation of metaphase/anaphase transition of cell cycle	10/780	31/10020	7.56464e-05	0.00293254	0.00279293
GO:1905819	negative regulation of chromosome separation	10/780	31/10020	7.56464e-05	0.00293254	0.00279293
GO:2000816	negative regulation of mitotic sister chromatid separation	10/780	31/10020	7.56464e-05	0.00293254	0.00279293
GO:0044770	cell cycle phase transition	63/780	500/10020	8.04904e-05	0.00309143	0.00294425
GO:0006302	double-strand break repair	29/780	176/10020	8.66836e-05	0.00329875	0.0031417
GO:0030261	chromosome condensation	9/780	26/10020	9.33337e-05	0.00351953	0.00335197
GO:0061512	protein localization to cilium	10/780	32/10020	0.000102435	0.00382794	0.0036457
GO:0007088	regulation of mitotic nuclear division	23/780	128/10020	0.000121768	0.00450477	0.00429032
GO:1903706	regulation of hemopoiesis	42/780	299/10020	0.000122719	0.00450477	0.00429032
GO:0071384	cellular response to corticosteroid stimulus	11/780	39/10020	0.000131042	0.00476809	0.0045411
GO:0031960	response to corticosteroid	17/780	81/10020	0.00013308	0.00479437	0.00456613
GO:0016137	glycoside metabolic process	6/780	12/10020	0.000134076	0.00479437	0.00456613
GO:1901989	positive regulation of cell cycle phase transition	15/780	67/10020	0.000152974	0.00542339	0.0051652
GO:0007052	mitotic spindle organization	18/780	90/10020	0.000163459	0.00566399	0.00539435
GO:0034035	purine ribonucleoside bisphosphate metabolic process	7/780	17/10020	0.000163857	0.00566399	0.00539435
GO:0050427	3'-phosphoadenosine 5'-phosphosulfate metabolic process	7/780	17/10020	0.000163857	0.00566399	0.00539435
GO:0033048	negative regulation of mitotic sister chromatid segregation	10/780	34/10020	0.000180483	0.00618715	0.0058926
GO:0045787	positive regulation of cell cycle	39/780	278/10020	0.000218324	0.007423	0.00706962
GO:0019748	secondary metabolic process	10/780	35/10020	0.000235271	0.00793417	0.00755645
GO:0051383	kinetochore organization	7/780	18/10020	0.000250222	0.00837034	0.00797185
GO:0010817	regulation of hormone levels	36/780	253/10020	0.000285726	0.00948153	0.00903014
GO:0051384	response to glucocorticoid	15/780	71/10020	0.000301984	0.00994152	0.00946823

## Sheet: increased efficiency
GO terms enriched in genes with increased translational efficiency between MKL1 ΔN200 and MKL1 ΔC301
ID	Description	GeneRatio	BgRatio	pvalue	p.adjust	qvalue
GO:0006614	SRP-dependent cotranslational protein targeting to membrane	59/260	91/10020	4.96695e-73	1.25813e-69	1.24853e-69
GO:0006613	cotranslational protein targeting to membrane	59/260	94/10020	9.5771e-72	1.21294e-68	1.20369e-68
GO:0045047	protein targeting to ER	59/260	96/10020	6.2988e-71	5.31829e-68	5.27773e-68
GO:0072599	establishment of protein localization to endoplasmic reticulum	59/260	99/10020	9.41406e-70	5.96146e-67	5.916e-67
GO:0000184	nuclear-transcribed mRNA catabolic process, nonsense-mediated decay	60/260	114/10020	2.31248e-66	1.1715e-63	1.16257e-63
GO:0070972	protein localization to endoplasmic reticulum	59/260	111/10020	1.41291e-65	5.96482e-63	5.91934e-63
GO:0006612	protein targeting to membrane	60/260	141/10020	3.99639e-59	1.44612e-56	1.43509e-56
GO:0006413	translational initiation	64/260	173/10020	1.91603e-58	6.06662e-56	6.02036e-56
GO:0019083	viral transcription	59/260	167/10020	2.36847e-52	6.66592e-50	6.61508e-50
GO:0000956	nuclear-transcribed mRNA catabolic process	60/260	181/10020	2.45002e-51	5.64172e-49	5.5987e-49
GO:0019080	viral gene expression	60/260	181/10020	2.45002e-51	5.64172e-49	5.5987e-49
GO:0090150	establishment of protein localization to membrane	61/260	238/10020	1.19027e-44	2.51247e-42	2.49331e-42
GO:0006605	protein targeting	66/260	310/10020	7.39294e-43	1.44049e-40	1.4295e-40
GO:0006402	mRNA catabolic process	62/260	305/10020	6.90414e-39	1.24916e-36	1.23963e-36
GO:0006401	RNA catabolic process	62/260	328/10020	6.48648e-37	1.09535e-34	1.087e-34
GO:0072657	protein localization to membrane	67/260	426/10020	8.95842e-35	1.41823e-32	1.40741e-32
GO:0072594	establishment of protein localization to organelle	64/260	385/10020	1.2412e-34	1.84938e-32	1.83528e-32
GO:0034655	nucleobase-containing compound catabolic process	63/260	498/10020	4.65772e-27	6.55444e-25	6.50446e-25
GO:0002181	cytoplasmic translation	22/260	67/10020	5.08296e-19	6.77639e-17	6.72472e-17
GO:0042274	ribosomal small subunit biogenesis	9/260	23/10020	2.76311e-09	3.49948e-07	3.47279e-07
GO:0006364	rRNA processing	14/260	142/10020	1.83013e-05	0.00220749	0.00219065
GO:0061844	antimicrobial humoral immune response mediated by antimicrobial peptide	5/260	17/10020	5.4235e-05	0.00624442	0.00619681
GO:0022613	ribonucleoprotein complex biogenesis	21/260	317/10020	7.62797e-05	0.00840072	0.00833666
GO:0042254	ribosome biogenesis	15/260	184/10020	8.63218e-05	0.00911055	0.00904108
GO:1901798	positive regulation of signal transduction by p53 class mediator	5/260	19/10020	9.76644e-05	0.00989535	0.0098199

## Sheet: decreased efficiency
GO terms enriched in genes with decreased translational efficiency between MKL1 ΔN200 and MKL1 ΔC301
No terms
