# Supplementary material for: Fine-tuning the metabolic rewiring and adaptation of translational machinery during an epithelial-mesenchymal transition in breast cancer cells
Source: Cancer Metab. 2020 Jul 19;8:8. doi: 10.1186/s40170-020-00216-7 (PMC7368990; doi:10.1186/s40170-020-00216-7)
Supplement: Supplementary file 26 — Additional file 26:. Supplementary File S6. GO term enrichment analysis between MKL1 ΔC301 and MCF7 control cells. The GO analysis was performed with differentially transcribed, differentially translated and differentially transcribed and translated genes separately. Selected GO terms used in the figures are highlighted in gray. [file 40170_2020_216_MOESM26_ESM.xlsx]

## Sheet: Total RNA analysis
GO terms enriched in all upregulated genes between MKL1 ΔN200 and MCF7 control cells resulted from total RNA differential expression analysis
ID	Term	GeneRatio	BgRatio	pvalue	adj_pval	qvalue
GO:0030029	actin filament-based process	156/1650	467/10817	1.12446e-23	5.12753e-20	4.09303e-20
GO:0030036	actin cytoskeleton organization	136/1650	418/10817	1.43883e-19	3.28053e-16	2.61867e-16
GO:0007015	actin filament organization	90/1650	252/10817	4.48228e-16	6.81307e-13	5.43851e-13
GO:0030198	extracellular matrix organization	67/1650	170/10817	1.14252e-14	1.30248e-11	1.03969e-11
GO:0043062	extracellular structure organization	67/1650	171/10817	1.60482e-14	1.46359e-11	1.16831e-11
GO:0051270	regulation of cellular component movement	136/1650	481/10817	5.82701e-14	4.42853e-11	3.53505e-11
GO:0040012	regulation of locomotion	129/1650	462/10817	7.3313e-13	4.77582e-10	3.81228e-10
GO:0030334	regulation of cell migration	119/1650	416/10817	1.01052e-12	5.63978e-10	4.50193e-10
GO:2000145	regulation of cell motility	126/1650	450/10817	1.11311e-12	5.63978e-10	4.50193e-10
GO:0006936	muscle contraction	63/1650	169/10817	1.38659e-12	6.32286e-10	5.0472e-10
GO:0003012	muscle system process	75/1650	220/10817	1.98523e-12	8.22968e-10	6.56931e-10
GO:0061061	muscle structure development	104/1650	355/10817	6.00057e-12	2.28022e-09	1.82017e-09
GO:0032970	regulation of actin filament-based process	76/1650	234/10817	2.14592e-11	7.52722e-09	6.00857e-09
GO:0001568	blood vessel development	101/1650	350/10817	3.24444e-11	1.05676e-08	8.43554e-09
GO:0072358	cardiovascular system development	104/1650	366/10817	4.47778e-11	1.36125e-08	1.08661e-08
GO:0001944	vasculature development	103/1650	362/10817	5.11726e-11	1.45842e-08	1.16418e-08
GO:0098602	single organism cell adhesion	119/1650	447/10817	1.71251e-10	4.59357e-08	3.6668e-08
GO:0002252	immune effector process	106/1650	387/10817	3.07758e-10	7.79654e-08	6.22355e-08
GO:0001525	angiogenesis	75/1650	244/10817	5.25602e-10	1.26144e-07	1.00694e-07
GO:0048514	blood vessel morphogenesis	84/1650	289/10817	1.04706e-09	2.3873e-07	1.90566e-07
GO:0032956	regulation of actin cytoskeleton organization	66/1650	212/10817	3.24519e-09	7.04669e-07	5.62499e-07
GO:0016337	single organismal cell-cell adhesion	106/1650	403/10817	3.66122e-09	7.31078e-07	5.8358e-07
GO:0048729	tissue morphogenesis	110/1650	423/10817	3.68746e-09	7.31078e-07	5.8358e-07
GO:0030048	actin filament-based movement	32/1650	73/10817	4.66073e-09	8.85538e-07	7.06877e-07
GO:0042692	muscle cell differentiation	67/1650	222/10817	1.00798e-08	1.83855e-06	1.46761e-06
GO:0003013	circulatory system process	71/1650	243/10817	1.64003e-08	2.76982e-06	2.211e-06
GO:0044057	regulation of system process	71/1650	243/10817	1.64003e-08	2.76982e-06	2.211e-06
GO:0008154	actin polymerization or depolymerization	50/1650	149/10817	1.76873e-08	2.88051e-06	2.29936e-06
GO:0034330	cell junction organization	58/1650	185/10817	2.19562e-08	3.40375e-06	2.71703e-06
GO:0008015	blood circulation	70/1650	240/10817	2.23931e-08	3.40375e-06	2.71703e-06
GO:0042060	wound healing	87/1650	322/10817	2.51036e-08	3.69266e-06	2.94765e-06
GO:0040017	positive regulation of locomotion	72/1650	251/10817	3.00822e-08	4.28672e-06	3.42185e-06
GO:0008016	regulation of heart contraction	38/1650	103/10817	5.40021e-08	7.41012e-06	5.9151e-06
GO:0009611	response to wounding	99/1650	387/10817	5.52509e-08	7.41012e-06	5.9151e-06
GO:0022604	regulation of cell morphogenesis	88/1650	333/10817	6.35526e-08	8.27999e-06	6.60947e-06
GO:0090066	regulation of anatomical structure size	84/1650	314/10817	7.09019e-08	8.87874e-06	7.08741e-06
GO:0030335	positive regulation of cell migration	68/1650	237/10817	7.20424e-08	8.87874e-06	7.08741e-06
GO:0031032	actomyosin structure organization	40/1650	113/10817	9.09444e-08	1.09133e-05	8.71152e-06
GO:0051146	striated muscle cell differentiation	47/1650	143/10817	9.68696e-08	1.13263e-05	9.04117e-06
GO:0007169	transmembrane receptor protein tyrosine kinase signaling pathway	114/1650	469/10817	1.07297e-07	1.16953e-05	9.33573e-06
GO:2000147	positive regulation of cell motility	69/1650	244/10817	1.07543e-07	1.16953e-05	9.33573e-06
GO:0003015	heart process	42/1650	122/10817	1.0772e-07	1.16953e-05	9.33573e-06
GO:0007229	integrin-mediated signaling pathway	26/1650	59/10817	1.13663e-07	1.20535e-05	9.62167e-06
GO:0060047	heart contraction	41/1650	119/10817	1.48534e-07	1.53935e-05	1.22878e-05
GO:1903522	regulation of blood circulation	45/1650	137/10817	1.84441e-07	1.81564e-05	1.44933e-05
GO:0051272	positive regulation of cellular component movement	70/1650	252/10817	1.86236e-07	1.81564e-05	1.44933e-05
GO:0051017	actin filament bundle assembly	35/1650	95/10817	1.87139e-07	1.81564e-05	1.44933e-05
GO:0048010	vascular endothelial growth factor receptor signaling pathway	28/1650	68/10817	2.14911e-07	2.04166e-05	1.62974e-05
GO:0034329	cell junction assembly	48/1650	151/10817	2.23544e-07	2.08032e-05	1.66061e-05
GO:0034340	response to type I interferon	26/1650	61/10817	2.56173e-07	2.33629e-05	1.86494e-05
GO:0030042	actin filament depolymerization	20/1650	40/10817	2.63417e-07	2.35526e-05	1.88008e-05
GO:0060337	type I interferon signaling pathway	25/1650	58/10817	3.35081e-07	2.84543e-05	2.27135e-05
GO:0071357	cellular response to type I interferon	25/1650	58/10817	3.35081e-07	2.84543e-05	2.27135e-05
GO:0061572	actin filament bundle organization	35/1650	97/10817	3.36959e-07	2.84543e-05	2.27135e-05
GO:0001775	cell activation	114/1650	479/10817	3.4682e-07	2.87545e-05	2.29532e-05
GO:0000904	cell morphogenesis involved in differentiation	102/1650	418/10817	4.19507e-07	3.41598e-05	2.72679e-05
GO:0055001	muscle cell development	32/1650	86/10817	4.7973e-07	3.83784e-05	3.06354e-05
GO:0045214	sarcomere organization	13/1650	20/10817	6.25265e-07	4.91588e-05	3.92408e-05
GO:0008284	positive regulation of cell proliferation	111/1650	470/10817	7.46312e-07	5.76811e-05	4.60437e-05
GO:0007507	heart development	86/1650	341/10817	8.00075e-07	6.02211e-05	4.80712e-05
GO:0043588	skin development	44/1650	139/10817	8.0559e-07	6.02211e-05	4.80712e-05
GO:0070252	actin-mediated cell contraction	23/1650	53/10817	8.52837e-07	6.26126e-05	4.99802e-05
GO:0002009	morphogenesis of an epithelium	90/1650	362/10817	8.65042e-07	6.26126e-05	4.99802e-05
GO:0050673	epithelial cell proliferation	59/1650	209/10817	9.50132e-07	6.76969e-05	5.40388e-05
GO:0070848	response to growth factor	99/1650	410/10817	1.04211e-06	7.3108e-05	5.83582e-05
GO:0090130	tissue migration	48/1650	160/10817	1.48947e-06	0.000102909	8.21467e-05
GO:0002576	platelet degranulation	25/1650	62/10817	1.52192e-06	0.000103582	8.26836e-05
GO:0061041	regulation of wound healing	26/1650	66/10817	1.60063e-06	0.000107336	8.56808e-05
GO:0007186	G-protein coupled receptor signaling pathway	78/1650	306/10817	1.67368e-06	0.000110609	8.82929e-05
GO:0030855	epithelial cell differentiation	83/1650	332/10817	1.8194e-06	0.00011778	9.40177e-05
GO:0071363	cellular response to growth factor stimulus	95/1650	394/10817	1.84426e-06	0.00011778	9.40177e-05
GO:0043408	regulation of MAPK cascade	103/1650	436/10817	1.85969e-06	0.00011778	9.40177e-05
GO:0030239	myofibril assembly	17/1650	34/10817	2.09898e-06	0.000131114	0.000104661
GO:0031589	cell-substrate adhesion	57/1650	205/10817	2.44752e-06	0.000150735	0.000120324
GO:0051493	regulation of cytoskeleton organization	79/1650	314/10817	2.4792e-06	0.000150735	0.000120324
GO:0050678	regulation of epithelial cell proliferation	51/1650	177/10817	2.66606e-06	0.000159963	0.00012769
GO:0006897	endocytosis	97/1650	408/10817	2.77696e-06	0.000164454	0.000131274
GO:0045055	regulated exocytosis	49/1650	168/10817	2.84979e-06	0.000166603	0.00013299
GO:0008544	epidermis development	49/1650	169/10817	3.43009e-06	0.00019799	0.000158045
GO:0002027	regulation of heart rate	19/1650	42/10817	3.59539e-06	0.000204937	0.00016359
GO:0030155	regulation of cell adhesion	90/1650	376/10817	4.74225e-06	0.000266971	0.000213109
GO:0034109	homotypic cell-cell adhesion	21/1650	50/10817	4.81399e-06	0.000267705	0.000213694
GO:0061045	negative regulation of wound healing	15/1650	29/10817	4.90117e-06	0.000269269	0.000214943
GO:0007517	muscle organ development	56/1650	205/10817	5.40139e-06	0.000293219	0.00023406
GO:0055002	striated muscle cell development	28/1650	78/10817	5.55877e-06	0.000294744	0.000235278
GO:1903034	regulation of response to wounding	28/1650	78/10817	5.55877e-06	0.000294744	0.000235278
GO:0007044	cell-substrate junction assembly	27/1650	74/10817	5.71899e-06	0.000299754	0.000239277
GO:0019221	cytokine-mediated signaling pathway	78/1650	317/10817	7.00173e-06	0.000358953	0.000286533
GO:1903035	negative regulation of response to wounding	16/1650	33/10817	7.00589e-06	0.000358953	0.000286533
GO:0052547	regulation of peptidase activity	60/1650	228/10817	9.12213e-06	0.000462188	0.00036894
GO:0045087	innate immune response	102/1650	446/10817	9.50963e-06	0.000476527	0.000380385
GO:0048145	regulation of fibroblast proliferation	23/1650	60/10817	1.0851e-05	0.000537831	0.000429321
GO:2000736	regulation of stem cell differentiation	13/1650	24/10817	1.10278e-05	0.000540717	0.000431625
GO:0030199	collagen fibril organization	11/1650	18/10817	1.13266e-05	0.000549462	0.000438605
GO:0030041	actin filament polymerization	38/1650	125/10817	1.28263e-05	0.000615661	0.000491448
GO:0032535	regulation of cellular component size	65/1650	256/10817	1.38997e-05	0.000652053	0.000520498
GO:0008064	regulation of actin polymerization or depolymerization	39/1650	130/10817	1.39878e-05	0.000652053	0.000520498
GO:0048660	regulation of smooth muscle cell proliferation	26/1650	73/10817	1.40134e-05	0.000652053	0.000520498
GO:0010769	regulation of cell morphogenesis involved in differentiation	51/1650	187/10817	1.4708e-05	0.000677458	0.000540778
GO:0048144	fibroblast proliferation	23/1650	61/10817	1.49295e-05	0.000680783	0.000543432
GO:0060537	muscle tissue development	56/1650	212/10817	1.59538e-05	0.000716276	0.000571765
GO:0010631	epithelial cell migration	44/1650	154/10817	1.6022e-05	0.000716276	0.000571765
GO:0030832	regulation of actin filament length	39/1650	131/10817	1.70349e-05	0.000754167	0.000602011
GO:0001523	retinoid metabolic process	19/1650	46/10817	1.81153e-05	0.000788677	0.000629558
GO:0002253	activation of immune response	73/1650	299/10817	1.82324e-05	0.000788677	0.000629558
GO:0007009	plasma membrane organization	55/1650	208/10817	1.83427e-05	0.000788677	0.000629558
GO:0048659	smooth muscle cell proliferation	26/1650	74/10817	1.85062e-05	0.000788677	0.000629558
GO:0002431	Fc receptor mediated stimulatory signaling pathway	23/1650	62/10817	2.03437e-05	0.000858956	0.000685658
GO:0048863	stem cell differentiation	31/1650	96/10817	2.12897e-05	0.000890651	0.000710958
GO:0030049	muscle filament sliding	10/1650	16/10817	2.1966e-05	0.000900471	0.000718797
GO:0033275	actin-myosin filament sliding	10/1650	16/10817	2.1966e-05	0.000900471	0.000718797
GO:0048713	regulation of oligodendrocyte differentiation	12/1650	22/10817	2.21168e-05	0.000900471	0.000718797
GO:0090132	epithelium migration	44/1650	156/10817	2.27815e-05	0.000919325	0.000733847
GO:0007178	transmembrane receptor protein serine/threonine kinase signaling pathway	53/1650	200/10817	2.42405e-05	0.000962184	0.000768059
GO:0048013	ephrin receptor signaling pathway	26/1650	75/10817	2.42656e-05	0.000962184	0.000768059
GO:0016101	diterpenoid metabolic process	20/1650	51/10817	2.733e-05	0.00106542	0.000850466
GO:0043410	positive regulation of MAPK cascade	71/1650	292/10817	2.73364e-05	0.00106542	0.000850466
GO:0030834	regulation of actin filament depolymerization	16/1650	36/10817	2.78228e-05	0.00107519	0.000858264
GO:0014706	striated muscle tissue development	53/1650	201/10817	2.81374e-05	0.00107821	0.000860673
GO:0008285	negative regulation of cell proliferation	94/1650	414/10817	2.86841e-05	0.00109	0.000870085
GO:0002064	epithelial cell development	39/1650	134/10817	3.01951e-05	0.00112313	0.000896536
GO:0051495	positive regulation of cytoskeleton organization	39/1650	134/10817	3.01951e-05	0.00112313	0.000896536
GO:0009612	response to mechanical stimulus	34/1650	111/10817	3.0295e-05	0.00112313	0.000896536
GO:0001667	ameboidal-type cell migration	56/1650	217/10817	3.28768e-05	0.00120902	0.000965094
GO:0070482	response to oxygen levels	56/1650	218/10817	3.78099e-05	0.00137015	0.00109372
GO:0052548	regulation of endopeptidase activity	55/1650	213/10817	3.78595e-05	0.00137015	0.00109372
GO:0001704	formation of primary germ layer	26/1650	77/10817	4.0874e-05	0.0014676	0.00117151
GO:0042391	regulation of membrane potential	49/1650	184/10817	4.22881e-05	0.00150651	0.00120257
GO:0030195	negative regulation of blood coagulation	11/1650	20/10817	4.44331e-05	0.00155858	0.00124413
GO:1900047	negative regulation of hemostasis	11/1650	20/10817	4.44331e-05	0.00155858	0.00124413
GO:0033002	muscle cell proliferation	32/1650	104/10817	4.65407e-05	0.00162004	0.00129319
GO:0051607	defense response to virus	41/1650	146/10817	4.77522e-05	0.00164962	0.0013168
GO:0034097	response to cytokine	106/1650	485/10817	4.90775e-05	0.0016701	0.00133315
GO:0051960	regulation of nervous system development	106/1650	485/10817	4.90775e-05	0.0016701	0.00133315
GO:0050778	positive regulation of immune response	84/1650	366/10817	5.07032e-05	0.00171264	0.00136711
GO:0002757	immune response-activating signal transduction	68/1650	282/10817	5.30777e-05	0.00177966	0.00142061
GO:0050776	regulation of immune response	104/1650	475/10817	5.35664e-05	0.00178294	0.00142322
GO:1901652	response to peptide	70/1650	293/10817	5.67543e-05	0.00187536	0.001497
GO:0051093	negative regulation of developmental process	107/1650	493/10817	6.10706e-05	0.00200347	0.00159926
GO:0030216	keratinocyte differentiation	23/1650	66/10817	6.41778e-05	0.00207554	0.00165679
GO:0061337	cardiac conduction	23/1650	66/10817	6.41778e-05	0.00207554	0.00165679
GO:0010243	response to organonitrogen compound	107/1650	494/10817	6.65822e-05	0.00213813	0.00170675
GO:0006165	nucleoside diphosphate phosphorylation	22/1650	62/10817	6.7397e-05	0.00214916	0.00171556
GO:0010951	negative regulation of endopeptidase activity	32/1650	106/10817	7.02731e-05	0.00220997	0.0017641
GO:0090257	regulation of muscle system process	32/1650	106/10817	7.02731e-05	0.00220997	0.0017641
GO:0042445	hormone metabolic process	30/1650	97/10817	7.14755e-05	0.00223239	0.00178199
GO:0010959	regulation of metal ion transport	45/1650	168/10817	7.36538e-05	0.00228477	0.00182381
GO:0010466	negative regulation of peptidase activity	33/1650	111/10817	7.61897e-05	0.00234747	0.00187386
GO:0051261	protein depolymerization	24/1650	71/10817	7.83626e-05	0.00239821	0.00191436
GO:0050767	regulation of neurogenesis	97/1650	441/10817	7.92946e-05	0.00241056	0.00192422
GO:0050819	negative regulation of coagulation	11/1650	21/10817	8.047e-05	0.0024189	0.00193088
GO:0090092	regulation of transmembrane receptor protein serine/threonine kinase signaling pathway	37/1650	130/10817	8.06301e-05	0.0024189	0.00193088
GO:0010632	regulation of epithelial cell migration	34/1650	116/10817	8.17702e-05	0.00243707	0.00194538
GO:0045685	regulation of glial cell differentiation	15/1650	35/10817	8.28327e-05	0.00245271	0.00195786
GO:0030260	entry into host cell	26/1650	80/10817	8.51764e-05	0.00245684	0.00196116
GO:0044409	entry into host	26/1650	80/10817	8.51764e-05	0.00245684	0.00196116
GO:0051806	entry into cell of other organism involved in symbiotic interaction	26/1650	80/10817	8.51764e-05	0.00245684	0.00196116
GO:0051828	entry into other organism involved in symbiotic interaction	26/1650	80/10817	8.51764e-05	0.00245684	0.00196116
GO:0045321	leukocyte activation	86/1650	382/10817	8.56661e-05	0.00245684	0.00196116
GO:0009607	response to biotic stimulus	99/1650	453/10817	8.69814e-05	0.00247897	0.00197883
GO:0043434	response to peptide hormone	66/1650	276/10817	8.89237e-05	0.00250222	0.00199738
GO:0071345	cellular response to cytokine stimulus	92/1650	415/10817	8.93609e-05	0.00250222	0.00199738
GO:0043268	positive regulation of potassium ion transport	10/1650	18/10817	8.94433e-05	0.00250222	0.00199738
GO:0046718	viral entry into host cell	25/1650	76/10817	9.29075e-05	0.00258328	0.00206209
GO:0043207	response to external biotic stimulus	94/1650	428/10817	0.000107998	0.00296491	0.00236673
GO:0051707	response to other organism	94/1650	428/10817	0.000107998	0.00296491	0.00236673
GO:0001935	endothelial cell proliferation	23/1650	68/10817	0.000108583	0.00296491	0.00236673
GO:0036293	response to decreased oxygen levels	52/1650	206/10817	0.000114916	0.00310883	0.00248161
GO:0007265	Ras protein signal transduction	60/1650	247/10817	0.000115218	0.00310883	0.00248161
GO:0010634	positive regulation of epithelial cell migration	24/1650	73/10817	0.000128715	0.00341619	0.00272696
GO:0035295	tube development	83/1650	370/10817	0.000128772	0.00341619	0.00272696
GO:0006721	terpenoid metabolic process	20/1650	56/10817	0.000128856	0.00341619	0.00272696
GO:0006898	receptor-mediated endocytosis	44/1650	167/10817	0.000133306	0.00351137	0.00280294
GO:0031098	stress-activated protein kinase signaling cascade	49/1650	192/10817	0.000134236	0.00351137	0.00280294
GO:0045445	myoblast differentiation	17/1650	44/10817	0.000134757	0.00351137	0.00280294
GO:0048812	neuron projection morphogenesis	79/1650	349/10817	0.0001364	0.00353401	0.00282101
GO:0086009	membrane repolarization	11/1650	22/10817	0.000138823	0.00357646	0.00285489
GO:0003007	heart morphogenesis	38/1650	138/10817	0.000139949	0.0035852	0.00286187
GO:0043405	regulation of MAP kinase activity	56/1650	228/10817	0.000140809	0.00358709	0.00286338
GO:0045861	negative regulation of proteolysis	41/1650	153/10817	0.000149639	0.00379085	0.00302603
GO:0045927	positive regulation of growth	42/1650	158/10817	0.000151755	0.00382322	0.00305187
GO:0001666	response to hypoxia	50/1650	198/10817	0.000152673	0.00382522	0.00305347
GO:0050878	regulation of body fluid levels	69/1650	297/10817	0.000158423	0.0039476	0.00315115
GO:0032874	positive regulation of stress-activated MAPK cascade	30/1650	101/10817	0.000161579	0.00400434	0.00319645
GO:0030856	regulation of epithelial cell differentiation	24/1650	74/10817	0.000163339	0.00402609	0.00321381
GO:0060538	skeletal muscle organ development	28/1650	92/10817	0.000167234	0.00409993	0.00327275
GO:0001936	regulation of endothelial cell proliferation	20/1650	57/10817	0.000170392	0.00415501	0.00331672
GO:0009615	response to virus	50/1650	199/10817	0.000174343	0.00422873	0.00337557
GO:0048146	positive regulation of fibroblast proliferation	15/1650	37/10817	0.000176672	0.00423751	0.00338257
GO:0051403	stress-activated MAPK cascade	48/1650	189/10817	0.000177306	0.00423751	0.00338257
GO:1901879	regulation of protein depolymerization	19/1650	53/10817	0.000178272	0.00423751	0.00338257
GO:0006937	regulation of muscle contraction	23/1650	70/10817	0.000178421	0.00423751	0.00338257
GO:0006887	exocytosis	61/1650	256/10817	0.000179982	0.00425243	0.00339448
GO:0007519	skeletal muscle tissue development	27/1650	88/10817	0.000187193	0.0044	0.00351228
GO:0007596	blood coagulation	53/1650	215/10817	0.000190348	0.00445121	0.00355316
GO:0034446	substrate adhesion-dependent cell spreading	22/1650	66/10817	0.000193729	0.00448428	0.00357956
GO:0090100	positive regulation of transmembrane receptor protein serine/threonine kinase signaling pathway	22/1650	66/10817	0.000193729	0.00448428	0.00357956
GO:0070304	positive regulation of stress-activated protein kinase signaling cascade	30/1650	102/10817	0.000196064	0.00451542	0.00360441
GO:0048667	cell morphogenesis involved in neuron differentiation	73/1650	321/10817	0.000208313	0.00476196	0.00380121
GO:0043506	regulation of JUN kinase activity	21/1650	62/10817	0.000208858	0.00476196	0.00380121
GO:0050817	coagulation	53/1650	216/10817	0.000215646	0.00489226	0.00390523
GO:0098742	cell-cell adhesion via plasma-membrane adhesion molecules	37/1650	136/10817	0.000222095	0.00494201	0.00394494
GO:0032147	activation of protein kinase activity	51/1650	206/10817	0.000222971	0.00494201	0.00394494
GO:0002433	immune response-regulating cell surface receptor signaling pathway involved in phagocytosis	20/1650	58/10817	0.000223257	0.00494201	0.00394494
GO:0038094	Fc-gamma receptor signaling pathway	20/1650	58/10817	0.000223257	0.00494201	0.00394494
GO:0038096	Fc-gamma receptor signaling pathway involved in phagocytosis	20/1650	58/10817	0.000223257	0.00494201	0.00394494
GO:0051271	negative regulation of cellular component movement	42/1650	161/10817	0.000236851	0.00521759	0.00416492
GO:0048709	oligodendrocyte differentiation	18/1650	50/10817	0.000246743	0.00540938	0.00431801
GO:1901342	regulation of vasculature development	35/1650	127/10817	0.000247977	0.00541041	0.00431884
GO:0001817	regulation of cytokine production	73/1650	323/10817	0.000254081	0.00551718	0.00440406
GO:0002764	immune response-regulating signaling pathway	70/1650	307/10817	0.000257141	0.00552855	0.00441314
GO:0035637	multicellular organismal signaling	26/1650	85/10817	0.000258106	0.00552855	0.00441314
GO:0030162	regulation of proteolysis	101/1650	477/10817	0.000258241	0.00552855	0.00441314
GO:0030833	regulation of actin filament polymerization	32/1650	113/10817	0.000263369	0.00561197	0.00447973
GO:0090287	regulation of cellular response to growth factor stimulus	39/1650	147/10817	0.000268519	0.0056951	0.00454609
GO:1904062	regulation of cation transmembrane transport	33/1650	118/10817	0.000274401	0.00579051	0.00462225
GO:0007599	hemostasis	53/1650	218/10817	0.000275557	0.00579051	0.00462225
GO:0097581	lamellipodium organization	20/1650	59/10817	0.000289967	0.00606536	0.00484165
GO:0032101	regulation of response to external stimulus	79/1650	357/10817	0.0002928	0.00609667	0.00486664
GO:0016055	Wnt signaling pathway	78/1650	352/10817	0.000305167	0.00632528	0.00504912
GO:0032872	regulation of stress-activated MAPK cascade	39/1650	148/10817	0.000312005	0.00641877	0.00512375
GO:0045765	regulation of angiogenesis	32/1650	114/10817	0.000313574	0.00641877	0.00512375
GO:0046939	nucleotide phosphorylation	22/1650	68/10817	0.0003139	0.00641877	0.00512375
GO:0009132	nucleoside diphosphate metabolic process	26/1650	86/10817	0.000317142	0.00645611	0.00515356
GO:1905114	cell surface receptor signaling pathway involved in cell-cell signaling	83/1650	380/10817	0.000324094	0.00656029	0.00523672
GO:0051701	interaction with host	33/1650	119/10817	0.000325137	0.00656029	0.00523672
GO:0198738	cell-cell signaling by wnt	78/1650	353/10817	0.000334673	0.00670043	0.00534859
GO:0010810	regulation of cell-substrate adhesion	34/1650	124/10817	0.000335021	0.00670043	0.00534859
GO:0048598	embryonic morphogenesis	77/1650	348/10817	0.000348874	0.00692253	0.00552588
GO:0051346	negative regulation of hydrolase activity	53/1650	220/10817	0.000350086	0.00692253	0.00552588
GO:0030837	negative regulation of actin filament polymerization	15/1650	39/10817	0.000351096	0.00692253	0.00552588
GO:0035278	miRNA mediated inhibition of translation	7/1650	11/10817	0.000355235	0.00692253	0.00552588
GO:0040033	negative regulation of translation, ncRNA-mediated	7/1650	11/10817	0.000355235	0.00692253	0.00552588
GO:0045974	regulation of translation, ncRNA-mediated	7/1650	11/10817	0.000355235	0.00692253	0.00552588
GO:0070302	regulation of stress-activated protein kinase signaling cascade	39/1650	149/10817	0.000361678	0.0070181	0.00560217
GO:0031579	membrane raft organization	8/1650	14/10817	0.000364993	0.00705241	0.00562955
GO:0034341	response to interferon-gamma	28/1650	96/10817	0.000367796	0.00707659	0.00564885
GO:0007369	gastrulation	33/1650	120/10817	0.000384045	0.00735818	0.00587364
GO:0043406	positive regulation of MAP kinase activity	37/1650	140/10817	0.000413315	0.00788584	0.00629484
GO:0002521	leukocyte differentiation	59/1650	253/10817	0.000415719	0.00789866	0.00630507
GO:0010563	negative regulation of phosphorus metabolic process	83/1650	383/10817	0.000421393	0.00791793	0.00632045
GO:0045936	negative regulation of phosphate metabolic process	83/1650	383/10817	0.000421393	0.00791793	0.00632045
GO:0071375	cellular response to peptide hormone stimulus	50/1650	206/10817	0.000421942	0.00791793	0.00632045
GO:0006720	isoprenoid metabolic process	23/1650	74/10817	0.000444855	0.00831368	0.00663636
GO:0032835	glomerulus development	13/1650	32/10817	0.000463905	0.00859922	0.00686429
GO:0086001	cardiac muscle cell action potential	13/1650	32/10817	0.000463905	0.00859922	0.00686429
GO:2000021	regulation of ion homeostasis	29/1650	102/10817	0.00046642	0.00861083	0.00687356
GO:0007160	cell-matrix adhesion	35/1650	131/10817	0.000469902	0.00864013	0.00689695
GO:0050679	positive regulation of epithelial cell proliferation	26/1650	88/10817	0.000471894	0.00864192	0.00689838
GO:0030038	contractile actin filament bundle assembly	20/1650	61/10817	0.000477118	0.00866797	0.00691917
GO:0043149	stress fiber assembly	20/1650	61/10817	0.000477118	0.00866797	0.00691917
GO:0070527	platelet aggregation	14/1650	36/10817	0.000481577	0.00871286	0.006955
GO:0043266	regulation of potassium ion transport	15/1650	40/10817	0.000483411	0.00871286	0.006955
GO:0006941	striated muscle contraction	24/1650	79/10817	0.000490977	0.00881439	0.00703604
GO:0050900	leukocyte migration	43/1650	172/10817	0.000538984	0.0096383	0.00769373
GO:0035150	regulation of tube size	21/1650	66/10817	0.000548435	0.00973098	0.00776771
GO:0050880	regulation of blood vessel size	21/1650	66/10817	0.000548435	0.00973098	0.00776771
GO:0014013	regulation of gliogenesis	18/1650	53/10817	0.000560331	0.00988629	0.00789169
GO:0035924	cellular response to vascular endothelial growth factor stimulus	11/1650	25/10817	0.000563692	0.00988629	0.00789169
GO:0072132	mesenchyme morphogenesis	11/1650	25/10817	0.000563692	0.00988629	0.00789169
GO:0034332	adherens junction organization	26/1650	89/10817	0.000571605	0.00998667	0.00797181
GO:0086091	regulation of heart rate by cardiac conduction	9/1650	18/10817	0.000573884	0.00998822	0.00797305
GO terms enriched in all downregulated genes between MKL1 ΔN200 and MCF7 control cells resulted from total RNA differential expression analysis
ID	Term	GeneRatio	BgRatio	pvalue	adj_pval	qvalue
GO:0006334	nucleosome assembly	68/1322	117/10817	1.17945e-32	5.09993e-29	4.81835e-29
GO:0006323	DNA packaging	81/1322	162/10817	2.43317e-32	5.26051e-29	4.97007e-29
GO:0071103	DNA conformation change	100/1322	241/10817	4.05401e-31	4.62017e-28	4.36508e-28
GO:0031497	chromatin assembly	71/1322	132/10817	4.27398e-31	4.62017e-28	4.36508e-28
GO:0006333	chromatin assembly or disassembly	74/1322	155/10817	5.68296e-28	4.91462e-25	4.64328e-25
GO:0034728	nucleosome organization	69/1322	139/10817	1.87641e-27	1.35227e-24	1.27761e-24
GO:0065004	protein-DNA complex assembly	80/1322	194/10817	7.40453e-25	4.57388e-22	4.32135e-22
GO:0071824	protein-DNA complex subunit organization	81/1322	216/10817	5.818e-22	3.14463e-19	2.97101e-19
GO:0000280	nuclear division	131/1322	460/10817	6.74609e-22	3.24112e-19	3.06217e-19
GO:0048285	organelle fission	134/1322	491/10817	1.47304e-20	6.36942e-18	6.01775e-18
GO:0007067	mitotic nuclear division	112/1322	389/10817	3.18978e-19	1.25387e-16	1.18464e-16
GO:0006335	DNA replication-dependent nucleosome assembly	26/1322	32/10817	6.42507e-19	2.13708e-16	2.01908e-16
GO:0034723	DNA replication-dependent nucleosome organization	26/1322	32/10817	6.42507e-19	2.13708e-16	2.01908e-16
GO:0006342	chromatin silencing	48/1322	101/10817	1.83747e-18	5.67515e-16	5.36182e-16
GO:0007059	chromosome segregation	87/1322	272/10817	2.82944e-18	8.15634e-16	7.70602e-16
GO:0098813	nuclear chromosome segregation	76/1322	227/10817	2.31417e-17	6.25404e-15	5.90874e-15
GO:0051301	cell division	121/1322	461/10817	3.55953e-17	8.62576e-15	8.14951e-15
GO:0000819	sister chromatid segregation	69/1322	196/10817	3.59074e-17	8.62576e-15	8.14951e-15
GO:0000183	chromatin silencing at rDNA	27/1322	39/10817	1.59208e-16	3.44208e-14	3.25204e-14
GO:0051290	protein heterotetramerization	27/1322	39/10817	1.59208e-16	3.44208e-14	3.25204e-14
GO:0045814	negative regulation of gene expression, epigenetic	49/1322	116/10817	3.33307e-16	6.86295e-14	6.48403e-14
GO:0034080	CENP-A containing nucleosome assembly	25/1322	39/10817	3.33791e-14	6.27527e-12	5.9288e-12
GO:0061641	CENP-A containing chromatin organization	25/1322	39/10817	3.33791e-14	6.27527e-12	5.9288e-12
GO:0031055	chromatin remodeling at centromere	26/1322	43/10817	7.73855e-14	1.38127e-11	1.30501e-11
GO:0000070	mitotic sister chromatid segregation	48/1322	126/10817	7.98608e-14	1.38127e-11	1.30501e-11
GO:0034508	centromere complex assembly	28/1322	51/10817	2.48537e-13	4.13337e-11	3.90515e-11
GO:0032200	telomere organization	50/1322	139/10817	3.27446e-13	5.24399e-11	4.95445e-11
GO:0006261	DNA-dependent DNA replication	46/1322	128/10817	3.02874e-12	4.67723e-10	4.41899e-10
GO:0006336	DNA replication-independent nucleosome assembly	26/1322	50/10817	9.46607e-12	1.36438e-09	1.28905e-09
GO:0034724	DNA replication-independent nucleosome organization	26/1322	50/10817	9.46607e-12	1.36438e-09	1.28905e-09
GO:0045652	regulation of megakaryocyte differentiation	17/1322	23/10817	1.34998e-11	1.883e-09	1.77903e-09
GO:0043486	histone exchange	25/1322	49/10817	4.10836e-11	5.55143e-09	5.24492e-09
GO:0006260	DNA replication	70/1322	260/10817	6.03928e-11	7.91329e-09	7.47638e-09
GO:0051262	protein tetramerization	40/1322	112/10817	9.93421e-11	1.2634e-08	1.19364e-08
GO:0006281	DNA repair	106/1322	474/10817	1.86864e-10	2.30858e-08	2.18111e-08
GO:0022616	DNA strand elongation	18/1322	29/10817	3.04408e-10	3.65628e-08	3.45441e-08
GO:0044770	cell cycle phase transition	98/1322	434/10817	5.41424e-10	6.32735e-08	5.978e-08
GO:0045815	positive regulation of gene expression, epigenetic	31/1322	79/10817	8.76542e-10	9.97413e-08	9.42344e-08
GO:0044772	mitotic cell cycle phase transition	94/1322	414/10817	9.14084e-10	1.01346e-07	9.57506e-08
GO:0007062	sister chromatid cohesion	38/1322	112/10817	1.58573e-09	1.71418e-07	1.61954e-07
GO:0045653	negative regulation of megakaryocyte differentiation	13/1322	17/10817	1.90317e-09	2.00715e-07	1.89633e-07
GO:0006271	DNA strand elongation involved in DNA replication	15/1322	23/10817	3.5424e-09	3.64699e-07	3.44563e-07
GO:0007126	meiotic nuclear division	36/1322	106/10817	4.1325e-09	4.15557e-07	3.92613e-07
GO:0000723	telomere maintenance	40/1322	126/10817	5.37345e-09	5.28064e-07	4.98908e-07
GO:0051304	chromosome separation	25/1322	59/10817	5.79389e-09	5.56729e-07	5.25991e-07
GO:1903046	meiotic cell cycle process	37/1322	113/10817	7.85217e-09	7.35484e-07	6.94877e-07
GO:0000075	cell cycle checkpoint	55/1322	205/10817	7.99439e-09	7.35484e-07	6.94877e-07
GO:0006302	double-strand break repair	51/1322	185/10817	1.04626e-08	9.42504e-07	8.90466e-07
GO:0016233	telomere capping	21/1322	47/10817	3.09982e-08	2.73543e-06	2.5844e-06
GO:0051321	meiotic cell cycle	40/1322	135/10817	4.71809e-08	4.0802e-06	3.85493e-06
GO:0043044	ATP-dependent chromatin remodeling	26/1322	69/10817	5.34731e-08	4.53368e-06	4.28337e-06
GO:0040029	regulation of gene expression, epigenetic	57/1322	229/10817	7.69187e-08	6.39609e-06	6.04295e-06
GO:0051291	protein heterooligomerization	31/1322	93/10817	8.02036e-08	6.5434e-06	6.18213e-06
GO:0051783	regulation of nuclear division	38/1322	131/10817	1.8771e-07	1.50307e-05	1.42008e-05
GO:0000910	cytokinesis	35/1322	116/10817	1.97853e-07	1.55548e-05	1.4696e-05
GO:0016458	gene silencing	54/1322	219/10817	2.34976e-07	1.81435e-05	1.71417e-05
GO:0051983	regulation of chromosome segregation	26/1322	74/10817	2.73179e-07	2.0402e-05	1.92756e-05
GO:0006312	mitotic recombination	19/1322	44/10817	2.73663e-07	2.0402e-05	1.92756e-05
GO:0006310	DNA recombination	52/1322	210/10817	3.40261e-07	2.49371e-05	2.35602e-05
GO:0006270	DNA replication initiation	17/1322	37/10817	3.93015e-07	2.83233e-05	2.67595e-05
GO:0007091	metaphase/anaphase transition of mitotic cell cycle	19/1322	45/10817	4.1974e-07	2.88088e-05	2.72182e-05
GO:0010965	regulation of mitotic sister chromatid separation	19/1322	45/10817	4.1974e-07	2.88088e-05	2.72182e-05
GO:0044784	metaphase/anaphase transition of cell cycle	19/1322	45/10817	4.1974e-07	2.88088e-05	2.72182e-05
GO:0000726	non-recombinational repair	25/1322	71/10817	4.4073e-07	2.97768e-05	2.81328e-05
GO:0007017	microtubule-based process	95/1322	475/10817	5.26718e-07	3.50389e-05	3.31043e-05
GO:0007088	regulation of mitotic nuclear division	34/1322	116/10817	6.28395e-07	4.11694e-05	3.88964e-05
GO:0007094	mitotic spindle assembly checkpoint	14/1322	27/10817	6.62042e-07	4.20981e-05	3.97738e-05
GO:0071173	spindle assembly checkpoint	14/1322	27/10817	6.62042e-07	4.20981e-05	3.97738e-05
GO:0000226	microtubule cytoskeleton organization	71/1322	327/10817	6.79785e-07	4.25998e-05	4.02478e-05
GO:0007093	mitotic cell cycle checkpoint	39/1322	143/10817	7.54895e-07	4.6631e-05	4.40564e-05
GO:0006303	double-strand break repair via nonhomologous end joining	23/1322	64/10817	8.37431e-07	5.10007e-05	4.81849e-05
GO:0051306	mitotic sister chromatid separation	19/1322	47/10817	9.42812e-07	5.66211e-05	5.34949e-05
GO:0030071	regulation of mitotic metaphase/anaphase transition	18/1322	43/10817	9.86783e-07	5.71516e-05	5.39961e-05
GO:1902099	regulation of metaphase/anaphase transition of cell cycle	18/1322	43/10817	9.86783e-07	5.71516e-05	5.39961e-05
GO:0061640	cytoskeleton-dependent cytokinesis	17/1322	39/10817	9.91297e-07	5.71516e-05	5.39961e-05
GO:0000281	mitotic cytokinesis	15/1322	32/10817	1.39179e-06	7.91853e-05	7.48133e-05
GO:0030219	megakaryocyte differentiation	17/1322	40/10817	1.52886e-06	8.58542e-05	8.1114e-05
GO:0090068	positive regulation of cell cycle process	46/1322	187/10817	1.95342e-06	0.000106399	0.000100525
GO:0045841	negative regulation of mitotic metaphase/anaphase transition	14/1322	29/10817	2.01774e-06	0.000106399	0.000100525
GO:0071174	mitotic spindle checkpoint	14/1322	29/10817	2.01774e-06	0.000106399	0.000100525
GO:1902100	negative regulation of metaphase/anaphase transition of cell cycle	14/1322	29/10817	2.01774e-06	0.000106399	0.000100525
GO:2000816	negative regulation of mitotic sister chromatid separation	14/1322	29/10817	2.01774e-06	0.000106399	0.000100525
GO:0033046	negative regulation of sister chromatid segregation	15/1322	33/10817	2.26451e-06	0.000116568	0.000110132
GO:0051985	negative regulation of chromosome segregation	15/1322	33/10817	2.26451e-06	0.000116568	0.000110132
GO:0045132	meiotic chromosome segregation	16/1322	37/10817	2.35411e-06	0.000119755	0.000113143
GO:0044843	cell cycle G1/S phase transition	50/1322	213/10817	3.06799e-06	0.000154256	0.000145739
GO:0031577	spindle checkpoint	15/1322	34/10817	3.59657e-06	0.000178754	0.000168885
GO:0060249	anatomical structure homeostasis	56/1322	251/10817	4.30483e-06	0.000211524	0.000199845
GO:0000082	G1/S transition of mitotic cell cycle	48/1322	204/10817	4.49126e-06	0.000218204	0.000206157
GO:0010564	regulation of cell cycle process	91/1322	472/10817	4.62257e-06	0.000222089	0.000209827
GO:0033048	negative regulation of mitotic sister chromatid segregation	14/1322	31/10817	5.4395e-06	0.000258466	0.000244196
GO:0033047	regulation of mitotic sister chromatid segregation	19/1322	52/10817	5.64935e-06	0.00026552	0.00025086
GO:0006284	base-excision repair	16/1322	40/10817	8.02675e-06	0.000373201	0.000352596
GO:0045786	negative regulation of cell cycle	76/1322	381/10817	8.1433e-06	0.000374592	0.00035391
GO:0007052	mitotic spindle organization	17/1322	45/10817	1.04332e-05	0.000469929	0.000443983
GO:0051784	negative regulation of nuclear division	17/1322	45/10817	1.04332e-05	0.000469929	0.000443983
GO:0033045	regulation of sister chromatid segregation	20/1322	59/10817	1.19679e-05	0.000533497	0.000504042
GO:0000722	telomere maintenance via recombination	14/1322	33/10817	1.32469e-05	0.000584488	0.000552217
GO:0033260	nuclear DNA replication	11/1322	22/10817	1.69902e-05	0.000742078	0.000701106
GO:0007127	meiosis I	19/1322	56/10817	1.9412e-05	0.000839377	0.000793033
GO:0045839	negative regulation of mitotic nuclear division	15/1322	39/10817	2.68612e-05	0.00114998	0.00108649
GO:0007389	pattern specification process	52/1322	242/10817	2.82771e-05	0.00119873	0.00113254
GO:0006338	chromatin remodeling	35/1322	142/10817	3.06351e-05	0.00128608	0.00121507
GO:0044786	cell cycle DNA replication	13/1322	31/10817	3.13805e-05	0.0013047	0.00123267
GO:0000083	regulation of transcription involved in G1/S transition of mitotic cell cycle	11/1322	24/10817	4.76101e-05	0.00196063	0.00185238
GO:0045931	positive regulation of mitotic cell cycle	26/1322	96/10817	5.82943e-05	0.00237797	0.00224668
GO:0045638	negative regulation of myeloid cell differentiation	19/1322	61/10817	7.44601e-05	0.00300902	0.00284289
GO:0051259	protein oligomerization	64/1322	327/10817	7.57948e-05	0.0030346	0.00286705
GO:0045930	negative regulation of mitotic cell cycle	43/1322	196/10817	8.23724e-05	0.00326769	0.00308728
GO:0031570	DNA integrity checkpoint	35/1322	150/10817	0.000102344	0.00402305	0.00380093
GO:0000732	strand displacement	11/1322	26/10817	0.00011676	0.00454836	0.00429724
GO:0000731	DNA synthesis involved in DNA repair	20/1322	68/10817	0.000119037	0.00459566	0.00434193
GO:0045787	positive regulation of cell cycle	52/1322	256/10817	0.000133199	0.00509692	0.00481551
GO:0000724	double-strand break repair via homologous recombination	23/1322	85/10817	0.00015528	0.00588975	0.00556456
GO:0007346	regulation of mitotic cell cycle	76/1322	415/10817	0.000163914	0.00616316	0.00582288
GO:0032392	DNA geometric change	22/1322	80/10817	0.000165986	0.00618726	0.00584565
GO:1901992	positive regulation of mitotic cell cycle phase transition	15/1322	45/10817	0.000180813	0.00668234	0.00631339
GO:0000725	recombinational repair	23/1322	86/10817	0.000187874	0.00688447	0.00650437
GO:1901989	positive regulation of cell cycle phase transition	16/1322	50/10817	0.000190997	0.00694009	0.00655691
GO:0031047	gene silencing by RNA	33/1322	143/10817	0.000199231	0.00717896	0.0067826
GO:0007018	microtubule-based movement	37/1322	167/10817	0.000204282	0.00724031	0.00684056
GO:0071897	DNA biosynthetic process	37/1322	167/10817	0.000204282	0.00724031	0.00684056
GO:1901990	regulation of mitotic cell cycle phase transition	53/1322	268/10817	0.000234102	0.00822972	0.00777534
GO:0007051	spindle organization	24/1322	93/10817	0.000248606	0.00866913	0.00819049
GO:0045596	negative regulation of cell differentiation	69/1322	374/10817	0.000259736	0.00898479	0.00848873
GO:1901987	regulation of cell cycle phase transition	55/1322	283/10817	0.000285743	0.00980597	0.00926456

## Sheet: RPF analysis
GO terms enriched in all upregulated genes between MKL1 ΔN200 and MCF7 control cells resulted from RPF differential expression analysis
ID	Description	GeneRatio	BgRatio	pvalue	p.adjust	qvalue
GO:0006614	SRP-dependent cotranslational protein targeting to membrane	66/1767	92/11899	8.06515e-35	3.86563e-31	3.31945e-31
GO:0045047	protein targeting to ER	67/1767	98/11899	2.99867e-33	7.18632e-30	6.17096e-30
GO:0072599	establishment of protein localization to endoplasmic reticulum	68/1767	102/11899	1.13945e-32	1.82046e-29	1.56324e-29
GO:0006613	cotranslational protein targeting to membrane	66/1767	99/11899	9.63741e-32	1.1548e-28	9.91639e-29
GO:0000184	nuclear-transcribed mRNA catabolic process, nonsense-mediated decay	73/1767	119/11899	1.92864e-31	1.84879e-28	1.58757e-28
GO:0070972	protein localization to endoplasmic reticulum	68/1767	121/11899	3.62585e-26	2.89645e-23	2.48721e-23
GO:0006413	translational initiation	84/1767	183/11899	5.39032e-24	3.69083e-21	3.16934e-21
GO:0006612	protein targeting to membrane	79/1767	172/11899	1.17086e-22	7.0149e-20	6.02376e-20
GO:0019083	viral transcription	77/1767	169/11899	7.58395e-22	4.03887e-19	3.46821e-19
GO:0019058	viral life cycle	127/1767	379/11899	1.78795e-20	8.03084e-18	6.89615e-18
GO:0019080	viral gene expression	78/1767	180/11899	1.84309e-20	8.03084e-18	6.89615e-18
GO:0006401	RNA catabolic process	90/1767	229/11899	6.25776e-20	2.49945e-17	2.1463e-17
GO:0006402	mRNA catabolic process	83/1767	204/11899	1.38492e-19	5.1061e-17	4.38465e-17
GO:0000956	nuclear-transcribed mRNA catabolic process	79/1767	191/11899	3.25451e-19	1.1142e-16	9.56776e-17
GO:0090150	establishment of protein localization to membrane	111/1767	327/11899	1.69569e-18	5.41828e-16	4.65272e-16
GO:0072657	protein localization to membrane	133/1767	428/11899	3.41223e-18	1.02218e-15	8.77752e-16
GO:0044033	multi-organism metabolic process	80/1767	202/11899	4.38387e-18	1.23599e-15	1.06136e-15
GO:0030036	actin cytoskeleton organization	138/1767	465/11899	6.14163e-17	1.63538e-14	1.40432e-14
GO:0006364	rRNA processing	83/1767	249/11899	1.24299e-13	3.13559e-11	2.69256e-11
GO:0016072	rRNA metabolic process	84/1767	254/11899	1.45295e-13	3.48199e-11	2.99001e-11
GO:0007015	actin filament organization	88/1767	275/11899	3.18449e-13	7.26822e-11	6.24128e-11
GO:0034655	nucleobase-containing compound catabolic process	98/1767	324/11899	6.75126e-13	1.47085e-10	1.26303e-10
GO:0044270	cellular nitrogen compound catabolic process	100/1767	345/11899	6.68916e-12	1.39396e-09	1.19701e-09
GO:0046700	heterocycle catabolic process	99/1767	341/11899	7.70651e-12	1.53906e-09	1.3216e-09
GO:1901361	organic cyclic compound catabolic process	103/1767	361/11899	9.1306e-12	1.75052e-09	1.50318e-09
GO:0019439	aromatic compound catabolic process	99/1767	348/11899	2.81747e-11	5.19391e-09	4.46005e-09
GO:0042254	ribosome biogenesis	90/1767	307/11899	3.97455e-11	7.05556e-09	6.05867e-09
GO:0045087	innate immune response	125/1767	481/11899	5.83099e-11	9.9814e-09	8.57111e-09
GO:0071345	cellular response to cytokine stimulus	114/1767	441/11899	5.94858e-10	9.83157e-08	8.44245e-08
GO:0002252	immune effector process	107/1767	408/11899	8.49285e-10	1.35687e-07	1.16516e-07
GO:0019221	cytokine-mediated signaling pathway	92/1767	335/11899	1.08329e-09	1.67491e-07	1.43826e-07
GO:0060337	type I interferon signaling pathway	29/1767	61/11899	1.30857e-09	1.90059e-07	1.63206e-07
GO:0071357	cellular response to type I interferon	29/1767	61/11899	1.30857e-09	1.90059e-07	1.63206e-07
GO:0034340	response to type I interferon	30/1767	65/11899	1.66739e-09	2.35053e-07	2.01842e-07
GO:0003012	muscle system process	77/1767	266/11899	1.96515e-09	2.69114e-07	2.3109e-07
GO:0006936	muscle contraction	66/1767	215/11899	2.09239e-09	2.78579e-07	2.39218e-07
GO:0032970	regulation of actin filament-based process	76/1767	263/11899	2.72584e-09	3.53107e-07	3.03216e-07
GO:0043207	response to external biotic stimulus	114/1767	456/11899	4.84987e-09	5.83309e-07	5.00892e-07
GO:0051707	response to other organism	114/1767	456/11899	4.84987e-09	5.83309e-07	5.00892e-07
GO:0030334	regulation of cell migration	119/1767	482/11899	4.86801e-09	5.83309e-07	5.00892e-07
GO:0032956	regulation of actin cytoskeleton organization	69/1767	235/11899	7.16444e-09	8.37541e-07	7.19203e-07
GO:0034341	response to interferon-gamma	38/1767	99/11899	7.43449e-09	8.48417e-07	7.28543e-07
GO:0016337	single organismal cell-cell adhesion	113/1767	455/11899	8.46498e-09	9.4355e-07	8.10234e-07
GO:0009607	response to biotic stimulus	118/1767	483/11899	1.08329e-08	1.18005e-06	1.01332e-06
GO:0008154	actin polymerization or depolymerization	51/1767	161/11899	4.53498e-08	4.83025e-06	4.14778e-06
GO:0034470	ncRNA processing	97/1767	385/11899	4.66227e-08	4.85789e-06	4.17151e-06
GO:0052547	regulation of peptidase activity	70/1767	258/11899	1.80434e-07	1.84005e-05	1.58006e-05
GO:0090066	regulation of anatomical structure size	89/1767	354/11899	1.86111e-07	1.85839e-05	1.59582e-05
GO:0051701	interaction with host	40/1767	119/11899	2.18294e-07	2.13527e-05	1.83357e-05
GO:0009611	response to wounding	104/1767	435/11899	2.59414e-07	2.48674e-05	2.13539e-05
GO:0030198	extracellular matrix organization	64/1767	231/11899	2.67204e-07	2.51119e-05	2.15638e-05
GO:0030239	myofibril assembly	20/1767	41/11899	2.83912e-07	2.61691e-05	2.24716e-05
GO:0030335	positive regulation of cell migration	71/1767	266/11899	2.9362e-07	2.65532e-05	2.28014e-05
GO:0043062	extracellular structure organization	64/1767	232/11899	3.16573e-07	2.80988e-05	2.41287e-05
GO:0042060	wound healing	90/1767	364/11899	3.53628e-07	3.0817e-05	2.64628e-05
GO:0030042	actin filament depolymerization	21/1767	45/11899	3.70502e-07	3.1711e-05	2.72305e-05
GO:0002181	cytoplasmic translation	22/1767	49/11899	4.53487e-07	3.81327e-05	3.27448e-05
GO:0009615	response to virus	59/1767	211/11899	5.54841e-07	4.58509e-05	3.93725e-05
GO:0022613	ribonucleoprotein complex biogenesis	104/1767	442/11899	5.88591e-07	4.78155e-05	4.10596e-05
GO:2000147	positive regulation of cell motility	71/1767	272/11899	7.33095e-07	5.85621e-05	5.02878e-05
GO:0051493	regulation of cytoskeleton organization	85/1767	344/11899	7.69652e-07	6.04744e-05	5.19299e-05
GO:0061061	muscle structure development	99/1767	419/11899	9.00391e-07	6.9606e-05	5.97713e-05
GO:0040017	positive regulation of locomotion	72/1767	280/11899	1.12672e-06	8.57202e-05	7.36086e-05
GO:0051272	positive regulation of cellular component movement	72/1767	281/11899	1.29959e-06	9.73268e-05	8.35753e-05
GO:0052548	regulation of endopeptidase activity	64/1767	241/11899	1.35575e-06	9.99707e-05	8.58457e-05
GO:0034329	cell junction assembly	48/1767	164/11899	1.51679e-06	0.000110151	9.45876e-05
GO:0030260	entry into host cell	29/1767	81/11899	2.35174e-06	0.000161027	0.000138275
GO:0044409	entry into host	29/1767	81/11899	2.35174e-06	0.000161027	0.000138275
GO:0051806	entry into cell of other organism involved in symbiotic interaction	29/1767	81/11899	2.35174e-06	0.000161027	0.000138275
GO:0051828	entry into other organism involved in symbiotic interaction	29/1767	81/11899	2.35174e-06	0.000161027	0.000138275
GO:0046718	viral entry into host cell	28/1767	77/11899	2.45559e-06	0.00016577	0.000142348
GO:0002576	platelet degranulation	26/1767	69/11899	2.58398e-06	0.000172014	0.00014771
GO:0070848	response to growth factor	103/1767	451/11899	2.86623e-06	0.00018819	0.0001616
GO:0007229	integrin-mediated signaling pathway	26/1767	70/11899	3.5357e-06	0.000229008	0.000196651
GO:0045214	sarcomere organization	14/1767	26/11899	3.99175e-06	0.000255099	0.000219056
GO:0008064	regulation of actin polymerization or depolymerization	42/1767	141/11899	4.11511e-06	0.000257285	0.000220933
GO:0071346	cellular response to interferon-gamma	29/1767	83/11899	4.13331e-06	0.000257285	0.000220933
GO:0034330	cell junction organization	55/1767	204/11899	4.51457e-06	0.000277414	0.000238218
GO:0030041	actin filament polymerization	41/1767	137/11899	4.68985e-06	0.000284537	0.000244334
GO:0048729	tissue morphogenesis	109/1767	489/11899	4.86305e-06	0.000291358	0.000250191
GO:0031032	actomyosin structure organization	39/1767	128/11899	4.9279e-06	0.000291598	0.000250397
GO:0030832	regulation of actin filament length	42/1767	142/11899	5.0178e-06	0.000293297	0.000251856
GO:0051258	protein polymerization	53/1767	196/11899	6.09513e-06	0.000351975	0.000302244
GO:0051607	defense response to virus	44/1767	153/11899	6.76904e-06	0.000386238	0.000331666
GO:1903901	negative regulation of viral life cycle	23/1767	60/11899	6.92074e-06	0.000390248	0.000335109
GO:0030834	regulation of actin filament depolymerization	18/1767	41/11899	7.44318e-06	0.000414828	0.000356216
GO:0007044	cell-substrate junction assembly	27/1767	77/11899	8.14969e-06	0.000448982	0.000385545
GO:0006457	protein folding	52/1767	195/11899	1.14183e-05	0.000621906	0.000534036
GO:0045071	negative regulation of viral genome replication	16/1767	35/11899	1.27473e-05	0.00068269	0.000586231
GO:0098542	defense response to other organism	59/1767	231/11899	1.28191e-05	0.00068269	0.000586231
GO:0045069	regulation of viral genome replication	23/1767	62/11899	1.30858e-05	0.000689231	0.000591849
GO:0051495	positive regulation of cytoskeleton organization	41/1767	143/11899	1.49241e-05	0.000777516	0.000667659
GO:0043244	regulation of protein complex disassembly	25/1767	71/11899	1.60824e-05	0.000828848	0.000711739
GO:0042692	muscle cell differentiation	64/1767	259/11899	1.74959e-05	0.000892102	0.000766056
GO:0032271	regulation of protein polymerization	41/1767	144/11899	1.79207e-05	0.000904147	0.000776399
GO:0001525	angiogenesis	69/1767	286/11899	1.95469e-05	0.000975917	0.000838028
GO:1901879	regulation of protein depolymerization	22/1767	60/11899	2.48439e-05	0.00122759	0.00105415
GO:0032272	negative regulation of protein polymerization	20/1767	52/11899	2.57108e-05	0.00125747	0.0010798
GO:0071363	cellular response to growth factor stimulus	96/1767	436/11899	2.98976e-05	0.00144746	0.00124295
GO:0030048	actin filament-based movement	29/1767	91/11899	3.10521e-05	0.00148833	0.00127804
GO:0032535	regulation of cellular component size	68/1767	285/11899	3.27453e-05	0.00154135	0.00132357
GO:0051261	protein depolymerization	26/1767	78/11899	3.30496e-05	0.00154135	0.00132357
GO:0030049	muscle filament sliding	14/1767	30/11899	3.34447e-05	0.00154135	0.00132357
GO:0033275	actin-myosin filament sliding	14/1767	30/11899	3.34447e-05	0.00154135	0.00132357
GO:0030837	negative regulation of actin filament polymerization	18/1767	45/11899	3.49079e-05	0.00159346	0.00136832
GO:0030833	regulation of actin filament polymerization	36/1767	124/11899	3.61593e-05	0.00163501	0.001404
GO:0070252	actin-mediated cell contraction	24/1767	70/11899	3.90741e-05	0.0017503	0.001503
GO:0048525	negative regulation of viral process	25/1767	75/11899	4.65584e-05	0.00204729	0.00175802
GO:0048660	regulation of smooth muscle cell proliferation	25/1767	75/11899	4.65584e-05	0.00204729	0.00175802
GO:0043266	regulation of potassium ion transport	18/1767	46/11899	4.94532e-05	0.00215481	0.00185035
GO:0006165	nucleoside diphosphate phosphorylation	24/1767	71/11899	5.08145e-05	0.00219418	0.00188416
GO:0072593	reactive oxygen species metabolic process	44/1767	165/11899	5.25066e-05	0.002247	0.00192952
GO:0006979	response to oxidative stress	70/1767	300/11899	5.41279e-05	0.00229588	0.0019715
GO:0006897	endocytosis	97/1767	449/11899	5.93961e-05	0.00249724	0.0021444
GO:0030155	regulation of cell adhesion	91/1767	416/11899	6.18476e-05	0.0025777	0.00221349
GO:0043408	regulation of MAPK cascade	97/1767	450/11899	6.49511e-05	0.00268371	0.00230453
GO:0034113	heterotypic cell-cell adhesion	13/1767	28/11899	6.8426e-05	0.00280312	0.00240707
GO:0048659	smooth muscle cell proliferation	25/1767	77/11899	7.61183e-05	0.00309182	0.00265497
GO:0010951	negative regulation of endopeptidase activity	37/1767	133/11899	7.75435e-05	0.00312324	0.00268196
GO:0010466	negative regulation of peptidase activity	38/1767	138/11899	7.9387e-05	0.00317085	0.00272283
GO:0002009	morphogenesis of an epithelium	90/1767	414/11899	8.59391e-05	0.00340418	0.0029232
GO:0034109	homotypic cell-cell adhesion	20/1767	56/11899	8.8421e-05	0.00347379	0.00298297
GO:0042255	ribosome assembly	19/1767	52/11899	9.26059e-05	0.00360862	0.00309875
GO:0060333	interferon-gamma-mediated signaling pathway	22/1767	65/11899	0.000101051	0.00390597	0.00335409
GO:0051017	actin filament bundle assembly	30/1767	102/11899	0.000121159	0.00464574	0.00398933
GO:0045861	negative regulation of proteolysis	47/1767	186/11899	0.000124495	0.00473577	0.00406664
GO:1901379	regulation of potassium ion transmembrane transport	15/1767	37/11899	0.000130093	0.00490975	0.00421604
GO:0048661	positive regulation of smooth muscle cell proliferation	17/1767	45/11899	0.000133433	0.00499646	0.0042905
GO:0051384	response to glucocorticoid	26/1767	84/11899	0.000134861	0.00501077	0.00430279
GO:0060326	cell chemotaxis	33/1767	117/11899	0.000139004	0.00512499	0.00440087
GO:0031579	membrane raft organization	9/1767	16/11899	0.000146033	0.00534301	0.00458809
GO:1901380	negative regulation of potassium ion transmembrane transport	8/1767	13/11899	0.000148804	0.00540317	0.00463975
GO:0034446	substrate adhesion-dependent cell spreading	23/1767	71/11899	0.000151237	0.00545021	0.00468014
GO:0070372	regulation of ERK1 and ERK2 cascade	38/1767	142/11899	0.000152881	0.00545903	0.00468772
GO:0070371	ERK1 and ERK2 cascade	40/1767	152/11899	0.00015376	0.00545903	0.00468772
GO:0001936	regulation of endothelial cell proliferation	22/1767	67/11899	0.000167512	0.00590356	0.00506944
GO:0051146	striated muscle cell differentiation	43/1767	168/11899	0.000174674	0.00611103	0.00524759
GO:0061572	actin filament bundle organization	30/1767	104/11899	0.000177786	0.00617484	0.00530238
GO:0031589	cell-substrate adhesion	56/1767	236/11899	0.000183559	0.00632949	0.00543518
GO:0043901	negative regulation of multi-organism process	29/1767	100/11899	0.000204588	0.00693452	0.00595473
GO:0009617	response to bacterium	59/1767	253/11899	0.000206128	0.00693452	0.00595473
GO:0045321	leukocyte activation	90/1767	424/11899	0.000207626	0.00693452	0.00595473
GO:0045055	regulated exocytosis	48/1767	195/11899	0.000208166	0.00693452	0.00595473
GO:0001568	blood vessel development	88/1767	413/11899	0.000212548	0.00693452	0.00595473
GO:0010634	positive regulation of epithelial cell migration	24/1767	77/11899	0.000213909	0.00693452	0.00595473
GO:0046939	nucleotide phosphorylation	24/1767	77/11899	0.000213909	0.00693452	0.00595473
GO:0031099	regeneration	30/1767	105/11899	0.000214127	0.00693452	0.00595473
GO:2000377	regulation of reactive oxygen species metabolic process	30/1767	105/11899	0.000214127	0.00693452	0.00595473
GO:0031960	response to corticosteroid	28/1767	96/11899	0.000235186	0.00756541	0.00649648
GO:0043588	skin development	43/1767	171/11899	0.000265704	0.00849014	0.00729055
GO:0043267	negative regulation of potassium ion transport	9/1767	17/11899	0.000269484	0.0084976	0.00729696
GO:0046596	regulation of viral entry into host cell	9/1767	17/11899	0.000269484	0.0084976	0.00729696
GO:0072358	cardiovascular system development	91/1767	433/11899	0.000274618	0.0086029	0.00738738
GO:0001944	vasculature development	90/1767	428/11899	0.000290261	0.00903389	0.00775748
GO:0048514	blood vessel morphogenesis	75/1767	344/11899	0.000296861	0.00912248	0.00783355
GO:0042542	response to hydrogen peroxide	29/1767	102/11899	0.000296914	0.00912248	0.00783355
GO terms enriched in all downregulated genes between MKL1 ΔN200 and MCF7 control cells resulted from RPF differential expression analysis
ID	Term	GeneRatio	BgRatio	pvalue	adj_pval	qvalue
GO:0006323	DNA packaging	67/1398	174/11899	5.68653e-20	1.69963e-16	1.60113e-16
GO:0071103	DNA conformation change	84/1398	253/11899	7.43985e-20	1.69963e-16	1.60113e-16
GO:0006335	DNA replication-dependent nucleosome assembly	25/1398	32/11899	6.85539e-18	7.83057e-15	7.37676e-15
GO:0034723	DNA replication-dependent nucleosome organization	25/1398	32/11899	6.85539e-18	7.83057e-15	7.37676e-15
GO:0006334	nucleosome assembly	52/1398	128/11899	5.87957e-17	4.48701e-14	4.22698e-14
GO:0000183	chromatin silencing at rDNA	27/1398	39/11899	5.89234e-17	4.48701e-14	4.22698e-14
GO:0006333	chromatin assembly or disassembly	60/1398	164/11899	9.02111e-17	5.34427e-14	5.03455e-14
GO:0031497	chromatin assembly	55/1398	142/11899	9.35744e-17	5.34427e-14	5.03455e-14
GO:0051290	protein heterotetramerization	27/1398	40/11899	1.61134e-16	7.9437e-14	7.48333e-14
GO:0006342	chromatin silencing	45/1398	102/11899	1.73861e-16	7.9437e-14	7.48333e-14
GO:0034728	nucleosome organization	56/1398	151/11899	4.81213e-16	1.99879e-13	1.88295e-13
GO:0000280	nuclear division	116/1398	473/11899	2.23692e-15	8.51708e-13	8.02349e-13
GO:0000819	sister chromatid segregation	63/1398	198/11899	3.25383e-14	1.06244e-11	1.00087e-11
GO:0051301	cell division	115/1398	484/11899	3.25546e-14	1.06244e-11	1.00087e-11
GO:0065004	protein-DNA complex assembly	64/1398	206/11899	7.10303e-14	2.16358e-11	2.0382e-11
GO:0045814	negative regulation of gene expression, epigenetic	45/1398	118/11899	1.1536e-13	3.29424e-11	3.10333e-11
GO:0071824	protein-DNA complex subunit organization	68/1398	229/11899	1.35393e-13	3.6389e-11	3.42801e-11
GO:0098813	nuclear chromosome segregation	69/1398	235/11899	1.63757e-13	4.1567e-11	3.9158e-11
GO:0007059	chromosome segregation	77/1398	280/11899	2.83542e-13	6.81845e-11	6.42329e-11
GO:0007067	mitotic nuclear division	96/1398	393/11899	8.48372e-13	1.93811e-10	1.82579e-10
GO:0034080	CENP-A containing nucleosome assembly	23/1398	39/11899	1.99685e-12	4.14709e-10	3.90675e-10
GO:0061641	CENP-A containing chromatin organization	23/1398	39/11899	1.99685e-12	4.14709e-10	3.90675e-10
GO:0031055	chromatin remodeling at centromere	24/1398	43/11899	3.44155e-12	6.83671e-10	6.4405e-10
GO:0034508	centromere complex assembly	26/1398	51/11899	7.00547e-12	1.33367e-09	1.25638e-09
GO:0000070	mitotic sister chromatid segregation	43/1398	126/11899	3.07017e-11	5.61105e-09	5.28587e-09
GO:0007156	homophilic cell adhesion via plasma membrane adhesion molecules	42/1398	122/11899	3.78092e-11	6.64424e-09	6.25918e-09
GO:0032200	telomere organization	46/1398	143/11899	6.37677e-11	1.07909e-08	1.01655e-08
GO:0098742	cell-cell adhesion via plasma-membrane adhesion molecules	48/1398	156/11899	1.40747e-10	2.29668e-08	2.16358e-08
GO:0006336	DNA replication-independent nucleosome assembly	24/1398	50/11899	2.29819e-10	3.50014e-08	3.2973e-08
GO:0034724	DNA replication-independent nucleosome organization	24/1398	50/11899	2.29819e-10	3.50014e-08	3.2973e-08
GO:0045815	positive regulation of gene expression, epigenetic	30/1398	77/11899	7.85575e-10	1.15784e-07	1.09074e-07
GO:0045653	negative regulation of megakaryocyte differentiation	13/1398	17/11899	1.16499e-09	1.66338e-07	1.56698e-07
GO:0043486	histone exchange	23/1398	51/11899	2.55394e-09	3.53604e-07	3.33112e-07
GO:0044770	cell cycle phase transition	95/1398	444/11899	2.64542e-09	3.55498e-07	3.34896e-07
GO:0051291	protein heterooligomerization	34/1398	99/11899	2.94959e-09	3.85048e-07	3.62733e-07
GO:0071466	cellular response to xenobiotic stimulus	25/1398	60/11899	3.93446e-09	4.99349e-07	4.7041e-07
GO:0045652	regulation of megakaryocyte differentiation	16/1398	27/11899	4.46047e-09	5.50807e-07	5.18886e-07
GO:0006260	DNA replication	64/1398	262/11899	5.93986e-09	7.1419e-07	6.728e-07
GO:0044772	mitotic cell cycle phase transition	90/1398	422/11899	8.31207e-09	9.73791e-07	9.17357e-07
GO:0007062	sister chromatid cohesion	36/1398	114/11899	1.31366e-08	1.50053e-06	1.41356e-06
GO:0051262	protein tetramerization	36/1398	117/11899	2.81074e-08	3.13226e-06	2.95074e-06
GO:0009410	response to xenobiotic stimulus	25/1398	66/11899	3.93525e-08	4.28099e-06	4.03289e-06
GO:0006261	DNA-dependent DNA replication	38/1398	129/11899	4.31426e-08	4.58415e-06	4.31848e-06
GO:0016339	calcium-dependent cell-cell adhesion via plasma membrane cell adhesion molecules	14/1398	24/11899	5.6094e-08	5.82485e-06	5.48728e-06
GO:0009812	flavonoid metabolic process	12/1398	18/11899	6.22687e-08	6.13388e-06	5.7784e-06
GO:0006063	uronic acid metabolic process	13/1398	21/11899	6.30975e-08	6.13388e-06	5.7784e-06
GO:0019585	glucuronate metabolic process	13/1398	21/11899	6.30975e-08	6.13388e-06	5.7784e-06
GO:0043044	ATP-dependent chromatin remodeling	26/1398	72/11899	6.61939e-08	6.30083e-06	5.93568e-06
GO:0044843	cell cycle G1/S phase transition	54/1398	220/11899	7.71915e-08	7.19772e-06	6.78058e-06
GO:0006805	xenobiotic metabolic process	22/1398	56/11899	1.19795e-07	1.09469e-05	1.03125e-05
GO:0016233	telomere capping	20/1398	48/11899	1.42002e-07	1.27217e-05	1.19845e-05
GO:0007126	meiotic nuclear division	34/1398	115/11899	1.99338e-07	1.75149e-05	1.64999e-05
GO:0006270	DNA replication initiation	17/1398	37/11899	2.2257e-07	1.91872e-05	1.80752e-05
GO:0000082	G1/S transition of mitotic cell cycle	51/1398	211/11899	2.96027e-07	2.47756e-05	2.33397e-05
GO:1903046	meiotic cell cycle process	35/1398	122/11899	2.98239e-07	2.47756e-05	2.33397e-05
GO:0016458	gene silencing	52/1398	218/11899	3.54025e-07	2.88847e-05	2.72107e-05
GO:0051983	regulation of chromosome segregation	25/1398	74/11899	5.15626e-07	4.13315e-05	3.89362e-05
GO:0000723	telomere maintenance	36/1398	130/11899	5.26744e-07	4.14947e-05	3.90899e-05
GO:0051321	meiotic cell cycle	39/1398	147/11899	6.01876e-07	4.66097e-05	4.39085e-05
GO:0090068	positive regulation of cell cycle process	47/1398	193/11899	6.81229e-07	5.18756e-05	4.88692e-05
GO:0010564	regulation of cell cycle process	94/1398	490/11899	7.52396e-07	5.63557e-05	5.30897e-05
GO:0006312	mitotic recombination	18/1398	44/11899	8.30418e-07	6.11964e-05	5.76499e-05
GO:1904837	beta-catenin-TCF complex assembly	17/1398	41/11899	1.33727e-06	9.69842e-05	9.13636e-05
GO:0052695	cellular glucuronidation	10/1398	16/11899	1.99289e-06	0.000142274	0.000134028
GO:0000075	cell cycle checkpoint	48/1398	208/11899	2.70679e-06	0.000190266	0.00017924
GO:0006302	double-strand break repair	44/1398	185/11899	3.01453e-06	0.000208688	0.000196593
GO:0007093	mitotic cell cycle checkpoint	37/1398	145/11899	3.19008e-06	0.000217544	0.000204937
GO:0006284	base-excision repair	16/1398	39/11899	3.24087e-06	0.000217758	0.000205138
GO:0040029	regulation of gene expression, epigenetic	52/1398	234/11899	3.46623e-06	0.000229525	0.000216223
GO:0006338	chromatin remodeling	37/1398	146/11899	3.79811e-06	0.000247908	0.000233541
GO:0052696	flavonoid glucuronidation	9/1398	14/11899	4.79621e-06	0.000308647	0.000290759
GO:0051783	regulation of nuclear division	34/1398	131/11899	5.29166e-06	0.0003358	0.000316339
GO:0051304	chromosome separation	20/1398	59/11899	6.61842e-06	0.00041424	0.000390234
GO:0071294	cellular response to zinc ion	9/1398	15/11899	1.07371e-05	0.000654106	0.000616199
GO:0071459	protein localization to chromosome, centromeric region	9/1398	15/11899	1.07371e-05	0.000654106	0.000616199
GO:0071276	cellular response to cadmium ion	8/1398	12/11899	1.13952e-05	0.000685059	0.000645358
GO:0050808	synapse organization	40/1398	171/11899	1.27955e-05	0.000759256	0.000715254
GO:0000083	regulation of transcription involved in G1/S transition of mitotic cell cycle	12/1398	26/11899	1.31096e-05	0.000767921	0.000723417
GO:0030219	megakaryocyte differentiation	16/1398	43/11899	1.44059e-05	0.000833172	0.000784887
GO:0045787	positive regulation of cell cycle	55/1398	265/11899	1.56522e-05	0.000893936	0.000842129
GO:1901992	positive regulation of mitotic cell cycle phase transition	17/1398	48/11899	1.67361e-05	0.000941752	0.000887174
GO:0006281	DNA repair	87/1398	478/11899	1.69017e-05	0.000941752	0.000887174
GO:1901989	positive regulation of cell cycle phase transition	18/1398	53/11899	1.84563e-05	0.00101598	0.000957104
GO:0006271	DNA strand elongation involved in DNA replication	11/1398	23/11899	1.99124e-05	0.00108309	0.00102033
GO:0030261	chromosome condensation	12/1398	27/11899	2.1083e-05	0.00113327	0.0010676
GO:0000910	cytokinesis	31/1398	122/11899	2.14358e-05	0.00113884	0.00107284
GO:0061640	cytoskeleton-dependent cytokinesis	15/1398	40/11899	2.39059e-05	0.00125547	0.00118271
GO:0042573	retinoic acid metabolic process	8/1398	13/11899	2.65664e-05	0.00137934	0.0012994
GO:0007091	metaphase/anaphase transition of mitotic cell cycle	16/1398	45/11899	2.79394e-05	0.0014028	0.00132151
GO:0010965	regulation of mitotic sister chromatid separation	16/1398	45/11899	2.79394e-05	0.0014028	0.00132151
GO:0044784	metaphase/anaphase transition of cell cycle	16/1398	45/11899	2.79394e-05	0.0014028	0.00132151
GO:0000281	mitotic cytokinesis	13/1398	32/11899	3.08863e-05	0.00150127	0.00141427
GO:0010043	response to zinc ion	13/1398	32/11899	3.08863e-05	0.00150127	0.00141427
GO:0046686	response to cadmium ion	13/1398	32/11899	3.08863e-05	0.00150127	0.00141427
GO:0045596	negative regulation of cell differentiation	80/1398	438/11899	3.24227e-05	0.00155936	0.00146899
GO:0000726	non-recombinational repair	21/1398	70/11899	3.28647e-05	0.00156415	0.00147351
GO:1901565	organonitrogen compound catabolic process	52/1398	253/11899	3.49083e-05	0.00164429	0.001549
GO:0045931	positive regulation of mitotic cell cycle	26/1398	97/11899	3.61908e-05	0.0016873	0.00158952
GO:0006310	DNA recombination	45/1398	210/11899	4.03021e-05	0.00186	0.00175221
GO:0045638	negative regulation of myeloid cell differentiation	20/1398	66/11899	4.28664e-05	0.00195856	0.00184506
GO:0000722	telomere maintenance via recombination	13/1398	33/11899	4.55146e-05	0.00205897	0.00193965
GO:1901136	carbohydrate derivative catabolic process	31/1398	127/11899	4.96403e-05	0.0022236	0.00209473
GO:0051306	mitotic sister chromatid separation	16/1398	47/11899	5.16738e-05	0.00229221	0.00215937
GO:0008608	attachment of spindle microtubules to kinetochore	11/1398	25/11899	5.24869e-05	0.00230589	0.00217225
GO:0007088	regulation of mitotic nuclear division	29/1398	116/11899	5.39331e-05	0.00234686	0.00221085
GO:0030071	regulation of mitotic metaphase/anaphase transition	15/1398	43/11899	6.39784e-05	0.00273194	0.00257361
GO:1902099	regulation of metaphase/anaphase transition of cell cycle	15/1398	43/11899	6.39784e-05	0.00273194	0.00257361
GO:0031047	gene silencing by RNA	33/1398	141/11899	7.05797e-05	0.00298309	0.00281021
GO:0006303	double-strand break repair via nonhomologous end joining	19/1398	63/11899	7.11658e-05	0.00298309	0.00281021
GO:0045786	negative regulation of cell cycle	73/1398	400/11899	7.31779e-05	0.00303954	0.00286339
GO:0060249	anatomical structure homeostasis	54/1398	273/11899	7.41552e-05	0.00305239	0.00287549
GO:0022616	DNA strand elongation	12/1398	30/11899	7.48577e-05	0.00305379	0.00287682
GO:0007346	regulation of mitotic cell cycle	76/1398	421/11899	7.58435e-05	0.00306663	0.0028889
GO:0007052	mitotic spindle organization	15/1398	44/11899	8.66283e-05	0.00344178	0.00324232
GO:0045132	meiotic chromosome segregation	15/1398	44/11899	8.66283e-05	0.00344178	0.00324232
GO:0007127	meiosis I	19/1398	64/11899	9.02109e-05	0.00355322	0.0033473
GO:0033045	regulation of sister chromatid segregation	18/1398	59/11899	9.27927e-05	0.00362367	0.00341367
GO:0051259	protein oligomerization	65/1398	351/11899	0.000115728	0.00448101	0.00422132
GO:0051302	regulation of cell division	24/1398	93/11899	0.000136292	0.00523293	0.00492966
GO:0009813	flavonoid biosynthetic process	7/1398	12/11899	0.000141043	0.00537021	0.00505899
GO:0008406	gonad development	33/1398	146/11899	0.000144416	0.00545319	0.00513716
GO:1903707	negative regulation of hemopoiesis	23/1398	88/11899	0.000151758	0.00568348	0.0053541
GO:0048846	axon extension involved in axon guidance	13/1398	37/11899	0.000180145	0.00663775	0.00625307
GO:1902284	neuron projection extension involved in neuron projection guidance	13/1398	37/11899	0.000180145	0.00663775	0.00625307
GO:0033260	nuclear DNA replication	10/1398	24/11899	0.000200706	0.00730152	0.00687837
GO:0033047	regulation of mitotic sister chromatid segregation	16/1398	52/11899	0.000201355	0.00730152	0.00687837
GO:0045137	development of primary sexual characteristics	33/1398	149/11899	0.000216693	0.00779585	0.00734405
GO:0010948	negative regulation of cell cycle process	41/1398	201/11899	0.00026836	0.00957918	0.00902403
GO:0016137	glycoside metabolic process	7/1398	13/11899	0.000274599	0.00972592	0.00916227

## Sheet: transcriptionally driven DE
GO terms enriched in genes which their upregulation is driven by transcription between MKL1 ΔN200 and MCF7 control cells (green genes in Figure 3)
ID	Description	GeneRatio	BgRatio	pvalue	p.adjust	qvalue
GO:0097435	supramolecular fiber organization	73/517	191/11899	2.25432e-50	9.82322e-48	9.71139e-48
GO:0030029	actin filament-based process	107/1070	449/10020	2.32362e-16	5.34083e-13	4.28524e-13
GO:0030036	actin cytoskeleton organization	94/1070	398/10020	3.18845e-14	4.88577e-11	3.92012e-11
GO:0003012	muscle system process	62/1070	222/10020	4.11474e-13	4.72886e-10	3.79422e-10
GO:0030334	regulation of cell migration	102/1070	479/10020	2.58722e-12	2.37869e-09	1.90855e-09
GO:0006936	muscle contraction	49/1070	166/10020	1.40386e-11	1.07559e-08	8.63007e-09
GO:0007015	actin filament organization	61/1070	235/10020	1.97106e-11	1.29442e-08	1.03859e-08
GO:0034330	cell junction organization	52/1070	202/10020	8.53503e-10	4.90444e-07	3.9351e-07
GO:0032970	regulation of actin filament-based process	56/1070	229/10020	1.5242e-09	7.78526e-07	6.24653e-07
GO:0030335	positive regulation of cell migration	65/1070	286/10020	1.88621e-09	8.50401e-07	6.82323e-07
GO:0034329	cell junction assembly	45/1070	166/10020	2.03489e-09	8.50401e-07	6.82323e-07
GO:1902903	regulation of supramolecular fiber organization	54/1070	221/10020	3.09632e-09	1.18615e-06	9.51711e-07
GO:0034341	response to interferon-gamma	35/1070	114/10020	3.76455e-09	1.3312e-06	1.0681e-06
GO:0051272	positive regulation of cellular component movement	67/1070	304/10020	4.06945e-09	1.33623e-06	1.07213e-06
GO:2000147	positive regulation of cell motility	65/1070	292/10020	4.58724e-09	1.40584e-06	1.12798e-06
GO:0030155	regulation of cell adhesion	77/1070	372/10020	5.58005e-09	1.60322e-06	1.28635e-06
GO:0022604	regulation of cell morphogenesis	65/1070	299/10020	1.2374e-08	3.24689e-06	2.60515e-06
GO:0071346	cellular response to interferon-gamma	32/1070	103/10020	1.27135e-08	3.24689e-06	2.60515e-06
GO:0040017	positive regulation of locomotion	67/1070	314/10020	1.61444e-08	3.9061e-06	3.13407e-06
GO:0030198	extracellular matrix organization	41/1070	158/10020	4.12617e-08	9.484e-06	7.60952e-06
GO:0007044	cell-substrate junction assembly	27/1070	82/10020	4.45701e-08	9.7566e-06	7.82825e-06
GO:0043062	extracellular structure organization	45/1070	183/10020	5.26031e-08	1.09917e-05	8.8192e-06
GO:0090066	regulation of anatomical structure size	61/1070	288/10020	9.51405e-08	1.86461e-05	1.49608e-05
GO:0032956	regulation of actin cytoskeleton organization	48/1070	205/10020	9.73477e-08	1.86461e-05	1.49608e-05
GO:0002576	platelet degranulation	25/1070	76/10020	1.43388e-07	2.55854e-05	2.05285e-05
GO:0000904	cell morphogenesis involved in differentiation	81/1070	428/10020	1.44707e-07	2.55854e-05	2.05285e-05
GO:0061061	muscle structure development	71/1070	360/10020	1.69721e-07	2.88966e-05	2.31853e-05
GO:0098609	cell-cell adhesion	79/1070	416/10020	1.78924e-07	2.93755e-05	2.35696e-05
GO:0051493	regulation of cytoskeleton organization	70/1070	354/10020	1.8699e-07	2.96412e-05	2.37827e-05
GO:0030260	entry into host cell	28/1070	93/10020	2.15416e-07	3.0008e-05	2.40771e-05
GO:0044409	entry into host	28/1070	93/10020	2.15416e-07	3.0008e-05	2.40771e-05
GO:0051806	entry into cell of other organism involved in symbiotic interaction	28/1070	93/10020	2.15416e-07	3.0008e-05	2.40771e-05
GO:0051828	entry into other organism involved in symbiotic interaction	28/1070	93/10020	2.15416e-07	3.0008e-05	2.40771e-05
GO:0045087	innate immune response	86/1070	474/10020	4.0375e-07	5.4103e-05	4.34098e-05
GO:1902905	positive regulation of supramolecular fiber organization	35/1070	135/10020	4.11922e-07	5.4103e-05	4.34098e-05
GO:0046718	viral entry into host cell	25/1070	80/10020	4.36378e-07	5.57231e-05	4.47096e-05
GO:0031589	cell-substrate adhesion	47/1070	209/10020	4.71834e-07	5.86222e-05	4.70357e-05
GO:0009611	response to wounding	72/1070	381/10020	7.73488e-07	9.35716e-05	7.50776e-05
GO:0042060	wound healing	63/1070	319/10020	8.11668e-07	9.56728e-05	7.67634e-05
GO:0032535	regulation of cellular component size	50/1070	233/10020	9.16156e-07	0.000105289	8.44792e-05
GO:0019221	cytokine-mediated signaling pathway	80/1070	440/10020	9.54983e-07	0.000107075	8.59117e-05
GO:0051271	negative regulation of cellular component movement	40/1070	170/10020	9.9169e-07	0.000108543	8.70898e-05
GO:0110053	regulation of actin filament organization	39/1070	165/10020	1.19722e-06	0.000127272	0.000102117
GO:0008154	actin polymerization or depolymerization	33/1070	129/10020	1.21818e-06	0.000127272	0.000102117
GO:0001817	regulation of cytokine production	67/1070	351/10020	1.30361e-06	0.000130789	0.000104939
GO:0060326	cell chemotaxis	30/1070	112/10020	1.30875e-06	0.000130789	0.000104939
GO:0061045	negative regulation of wound healing	15/1070	36/10020	1.54724e-06	0.000151333	0.000121423
GO:0010632	regulation of epithelial cell migration	36/1070	149/10020	1.76669e-06	0.000165744	0.000132985
GO:0051495	positive regulation of cytoskeleton organization	36/1070	149/10020	1.76669e-06	0.000165744	0.000132985
GO:0007229	integrin-mediated signaling pathway	20/1070	60/10020	1.99673e-06	0.000183579	0.000147295
GO:0006935	chemotaxis	55/1070	274/10020	2.42419e-06	0.00021851	0.000175322
GO:0090130	tissue migration	43/1070	195/10020	2.50404e-06	0.000221367	0.000177615
GO:0001667	ameboidal-type cell migration	50/1070	242/10020	2.9415e-06	0.000255133	0.000204707
GO:0042330	taxis	55/1070	276/10020	3.05963e-06	0.000260465	0.000208985
GO:0061041	regulation of wound healing	22/1070	72/10020	3.2422e-06	0.000270989	0.000217429
GO:0010927	cellular component assembly involved in morphogenesis	18/1070	52/10020	3.50341e-06	0.000287593	0.000230751
GO:0010769	regulation of cell morphogenesis involved in differentiation	41/1070	185/10020	3.73927e-06	0.000301568	0.000241965
GO:0048638	regulation of developmental growth	42/1070	192/10020	4.06176e-06	0.00032193	0.000258301
GO:0007169	transmembrane receptor protein tyrosine kinase signaling pathway	79/1070	449/10020	4.16066e-06	0.000324179	0.000260106
GO:0048729	tissue morphogenesis	75/1070	421/10020	4.6032e-06	0.000352682	0.000282976
GO:0040013	negative regulation of locomotion	40/1070	181/10020	5.27239e-06	0.000396867	0.000318428
GO:0035239	tube morphogenesis	82/1070	474/10020	5.35257e-06	0.000396867	0.000318428
GO:0045055	regulated exocytosis	85/1070	497/10020	5.70666e-06	0.000416405	0.000334104
GO:0050900	leukocyte migration	40/1070	183/10020	6.99578e-06	0.000502494	0.000403178
GO:0001525	angiogenesis	52/1070	263/10020	7.18414e-06	0.000507744	0.000407391
GO:0090257	regulation of muscle system process	30/1070	121/10020	7.29613e-06	0.000507744	0.000407391
GO:0070613	regulation of protein processing	15/1070	40/10020	7.40023e-06	0.000507744	0.000407391
GO:0010631	epithelial cell migration	41/1070	190/10020	7.52958e-06	0.000509021	0.000408415
GO:1903035	negative regulation of response to wounding	16/1070	45/10020	8.21063e-06	0.000547019	0.000438903
GO:0090132	epithelium migration	41/1070	191/10020	8.62324e-06	0.0005663	0.000454373
GO:0001816	cytokine production	69/1070	385/10020	9.03025e-06	0.000584677	0.000469118
GO:0001568	blood vessel development	67/1070	372/10020	1.02981e-05	0.000653996	0.000524736
GO:0051258	protein polymerization	38/1070	173/10020	1.04688e-05	0.000653996	0.000524736
GO:1903317	regulation of protein maturation	15/1070	41/10020	1.05277e-05	0.000653996	0.000524736
GO:0072358	cardiovascular system development	70/1070	395/10020	1.15533e-05	0.000708141	0.000568179
GO:0002274	myeloid leukocyte activation	71/1070	403/10020	1.23002e-05	0.000744002	0.000596953
GO:0032101	regulation of response to external stimulus	66/1070	367/10020	1.26143e-05	0.000753092	0.000604247
GO:1903034	regulation of response to wounding	24/1070	89/10020	1.3057e-05	0.000754988	0.000605768
GO:0043207	response to external biotic stimulus	77/1070	448/10020	1.32607e-05	0.000754988	0.000605768
GO:0051707	response to other organism	77/1070	448/10020	1.32607e-05	0.000754988	0.000605768
GO:0034446	substrate adhesion-dependent cell spreading	20/1070	67/10020	1.3303e-05	0.000754988	0.000605768
GO:0001944	vasculature development	69/1070	390/10020	1.41258e-05	0.000791903	0.000635387
GO:0030048	actin filament-based movement	21/1070	73/10020	1.53422e-05	0.000848467	0.000680771
GO:0048514	blood vessel morphogenesis	58/1070	312/10020	1.55039e-05	0.000848467	0.000680771
GO:0010810	regulation of cell-substrate adhesion	31/1070	132/10020	1.67888e-05	0.000907978	0.000728519
GO:0016485	protein processing	28/1070	114/10020	1.76264e-05	0.000942192	0.000755972
GO:0051017	actin filament bundle assembly	25/1070	97/10020	2.03768e-05	0.00107279	0.000860753
GO:0008284	positive regulation of cell proliferation	80/1070	476/10020	2.08077e-05	0.00107279	0.000860753
GO:0000768	syncytium formation by plasma membrane fusion	11/1070	25/10020	2.11567e-05	0.00107279	0.000860753
GO:0140253	cell-cell fusion	11/1070	25/10020	2.11567e-05	0.00107279	0.000860753
GO:0048660	regulation of smooth muscle cell proliferation	22/1070	80/10020	2.12363e-05	0.00107279	0.000860753
GO:0006897	endocytosis	68/1070	388/10020	2.24071e-05	0.00111962	0.000898333
GO:0030336	negative regulation of cell migration	34/1070	153/10020	2.33431e-05	0.00115385	0.000925798
GO:0061572	actin filament bundle organization	25/1070	98/10020	2.46315e-05	0.00120417	0.000966174
GO:0033002	muscle cell proliferation	28/1070	116/10020	2.4885e-05	0.00120417	0.000966174
GO:0007160	cell-matrix adhesion	32/1070	141/10020	2.58171e-05	0.00122376	0.000981887
GO:0044057	regulation of system process	50/1070	261/10020	2.61911e-05	0.00122376	0.000981887
GO:0048659	smooth muscle cell proliferation	22/1070	81/10020	2.62631e-05	0.00122376	0.000981887
GO:0050678	regulation of epithelial cell proliferation	40/1070	193/10020	2.63546e-05	0.00122376	0.000981887
GO:0009607	response to biotic stimulus	79/1070	472/10020	2.72538e-05	0.00125286	0.00100524
GO:2000146	negative regulation of cell motility	35/1070	161/10020	2.91938e-05	0.00132432	0.00106257
GO:0002443	leukocyte mediated immunity	77/1070	458/10020	2.94399e-05	0.00132432	0.00106257
GO:0034332	adherens junction organization	25/1070	99/10020	2.96726e-05	0.00132432	0.00106257
GO:0051146	striated muscle cell differentiation	32/1070	142/10020	2.99909e-05	0.00132565	0.00106364
GO:0006949	syncytium formation	11/1070	26/10020	3.31515e-05	0.0014514	0.00116454
GO:0098657	import into cell	73/1070	430/10020	3.41132e-05	0.00147942	0.00118702
GO:0002526	acute inflammatory response	16/1070	50/10020	3.73202e-05	0.00160337	0.00128647
GO:0070848	response to growth factor	72/1070	426/10020	4.48241e-05	0.00190793	0.00153083
GO:0030855	epithelial cell differentiation	66/1070	382/10020	4.67151e-05	0.00197018	0.00158078
GO:0050673	epithelial cell proliferation	44/1070	225/10020	4.73716e-05	0.0019797	0.00158842
GO:0030042	actin filament depolymerization	13/1070	36/10020	4.79877e-05	0.00198738	0.00159458
GO:0006937	regulation of muscle contraction	20/1070	73/10020	5.28235e-05	0.00213176	0.00171042
GO:0030049	muscle filament sliding	8/1070	15/10020	5.32869e-05	0.00213176	0.00171042
GO:0033275	actin-myosin filament sliding	8/1070	15/10020	5.32869e-05	0.00213176	0.00171042
GO:0006909	phagocytosis	32/1070	146/10020	5.35422e-05	0.00213176	0.00171042
GO:0048525	negative regulation of viral process	18/1070	62/10020	5.37924e-05	0.00213176	0.00171042
GO:0048675	axon extension	21/1070	79/10020	5.63647e-05	0.0022146	0.00177689
GO:0070252	actin-mediated cell contraction	17/1070	57/10020	5.92067e-05	0.00228644	0.00183453
GO:0031032	actomyosin structure organization	26/1070	109/10020	5.95693e-05	0.00228644	0.00183453
GO:0150076	neuroinflammatory response	9/1070	19/10020	5.96851e-05	0.00228644	0.00183453
GO:0010634	positive regulation of epithelial cell migration	24/1070	97/10020	6.0739e-05	0.00230758	0.0018515
GO:1901879	regulation of protein depolymerization	16/1070	52/10020	6.39255e-05	0.00240873	0.00193266
GO:0043588	skin development	38/1070	187/10020	6.52647e-05	0.0024392	0.0019571
GO:0032271	regulation of protein polymerization	30/1070	135/10020	6.93652e-05	0.00257155	0.00206329
GO:0043405	regulation of MAP kinase activity	41/1070	208/10020	7.0557e-05	0.0025948	0.00208195
GO:0002521	leukocyte differentiation	49/1070	264/10020	7.29993e-05	0.00266332	0.00213692
GO:0045785	positive regulation of cell adhesion	41/1070	209/10020	7.8959e-05	0.00285807	0.00229318
GO:1902904	negative regulation of supramolecular fiber organization	21/1070	81/10020	8.37797e-05	0.00300887	0.00241418
GO:0009615	response to virus	39/1070	196/10020	8.50417e-05	0.00301236	0.00241698
GO:0060333	interferon-gamma-mediated signaling pathway	18/1070	64/10020	8.51876e-05	0.00301236	0.00241698
GO:0031579	membrane raft organization	8/1070	16/10020	9.66153e-05	0.0033465	0.00268508
GO:0061900	glial cell activation	8/1070	16/10020	9.66153e-05	0.0033465	0.00268508
GO:0008064	regulation of actin polymerization or depolymerization	26/1070	112/10020	9.68688e-05	0.0033465	0.00268508
GO:0001935	endothelial cell proliferation	20/1070	76/10020	9.80815e-05	0.0033465	0.00268508
GO:0007520	myoblast fusion	9/1070	20/10020	9.82766e-05	0.0033465	0.00268508
GO:0043408	regulation of MAPK cascade	69/1070	414/10020	0.000100551	0.00339878	0.00272702
GO:0050878	regulation of body fluid levels	52/1070	290/10020	0.000112581	0.0037736	0.00302776
GO:0030832	regulation of actin filament length	26/1070	113/10020	0.000113303	0.0037736	0.00302776
GO:0051261	protein depolymerization	19/1070	71/10020	0.000114103	0.0037736	0.00302776
GO:0014902	myotube differentiation	15/1070	49/10020	0.000114959	0.00377476	0.0030287
GO:0048589	developmental growth	65/1070	386/10020	0.000117062	0.00381654	0.00306222
GO:0030516	regulation of axon extension	17/1070	60/10020	0.000120464	0.0038998	0.00312902
GO:0051607	defense response to virus	30/1070	139/10020	0.000121903	0.00391881	0.00314427
GO:0003013	circulatory system process	45/1070	241/10020	0.000123003	0.0039267	0.0031506
GO:0001936	regulation of endothelial cell proliferation	18/1070	66/10020	0.000131728	0.00413359	0.0033166
GO:0048010	vascular endothelial growth factor receptor signaling pathway	18/1070	66/10020	0.000131728	0.00413359	0.0033166
GO:0008361	regulation of cell size	26/1070	114/10020	0.000132181	0.00413359	0.0033166
GO:0030041	actin filament polymerization	25/1070	108/10020	0.000137579	0.00427331	0.00342871
GO:0048588	developmental cell growth	30/1070	140/10020	0.000139665	0.00430899	0.00345734
GO:0002253	activation of immune response	57/1070	329/10020	0.000141049	0.0043227	0.00346833
GO:0051604	protein maturation	33/1070	160/10020	0.000143944	0.00438218	0.00351606
GO:0061564	axon development	50/1070	279/10020	0.000153769	0.00465051	0.00373136
GO:0050778	positive regulation of immune response	67/1070	405/10020	0.000158444	0.00476058	0.00381967
GO:0001704	formation of primary germ layer	18/1070	67/10020	0.000162435	0.00484878	0.00389044
GO:1903522	regulation of blood circulation	27/1070	122/10020	0.000169089	0.00501486	0.00402369
GO:0050767	regulation of neurogenesis	76/1070	475/10020	0.000175358	0.00516743	0.00414611
GO:0051345	positive regulation of hydrolase activity	75/1070	468/10020	0.000183704	0.0053789	0.00431578
GO:0002009	morphogenesis of an epithelium	61/1070	362/10020	0.000185034	0.00538356	0.00431952
GO:0048661	positive regulation of smooth muscle cell proliferation	15/1070	51/10020	0.000189556	0.00548044	0.00439725
GO:0071363	cellular response to growth factor stimulus	67/1070	408/10020	0.000197561	0.00567617	0.00455429
GO:0061387	regulation of extent of cell growth	18/1070	68/10020	0.000199233	0.00568865	0.00456431
GO:0043244	regulation of protein complex disassembly	19/1070	74/10020	0.000206645	0.00586386	0.00470489
GO:0031581	hemidesmosome assembly	6/1070	10/10020	0.000210142	0.00592653	0.00475517
GO:0031347	regulation of defense response	67/1070	409/10020	0.000212434	0.00595464	0.00477773
GO:0002366	leukocyte activation involved in immune response	71/1070	440/10020	0.000220569	0.00614518	0.00493061
GO:1990138	neuron projection extension	24/1070	105/10020	0.000228225	0.00632019	0.00507103
GO:1901222	regulation of NIK/NF-kappaB signaling	17/1070	63/10020	0.000231339	0.00636806	0.00510944
GO:0045927	positive regulation of growth	33/1070	164/10020	0.000234195	0.00640829	0.00514172
GO:0008015	blood circulation	43/1070	234/10020	0.000248924	0.00677102	0.00543275
GO:0048858	cell projection morphogenesis	63/1070	381/10020	0.00025065	0.00677787	0.00543825
GO:0060537	muscle tissue development	40/1070	213/10020	0.000253923	0.00682623	0.00547706
GO:0051701	interaction with host	32/1070	158/10020	0.000255887	0.00683903	0.00548732
GO:0016101	diterpenoid metabolic process	14/1070	47/10020	0.000266166	0.00699695	0.00561403
GO:0048145	regulation of fibroblast proliferation	16/1070	58/10020	0.000266196	0.00699695	0.00561403
GO:0034762	regulation of transmembrane transport	45/1070	249/10020	0.000266362	0.00699695	0.00561403
GO:0002263	cell activation involved in immune response	71/1070	443/10020	0.000271106	0.00708111	0.00568155
GO:0009636	response to toxic substance	51/1070	293/10020	0.000277754	0.00721376	0.00578799
GO:0032990	cell part morphogenesis	65/1070	398/10020	0.000287107	0.00741478	0.00594928
GO:0050865	regulation of cell activation	45/1070	250/10020	0.000292196	0.00750405	0.00602091
GO:0034333	adherens junction assembly	19/1070	76/10020	0.000300041	0.00764837	0.0061367
GO:0042116	macrophage activation	12/1070	37/10020	0.00030193	0.00764837	0.0061367
GO:0010771	negative regulation of cell morphogenesis involved in differentiation	15/1070	53/10020	0.000302807	0.00764837	0.0061367
GO:0008016	regulation of heart contraction	24/1070	107/10020	0.000308696	0.00775451	0.00622186
GO:0048144	fibroblast proliferation	16/1070	59/10020	0.000329632	0.00823542	0.00660772
GO:0038061	NIK/NF-kappaB signaling	25/1070	114/10020	0.000337251	0.00838023	0.00672391
GO:0045445	myoblast differentiation	14/1070	48/10020	0.000339373	0.00838762	0.00672984
GO:0002757	immune response-activating signal transduction	52/1070	303/10020	0.000346174	0.00850997	0.006828
GO:0046649	lymphocyte activation	56/1070	333/10020	0.000354132	0.00855402	0.00686335
GO:0021545	cranial nerve development	9/1070	23/10020	0.00035541	0.00855402	0.00686335
GO:1990868	response to chemokine	9/1070	23/10020	0.00035541	0.00855402	0.00686335
GO:1990869	cellular response to chemokine	9/1070	23/10020	0.00035541	0.00855402	0.00686335
GO:0008285	negative regulation of cell proliferation	66/1070	409/10020	0.000364494	0.00872698	0.00700213
GO:0001523	retinoid metabolic process	13/1070	43/10020	0.000372936	0.00883705	0.00709044
GO:0043266	regulation of potassium ion transport	13/1070	43/10020	0.000372936	0.00883705	0.00709044
GO:0006979	response to oxidative stress	51/1070	297/10020	0.000387761	0.00908579	0.00729002
GO:0072593	reactive oxygen species metabolic process	30/1070	148/10020	0.000388037	0.00908579	0.00729002
GO:0051090	regulation of DNA-binding transcription factor activity	48/1070	275/10020	0.000389363	0.00908579	0.00729002
GO:1900024	regulation of substrate adhesion-dependent cell spreading	12/1070	38/10020	0.000398943	0.00918696	0.00737119
GO:0021537	telencephalon development	31/1070	155/10020	0.000399661	0.00918696	0.00737119
GO:0030239	myofibril assembly	10/1070	28/10020	0.000399694	0.00918696	0.00737119
GO:0042110	T cell activation	42/1070	232/10020	0.000405842	0.00928187	0.00744735
GO:0030834	regulation of actin filament depolymerization	11/1070	33/10020	0.000410801	0.00928423	0.00744924
GO:0060760	positive regulation of response to cytokine stimulus	11/1070	33/10020	0.000410801	0.00928423	0.00744924
GO:0043410	positive regulation of MAPK cascade	49/1070	283/10020	0.000412004	0.00928423	0.00744924
GO:0071404	cellular response to low-density lipoprotein particle stimulus	6/1070	11/10020	0.000420556	0.00939623	0.0075391
GO:0043268	positive regulation of potassium ion transport	8/1070	19/10020	0.000423106	0.00939623	0.0075391
GO:0045214	sarcomere organization	8/1070	19/10020	0.000423106	0.00939623	0.0075391
GO:0006939	smooth muscle contraction	14/1070	49/10020	0.000429138	0.00948437	0.00760982
GO:0043434	response to peptide hormone	47/1070	269/10020	0.000435702	0.00958336	0.00768925
GO:0007159	leukocyte cell-cell adhesion	31/1070	156/10020	0.000449047	0.00982986	0.00788703
GO terms enriched in genes which their downregulation is driven by transcription between MKL1 ΔN200 and MCF7 control cells (green genes in Figure 3)
ID	Description	GeneRatio	BgRatio	pvalue	p.adjust	qvalue
GO:0006323	DNA packaging	61/875	156/10020	1.74355e-25	7.41881e-22	6.99256e-22
GO:0006334	nucleosome assembly	50/875	111/10020	2.00599e-24	4.26774e-21	4.02254e-21
GO:0071103	DNA conformation change	74/875	237/10020	1.35769e-23	1.92566e-20	1.81502e-20
GO:0031497	chromatin assembly	51/875	126/10020	2.73943e-22	2.91406e-19	2.74663e-19
GO:0006335	DNA replication-dependent nucleosome assembly	25/875	32/10020	4.56029e-21	3.13372e-18	2.95367e-18
GO:0034723	DNA replication-dependent nucleosome organization	25/875	32/10020	4.56029e-21	3.13372e-18	2.95367e-18
GO:0006333	chromatin assembly or disassembly	54/875	148/10020	5.15536e-21	3.13372e-18	2.95367e-18
GO:0034728	nucleosome organization	51/875	134/10020	7.33369e-21	3.9006e-18	3.67649e-18
GO:0051301	cell division	105/875	465/10020	1.04335e-20	4.93271e-18	4.6493e-18
GO:0000183	chromatin silencing at rDNA	27/875	39/10020	2.49699e-20	1.06247e-17	1.00142e-17
GO:0065004	protein-DNA complex assembly	59/875	181/10020	4.86441e-20	1.88164e-17	1.77353e-17
GO:0071824	protein-DNA complex subunit organization	60/875	204/10020	6.73883e-18	2.38948e-15	2.25219e-15
GO:0051290	protein heterotetramerization	27/875	48/10020	6.6096e-17	2.16337e-14	2.03908e-14
GO:0000819	sister chromatid segregation	47/875	141/10020	1.23844e-16	3.76398e-14	3.54772e-14
GO:0000070	mitotic sister chromatid segregation	43/875	124/10020	4.89599e-16	1.38883e-13	1.30903e-13
GO:0140014	mitotic nuclear division	56/875	208/10020	6.52768e-15	1.73595e-12	1.63621e-12
GO:0006342	chromatin silencing	31/875	73/10020	9.814e-15	2.45639e-12	2.31525e-12
GO:0032200	telomere organization	47/875	157/10020	1.33943e-14	3.16627e-12	2.98435e-12
GO:0000280	nuclear division	64/875	264/10020	1.72425e-14	3.86141e-12	3.63955e-12
GO:0098813	nuclear chromosome segregation	49/875	171/10020	2.42687e-14	5.16316e-12	4.8665e-12
GO:0048285	organelle fission	67/875	293/10020	8.52739e-14	1.72781e-11	1.62854e-11
GO:0007059	chromosome segregation	56/875	221/10020	1.09312e-13	2.11419e-11	1.99272e-11
GO:0045652	regulation of megakaryocyte differentiation	28/875	66/10020	2.01014e-13	3.71876e-11	3.50509e-11
GO:0034080	CENP-A containing nucleosome assembly	21/875	39/10020	6.29026e-13	1.0706e-10	1.00909e-10
GO:0061641	CENP-A containing chromatin organization	21/875	39/10020	6.29026e-13	1.0706e-10	1.00909e-10
GO:0034508	centromere complex assembly	24/875	51/10020	6.65322e-13	1.08882e-10	1.02627e-10
GO:0031055	chromatin remodeling at centromere	22/875	43/10020	7.01112e-13	1.1049e-10	1.04142e-10
GO:0045814	negative regulation of gene expression, epigenetic	32/875	90/10020	1.31279e-12	1.99497e-10	1.88035e-10
GO:0030219	megakaryocyte differentiation	28/875	78/10020	2.58407e-11	3.79146e-09	3.57362e-09
GO:0045653	negative regulation of megakaryocyte differentiation	13/875	17/10020	2.69861e-11	3.82753e-09	3.60762e-09
GO:0006336	DNA replication-independent nucleosome assembly	22/875	50/10020	3.26353e-11	4.33947e-09	4.09014e-09
GO:0034724	DNA replication-independent nucleosome organization	22/875	50/10020	3.26353e-11	4.33947e-09	4.09014e-09
GO:0051983	regulation of chromosome segregation	29/875	85/10020	4.81117e-11	6.20349e-09	5.84706e-09
GO:0051291	protein heterooligomerization	31/875	96/10020	5.20545e-11	6.51447e-09	6.14018e-09
GO:0043486	histone exchange	21/875	47/10020	6.42237e-11	7.80776e-09	7.35916e-09
GO:0033045	regulation of sister chromatid segregation	25/875	67/10020	1.14916e-10	1.35824e-08	1.2802e-08
GO:0006260	DNA replication	51/875	231/10020	3.33931e-10	3.84021e-08	3.61957e-08
GO:0051304	chromosome separation	22/875	58/10020	1.04839e-09	1.17392e-07	1.10648e-07
GO:0051262	protein tetramerization	33/875	119/10020	1.119e-09	1.22086e-07	1.15071e-07
GO:0000723	telomere maintenance	37/875	144/10020	1.16203e-09	1.23611e-07	1.16509e-07
GO:0016233	telomere capping	20/875	49/10020	1.3172e-09	1.33445e-07	1.25777e-07
GO:1905818	regulation of chromosome separation	20/875	49/10020	1.3172e-09	1.33445e-07	1.25777e-07
GO:0060964	regulation of gene silencing by miRNA	30/875	103/10020	1.77845e-09	1.75984e-07	1.65872e-07
GO:0007091	metaphase/anaphase transition of mitotic cell cycle	19/875	46/10020	2.68884e-09	2.48717e-07	2.34427e-07
GO:0010965	regulation of mitotic sister chromatid separation	19/875	46/10020	2.68884e-09	2.48717e-07	2.34427e-07
GO:0044784	metaphase/anaphase transition of cell cycle	19/875	46/10020	2.68884e-09	2.48717e-07	2.34427e-07
GO:0060147	regulation of posttranscriptional gene silencing	30/875	105/10020	2.95054e-09	2.61553e-07	2.46526e-07
GO:0060966	regulation of gene silencing by RNA	30/875	105/10020	2.95054e-09	2.61553e-07	2.46526e-07
GO:0051306	mitotic sister chromatid separation	19/875	48/10020	6.30968e-09	5.47912e-07	5.16431e-07
GO:0038111	interleukin-7-mediated signaling pathway	13/875	24/10020	1.58152e-08	1.34587e-06	1.26854e-06
GO:0033047	regulation of mitotic sister chromatid segregation	20/875	56/10020	2.0247e-08	1.68923e-06	1.59218e-06
GO:0006281	DNA repair	74/875	445/10020	3.19729e-08	2.57188e-06	2.42411e-06
GO:0043044	ATP-dependent chromatin remodeling	22/875	68/10020	3.20352e-08	2.57188e-06	2.42411e-06
GO:0030071	regulation of mitotic metaphase/anaphase transition	17/875	43/10020	4.07739e-08	3.15441e-06	2.97318e-06
GO:1902099	regulation of metaphase/anaphase transition of cell cycle	17/875	43/10020	4.07739e-08	3.15441e-06	2.97318e-06
GO:0060968	regulation of gene silencing	31/875	123/10020	4.22487e-08	3.21015e-06	3.02571e-06
GO:0006261	DNA-dependent DNA replication	30/875	117/10020	4.58404e-08	3.42195e-06	3.22534e-06
GO:0045841	negative regulation of mitotic metaphase/anaphase transition	14/875	31/10020	8.74139e-08	6.09747e-06	5.74714e-06
GO:1902100	negative regulation of metaphase/anaphase transition of cell cycle	14/875	31/10020	8.74139e-08	6.09747e-06	5.74714e-06
GO:1905819	negative regulation of chromosome separation	14/875	31/10020	8.74139e-08	6.09747e-06	5.74714e-06
GO:2000816	negative regulation of mitotic sister chromatid separation	14/875	31/10020	8.74139e-08	6.09747e-06	5.74714e-06
GO:1902850	microtubule cytoskeleton organization involved in mitosis	28/875	108/10020	9.97238e-08	6.84395e-06	6.45072e-06
GO:0033046	negative regulation of sister chromatid segregation	15/875	36/10020	1.12426e-07	7.47455e-06	7.04509e-06
GO:0051985	negative regulation of chromosome segregation	15/875	36/10020	1.12426e-07	7.47455e-06	7.04509e-06
GO:0051783	regulation of nuclear division	32/875	139/10020	2.48816e-07	1.62879e-05	1.5352e-05
GO:0007094	mitotic spindle assembly checkpoint	13/875	29/10020	2.84023e-07	1.75147e-05	1.65084e-05
GO:0031577	spindle checkpoint	13/875	29/10020	2.84023e-07	1.75147e-05	1.65084e-05
GO:0071173	spindle assembly checkpoint	13/875	29/10020	2.84023e-07	1.75147e-05	1.65084e-05
GO:0071174	mitotic spindle checkpoint	13/875	29/10020	2.84023e-07	1.75147e-05	1.65084e-05
GO:0033048	negative regulation of mitotic sister chromatid segregation	14/875	34/10020	3.57494e-07	2.17305e-05	2.0482e-05
GO:0007088	regulation of mitotic nuclear division	30/875	128/10020	3.90078e-07	2.33772e-05	2.20341e-05
GO:0035195	gene silencing by miRNA	30/875	130/10020	5.57312e-07	3.29356e-05	3.10433e-05
GO:0000910	cytokinesis	29/875	125/10020	7.63306e-07	4.44913e-05	4.19351e-05
GO:0044770	cell cycle phase transition	76/875	500/10020	8.92677e-07	5.13289e-05	4.83798e-05
GO:0006302	double-strand break repair	36/875	176/10020	9.9247e-07	5.63061e-05	5.3071e-05
GO:0007051	spindle organization	30/875	134/10020	1.10724e-06	6.04013e-05	5.69309e-05
GO:0007093	mitotic cell cycle checkpoint	30/875	134/10020	1.10724e-06	6.04013e-05	5.69309e-05
GO:0035194	posttranscriptional gene silencing by RNA	30/875	134/10020	1.10724e-06	6.04013e-05	5.69309e-05
GO:0090068	positive regulation of cell cycle process	40/875	207/10020	1.17776e-06	6.31538e-05	5.95252e-05
GO:0060249	anatomical structure homeostasis	49/875	277/10020	1.18738e-06	6.31538e-05	5.95252e-05
GO:0016441	posttranscriptional gene silencing	30/875	135/10020	1.30745e-06	6.83261e-05	6.44004e-05
GO:0000075	cell cycle checkpoint	36/875	178/10020	1.31674e-06	6.83261e-05	6.44004e-05
GO:0044772	mitotic cell cycle phase transition	72/875	472/10020	1.53454e-06	7.86683e-05	7.41483e-05
GO:0098760	response to interleukin-7	13/875	33/10020	1.72272e-06	8.62371e-05	8.12823e-05
GO:0098761	cellular response to interleukin-7	13/875	33/10020	1.72272e-06	8.62371e-05	8.12823e-05
GO:0007052	mitotic spindle organization	23/875	90/10020	1.80381e-06	8.92467e-05	8.4119e-05
GO:0051302	regulation of cell division	25/875	105/10020	2.65194e-06	0.000129701	0.000122249
GO:0140013	meiotic nuclear division	20/875	74/10020	3.32522e-06	0.000160782	0.000151544
GO:0061640	cytoskeleton-dependent cytokinesis	20/875	75/10020	4.16829e-06	0.000199282	0.000187832
GO:0006338	chromatin remodeling	29/875	137/10020	5.48504e-06	0.00025932	0.000244421
GO:0031047	gene silencing by RNA	30/875	145/10020	6.17616e-06	0.000288786	0.000272194
GO:0045839	negative regulation of mitotic nuclear division	14/875	42/10020	6.98799e-06	0.000323015	0.000304456
GO:0045787	positive regulation of cell cycle	47/875	278/10020	7.06002e-06	0.000323015	0.000304456
GO:0006270	DNA replication initiation	11/875	27/10020	7.45319e-06	0.000337376	0.000317992
GO:0000281	mitotic cytokinesis	18/875	66/10020	8.905e-06	0.000394696	0.000372018
GO:0032465	regulation of cytokinesis	18/875	66/10020	8.905e-06	0.000394696	0.000372018
GO:0051321	meiotic cell cycle	25/875	112/10020	9.08744e-06	0.000398629	0.000375726
GO:0033260	nuclear DNA replication	14/875	43/10020	9.53764e-06	0.000414109	0.000390316
GO:0045637	regulation of myeloid cell differentiation	32/875	164/10020	1.10966e-05	0.000476929	0.000449527
GO:0045638	negative regulation of myeloid cell differentiation	17/875	62/10020	1.45752e-05	0.000619619	0.000584018
GO:1903046	meiotic cell cycle process	20/875	81/10020	1.47078e-05	0.000619619	0.000584018
GO:0051784	negative regulation of nuclear division	14/875	45/10020	1.72071e-05	0.000717806	0.000676564
GO:0000726	non-recombinational repair	19/875	76/10020	1.98111e-05	0.000818412	0.000771389
GO:0044786	cell cycle DNA replication	15/875	52/10020	2.38791e-05	0.000967671	0.000912072
GO:0051310	metaphase plate congression	15/875	52/10020	2.38791e-05	0.000967671	0.000912072
GO:0045786	negative regulation of cell cycle	69/875	484/10020	2.65399e-05	0.00106535	0.00100414
GO:0045931	positive regulation of mitotic cell cycle	24/875	112/10020	2.81176e-05	0.00111813	0.00105389
GO:0016458	gene silencing	35/875	195/10020	2.89157e-05	0.00113923	0.00107377
GO:0030261	chromosome condensation	10/875	26/10020	3.55308e-05	0.001387	0.00130731
GO:0044843	cell cycle G1/S phase transition	37/875	213/10020	3.62528e-05	0.00140232	0.00132175
GO:0006284	base-excision repair	12/875	37/10020	4.32639e-05	0.00165845	0.00156316
GO:0050000	chromosome localization	16/875	61/10020	4.71464e-05	0.00177529	0.00167329
GO:0051303	establishment of chromosome localization	16/875	61/10020	4.71464e-05	0.00177529	0.00167329
GO:0032201	telomere maintenance via semi-conservative replication	10/875	27/10020	5.2047e-05	0.00194263	0.00183101
GO:0006303	double-strand break repair via nonhomologous end joining	17/875	68/10020	5.36891e-05	0.0019865	0.00187236
GO:0000082	G1/S transition of mitotic cell cycle	35/875	201/10020	5.55669e-05	0.00203825	0.00192114
GO:0033044	regulation of chromosome organization	43/875	268/10020	6.25616e-05	0.00227521	0.00214449
GO:0007076	mitotic chromosome condensation	7/875	14/10020	7.50096e-05	0.00268207	0.00252797
GO:0022616	DNA strand elongation	7/875	14/10020	7.50096e-05	0.00268207	0.00252797
GO:1901992	positive regulation of mitotic cell cycle phase transition	15/875	57/10020	7.76474e-05	0.00275325	0.00259506
GO:0016042	lipid catabolic process	31/875	173/10020	8.41746e-05	0.00296002	0.00278995
GO:0007080	mitotic metaphase plate congression	12/875	40/10020	0.00010208	0.00356024	0.00335569
GO:0071459	protein localization to chromosome, centromeric region	8/875	19/10020	0.000103313	0.00357396	0.00336862
GO:0016572	histone phosphorylation	10/875	29/10020	0.000105139	0.00360779	0.00340051
GO:0008202	steroid metabolic process	32/875	185/10020	0.000130169	0.00443094	0.00417636
GO:0090657	telomeric loop disassembly	6/875	11/10020	0.000137213	0.00463367	0.00436744
GO:0097164	ammonium ion metabolic process	22/875	109/10020	0.000152976	0.00508527	0.00479309
GO:2001251	negative regulation of chromosome organization	22/875	109/10020	0.000152976	0.00508527	0.00479309
GO:1901989	positive regulation of cell cycle phase transition	16/875	67/10020	0.000158719	0.00520203	0.00490314
GO:0008608	attachment of spindle microtubules to kinetochore	9/875	25/10020	0.000160156	0.00520203	0.00490314
GO:0040001	establishment of mitotic spindle localization	9/875	25/10020	0.000160156	0.00520203	0.00490314
GO:0007292	female gamete generation	17/875	75/10020	0.000197882	0.0063787	0.00601221
GO:0051225	spindle assembly	18/875	82/10020	0.000199773	0.00639122	0.00602401
GO:0006298	mismatch repair	9/875	26/10020	0.000226135	0.00718062	0.00676805
GO:0061512	protein localization to cilium	10/875	32/10020	0.000265892	0.00838051	0.007899
GO:0022412	cellular process involved in reproduction in multicellular organism	28/875	161/10020	0.000306409	0.00958654	0.00903574

## Sheet: increased efficiency
GO terms enriched in genes with increased translational efficiency between MKL1 ΔN200 and MCF7 control cells
ID	Description	GeneRatio	BgRatio	pvalue	p.adjust	qvalue
GO:0006614	SRP-dependent cotranslational protein targeting to membrane	64/346	91/10020	3.09142e-74	9.29282e-71	9.29282e-71
GO:0006613	cotranslational protein targeting to membrane	64/346	94/10020	9.37414e-73	1.40893e-69	1.40893e-69
GO:0045047	protein targeting to ER	64/346	96/10020	8.14285e-72	8.15913e-69	8.15913e-69
GO:0072599	establishment of protein localization to endoplasmic reticulum	64/346	99/10020	1.79218e-70	1.34683e-67	1.34683e-67
GO:0000184	nuclear-transcribed mRNA catabolic process, nonsense-mediated decay	65/346	114/10020	2.4407e-66	1.46735e-63	1.46735e-63
GO:0070972	protein localization to endoplasmic reticulum	64/346	111/10020	9.62092e-66	4.82008e-63	4.82008e-63
GO:0006612	protein targeting to membrane	65/346	141/10020	2.73252e-58	1.17342e-55	1.17342e-55
GO:0006413	translational initiation	70/346	173/10020	5.87251e-58	2.2066e-55	2.2066e-55
GO:0019083	viral transcription	64/346	167/10020	4.34813e-51	1.45228e-48	1.45228e-48
GO:0000956	nuclear-transcribed mRNA catabolic process	65/346	181/10020	9.32277e-50	2.54766e-47	2.54766e-47
GO:0019080	viral gene expression	65/346	181/10020	9.32277e-50	2.54766e-47	2.54766e-47
GO:0090150	establishment of protein localization to membrane	66/346	238/10020	2.53521e-42	6.35071e-40	6.35071e-40
GO:0006605	protein targeting	72/346	310/10020	1.68044e-40	3.8857e-38	3.8857e-38
GO:0006402	mRNA catabolic process	67/346	305/10020	5.44952e-36	1.17009e-33	1.17009e-33
GO:0006401	RNA catabolic process	68/346	328/10020	7.54686e-35	1.51239e-32	1.51239e-32
GO:0072594	establishment of protein localization to organelle	70/346	385/10020	4.68313e-32	8.79844e-30	8.79844e-30
GO:0072657	protein localization to membrane	72/346	426/10020	7.33636e-31	1.29724e-28	1.29724e-28
GO:0034655	nucleobase-containing compound catabolic process	72/346	498/10020	1.88643e-26	3.15034e-24	3.15034e-24
GO:0002181	cytoplasmic translation	24/346	67/10020	9.44839e-19	1.49483e-16	1.49483e-16
GO:0042274	ribosomal small subunit biogenesis	9/346	23/10020	3.35296e-08	5.0395e-06	5.0395e-06
GO:0006364	rRNA processing	18/346	142/10020	1.76461e-06	0.000252592	0.000252592
GO:0002251	organ or tissue specific immune response	6/346	13/10020	2.2691e-06	0.000310041	0.000310041
GO:0022613	ribonucleoprotein complex biogenesis	27/346	317/10020	1.34192e-05	0.00175383	0.00175383
GO:0061844	antimicrobial humoral immune response mediated by antimicrobial peptide	6/346	17/10020	1.45497e-05	0.00182235	0.00182235
GO:0042273	ribosomal large subunit biogenesis	7/346	25/10020	1.54694e-05	0.00186004	0.00186004
GO:0002385	mucosal immune response	5/346	11/10020	1.8563e-05	0.00213378	0.00213378
GO:0042254	ribosome biogenesis	19/346	184/10020	1.91657e-05	0.00213378	0.00213378
GO:1901798	positive regulation of signal transduction by p53 class mediator	6/346	19/10020	3.00795e-05	0.00320539	0.00320539
GO:0019731	antibacterial humoral response	5/346	12/10020	3.09236e-05	0.00320539	0.00320539
GO:0016072	rRNA metabolic process	18/346	175/10020	3.34568e-05	0.00335237	0.00335237
GO:0019730	antimicrobial humoral response	6/346	23/10020	9.95408e-05	0.00965225	0.00965225

## Sheet: decreased efficiency
GO terms enriched in genes with decreased translational efficiency between MKL1 ΔN200 and MCF7 control cells
ID	Description	GeneRatio	BgRatio	pvalue	p.adjust	qvalue
GO:0035150	regulation of tube size	13/372	63/10020	4.00893e-07	0.000665281	0.000659785
GO:0050880	regulation of blood vessel size	13/372	63/10020	4.00893e-07	0.000665281	0.000659785
GO:0035296	regulation of tube diameter	12/372	58/10020	1.09326e-06	0.000907135	0.00089964
GO:0097746	regulation of blood vessel diameter	12/372	58/10020	1.09326e-06	0.000907135	0.00089964
GO:0007186	G protein-coupled receptor signaling pathway	30/372	311/10020	1.50257e-06	0.000997408	0.000989168
GO:0003018	vascular process in circulatory system	13/372	78/10020	5.0959e-06	0.00281888	0.00279559
