# Supplementary material for: Fine-tuning the metabolic rewiring and adaptation of translational machinery during an epithelial-mesenchymal transition in breast cancer cells
Source: Cancer Metab. 2020 Jul 19;8:8. doi: 10.1186/s40170-020-00216-7 (PMC7368990; doi:10.1186/s40170-020-00216-7)
Supplement: Supplementary file 27 — Additional file 27:. Supplementary File S7. GO term enrichment analysis between MKL1 ΔN200 and MCF7 control cells. The GO analysis was performed with differentially transcribed, differentially translated and differentially transcribed and translated genes separately. Selected GO terms used in the figures are highlighted in gray. [file 40170_2020_216_MOESM27_ESM.xlsx]

## Sheet: Total RNA analysis
GO terms enriched in all upregulated genes between MKL1 ΔC301 and MCF7 control cells resulted from total RNA differential expression analysis
ID	Description	GeneRatio	BgRatio	pvalue	p.adjust	qvalue
GO:0042445	hormone metabolic process	21/263	97/10817	1.09516e-14	3.55051e-11	2.71254e-11
GO:0001523	retinoid metabolic process	15/263	46/10817	1.07498e-13	1.47732e-10	1.12865e-10
GO:0052696	flavonoid glucuronidation	9/263	11/10817	1.36705e-13	1.47732e-10	1.12865e-10
GO:0016101	diterpenoid metabolic process	15/263	51/10817	6.00783e-13	4.86935e-10	3.72011e-10
GO:0052695	cellular glucuronidation	9/263	13/10817	1.7028e-12	1.1041e-09	8.43515e-10
GO:0006721	terpenoid metabolic process	15/263	56/10817	2.74666e-12	1.48411e-09	1.13384e-09
GO:0009812	flavonoid metabolic process	9/263	15/10817	1.1421e-11	5.28957e-09	4.04116e-09
GO:0034754	cellular hormone metabolic process	15/263	62/10817	1.38009e-11	5.59281e-09	4.27283e-09
GO:0006805	xenobiotic metabolic process	13/263	49/10817	9.29284e-11	3.06698e-08	2.34313e-08
GO:0006063	uronic acid metabolic process	9/263	18/10817	1.04062e-10	3.06698e-08	2.34313e-08
GO:0019585	glucuronate metabolic process	9/263	18/10817	1.04062e-10	3.06698e-08	2.34313e-08
GO:0030198	extracellular matrix organization	22/263	170/10817	1.30665e-10	3.53014e-08	2.69697e-08
GO:0043062	extracellular structure organization	22/263	171/10817	1.46736e-10	3.65938e-08	2.79571e-08
GO:0006720	isoprenoid metabolic process	15/263	74/10817	2.08373e-10	4.82532e-08	3.68647e-08
GO:0071466	cellular response to xenobiotic stimulus	13/263	53/10817	2.73005e-10	5.90056e-08	4.50794e-08
GO:0010817	regulation of hormone levels	26/263	251/10817	3.9057e-10	7.91391e-08	6.04612e-08
GO:0009410	response to xenobiotic stimulus	13/263	58/10817	9.18655e-10	1.75193e-07	1.33845e-07
GO:0042573	retinoic acid metabolic process	7/263	14/10817	1.37645e-08	2.47913e-06	1.89402e-06
GO:0022612	gland morphogenesis	13/263	79/10817	4.87363e-08	8.31594e-06	6.35326e-06
GO:0060560	developmental growth involved in morphogenesis	17/263	147/10817	9.60063e-08	1.55626e-05	1.18896e-05
GO:0061138	morphogenesis of a branching epithelium	14/263	114/10817	6.37068e-07	9.83511e-05	7.51389e-05
GO:0019748	secondary metabolic process	8/263	32/10817	6.96265e-07	0.000102604	7.83881e-05
GO:0001763	morphogenesis of a branching structure	14/263	118/10817	9.7486e-07	0.000137413	0.000104981
GO:0032787	monocarboxylic acid metabolic process	26/263	369/10817	1.05214e-06	0.000142127	0.000108583
GO:0002009	morphogenesis of an epithelium	25/263	362/10817	2.46602e-06	0.000319794	0.000244318
GO:0048589	developmental growth	25/263	373/10817	4.20854e-06	0.000514017	0.000392702
GO:0048729	tissue morphogenesis	27/263	423/10817	4.28083e-06	0.000514017	0.000392702
GO:0090288	negative regulation of cellular response to growth factor stimulus	11/263	83/10817	4.88302e-06	0.000565384	0.000431946
GO:0048638	regulation of developmental growth	17/263	195/10817	5.25688e-06	0.000587683	0.000448981
GO:0048588	developmental cell growth	14/263	138/10817	6.38125e-06	0.000689601	0.000526845
GO:0043588	skin development	14/263	139/10817	6.94389e-06	0.000726196	0.000554804
GO:0008361	regulation of cell size	13/263	121/10817	7.30186e-06	0.00073977	0.000565174
GO:0001944	vasculature development	24/263	362/10817	7.95085e-06	0.000781111	0.000596758
GO:0008285	negative regulation of cell proliferation	26/263	414/10817	8.7039e-06	0.000829943	0.000634065
GO:0030334	regulation of cell migration	26/263	416/10817	9.48269e-06	0.000861791	0.000658396
GO:0072358	cardiovascular system development	24/263	366/10817	9.56955e-06	0.000861791	0.000658396
GO:0048754	branching morphogenesis of an epithelial tube	11/263	92/10817	1.34042e-05	0.0011745	0.0008973
GO:0001568	blood vessel development	23/263	350/10817	1.42822e-05	0.0012185	0.000930913
GO:0030155	regulation of cell adhesion	24/263	376/10817	1.50081e-05	0.00124759	0.000953144
GO:0061387	regulation of extent of cell growth	10/263	77/10817	1.59088e-05	0.00128941	0.000985088
GO:0045685	regulation of glial cell differentiation	7/263	35/10817	1.74091e-05	0.0013766	0.0010517
GO:0007186	G-protein coupled receptor signaling pathway	21/263	306/10817	1.78738e-05	0.00137969	0.00105406
GO:0006954	inflammatory response	21/263	309/10817	2.06933e-05	0.00156018	0.00119196
GO:0090066	regulation of anatomical structure size	21/263	314/10817	2.62916e-05	0.00193721	0.00148
GO:0042440	pigment metabolic process	8/263	51/10817	2.82559e-05	0.00197846	0.00151152
GO:0030216	keratinocyte differentiation	9/263	66/10817	2.85358e-05	0.00197846	0.00151152
GO:0085029	extracellular matrix assembly	5/263	16/10817	2.86822e-05	0.00197846	0.00151152
GO:0000904	cell morphogenesis involved in differentiation	25/263	418/10817	2.98106e-05	0.00201346	0.00153825
GO:0048667	cell morphogenesis involved in neuron differentiation	21/263	321/10817	3.64138e-05	0.00240407	0.00183668
GO:2000145	regulation of cell motility	26/263	450/10817	3.7077e-05	0.00240407	0.00183668
GO:0048812	neuron projection morphogenesis	22/263	349/10817	4.16341e-05	0.00264662	0.00202198
GO:0051270	regulation of cellular component movement	27/263	481/10817	4.31706e-05	0.00269152	0.00205628
GO:0001503	ossification	17/263	230/10817	4.54566e-05	0.00274062	0.00209379
GO:0035107	appendage morphogenesis	10/263	87/10817	4.68772e-05	0.00274062	0.00209379
GO:0035108	limb morphogenesis	10/263	87/10817	4.68772e-05	0.00274062	0.00209379
GO:0007409	axonogenesis	18/263	254/10817	4.73395e-05	0.00274062	0.00209379
GO:0040012	regulation of locomotion	26/263	462/10817	5.7698e-05	0.0032817	0.00250717
GO:0090287	regulation of cellular response to growth factor stimulus	13/263	147/10817	5.90764e-05	0.00330217	0.00252281
GO:0008544	epidermis development	14/263	169/10817	6.33109e-05	0.00343588	0.00262497
GO:1901201	regulation of extracellular matrix assembly	4/263	10/10817	6.39119e-05	0.00343588	0.00262497
GO:0033559	unsaturated fatty acid metabolic process	8/263	57/10817	6.4648e-05	0.00343588	0.00262497
GO:0061448	connective tissue development	12/263	130/10817	7.50137e-05	0.00386023	0.00294916
GO:0090092	regulation of transmembrane receptor protein serine/threonine kinase signaling pathway	12/263	130/10817	7.50137e-05	0.00386023	0.00294916
GO:0016049	cell growth	21/263	341/10817	8.72151e-05	0.00441799	0.00337528
GO:0048608	reproductive structure development	18/263	267/10817	9.03514e-05	0.00448727	0.00342821
GO:0060512	prostate gland morphogenesis	5/263	20/10817	9.39959e-05	0.00448727	0.00342821
GO:0001525	angiogenesis	17/263	244/10817	9.48799e-05	0.00448727	0.00342821
GO:0006690	icosanoid metabolic process	7/263	45/10817	9.54694e-05	0.00448727	0.00342821
GO:0043068	positive regulation of programmed cell death	24/263	422/10817	9.55033e-05	0.00448727	0.00342821
GO:0016137	glycoside metabolic process	4/263	11/10817	9.85171e-05	0.00455953	0.00348342
GO:0051216	cartilage development	10/263	95/10817	9.9854e-05	0.00455953	0.00348342
GO:0030850	prostate gland development	6/263	32/10817	0.000103895	0.0045643	0.00348706
GO:0061458	reproductive system development	18/263	270/10817	0.000104192	0.0045643	0.00348706
GO:0001775	cell activation	26/263	479/10817	0.000104592	0.0045643	0.00348706
GO:0007162	negative regulation of cell adhesion	12/263	135/10817	0.000108104	0.0045643	0.00348706
GO:0048762	mesenchymal cell differentiation	11/263	115/10817	0.000108406	0.0045643	0.00348706
GO:1901136	carbohydrate derivative catabolic process	11/263	115/10817	0.000108406	0.0045643	0.00348706
GO:0045687	positive regulation of glial cell differentiation	5/263	21/10817	0.000120935	0.00502657	0.00384023
GO:0006935	chemotaxis	18/263	274/10817	0.000125537	0.00515177	0.00393588
GO:0042330	taxis	18/263	275/10817	0.000131439	0.00526082	0.00401919
GO:0061564	axon development	18/263	275/10817	0.000131439	0.00526082	0.00401919
GO:0003006	developmental process involved in reproduction	22/263	378/10817	0.000135059	0.00533975	0.0040795
GO:0006027	glycosaminoglycan catabolic process	6/263	34/10817	0.000148035	0.0057823	0.0044176
GO:0048713	regulation of oligodendrocyte differentiation	5/263	22/10817	0.000153419	0.00592122	0.00452373
GO:0045321	leukocyte activation	22/263	382/10817	0.000157078	0.00599114	0.00457715
GO:0032101	regulation of response to external stimulus	21/263	357/10817	0.000165895	0.00625386	0.00477786
GO:0032535	regulation of cellular component size	17/263	256/10817	0.000169939	0.00633267	0.00483807
GO:0030855	epithelial cell differentiation	20/263	332/10817	0.000173132	0.00637833	0.00487295
GO:0050673	epithelial cell proliferation	15/263	209/10817	0.000176707	0.0064369	0.0049177
GO:0048736	appendage development	10/263	102/10817	0.000181371	0.00646159	0.00493656
GO:0060173	limb development	10/263	102/10817	0.000181371	0.00646159	0.00493656
GO:0010942	positive regulation of cell death	24/263	441/10817	0.000186984	0.00651829	0.00497988
GO:0050767	regulation of neurogenesis	24/263	441/10817	0.000186984	0.00651829	0.00497988
GO:0006026	aminoglycan catabolic process	6/263	36/10817	0.00020584	0.00702458	0.00536668
GO:0060425	lung morphogenesis	6/263	36/10817	0.00020584	0.00702458	0.00536668
GO:0031100	animal organ regeneration	7/263	51/10817	0.000215122	0.00726486	0.00555025
GO:0043065	positive regulation of apoptotic process	23/263	419/10817	0.000225257	0.00752869	0.00575181
GO:0030516	regulation of axon extension	8/263	68/10817	0.000229687	0.00759759	0.00580445
GO:0040008	regulation of growth	23/263	420/10817	0.000233167	0.00759759	0.00580445
GO:0048732	gland development	17/263	263/10817	0.000234349	0.00759759	0.00580445
GO:0044259	multicellular organismal macromolecule metabolic process	7/263	52/10817	0.000243499	0.00774695	0.00591856
GO:0048514	blood vessel morphogenesis	18/263	289/10817	0.000243735	0.00774695	0.00591856
GO:1990138	neuron projection extension	10/263	106/10817	0.000249122	0.0078413	0.00599064
GO:0048675	axon extension	9/263	87/10817	0.000253659	0.00790735	0.0060411
GO:0001101	response to acid chemical	13/263	171/10817	0.000272156	0.00832705	0.00636175
GO:0014013	regulation of gliogenesis	7/263	53/10817	0.000274815	0.00832705	0.00636175
GO:0031960	response to corticosteroid	9/263	88/10817	0.000276659	0.00832705	0.00636175
GO:0070482	response to oxygen levels	15/263	218/10817	0.000279747	0.00832705	0.00636175
GO:0001558	regulation of cell growth	17/263	267/10817	0.000279966	0.00832705	0.00636175
GO:0048545	response to steroid hormone	16/263	243/10817	0.0002902	0.00851668	0.00650662
GO:0030574	collagen catabolic process	5/263	25/10817	0.000291595	0.00851668	0.00650662
GO:1901565	organonitrogen compound catabolic process	15/263	220/10817	0.000308645	0.00883333	0.00674854
GO:2000379	positive regulation of reactive oxygen species metabolic process	7/263	54/10817	0.000309288	0.00883333	0.00674854
GO:0072593	reactive oxygen species metabolic process	12/263	151/10817	0.000310611	0.00883333	0.00674854
GO:0051960	regulation of nervous system development	25/263	485/10817	0.00031531	0.00888899	0.00679106
GO:0048598	embryonic morphogenesis	20/263	348/10817	0.000321937	0.00899757	0.00687402
GO:0030278	regulation of ossification	10/263	110/10817	0.000336911	0.00927474	0.00708577
GO:0001666	response to hypoxia	14/263	198/10817	0.000337575	0.00927474	0.00708577
GO:0048841	regulation of axon extension involved in axon guidance	5/263	26/10817	0.000353919	0.00964206	0.0073664
GO terms enriched in all downregulated genes between MKL1 ΔC301 and MCF7 control cells resulted from total RNA differential expression analysis
No terms

## Sheet: RPF analysis
GO terms enriched in all upregulated genes between MKL1 ΔC301 and MCF7 control cells resulted from RPF differential expression analysis
ID	Description	GeneRatio	BgRatio	pvalue	p.adjust	qvalue
GO:0052696	flavonoid glucuronidation	9/206	14/11899	2.17976e-13	6.86623e-10	5.0318e-10
GO:0052695	cellular glucuronidation	9/206	16/11899	1.20872e-12	1.90373e-09	1.39512e-09
GO:0042445	hormone metabolic process	17/206	109/11899	4.68173e-12	3.92576e-09	2.87692e-09
GO:0009812	flavonoid metabolic process	9/206	18/11899	4.98509e-12	3.92576e-09	2.87692e-09
GO:0042573	retinoic acid metabolic process	8/206	13/11899	8.42019e-12	5.30472e-09	3.88747e-09
GO:0006063	uronic acid metabolic process	9/206	21/11899	2.881e-11	1.29645e-08	9.50079e-09
GO:0019585	glucuronate metabolic process	9/206	21/11899	2.881e-11	1.29645e-08	9.50079e-09
GO:0034754	cellular hormone metabolic process	13/206	65/11899	6.39648e-11	2.51861e-08	1.84572e-08
GO:0006805	xenobiotic metabolic process	12/206	56/11899	1.50609e-10	5.27131e-08	3.86298e-08
GO:0001523	retinoid metabolic process	12/206	58/11899	2.3335e-10	7.35054e-08	5.38671e-08
GO:0009813	flavonoid biosynthetic process	7/206	12/11899	3.09901e-10	8.87445e-08	6.50348e-08
GO:0071466	cellular response to xenobiotic stimulus	12/206	60/11899	3.55221e-10	9.32455e-08	6.83333e-08
GO:0016101	diterpenoid metabolic process	12/206	63/11899	6.47239e-10	1.56831e-07	1.14931e-07
GO:0009410	response to xenobiotic stimulus	12/206	66/11899	1.14096e-09	2.56716e-07	1.8813e-07
GO:0006721	terpenoid metabolic process	12/206	69/11899	1.95219e-09	4.09959e-07	3.00431e-07
GO:0030198	extracellular matrix organization	20/206	231/11899	3.13111e-09	5.9062e-07	4.32825e-07
GO:0007162	negative regulation of cell adhesion	16/206	143/11899	3.21652e-09	5.9062e-07	4.32825e-07
GO:0043062	extracellular structure organization	20/206	232/11899	3.37497e-09	5.9062e-07	4.32825e-07
GO:0033002	muscle cell proliferation	14/206	109/11899	5.27416e-09	8.744e-07	6.40788e-07
GO:0032787	monocarboxylic acid metabolic process	26/206	402/11899	6.47764e-09	1.02023e-06	7.47657e-07
GO:0001816	cytokine production	25/206	385/11899	1.19912e-08	1.79867e-06	1.31813e-06
GO:0030334	regulation of cell migration	28/206	482/11899	1.70231e-08	2.43741e-06	1.78621e-06
GO:0010817	regulation of hormone levels	21/206	293/11899	3.56262e-08	4.87924e-06	3.57567e-06
GO:0006720	isoprenoid metabolic process	12/206	89/11899	3.88207e-08	5.09522e-06	3.73394e-06
GO:0001817	regulation of cytokine production	23/206	351/11899	4.07469e-08	5.13411e-06	3.76244e-06
GO:0030155	regulation of cell adhesion	25/206	416/11899	5.53535e-08	6.70629e-06	4.91459e-06
GO:0048660	regulation of smooth muscle cell proliferation	11/206	75/11899	5.96152e-08	6.81823e-06	4.99661e-06
GO:0048661	positive regulation of smooth muscle cell proliferation	9/206	45/11899	6.06064e-08	6.81823e-06	4.99661e-06
GO:0019748	secondary metabolic process	8/206	33/11899	6.74468e-08	7.32611e-06	5.36881e-06
GO:0048659	smooth muscle cell proliferation	11/206	77/11899	7.88999e-08	8.28449e-06	6.07114e-06
GO:0032677	regulation of interleukin-8 production	8/206	35/11899	1.10983e-07	1.12774e-05	8.26441e-06
GO:0031099	regeneration	12/206	105/11899	2.50462e-07	2.46549e-05	1.80679e-05
GO:0032637	interleukin-8 production	8/206	39/11899	2.73373e-07	2.60947e-05	1.91231e-05
GO:0001101	response to acid chemical	15/206	195/11899	1.4404e-06	0.000133449	9.77958e-05
GO:0060560	developmental growth involved in morphogenesis	14/206	171/11899	1.55629e-06	0.000133659	9.79493e-05
GO:0006954	inflammatory response	20/206	337/11899	1.56815e-06	0.000133659	9.79493e-05
GO:0032101	regulation of response to external stimulus	22/206	399/11899	1.56996e-06	0.000133659	9.79493e-05
GO:0015718	monocarboxylic acid transport	10/206	88/11899	2.71018e-06	0.000217113	0.000159107
GO:0031100	animal organ regeneration	8/206	52/11899	2.75699e-06	0.000217113	0.000159107
GO:0042440	pigment metabolic process	8/206	52/11899	2.75699e-06	0.000217113	0.000159107
GO:0032102	negative regulation of response to external stimulus	13/206	157/11899	3.2716e-06	0.000251355	0.000184201
GO:0033559	unsaturated fatty acid metabolic process	9/206	75/11899	5.48407e-06	0.000411305	0.000301418
GO:0009611	response to wounding	22/206	435/11899	6.38863e-06	0.000468004	0.000342969
GO:0022612	gland morphogenesis	10/206	97/11899	6.59651e-06	0.00047225	0.00034608
GO:0001819	positive regulation of cytokine production	15/206	222/11899	7.15889e-06	0.000501122	0.000367239
GO:0071229	cellular response to acid chemical	11/206	121/11899	7.75954e-06	0.00053136	0.000389398
GO:0010631	epithelial cell migration	13/206	171/11899	8.38408e-06	0.000561912	0.000411787
GO:0090132	epithelium migration	13/206	172/11899	8.93314e-06	0.000586237	0.000429614
GO:0009607	response to biotic stimulus	23/206	483/11899	1.04468e-05	0.000668438	0.000489853
GO:0010632	regulation of epithelial cell migration	11/206	125/11899	1.06101e-05	0.000668438	0.000489853
GO:0090130	tissue migration	13/206	176/11899	1.14597e-05	0.000707806	0.000518703
GO:0048729	tissue morphogenesis	23/206	489/11899	1.27528e-05	0.000772523	0.00056613
GO:2000377	regulation of reactive oxygen species metabolic process	10/206	105/11899	1.34191e-05	0.000797551	0.000584471
GO:1901342	regulation of vasculature development	12/206	154/11899	1.46312e-05	0.000853485	0.000625461
GO:0048588	developmental cell growth	12/206	155/11899	1.5621e-05	0.000894659	0.000655635
GO:0048589	developmental growth	21/206	427/11899	1.60181e-05	0.000901018	0.000660295
GO:0070482	response to oxygen levels	15/206	238/11899	1.64822e-05	0.000910861	0.000667508
GO:0001667	ameboidal-type cell migration	15/206	240/11899	1.81968e-05	0.000972926	0.000712992
GO:0042060	wound healing	19/206	364/11899	1.82231e-05	0.000972926	0.000712992
GO:0015732	prostaglandin transport	4/206	11/11899	2.61769e-05	0.00137429	0.00100712
GO:0045765	regulation of angiogenesis	11/206	138/11899	2.70607e-05	0.0013974	0.00102406
GO:0072593	reactive oxygen species metabolic process	12/206	165/11899	2.922e-05	0.00148456	0.00108794
GO:1903034	regulation of response to wounding	9/206	93/11899	3.21067e-05	0.00160534	0.00117644
GO:0014031	mesenchymal cell development	7/206	53/11899	3.30302e-05	0.0016257	0.00119137
GO:0061045	negative regulation of wound healing	6/206	37/11899	3.71877e-05	0.00180217	0.00132069
GO:0048713	regulation of oligodendrocyte differentiation	5/206	23/11899	3.86668e-05	0.00184546	0.00135241
GO:0031960	response to corticosteroid	9/206	96/11899	4.13872e-05	0.00193082	0.00141497
GO:0043207	response to external biotic stimulus	21/206	456/11899	4.22941e-05	0.00193082	0.00141497
GO:0051707	response to other organism	21/206	456/11899	4.22941e-05	0.00193082	0.00141497
GO:0022408	negative regulation of cell-cell adhesion	8/206	75/11899	4.39692e-05	0.00197861	0.00144999
GO:0048545	response to steroid hormone	15/206	261/11899	4.82804e-05	0.00214202	0.00156974
GO:0030855	epithelial cell differentiation	19/206	393/11899	5.21192e-05	0.00228021	0.00167101
GO:0001944	vasculature development	20/206	428/11899	5.30124e-05	0.00228752	0.00167637
GO:0016137	glycoside metabolic process	4/206	13/11899	5.51918e-05	0.00234938	0.0017217
GO:0032757	positive regulation of interleukin-8 production	5/206	25/11899	5.93562e-05	0.00242119	0.00177432
GO:0071715	icosanoid transport	5/206	25/11899	5.93562e-05	0.00242119	0.00177432
GO:2000379	positive regulation of reactive oxygen species metabolic process	7/206	58/11899	5.98864e-05	0.00242119	0.00177432
GO:0030335	positive regulation of cell migration	15/206	266/11899	5.99532e-05	0.00242119	0.00177432
GO:0072358	cardiovascular system development	20/206	433/11899	6.23011e-05	0.00248416	0.00182047
GO:0015908	fatty acid transport	7/206	59/11899	6.69622e-05	0.00263664	0.00193221
GO:0061041	regulation of wound healing	8/206	81/11899	7.6715e-05	0.00296458	0.00217254
GO:2000147	positive regulation of cell motility	15/206	272/11899	7.71732e-05	0.00296458	0.00217254
GO:0006690	icosanoid metabolic process	7/206	61/11899	8.3167e-05	0.00315634	0.00231307
GO:0008544	epidermis development	13/206	213/11899	8.47308e-05	0.00317741	0.0023285
GO:1903035	negative regulation of response to wounding	6/206	43/11899	8.94491e-05	0.00331488	0.00242925
GO:1904018	positive regulation of vasculature development	8/206	83/11899	9.13385e-05	0.00334554	0.00245172
GO:0001568	blood vessel development	19/206	413/11899	0.000100874	0.00359055	0.00263127
GO:1903392	negative regulation of adherens junction organization	4/206	15/11899	0.000102537	0.00359055	0.00263127
GO:0043491	protein kinase B signaling	9/206	108/11899	0.000104428	0.00359055	0.00263127
GO:0030195	negative regulation of blood coagulation	5/206	28/11899	0.000105257	0.00359055	0.00263127
GO:0042246	tissue regeneration	5/206	28/11899	0.000105257	0.00359055	0.00263127
GO:1900047	negative regulation of hemostasis	5/206	28/11899	0.000105257	0.00359055	0.00263127
GO:0040017	positive regulation of locomotion	15/206	280/11899	0.000106784	0.00359055	0.00263127
GO:0001666	response to hypoxia	13/206	218/11899	0.000107146	0.00359055	0.00263127
GO:0015711	organic anion transport	12/206	189/11899	0.000109422	0.0036282	0.00265886
GO:0051272	positive regulation of cellular component movement	15/206	281/11899	0.000111105	0.00364565	0.00267165
GO:0001818	negative regulation of cytokine production	10/206	135/11899	0.000116853	0.00377529	0.00276665
GO:0048638	regulation of developmental growth	13/206	220/11899	0.000117453	0.00377529	0.00276665
GO:1901652	response to peptide	16/206	316/11899	0.000121645	0.00387052	0.00283644
GO:0034340	response to type I interferon	7/206	65/11899	0.000125187	0.00394338	0.00288984
GO:0009617	response to bacterium	14/206	253/11899	0.00012935	0.00403417	0.00295637
GO:0033627	cell adhesion mediated by integrin	6/206	46/11899	0.00013163	0.00406504	0.00297899
GO:0001525	angiogenesis	15/206	286/11899	0.000135082	0.00413115	0.00302744
GO:0046942	carboxylic acid transport	11/206	165/11899	0.00013781	0.00417405	0.00305888
GO:0061138	morphogenesis of a branching epithelium	10/206	138/11899	0.000140248	0.00420744	0.00308335
GO:0043542	endothelial cell migration	9/206	113/11899	0.000147967	0.00436845	0.00320134
GO:0050819	negative regulation of coagulation	5/206	30/11899	0.000148389	0.00436845	0.00320134
GO:0036293	response to decreased oxygen levels	13/206	226/11899	0.000153678	0.00448227	0.00328475
GO:0048754	branching morphogenesis of an epithelial tube	9/206	114/11899	0.000158279	0.00457412	0.00335207
GO:0030036	actin cytoskeleton organization	20/206	465/11899	0.000164313	0.00470533	0.00344821
GO:0051896	regulation of protein kinase B signaling	8/206	92/11899	0.000188746	0.00526369	0.0038574
GO:0003007	heart morphogenesis	11/206	171/11899	0.000188825	0.00526369	0.0038574
GO:0043588	skin development	11/206	171/11899	0.000188825	0.00526369	0.0038574
GO:0007186	G-protein coupled receptor signaling pathway	17/206	365/11899	0.000204056	0.00558651	0.00409397
GO:0006869	lipid transport	12/206	202/11899	0.000204543	0.00558651	0.00409397
GO:0007584	response to nutrient	9/206	118/11899	0.000205725	0.00558651	0.00409397
GO:0045766	positive regulation of angiogenesis	7/206	71/11899	0.000219098	0.00589094	0.00431707
GO:0085029	extracellular matrix assembly	4/206	18/11899	0.000220677	0.00589094	0.00431707
GO:0006979	response to oxidative stress	15/206	300/11899	0.00022768	0.00602682	0.00441665
GO:0001763	morphogenesis of a branching structure	10/206	147/11899	0.000235454	0.00618066	0.00452939
GO:0007423	sensory organ development	16/206	339/11899	0.000271041	0.00700503	0.00513351
GO:0043068	positive regulation of programmed cell death	19/206	446/11899	0.000271363	0.00700503	0.00513351
GO:0006820	anion transport	14/206	272/11899	0.000274346	0.00700503	0.00513351
GO:0006911	phagocytosis, engulfment	4/206	19/11899	0.000275754	0.00700503	0.00513351
GO:0002009	morphogenesis of an epithelium	18/206	414/11899	0.0003086	0.00777672	0.00569903
GO:0048514	blood vessel morphogenesis	16/206	344/11899	0.000319216	0.0079804	0.0058483
GO:0015850	organic hydroxy compound transport	8/206	100/11899	0.000335391	0.00830344	0.00608503
GO:0050673	epithelial cell proliferation	13/206	245/11899	0.000338587	0.00830344	0.00608503
GO:0034694	response to prostaglandin	4/206	20/11899	0.000340046	0.00830344	0.00608503
GO:0072330	monocarboxylic acid biosynthetic process	9/206	127/11899	0.000356768	0.00864476	0.00633516
GO:0010634	positive regulation of epithelial cell migration	7/206	77/11899	0.000363031	0.00866323	0.0063487
GO:0044259	multicellular organismal macromolecule metabolic process	7/206	77/11899	0.000363031	0.00866323	0.0063487
GO:0031667	response to nutrient levels	14/206	280/11899	0.000368311	0.00872316	0.00639261
GO:0050920	regulation of chemotaxis	8/206	102/11899	0.000383775	0.00895474	0.00656232
GO:0051017	actin filament bundle assembly	8/206	102/11899	0.000383775	0.00895474	0.00656232
GO:0048598	embryonic morphogenesis	18/206	422/11899	0.000388385	0.00899569	0.00659233
GO:0071384	cellular response to corticosteroid stimulus	5/206	37/11899	0.000411402	0.00945923	0.00693203
GO:0007369	gastrulation	9/206	130/11899	0.000423918	0.00967639	0.00709117
GO:1901343	negative regulation of vasculature development	6/206	57/11899	0.000435473	0.00978869	0.00717347
GO:0061572	actin filament bundle organization	8/206	104/11899	0.000437694	0.00978869	0.00717347
GO:0071396	cellular response to lipid	16/206	354/11899	0.00043816	0.00978869	0.00717347
GO terms enriched in all downregulated genes between MKL1 ΔC301 and MCF7 control cells resulted from RPF differential expression analysis
No terms

## Sheet: transcriptionally driven DE
GO terms enriched in genes which their upregulation is driven by transcription between MKL1 ΔC301 and MCF7 control cells
ID	Description	GeneRatio	BgRatio	pvalue	p.adjust	qvalue
GO:0052695	cellular glucuronidation	8/126	11/10020	7.98943e-14	2.15315e-10	1.68619e-10
GO:0042445	hormone metabolic process	15/126	101/10020	1.59442e-12	2.14849e-09	1.68254e-09
GO:0001523	retinoid metabolic process	11/126	43/10020	3.2695e-12	2.9371e-09	2.30012e-09
GO:0006063	uronic acid metabolic process	8/126	16/10020	5.91216e-12	3.18666e-09	2.49556e-09
GO:0019585	glucuronate metabolic process	8/126	16/10020	5.91216e-12	3.18666e-09	2.49556e-09
GO:0034754	cellular hormone metabolic process	12/126	60/10020	7.71946e-12	3.46732e-09	2.71535e-09
GO:0016101	diterpenoid metabolic process	11/126	47/10020	9.48934e-12	3.65339e-09	2.86107e-09
GO:0006721	terpenoid metabolic process	11/126	51/10020	2.48714e-11	8.37854e-09	6.56146e-09
GO:0042573	retinoic acid metabolic process	7/126	13/10020	6.77725e-11	2.02941e-08	1.58929e-08
GO:0006720	isoprenoid metabolic process	11/126	62/10020	2.3623e-10	6.3664e-08	4.9857e-08
GO:0019748	secondary metabolic process	9/126	35/10020	3.15931e-10	7.74032e-08	6.06165e-08
GO:0009812	flavonoid metabolic process	6/126	10/10020	7.07105e-10	1.58804e-07	1.24364e-07
GO:0042440	pigment metabolic process	9/126	51/10020	1.14953e-08	2.38306e-06	1.86624e-06
GO:0010817	regulation of hormone levels	17/126	253/10020	1.59336e-08	3.06721e-06	2.40202e-06
GO:0006805	xenobiotic metabolic process	9/126	57/10020	3.19051e-08	5.73228e-06	4.4891e-06
GO:0032787	monocarboxylic acid metabolic process	20/126	390/10020	7.50121e-08	1.26348e-05	9.89468e-06
GO:0030198	extracellular matrix organization	13/126	158/10020	8.34113e-08	1.32231e-05	1.03554e-05
GO:0022612	gland morphogenesis	9/126	75/10020	3.68305e-07	5.51434e-05	4.31843e-05
GO:0043062	extracellular structure organization	13/126	183/10020	4.63805e-07	6.57871e-05	5.15197e-05
GO:0030155	regulation of cell adhesion	18/126	372/10020	8.46558e-07	0.000114074	8.93341e-05
GO:0071466	cellular response to xenobiotic stimulus	9/126	92/10020	2.12914e-06	0.00027324	0.000213982
GO:0007162	negative regulation of cell adhesion	11/126	150/10020	2.72221e-06	0.000333471	0.00026115
GO:0005996	monosaccharide metabolic process	12/126	199/10020	7.25914e-06	0.000825123	0.000646176
GO:1902644	tertiary alcohol metabolic process	4/126	11/10020	7.34803e-06	0.000825123	0.000646176
GO:0016137	glycoside metabolic process	4/126	12/10020	1.09149e-05	0.00117663	0.000921447
GO:0034308	primary alcohol metabolic process	6/126	42/10020	1.27049e-05	0.00131691	0.00103131
GO:0060560	developmental growth involved in morphogenesis	10/126	145/10020	1.35888e-05	0.00135637	0.00106221
GO:0009410	response to xenobiotic stimulus	10/126	148/10020	1.62628e-05	0.00155415	0.0012171
GO:0098609	cell-cell adhesion	17/126	416/10020	1.67237e-05	0.00155415	0.0012171
GO:0045765	regulation of angiogenesis	10/126	153/10020	2.17286e-05	0.00195195	0.00152862
GO:0001525	angiogenesis	13/126	263/10020	2.53514e-05	0.00209003	0.00163675
GO:0010631	epithelial cell migration	11/126	190/10020	2.60061e-05	0.00209003	0.00163675
GO:0008284	positive regulation of cell proliferation	18/126	476/10020	2.62643e-05	0.00209003	0.00163675
GO:0032870	cellular response to hormone stimulus	17/126	431/10020	2.63677e-05	0.00209003	0.00163675
GO:0090132	epithelium migration	11/126	191/10020	2.73045e-05	0.00210245	0.00164648
GO:0048732	gland development	13/126	267/10020	2.97015e-05	0.00222349	0.00174127
GO:0090130	tissue migration	11/126	195/10020	3.30751e-05	0.00240912	0.00188664
GO:0048545	response to steroid hormone	12/126	234/10020	3.68405e-05	0.00261277	0.00204613
GO:0031100	animal organ regeneration	6/126	51/10020	3.97679e-05	0.00274806	0.00215208
GO:0043491	protein kinase B signaling	9/126	134/10020	4.59151e-05	0.00309353	0.00242263
GO:0048640	negative regulation of developmental growth	6/126	53/10020	4.96644e-05	0.00326453	0.00255654
GO:0001667	ameboidal-type cell migration	12/126	242/10020	5.11498e-05	0.00328211	0.00257031
GO:0061138	morphogenesis of a branching epithelium	8/126	107/10020	5.75776e-05	0.00360864	0.00282602
GO:0001568	blood vessel development	15/126	372/10020	6.36229e-05	0.00387783	0.00303683
GO:1901342	regulation of vasculature development	10/126	174/10020	6.53468e-05	0.00387783	0.00303683
GO:0031960	response to corticosteroid	7/126	81/10020	6.76282e-05	0.00387783	0.00303683
GO:0051897	positive regulation of protein kinase B signaling	7/126	81/10020	6.76282e-05	0.00387783	0.00303683
GO:0031099	regeneration	8/126	110/10020	7.01345e-05	0.00393776	0.00308377
GO:0045766	positive regulation of angiogenesis	7/126	82/10020	7.31765e-05	0.00402471	0.00315185
GO:0001763	morphogenesis of a branching structure	8/126	112/10020	7.97093e-05	0.0042182	0.00330339
GO:1901661	quinone metabolic process	4/126	19/10020	7.98249e-05	0.0042182	0.00330339
GO:0009611	response to wounding	15/126	381/10020	8.3338e-05	0.00431915	0.00338244
GO:0048589	developmental growth	15/126	386/10020	9.64548e-05	0.00490463	0.00384095
GO:0030334	regulation of cell migration	17/126	479/10020	9.86521e-05	0.00492347	0.0038557
GO:0033002	muscle cell proliferation	8/126	116/10020	0.000102132	0.00494305	0.00387104
GO:0010632	regulation of epithelial cell migration	9/126	149/10020	0.000104793	0.00494305	0.00387104
GO:0048754	branching morphogenesis of an epithelial tube	7/126	87/10020	0.000106786	0.00494305	0.00387104
GO:0050663	cytokine secretion	7/126	87/10020	0.000106786	0.00494305	0.00387104
GO:0001944	vasculature development	15/126	390/10020	0.000108215	0.00494305	0.00387104
GO:1901568	fatty acid derivative metabolic process	7/126	88/10020	0.000114817	0.00515718	0.00403873
GO:0072358	cardiovascular system development	15/126	395/10020	0.000124665	0.00550773	0.00431325
GO:0001817	regulation of cytokine production	14/126	351/10020	0.000127171	0.00552784	0.004329
GO:0051896	regulation of protein kinase B signaling	8/126	120/10020	0.000129545	0.00554166	0.00433982
GO:0043434	response to peptide hormone	12/126	269/10020	0.000140586	0.00585196	0.00458282
GO:1901652	response to peptide	13/126	311/10020	0.000141142	0.00585196	0.00458282
GO:0002040	sprouting angiogenesis	6/126	64/10020	0.000144903	0.00586154	0.00459033
GO:0048514	blood vessel morphogenesis	13/126	312/10020	0.000145723	0.00586154	0.00459033
GO:0048638	regulation of developmental growth	10/126	192/10020	0.000148268	0.00587621	0.00460182
GO:1904018	positive regulation of vasculature development	7/126	93/10020	0.000162682	0.00635404	0.00497602
GO:0090092	regulation of transmembrane receptor protein serine/threonine kinase signaling pathway	8/126	125/10020	0.000172094	0.00662561	0.00518869
GO:0002009	morphogenesis of an epithelium	14/126	362/10020	0.000175706	0.00666939	0.00522298
GO:0001654	eye development	10/126	198/10020	0.0001907	0.00694509	0.00543889
GO:0048880	sensory system development	10/126	198/10020	0.0001907	0.00694509	0.00543889
GO:0150063	visual system development	10/126	198/10020	0.0001907	0.00694509	0.00543889
GO:0010634	positive regulation of epithelial cell migration	7/126	97/10020	0.000211637	0.00758445	0.00593959
GO:0043542	endothelial cell migration	8/126	129/10020	0.000213884	0.00758445	0.00593959
GO:0001101	response to acid chemical	10/126	202/10020	0.000224329	0.0078515	0.00614872
GO:0015718	monocarboxylic acid transport	6/126	70/10020	0.000238317	0.00823415	0.00644839
GO:0090049	regulation of cell migration involved in sprouting angiogenesis	4/126	25/10020	0.000245742	0.00838323	0.00656513
GO:0048729	tissue morphogenesis	15/126	421/10020	0.000250279	0.00843126	0.00660275
GO:0051384	response to glucocorticoid	6/126	71/10020	0.000257667	0.00855254	0.00669772
GO:0006690	icosanoid metabolic process	5/126	46/10020	0.000263399	0.00855254	0.00669772
GO:0070167	regulation of biomineral tissue development	5/126	46/10020	0.000263399	0.00855254	0.00669772
GO:0061041	regulation of wound healing	6/126	72/10020	0.000278231	0.00880263	0.00689357
GO:0043010	camera-type eye development	9/126	170/10020	0.000283921	0.00880263	0.00689357
GO:0035239	tube morphogenesis	16/126	474/10020	0.000283948	0.00880263	0.00689357
GO:0070848	response to growth factor	15/126	426/10020	0.000284166	0.00880263	0.00689357
GO:0048713	regulation of oligodendrocyte differentiation	4/126	26/10020	0.000287613	0.00880814	0.00689789
GO:0085029	extracellular matrix assembly	3/126	11/10020	0.000297598	0.00898523	0.00703657
GO:0048592	eye morphogenesis	6/126	73/10020	0.000300063	0.00898523	0.00703657
GO:0001816	cytokine production	14/126	385/10020	0.000331053	0.00980428	0.00767799
GO terms enriched in genes which their downregulation is driven by transcription between MKL1 ΔC301 and MCF7 control cells
No terms

## Sheet: increased efficiency
GO terms enriched in genes with increased translational efficiency between MKL1 ΔC301 and MCF7 control cells
ID	Description	GeneRatio	BgRatio	pvalue	p.adjust	qvalue
GO:0034340	response to type I interferon	15827	65/10020	7.81968e-06	0.00834359	0.00767974

## Sheet: decreased efficiency
GO terms enriched in genes with decreased translational efficiency between MKL1 ΔC301 and MCF7 control cells
No terms
