# Supplementary material for: Fine-tuning the metabolic rewiring and adaptation of translational machinery during an epithelial-mesenchymal transition in breast cancer cells
Source: Cancer Metab. 2020 Jul 19;8:8. doi: 10.1186/s40170-020-00216-7 (PMC7368990; doi:10.1186/s40170-020-00216-7)
Supplement: Supplementary file 28 — Additional file 28:. Supplementary File S8. Results of both total RNA and RPF of the differential expression analysis for the genes encoding components of the translation machinery. Genes that are significantly regulated are shown in red. [file 40170_2020_216_MOESM28_ESM.xlsx]

## Sheet: ribosmal proteins
	MKL1ΔN200 / MCF7control						MKL1ΔC301 / MCF7control						MKL1ΔN200 / MKL1ΔC301
	transcription			translation			transcription			translation			transcription			translation
genes	log2 FC	FDR		log2 FC	FDR		log2 FC	FDR		log2 FC	FDR		log2 FC	FDR		log2 FC	FDR
RPS27A	0.653595	0.00248341		2.34169	5.11341e-36		-0.0171434	0.967203		0.165478	0.68323		0.670738	0.00206492		2.17622	1.16846e-32
RPL9	0.0351368	0.899771		2.21022	2.28404e-27		0.0378592	0.931684		0.417215	0.198603		-0.00272245	0.992765		1.793	1.75944e-19
RPL10	-0.0397492	0.887601		2.06607	1.80103e-25		0.333831	0.300007		0.406266	0.197145		-0.37358	0.1403		1.6598	1.70663e-17
RPS7	0.102062	0.672945		1.89284	1.08735e-22		0.28454	0.331812		0.453876	0.12121		-0.182479	0.443129		1.43896	2.28361e-14
RPL5	0.0389329	0.872028		1.80146	7.48852e-21		0.185426	0.544474		0.133116	0.770692		-0.146493	0.527288		1.66835	1.76516e-19
RPS17	0.452902	0.0283795		1.74774	7.67949e-21		0.338421	0.203744		0.465892	0.0947345		0.114481	0.62237		1.28185	1.45683e-12
RPS4X	-0.150961	0.580901		1.65002	1.03349e-20		0.0479471	0.916396		-0.0745518	0.874595		-0.198908	0.470732		1.72457	2.4279e-23
RPLP1	-0.154017	0.497172		1.80859	1.59983e-20		-0.185494	0.547859		0.215602	0.58327		0.0314762	0.898825		1.59299	2.06333e-17
RPL6	0.262262	0.263498		1.66354	5.30799e-20		0.237895	0.452444		0.402916	0.153181		0.0243668	0.926786		1.26063	1.92091e-12
RPL11	0.154939	0.498256		1.83971	1.10812e-19		0.470136	0.0666441		0.670684	0.0132112		-0.315198	0.156574		1.16903	1.88921e-09
RPS3	-0.223614	0.436327		1.80845	1.42619e-19		0.22206	0.579529		0.338366	0.321901		-0.445675	0.110981		1.47008	9.32894e-14
RPL37	0.446253	0.0492995		1.86184	4.25989e-19		0.60565	0.0201306		0.803263	0.00218195		-0.159398	0.522469		1.05858	2.17173e-07
RPS18	-0.196796	0.466497		1.67409	5.17428e-19		0.0731059	0.866692		0.228929	0.534456		-0.269902	0.318493		1.44516	2.63582e-15
RPS14	0.159557	0.53105		1.96297	1.05378e-18		0.365058	0.233846		0.612404	0.0522555		-0.205501	0.421887		1.35057	4.52914e-10
RPS6	0.276476	0.251255		1.80348	3.08023e-18		0.584856	0.0311375		0.743976	0.00521001		-0.308381	0.206293		1.0595	2.32023e-07
RPL21	-0.0400911	0.880622		1.6857	4.40266e-18		0.0745607	0.850425		0.10571	0.829515		-0.114652	0.660047		1.57999	1.08591e-16
RPS25	-0.171334	0.46051		1.89531	1.86583e-17		0.0502608	0.896199		0.625806	0.0464089		-0.221595	0.341742		1.26951	4.94463e-09
RPL39	0.525398	0.039695		2.02472	3.22721e-17		0.62841	0.0363381		0.743309	0.0221864		-0.103012	0.722177		1.28142	2.95739e-08
RPL38	0.262984	0.174039		1.85349	9.62013e-17		0.135888	0.635282		0.445146	0.213761		0.127096	0.542059		1.40835	1.41716e-10
RPL36A	0.126762	0.548786		2.17067	3.66841e-16		0.318155	0.205263		0.668522	0.0848251		-0.191393	0.363338		1.50215	7.63142e-09
RPL36A-HNRNPH2	0.0141046	0.953305		2.14877	1.06776e-15		0.235265	0.40849		0.679009	0.0810127		-0.22116	0.315101		1.46976	2.03697e-08
RPS12	-0.197554	0.38603		1.58646	2.62084e-15		0.104374	0.766657		0.323086	0.362194		-0.301928	0.181669		1.26338	1.72797e-11
RPL22	-0.158766	0.420094		1.57241	1.03304e-14		0.191332	0.463991		0.425904	0.188481		-0.350097	0.0650066		1.14651	4.97113e-09
RPS19	0.0968179	0.709016		2.11787	1.08753e-14		0.111622	0.769829		0.302373	0.571913		-0.0148045	0.958763		1.81549	2.14625e-11
RPL7A	-0.177883	0.530456		1.85268	1.83945e-14		0.217369	0.576379		0.185826	0.732845		-0.395252	0.149196		1.66685	4.61873e-12
RPS15A	-0.435986	0.0885267		1.40956	4.3386e-14		0.100696	0.811196		0.0906808	0.850136		-0.536683	0.0362204		1.31888	6.13742e-13
RPL35	0.333494	0.138405		1.44726	4.41258e-14		0.29511	0.314609		0.340776	0.293428		0.038384	0.88152		1.10649	4.68614e-09
RPL24	0.284632	0.186303		1.75739	4.67491e-14		0.145035	0.652259		0.236716	0.617889		0.139598	0.546774		1.52067	3.11083e-11
RPL32	0.0164596	0.953656		1.47922	5.06889e-14		0.0946886	0.816037		0.0577631	0.919731		-0.078229	0.77841		1.42145	1.12382e-13
RPS26	1.35837	3.73399e-17		1.65827	5.23765e-14		-0.117775	0.650161		0.198655	0.673165		1.47614	7.98312e-20		1.45961	1.78232e-11
RPS9	-0.195606	0.380306		1.67611	2.40734e-13		0.143686	0.66005		0.32846	0.425756		-0.339292	0.120886		1.34765	2.05272e-09
RPL10L	-0.181455	0.508207		1.87927	3.17409e-13		0.157327	0.691463		0.351134	0.470168		-0.338783	0.205326		1.52813	1.27752e-10
RPS8	0.25976	0.261846		1.71947	3.27163e-13		0.515581	0.0515448		0.811157	0.00803939		-0.25582	0.279263		0.908314	0.000133598
RPL3	-0.413301	0.10518		1.3657	4.15846e-13		-0.164376	0.673051		0.106611	0.819082		-0.248926	0.355978		1.25909	8.7427e-12
RPS20	0.210275	0.350835		1.48693	4.17269e-13		0.0638231	0.862271		-0.00311061	0.996172		0.146451	0.536217		1.49004	8.42392e-14
RPS3A	-0.42722	0.0966838		1.40343	5.528e-13		0.0117476	0.980571		0.261764	0.466799		-0.438967	0.0928251		1.14167	2.82176e-09
RPS5	0.0699645	0.80331		1.74003	6.29344e-13		0.308599	0.354877		0.324345	0.463159		-0.238634	0.368881		1.41569	3.13881e-09
RPL37A	0.12555	0.653869		1.6666	9.69529e-13		0.173046	0.660498		-0.161966	0.765523		-0.0474965	0.872491		1.82856	2.54842e-15
RPLP2	-0.295632	0.143705		1.47904	1.20419e-12		-0.0623994	0.853337		-0.110365	0.833065		-0.233233	0.265806		1.5894	5.72574e-15
RPL26	-0.291638	0.211282		1.77703	2.99051e-12		0.0488851	0.903392		0.295616	0.552603		-0.340523	0.148158		1.48142	2.892e-09
RPL34	-0.280853	0.220772		1.62853	1.34615e-11		0.0335306	0.934088		0.301791	0.507195		-0.314383	0.176136		1.32674	2.38757e-08
RPL23	-0.0127418	0.956907		1.42752	2.18835e-11		0.333863	0.200533		0.225479	0.601951		-0.346605	0.0990421		1.20205	6.32938e-09
RPS23	0.0139736	0.95546		1.99638	1.94162e-10		0.179251	0.572812		0.841039	0.0557934		-0.165277	0.483063		1.15534	0.000253663
RPS21	-0.229667	0.354512		1.44911	1.96798e-10		-0.0284603	0.947724		0.267092	0.547172		-0.201206	0.431844		1.18201	1.72393e-07
RPL18A	0.375305	0.103562		1.63415	2.05347e-10		0.307032	0.308341		0.210017	0.710735		0.0682725	0.793251		1.42414	1.74062e-08
RPS13	-0.282235	0.145293		1.3908	2.86675e-10		0.100529	0.741447		0.319323	0.417718		-0.382764	0.0470209		1.07147	9.1675e-07
RPS16	0.0300097	0.910571		1.25791	3.59374e-10		0.124409	0.738231		-0.0469719	0.93531		-0.0943991	0.719328		1.30488	2.81011e-11
RPL31	-0.484159	0.0383243		1.30209	5.40535e-10		0.0282461	0.947724		0.14196	0.772725		-0.512405	0.0302812		1.16013	2.57761e-08
RPS24	-0.226791	0.330157		1.42549	9.47887e-10		-0.0947333	0.797148		0.236086	0.618279		-0.132058	0.593369		1.1894	2.41498e-07
RPL7	-0.344132	0.13681		1.24046	1.05531e-09		0.153968	0.660498		0.388232	0.24357		-0.4981	0.0296107		0.85223	2.42298e-05
RPL10A	-0.456374	0.0401721		0.984732	3.27216e-09		0.18876	0.563855		0.208738	0.510549		-0.645134	0.00342181		0.775993	2.08363e-06
RPL13A	-0.84876	0.000537888		1.17004	4.89065e-09		0.163574	0.674784		0.266821	0.468052		-1.01233	3.75964e-05		0.903218	4.80464e-06
RPL14	-0.39532	0.0412436		1.20779	7.75874e-09		0.0422125	0.903064		0.10883	0.835284		-0.437532	0.0250718		1.09896	7.85607e-08
RPL12	0.355065	0.178003		1.26632	1.0455e-08		0.453157	0.161972		0.244332	0.575515		-0.0980918	0.736954		1.02199	3.27711e-06
RPSA	0.0837169	0.755644		1.26036	1.1216e-08		0.0600137	0.886043		0.211078	0.64675		0.0237032	0.933254		1.04928	1.09189e-06
RPL15	-0.09987	0.707193		1.12647	1.39586e-08		0.0958269	0.810045		0.196525	0.629073		-0.195697	0.45252		0.929944	2.74893e-06
RPL36AL	-0.0393667	0.81882		1.56811	2.50578e-08		-0.307968	0.0954629		0.135336	0.847256		0.268601	0.0836189		1.43277	3.07038e-07
RPL27A	-0.495336	0.0105441		1.45313	5.81217e-08		-0.0620596	0.852896		0.193746	0.751879		-0.433276	0.0288109		1.25939	1.46843e-06
RPL18	0.043698	0.859753		1.24119	2.18375e-07		0.294708	0.302589		0.370163	0.368975		-0.25101	0.273335		0.871025	0.000330287
RPL27	0.568918	1.69612e-05		1.6423	2.88767e-07		0.228532	0.192545		0.53531	0.314634		0.340386	0.0129921		1.10699	0.000567843
RPL8	-0.175241	0.520729		1.09646	3.80376e-07		0.0194433	0.967838		0.195886	0.664174		-0.194684	0.483151		0.900573	3.38245e-05
RPL17	-0.263295	0.211306		1.00482	2.43349e-06		0.192071	0.512373		0.00297239	0.996413		-0.455366	0.027099		1.00185	1.31747e-06
RPS11	-0.229411	0.369346		1.28474	2.52311e-06		0.0211599	0.963247		0.173955	0.781904		-0.250571	0.333836		1.11079	5.02175e-05
RPL35A	-0.314343	0.168484		1.11941	2.5583e-06		0.054613	0.88864		0.190432	0.714443		-0.368956	0.108565		0.928983	0.000102499
RPL13	-0.197121	0.49704		1.15235	3.12809e-06		0.113347	0.801085		0.304126	0.508474		-0.310468	0.280374		0.848222	0.000763721
RPL36	-0.257455	0.224028		1.00841	1.03948e-05		0.0768501	0.822683		-0.0632792	0.923135		-0.334305	0.114656		1.07169	1.58749e-06
RPL17-C18orf32	-0.241746	0.249326		0.966852	1.31057e-05		0.177479	0.546962		0.028795	0.965291		-0.419225	0.0410979		0.938057	1.56738e-05
RPL39L	0.334596	0.0187941		1.59016	1.52804e-05		0.285882	0.104488		0.515127	0.429203		0.0487145	0.766097		1.07503	0.00211444
RPLP0	-0.367091	0.178353		0.783865	2.07353e-05		0.0814035	0.857389		-0.219128	0.531663		-0.448494	0.101773		1.00299	1.43521e-08
RPL41	-0.602417	0.0175595		1.13386	5.44145e-05		-0.150771	0.708209		0.748911	0.0536588		-0.451645	0.0858906		0.384947	0.210206
RPS29	-0.499165	0.0351217		1.57755	5.7109e-05		-0.0888107	0.823388		-0.411126	0.5846		-0.410354	0.0933768		1.98868	3.18065e-07
RPL30	-0.389986	0.100792		0.889611	8.36932e-05		-0.0164841	0.970177		-0.30959	0.438019		-0.373502	0.123737		1.1992	6.48651e-08
RPL4	-0.506821	0.0302788		0.689075	0.000110699		0.0910946	0.816884		-0.0693417	0.881418		-0.597915	0.010907		0.758417	1.13635e-05
RPS28	-0.557244	0.00250146		1.11246	0.000189569		-0.194913	0.461611		-0.405607	0.440738		-0.362331	0.059503		1.51806	1.4456e-07
RPL28	-0.0167262	0.924176		0.801854	0.000796062		0.310034	0.088698		-0.061617	0.926943		-0.32676	0.0310582		0.863471	0.000186689
RPL22L1	0.0617711	0.670448		1.27408	0.000837299		-0.320243	0.0379871		-0.681476	0.267924		0.382014	0.0033488		1.95556	2.94269e-08
RPS27	-0.361084	0.103396		0.92678	0.00152248		-0.0858744	0.814373		0.19269	0.767988		-0.27521	0.232148		0.734091	0.011501
RPS10	-0.170193	0.51272		0.695306	0.00320776		0.0667798	0.872991		-0.316329	0.437302		-0.236972	0.362718		1.01164	8.33044e-06
RPL19	-0.377944	0.0592484		0.668278	0.00594521		-0.0320303	0.92959		-0.00124958	0.998128		-0.345914	0.0919414		0.669528	0.005516
RPL23A	-0.439503	0.0514438		0.552403	0.0071794		-0.0792371	0.83452		0.107578	0.823452		-0.360266	0.122282		0.444825	0.0322876
RPS10-NUDT3	-0.210911	0.41184		0.618973	0.0107623		0.0677285	0.87105		-0.335002	0.409199		-0.27864	0.279098		0.953975	3.8671e-05
RPL29	-0.371254	0.0902068		0.794723	0.0126112		0.0798781	0.825432		0.246959	0.70717		-0.451132	0.0397875		0.547764	0.0967899
RPL7L1	0.41569	0.0202851		0.479966	0.0316792		0.0914204	0.75422		-0.0343492	0.95527		0.324269	0.0799429		0.514315	0.0169684
RPS2	-0.302402	0.283687		0.527735	0.0615531		0.0427125	0.931308		-0.181896	0.760029		-0.345115	0.226686		0.709631	0.00928093
RPS15	-0.869187	6.68389e-07		0.277174	0.318555		-0.800369	3.07068e-05		-0.38822	0.335615		-0.068818	0.740303		0.665394	0.00781825
RPS27L	-0.264659	0.024725		-0.129304	0.814257		0.171399	0.259997		0.777808	0.227339		-0.436059	0.000145671		-0.907112	0.0371722
RPL26L1	0.603827	2.61046e-07		0.00512651	0.988126		-0.0279723	0.89865		-0.128518	0.804551		0.631799	7.09118e-08		0.133645	0.618801
RPS19BP1	0.0385136	0.831861		-0.00269127	0.99464		-0.541277	0.00206607		-0.413893	0.315119		0.579791	0.000212463		0.411202	0.116887

## Sheet: Translation factors
Initiation factors
	MKL1ΔN200 / MCF7control						MKL1ΔC301 / MCF7control						MKL1ΔN200 / MKL1ΔC301
	transcription			translation			transcription			translation			transcription			translation
genes	log2 FC	FDR		log2 FC	FDR		log2 FC	FDR		log2 FC	FDR		log2 FC	FDR		log2 FC	FDR
EIF2AK2	1.54948	4.50294e-25		1.98742	4.39692e-21		0.691848	3.3323e-05		0.621876	0.0358643		0.857634	8.69303e-09		1.36554	4.79051e-12
EIF5	1.05928	2.37345e-08		1.46218	3.33341e-15		0.346907	0.165018		0.531862	0.0426123		0.712373	0.000223755		0.930319	2.35239e-07
EIF4A3	-1.00153	1.01844e-17		-1.20419	2.84784e-13		-0.485807	0.00019143		-0.38896	0.115538		-0.515726	1.69893e-05		-0.815232	8.2891e-07
EIF3M	0.272405	0.035326		1.7409	4.10355e-12		0.326049	0.0306468		0.527488	0.179862		-0.0536433	0.71427		1.21341	9.65521e-07
EIF4G2	1.17139	3.52829e-08		1.46994	2.09634e-11		0.0857994	0.816584		0.431485	0.223532		1.08559	3.85881e-07		1.03845	1.84827e-06
EIF3E	-0.908977	1.44503e-05		1.24958	2.67969e-11		0.210334	0.496445		0.532337	0.0437015		-1.11931	9.63576e-08		0.717246	0.000122755
EIF1	1.08329	6.99613e-20		1.86467	2.68253e-11		0.402994	0.00409343		0.25498	0.664174		0.680299	9.4591e-09		1.60969	3.75592e-09
EIF3K	0.220071	0.0906118		1.07292	2.73498e-09		0.0910388	0.641325		0.145095	0.721151		0.129032	0.3473		0.927822	7.55733e-08
EIF2B3	1.41699	6.84872e-15		1.53211	6.1256e-09		0.396196	0.10532		0.214039	0.724863		1.02079	9.01048e-09		1.31808	5.01328e-08
EIF6	1.4584	1.75955e-31		1.16594	2.68813e-08		0.0474508	0.831114		-0.151969	0.752239		1.41095	1.3701e-29		1.31791	1.26264e-10
EIF2S3	-0.805391	2.55831e-05		0.961212	1.34396e-07		0.132104	0.66682		0.201746	0.575774		-0.937495	1.00153e-06		0.759466	1.88419e-05
EIF2AK1	-0.360862	0.0292648		-1.27222	1.79486e-07		0.0175199	0.955408		-0.190877	0.720266		-0.378382	0.0238756		-1.08134	8.03092e-06
EIF4E3	1.06678	4.82005e-13		1.93397	1.80283e-07		0.0621333	0.814401		0.241983	0.796991		1.00464	8.962e-12		1.69199	3.42808e-07
EIF3H	-0.346234	0.0159428		1.08756	4.80783e-07		-0.00817622	0.975851		0.201137	0.656303		-0.338058	0.0204084		0.886424	2.26602e-05
EIF3I	0.710535	1.33775e-07		0.995381	2.30824e-06		0.560924	0.00019216		0.561922	0.0581876		0.149611	0.317885		0.43346	0.0471791
EIF2B2	0.998003	4.90988e-18		1.39252	2.52141e-06		0.41538	0.00195723		0.698569	0.106569		0.582623	5.03404e-07		0.693955	0.0244236
EIF5A2	0.9327	8.20262e-12		1.53119	5.77182e-06		0.102204	0.648145		0.499387	0.418478		0.830496	1.02362e-09		1.0318	0.000850895
EIF2S2	0.392629	0.00196559		0.895895	3.75614e-05		0.0215462	0.927821		0.411528	0.234184		0.371083	0.00382275		0.484367	0.0309675
EIF5A	0.796178	2.15207e-06		0.91893	3.96117e-05		0.147969	0.565753		0.214147	0.633843		0.64821	0.000140037		0.704783	0.00199488
EIF3J	0.612732	3.49965e-05		0.896526	7.8431e-05		0.310889	0.0977899		0.208257	0.657685		0.301843	0.0500376		0.688269	0.00136222
EIF3L	-0.703041	1.09973e-05		0.818224	7.96509e-05		0.0336371	0.909372		-0.0146514	0.983171		-0.736678	4.50898e-06		0.832875	1.94387e-05
EIF3F	-0.700874	9.00749e-08		1.0347	0.000146088		-0.0123861	0.961316		0.0139167	0.987502		-0.688488	1.72668e-07		1.02078	0.000114872
EIF3D	-0.422394	0.000631149		0.710485	0.000163491		0.260444	0.0891083		0.439608	0.108438		-0.682838	1.93644e-08		0.270877	0.174864
EIF5B	0.436198	0.0119475		0.788703	0.000500378		0.126428	0.636444		0.46341	0.176202		0.30977	0.0835066		0.325294	0.174656
EIF2S1	0.367983	0.0152051		0.659648	0.000757059		-0.154277	0.477632		-0.0358873	0.948029		0.522261	0.000497088		0.695535	0.000215601
EIF3G	-0.00401315	0.981618		0.770447	0.000841136		0.162794	0.426933		0.14247	0.786008		-0.166807	0.288414		0.627976	0.00625981
EIF4E2	0.437918	5.52353e-05		0.747883	0.00120876		-0.041016	0.828671		-0.0664793	0.917705		0.478934	1.05268e-05		0.814362	0.000201639
EIF4H	0.144319	0.505839		0.591126	0.00134872		-0.0161368	0.966206		0.133711	0.741717		0.160456	0.467451		0.457415	0.0138191
EIF3A	-0.308986	0.052067		0.59171	0.00477486		0.200295	0.347907		-0.107785	0.829325		-0.509281	0.0010695		0.699495	0.000543093
EIF1AX	0.22804	0.148269		0.609044	0.00649574		-0.176342	0.407812		-0.114351	0.829814		0.404382	0.00851901		0.723396	0.000606111
EIF4G3	0.507073	7.67755e-05		0.598378	0.00743084		0.531533	0.000159316		0.533564	0.0842871		-0.0244595	0.872491		0.0648136	0.812856
EIF2A	-0.701671	5.19604e-09		0.645311	0.00877778		-0.0771642	0.69269		0.023193	0.975834		-0.624507	2.52318e-07		0.622118	0.00827858
EIF2B4	-0.513406	0.00117884		-0.538154	0.0203582		-0.225726	0.279527		-0.189856	0.680089		-0.28768	0.0856118		-0.348298	0.136286
EIF4B	-1.58298	2.72932e-09		0.441806	0.0300737		-0.0535334	0.913452		-0.126586	0.774196		-1.52945	1.06362e-08		0.568392	0.00384655
EIF4E	0.670195	3.17981e-08		0.4082	0.0682768		-0.243643	0.124414		-0.378813	0.263283		0.913838	4.32608e-14		0.787013	8.23113e-05
EIF3C	-0.200685	0.447095		0.371111	0.0802754		-0.130354	0.744555		-0.250918	0.481047		-0.0703316	0.805342		0.622029	0.0020157
EIF3CL	-0.203132	0.441079		0.371111	0.0802863		-0.131406	0.741722		-0.250918	0.481047		-0.0717261	0.801271		0.622029	0.00201878
EIF2D	-0.641309	9.92175e-09		-0.419435	0.170683		-0.299674	0.0242747		-0.612495	0.134628		-0.341634	0.00335202		0.19306	0.560969
EIF4A1	-0.300272	0.19937		0.270016	0.24953		0.0448238	0.912197		0.0276028	0.963155		-0.345096	0.144281		0.242413	0.312596
EIF2AK4	0.879053	1.06773e-17		0.418015	0.263677		0.0692567	0.684766		-0.697234	0.168799		0.809797	2.92124e-15		1.11525	0.000329889
EIF2B1	0.0277613	0.841296		-0.296586	0.265411		-0.0676988	0.723808		-0.201944	0.680089		0.09546	0.470231		-0.0946418	0.744669
EIF4G1	0.219526	0.315762		0.196833	0.420169		-0.160919	0.608368		-0.0926804	0.858291		0.380445	0.0761632		0.289513	0.21312
EIF2AK3	0.130736	0.255273		-0.171497	0.631842		-0.0495436	0.785791		-0.202115	0.752458		0.180279	0.114241		0.0306188	0.936845
EIF2B5	-0.718649	6.46757e-10		-0.136599	0.640503		-0.373539	0.00499852		0.154956	0.769847		-0.345109	0.00465408		-0.291555	0.257772
EIF3B	0.0181915	0.934119		0.095314	0.659925		0.122227	0.674082		0.0180394	0.973043		-0.104035	0.619676		0.0772746	0.729361
EIF4A2	-1.47187	3.42635e-14		0.0834553	0.754223		-0.0301964	0.934779		0.051071	0.928485		-1.44167	1.3934e-13		0.0323843	0.908985
EIF1B	-0.402322	0.0628285		0.145126	0.773608		0.00362572	0.993378		0.201644	0.829216		-0.405947	0.0627748		-0.0565182	0.912203
Elongation factors
	MKL1ΔN200 / MCF7control						MKL1ΔC301 / MCF7control						MKL1ΔN200 / MKL1ΔC301
	transcription			translation			transcription			translation			transcription			translation
genes	log2 FC	FDR		log2 FC	FDR		log2 FC	FDR		log2 FC	FDR		log2 FC	FDR		log2 FC	FDR
EEF1B2	-0.00328087	0.989113		1.43107	2.85227e-15		0.0703165	0.83784		0.134322	0.750631		-0.0735974	0.751371		1.29675	1.08945e-13
EEF1A1	-0.341413	0.309405		1.64699	8.33143e-13		0.0664218	0.908356		-0.237923	0.606346		-0.407835	0.228484		1.88491	2.69108e-16
EEF2	-0.474173	0.115462		1.76073	3.55798e-12		0.380648	0.337668		0.0887606	0.898733		-0.854822	0.00365203		1.67197	3.95226e-11
EEF1D	-0.391709	0.0885616		1.03317	3.90599e-06		0.201526	0.541737		-0.0930525	0.873079		-0.593235	0.00886074		1.12623	2.50484e-07
EEF1G	-0.380404	0.173417		1.07066	1.97226e-05		0.0447434	0.928023		-0.16064	0.779896		-0.425147	0.132607		1.2313	5.43439e-07
EEF1E1	1.45383	7.0876e-21		1.42659	0.000183272		0.641841	0.000346097		0.517309	0.443031		0.811994	8.36407e-08		0.909282	0.0106373
TSFM	-0.399475	0.000585443		-0.603913	0.00466169		-0.227576	0.117526		-0.480806	0.110584		-0.171899	0.170454		-0.123108	0.632328
EEF1A2	-0.300099	0.193656		0.497472	0.0673548		0.229682	0.468813		-0.251352	0.616673		-0.529781	0.0188048		0.748824	0.00426209
EEFSEC	-0.161182	0.449		-0.427597	0.134136		-0.0245509	0.945875		-0.212377	0.699324		-0.136631	0.534055		-0.21522	0.472763
GFM1	-0.288055	0.0119108		0.0815915	0.818333		-0.33693	0.00960419		0.00392243	0.996172		0.0488756	0.711295		0.077669	0.824889
TUFM	-0.363004	0.0188643		-0.0402193	0.867087		-0.0710105	0.781608		-0.129518	0.738183		-0.291994	0.0672464		0.089299	0.685769
GFM2	-0.282357	0.0418769		0.0281324	0.952201		0.103333	0.617624		-0.212292	0.773452		-0.38569	0.00491408		0.240424	0.536258
Termination factors
	MKL1ΔN200 / MCF7control						MKL1ΔC301 / MCF7control						MKL1ΔN200 / MKL1ΔC301
	transcription			translation			transcription			translation			transcription			translation
genes	log2 FC	FDR		log2 FC	FDR		log2 FC	FDR		log2 FC	FDR		log2 FC	FDR		log2 FC	FDR
GSPT1	1.10687	3.36937e-11		1.06144	6.02193e-11		0.0806553	0.778851		-0.0690961	0.873079		1.02622	9.4925e-10		1.13053	4.63571e-13
ETF1	0.982829	1.59783e-10		1.18464	1.78046e-10		0.490096	0.00663686		0.596372	0.0169407		0.492733	0.0018356		0.588271	0.00140329
MTRF1L	1.37426	9.38419e-27		1.44295	0.000195359		0.0732128	0.744257		0.285505	0.744813		1.30104	2.23815e-24		1.15744	0.00161064
TRMT112	-0.330567	0.0497862		-0.508922	0.00976255		-0.123945	0.62592		0.0272682	0.960169		-0.206622	0.244997		-0.53619	0.0051069
MTRF1	0.027003	0.927204		-2.11063	0.0235037		0.273917	0.420645		-1.06294	0.500969		-0.246914	0.353306		-1.04768	0.260305
HEMK1	-1.38167	4.32797e-08		-0.856731	0.0369974		-0.138796	0.722658		-0.462603	0.504276		-1.24288	1.03449e-06		-0.394129	0.372949
PTRH2	0.254811	0.0416547		0.420533	0.0754377		0.154644	0.357135		0.241346	0.567433		0.100167	0.458392		0.179187	0.468069
PTRH1	0.00720882	0.976155		-0.481793	0.0863637		0.130618	0.671292		0.113691	0.857292		-0.123409	0.580088		-0.595484	0.0180482
MTERF4	-1.36296	1.44347e-26		-0.522121	0.109794		-0.490701	0.000337135		-0.140257	0.846811		-0.872258	2.49663e-11		-0.381864	0.249127
MTERF1	0.104273	0.561249		0.458489	0.307682		0.0606686	0.824423		0.653356	0.303863		0.0436042	0.817493		-0.194867	0.67115
MTERF3	0.0962307	0.639235		0.222319	0.460582		-0.111645	0.702003		0.335774	0.448184		0.207875	0.294583		-0.113454	0.708708
MRRF	-0.265762	0.0436202		0.186417	0.591987		0.300393	0.0452394		0.113343	0.877254		-0.566155	6.08278e-06		0.0730734	0.835883
MTERF2	-0.370831	0.0590813		0.327534	0.62113		-0.418205	0.0695057		0.346786	0.773886		0.0473735	0.836573		-0.0192522	0.978106

## Sheet: aaRS
aaRS not part of the aaRS complex
	MKL1ΔN200 / MCF7control						MKL1ΔC301 / MCF7control						MKL1ΔN200 / MKL1ΔC301
	transcription			translation			transcription			translation			transcription			translation
genes	log2 FC	FDR		log2 FC	FDR		log2 FC	FDR		log2 FC	FDR		log2 FC	FDR		log2 FC	FDR
TARS	1.65112	5.13943e-33		2.50672	5.85404e-34		0.651588	1.85394e-05		1.04451	1.07629e-05		0.999527	2.87622e-13		1.46222	3.68519e-14
CARS2	1.94684	9.80651e-38		1.98126	2.60157e-13		-0.0216189	0.945203		0.232496	0.720263		1.96846	6.32591e-39		1.74877	8.02582e-13
NARS	1.03304	2.31465e-19		1.11656	2.50379e-09		-0.099954	0.582208		-0.115385	0.796991		1.133	7.14494e-23		1.23195	4.4573e-12
YARS	1.21657	2.05893e-26		1.19311	3.90236e-08		0.656088	1.38278e-07		0.656218	0.0263015		0.560479	9.53601e-07		0.536892	0.0117626
HARS	0.564884	5.27207e-07		0.963571	2.42735e-06		0.270729	0.0527382		0.454256	0.141745		0.294155	0.0114775		0.509315	0.0127519
SARS2	-1.17783	5.13742e-13		-1.0945	3.95014e-06		-0.241197	0.255177		-0.356116	0.363594		-0.93663	1.44033e-08		-0.738384	0.00161391
VARS2	-1.06093	1.97875e-11		-1.15181	6.16034e-05		-0.172548	0.430522		-0.29328	0.586402		-0.888384	2.73166e-08		-0.858532	0.00260704
GARS	0.802021	5.06114e-11		0.723079	0.000246932		5.98254e-05	0.999753		-0.0113447	0.985869		0.801962	5.58702e-11		0.734423	0.000107241
TARS2	-0.648281	7.77521e-07		-0.702986	0.019099		-0.119577	0.535344		0.0467284	0.954327		-0.528705	7.12734e-05		-0.749715	0.0103529
WARS2	-1.26303	4.37097e-21		-0.714656	0.0391138		-0.238433	0.159747		-0.493643	0.362896		-1.0246	3.55179e-14		-0.221012	0.57396
VARS	0.765459	6.75209e-07		0.530154	0.0553498		0.138438	0.559704		0.169613	0.77425		0.627021	5.34907e-05		0.360541	0.20145
FARS2	-0.375903	0.056484		-0.831975	0.114492		-0.0380713	0.909944		-0.679811	0.414753		-0.337832	0.0925514		-0.152164	0.799102
SARS	0.0401668	0.815265		0.323364	0.114918		0.172071	0.409255		-0.00862055	0.989116		-0.131904	0.420353		0.331985	0.0949092
AARS	-0.40436	0.00536868		-0.318667	0.134264		-0.0552917	0.822885		-0.171058	0.670391		-0.349068	0.0187011		-0.147609	0.531173
TARSL2	-0.539952	0.000885722		-0.434816	0.179403		-0.0165131	0.956015		0.217454	0.724032		-0.523439	0.00133007		-0.65227	0.0205736
AARS2	-0.495129	0.000984021		-0.510894	0.220848		-0.0778474	0.74666		-0.270482	0.739492		-0.417282	0.00639189		-0.240412	0.588531
YARS2	0.0527402	0.721231		0.31876	0.259731		0.107337	0.578806		-0.183447	0.744354		-0.0545973	0.713372		0.502207	0.0438139
WARS	0.288661	0.0076314		0.29397	0.275294		0.126218	0.4033		0.101321	0.865436		0.162443	0.154007		0.192649	0.483827
FARSB	0.136832	0.339879		0.248751	0.303117		0.055765	0.804031		0.142949	0.764048		0.081067	0.590911		0.105802	0.675134
NARS2	-0.113262	0.526673		-0.330436	0.352604		-0.0995116	0.698241		0.074857	0.928014		-0.0137503	0.944871		-0.405293	0.207179
HARS2	-0.824012	2.64884e-12		0.155241	0.693895		0.413395	0.00136032		0.145401	0.850467		-1.23741	1.53763e-26		0.0098397	0.983022
CARS	0.360671	0.0118936		-0.154065	0.747133		0.389375	0.0179573		-0.537612	0.401115		-0.0287044	0.862424		0.383547	0.35723
FARSA	0.316703	0.018072		-0.00708101	0.982134		-0.0216452	0.93012		-0.129156	0.79228		0.338348	0.0120777		0.122075	0.634633
aaRS part of the aaRS complex
	MKL1ΔN200 / MCF7control						MKL1ΔC301 / MCF7control						MKL1ΔN200 / MKL1ΔC301
	transcription			translation			transcription			translation			transcription			translation
genes	log2 FC	FDR		log2 FC	FDR		log2 FC	FDR		log2 FC	FDR		log2 FC	FDR		log2 FC	FDR
RARS	1.42473	1.25979e-28		1.99664	5.07237e-27		0.272414	0.101276		0.275316	0.415968		1.15232	2.16175e-19		1.72133	3.49598e-23
DARS2	-1.04285	8.61975e-19		-1.38158	2.13257e-09		-0.607187	1.39488e-06		-0.562202	0.0931442		-0.435667	0.000403024		-0.819381	0.000464915
KARS	0.306996	0.0596959		0.754077	8.05447e-05		0.147947	0.529012		0.33514	0.283533		0.159049	0.361729		0.418937	0.0343169
EEF1E1	1.45383	7.0876e-21		1.42659	0.000183272		0.641841	0.000346097		0.517309	0.443031		0.811994	8.36407e-08		0.909282	0.0106373
MARS	0.778772	1.30435e-11		0.650255	0.00127538		0.316927	0.0238567		-0.0862033	0.864002		0.461845	7.79989e-05		0.736458	0.000121612
EARS2	-0.702987	1.97343e-08		-0.737352	0.00463536		-0.194963	0.241785		-0.390364	0.353602		-0.508025	6.97564e-05		-0.346987	0.20543
AIMP1	-0.0626595	0.661646		0.650821	0.00810058		0.17032	0.314952		0.636185	0.0516134		-0.232979	0.077101		0.0146362	0.963429
EPRS	-0.236109	0.0561351		0.43038	0.0333452		0.563958	8.68152e-06		0.7782	0.000558111		-0.800066	6.34574e-12		-0.34782	0.0772282
AIMP2	0.560661	4.99369e-06		0.456908	0.0446927		0.404379	0.0042598		0.479737	0.127413		0.156282	0.240264		-0.0228295	0.936845
LARS2	0.242478	0.127272		0.535663	0.136926		-0.320356	0.0976717		0.0363021	0.971607		0.562834	0.000245192		0.499361	0.149685
IARS	0.326561	0.0120712		0.394114	0.150954		0.501983	0.000377159		0.627849	0.0736823		-0.175422	0.202797		-0.233735	0.418753
IARS2	0.341274	0.00268725		0.307391	0.159128		0.294884	0.0285591		0.301683	0.366192		0.0463906	0.723923		0.00570768	0.984177
LARS	-0.131046	0.353991		0.36258	0.183676		0.359792	0.0180916		0.668718	0.0450478		-0.490838	0.000161275		-0.306139	0.258379
MARS2	0.308117	0.125761		0.382582	0.241039		0.00264936	0.99482		-0.117072	0.878636		0.305468	0.133535		0.499653	0.092428
PARS2	0.0945006	0.65908		0.364817	0.471774		0.498721	0.0204626		0.707325	0.299762		-0.404221	0.0336705		-0.342508	0.445143
RARS2	-0.208638	0.124365		0.130892	0.687977		-0.240108	0.147783		0.314103	0.504185		0.03147	0.838379		-0.183211	0.533321
QARS	-1.15326	7.37069e-18		0.108597	0.697253		-0.0539995	0.816584		-0.228882	0.596887		-1.09926	2.81268e-16		0.337479	0.151581
DARS	-0.284095	0.0162356		0.054545	0.829824		-0.0711	0.703332		-0.252714	0.443969		-0.212995	0.0821914		0.307259	0.121851
